# Supplementary material for: Uncovering gene-family founder events during major evolutionary transitions in animals, plants and fungi using GenEra
Source: Genome Biol. 2023 Mar 24;24:54. doi: 10.1186/s13059-023-02895-z (PMC10037820; doi:10.1186/s13059-023-02895-z)
Supplement: Supplementary file 3 — Additional file 3. Raw results for the 10 analyzed fungal species using GenEra. The sheets within the file are named and ordered after the species taxonomy ID. The file contains the gene ages and the gene-family founder events, both before and after accounting for homology detection failure, for each of the 10 species. [file 13059_2023_2895_MOESM3_ESM.xlsx]

## Sheet: README
Supplemental data 1: Raw results for 10 fungal species using GenEra.
The sheets within the file are named and ordered after the species taxonomy ID
For each species, you will find the following tables:
[taxid]_gene_ages.tsv:	Tab-delimited table that contains the age assignment for every gene in the query species, a rank that ranges from 1 in the oldest taxonomic level (i.e., conserved genes throughout all cellular organisms) to the Nth youngest taxonomic level (i.e., putative orphans at species-level), and the taxonomic representativeness score for each gene age assignment.
[taxid]_gene_age_summary.tsv:	Summary file with the number of individual genes in the query species that could be assigned to each taxonomic level.
[taxid]_founder_events.tsv:	Tab-delimited table that contains the oldest age assignment for each gene family (as defined by MCL clustering), with its respective taxonomic rank and with the number of genes that are contained within each gene family. These represent the putative gene-family founder events before accounting for homology detection failure.
[taxid]_founder_summary.tsv:	Summary file with the number of putative gene-family founder events per taxonomic level before accounting for homology tecection failure. These values were plotted for the main figure in the manuscript.
[taxid]_HDF_gene_ages.tsv:	Tab-delimited table that contains the genes whose age assignment cannot be explained by homology detection failure. All the genes whose detection failure probabilities are lower than 0.05 in the closest outgroup were deemed as high-confidence gene age assignments.
[taxid]_HDF_gene_age_summary.tsv:	Summary file with the number of high-confidence gene-age assignments for each taxonomic level. The fouth column contains the NCBI taxonomy ID of the outgroup that was used to assess homolohy detection failure.
[taxid]_HDF_founder_events.tsv:	Tab-delimited table that contains the oldest age assignment of the high-confidence gene-family founder events (i.e., gene families whose age assignment cannot be explained by homology detection failure).
[taxid]_HDF_founder_summary.tsv:	Summary file with the number of high-confidence gene-family founder events after accounting for homology detection failure. These values were plotted for the main figure in the manuscript.
[taxid]_ambiguous_ages.tsv:	List of genes below the taxonomic representativeness threshold of 30%, which were flagged as potential contaminants in the genome or putative horizontal gene transfer events. The table gives a list of possible phylostrata to which these genes could be assigned.
The association between the NCBI Taxonomy and species names are the following:
Kingdom	taxid	species
Fungi	559292	Saccharomyces cerevisiae S288C
	4896	Schizosaccharomyces pombe
	425011	Aspergillus niger CBS 513.88
	5194	Morchella conica
	214684	Cryptococcus neoformans var. neoformans JEC21
	1296122	Kwoniella mangroviensis CBS 8507
	936046	Agaricus bisporus var. bisporus H97
	578456	Tremella mesenterica DSM 1558
	36080	Mucor circinelloides
	684364	Batrachochytrium dendrobatidis JAM81

## Sheet: 559292_gene_ages
#gene	phylostratum	rank	taxonomic_representativeness
Q0045	cellular organisms	1	100
Q0050	cellular organisms	1	100
Q0055	cellular organisms	1	100
Q0060	cellular organisms	1	100
Q0065	cellular organisms	1	100
Q0070	cellular organisms	1	100
Q0075	Eukaryota	2	100
Q0080	cellular organisms	1	81
Q0085	cellular organisms	1	100
Q0105	cellular organisms	1	100
Q0110	cellular organisms	1	100
Q0115	cellular organisms	1	100
Q0120	cellular organisms	1	100
Q0130	cellular organisms	1	90
Q0140	cellular organisms	1	45
Q0160	cellular organisms	1	100
Q0250	cellular organisms	1	100
Q0255	cellular organisms	1	100
Q0275	cellular organisms	1	100
YAL001C	Ascomycota	6	100
YAL002W	cellular organisms	1	100
YAL003W	cellular organisms	1	100
YAL005C	cellular organisms	1	100
YAL007C	cellular organisms	1	100
YAL008W	Saccharomycetales	8	100
YAL009W	Eukaryota	2	80
YAL010C	Eukaryota	2	100
YAL011W	Saccharomycetales	8	100
YAL012W	cellular organisms	1	100
YAL013W	Eukaryota	2	80
YAL014C	Saccharomycetales	8	100
YAL015C	cellular organisms	1	100
YAL016W	cellular organisms	1	100
YAL017W	cellular organisms	1	100
YAL018C	Fungi	4	87
YAL019W	cellular organisms	1	100
YAL020C	cellular organisms	1	100
YAL021C	cellular organisms	1	100
YAL022C	cellular organisms	1	100
YAL023C	cellular organisms	1	100
YAL024C	cellular organisms	1	100
YAL025C	cellular organisms	1	100
YAL026C	cellular organisms	1	100
YAL027W	Saccharomycetales	8	100
YAL028W	Saccharomycetaceae	9	100
YAL029C	cellular organisms	1	100
YAL030W	cellular organisms	1	100
YAL031C	Saccharomycetales	8	100
YAL032C	Eukaryota	2	100
YAL033W	Eukaryota	2	100
YAL034C	Eukaryota	2	80
YAL034W-A	Eukaryota	2	90
YAL035W	cellular organisms	1	100
YAL036C	cellular organisms	1	100
YAL037C-A	Saccharomyces cerevisiae	11	100
YAL037W	Saccharomycetales	8	100
YAL038W	cellular organisms	1	100
YAL039C	cellular organisms	1	100
YAL040C	Eukaryota	2	100
YAL041W	Eukaryota	2	100
YAL042W	cellular organisms	1	100
YAL043C	cellular organisms	1	100
YAL044C	cellular organisms	1	100
YAL044W-A	cellular organisms	1	100
YAL046C	Eukaryota	2	100
YAL047C	cellular organisms	1	45
YAL048C	cellular organisms	1	100
YAL049C	cellular organisms	1	100
YAL051W	Opisthokonta	3	66
YAL053W	cellular organisms	1	90
YAL054C	cellular organisms	1	100
YAL055W	Saccharomycetales	8	100
YAL056W	Saccharomycetales	8	100
YAL058W	cellular organisms	1	100
YAL059W	Saccharomycetales	8	100
YAL060W	cellular organisms	1	100
YAL061W	cellular organisms	1	100
YAL062W	cellular organisms	1	100
YAL063C-A	Saccharomyces cerevisiae	11	100
YAL063C	cellular organisms	1	81
YAL064C-A	cellular organisms	1	72
YAL064W-B	Saccharomycetales	8	50
YAL064W	Saccharomyces cerevisiae	11	100
YAL065C	cellular organisms	1	45
YAL067C	cellular organisms	1	100
YAL067W-A	Saccharomyces cerevisiae	11	100
YAL068C	cellular organisms	1	54
YAR002C-A	Eukaryota	2	100
YAR002W	Saccharomycetales	8	100
YAR003W	cellular organisms	1	100
YAR007C	cellular organisms	1	100
YAR008W	cellular organisms	1	100
YAR009C	cellular organisms	1	100
YAR010C	cellular organisms	1	36
YAR014C	cellular organisms	1	90
YAR015W	cellular organisms	1	100
YAR018C	cellular organisms	1	100
YAR019C	cellular organisms	1	100
YAR020C	cellular organisms	1	36
YAR023C	Opisthokonta	3	44
YAR027W	Opisthokonta	3	44
YAR028W	Opisthokonta	3	44
YAR029W	Opisthokonta	3	33
YAR031W	Opisthokonta	3	44
YAR033W	Opisthokonta	3	44
YAR035C-A	Saccharomyces cerevisiae	11	100
YAR035W	cellular organisms	1	100
YAR042W	cellular organisms	1	100
YAR050W	cellular organisms	1	72
YAR061W	cellular organisms	1	45
YAR064W	Saccharomyces cerevisiae	11	100
YAR066W	cellular organisms	1	45
YAR068W	Saccharomyces	10	100
YAR071W	cellular organisms	1	100
YBL001C	cellular organisms	1	100
YBL002W	cellular organisms	1	100
YBL003C	cellular organisms	1	100
YBL004W	cellular organisms	1	100
YBL005W-A	cellular organisms	1	36
YBL005W-B	cellular organisms	1	100
YBL005W	cellular organisms	1	54
YBL006C	Saccharomycetaceae	9	100
YBL007C	Eukaryota	2	90
YBL008W-A	Saccharomyces cerevisiae	11	100
YBL008W	cellular organisms	1	100
YBL009W	Eukaryota	2	100
YBL010C	Saccharomycetales	8	100
YBL011W	cellular organisms	1	100
YBL013W	cellular organisms	1	100
YBL014C	Ascomycota	6	100
YBL015W	cellular organisms	1	100
YBL016W	cellular organisms	1	100
YBL017C	cellular organisms	1	100
YBL018C	Ascomycota	6	100
YBL019W	cellular organisms	1	100
YBL020W	cellular organisms	1	100
YBL021C	cellular organisms	1	100
YBL022C	cellular organisms	1	100
YBL023C	cellular organisms	1	100
YBL024W	cellular organisms	1	100
YBL025W	Saccharomycetales	8	100
YBL026W	cellular organisms	1	90
YBL027W	cellular organisms	1	100
YBL028C	Fungi	4	62
YBL029C-A	Fungi	4	100
YBL029W	cellular organisms	1	45
YBL030C	cellular organisms	1	100
YBL031W	Saccharomycetaceae	9	100
YBL032W	cellular organisms	1	100
YBL033C	cellular organisms	1	100
YBL034C	cellular organisms	1	90
YBL035C	cellular organisms	1	100
YBL036C	cellular organisms	1	100
YBL037W	cellular organisms	1	100
YBL038W	cellular organisms	1	100
YBL039C	cellular organisms	1	100
YBL039W-B	Saccharomycetaceae	9	100
YBL040C	cellular organisms	1	100
YBL041W	cellular organisms	1	100
YBL042C	cellular organisms	1	100
YBL043W	Saccharomycetaceae	9	100
YBL044W	Saccharomyces cerevisiae	11	100
YBL045C	cellular organisms	1	100
YBL046W	Opisthokonta	3	55
YBL047C	Eukaryota	2	100
YBL048W	Saccharomyces cerevisiae	11	100
YBL049W	cellular organisms	1	100
YBL050W	cellular organisms	1	100
YBL051C	Eukaryota	2	90
YBL052C	cellular organisms	1	100
YBL054W	Ascomycota	6	100
YBL055C	cellular organisms	1	100
YBL056W	cellular organisms	1	100
YBL057C	cellular organisms	1	100
YBL058W	Eukaryota	2	100
YBL059C-A	Opisthokonta	3	100
YBL059W	Saccharomycetales	8	100
YBL060W	Eukaryota	2	90
YBL061C	cellular organisms	1	100
YBL063W	cellular organisms	1	100
YBL064C	cellular organisms	1	100
YBL066C	Eukaryota	2	90
YBL067C	cellular organisms	1	100
YBL068W	cellular organisms	1	100
YBL069W	cellular organisms	1	100
YBL071C-B	Saccharomyces cerevisiae	11	100
YBL071C	Saccharomyces cerevisiae	11	100
YBL071W-A	cellular organisms	1	100
YBL072C	cellular organisms	1	100
YBL074C	Eukaryota	2	70
YBL075C	cellular organisms	1	100
YBL076C	cellular organisms	1	100
YBL078C	cellular organisms	1	100
YBL079W	cellular organisms	1	100
YBL080C	cellular organisms	1	100
YBL081W	Saccharomycetaceae	9	100
YBL082C	cellular organisms	1	100
YBL084C	cellular organisms	1	100
YBL085W	cellular organisms	1	100
YBL086C	Eukaryota	2	80
YBL087C	cellular organisms	1	100
YBL088C	cellular organisms	1	100
YBL089W	cellular organisms	1	100
YBL090W	Ascomycota	6	100
YBL091C-A	Eukaryota	2	100
YBL091C	cellular organisms	1	100
YBL092W	cellular organisms	1	100
YBL093C	saccharomyceta	7	100
YBL095W	Eukaryota	2	90
YBL097W	cellular organisms	1	100
YBL098W	cellular organisms	1	100
YBL099W	cellular organisms	1	100
YBL100W-A	cellular organisms	1	36
YBL100W-B	cellular organisms	1	100
YBL100W-C	Saccharomyces cerevisiae	11	100
YBL101C	Eukaryota	2	70
YBL102W	Eukaryota	2	100
YBL103C	Opisthokonta	3	77
YBL104C	Eukaryota	2	100
YBL105C	cellular organisms	1	100
YBL106C	cellular organisms	1	100
YBL107C	Eukaryota	2	60
YBL108C-A	cellular organisms	1	45
YBL111C	cellular organisms	1	45
YBL112C	cellular organisms	1	45
YBL113C	cellular organisms	1	45
YBR001C	cellular organisms	1	100
YBR002C	cellular organisms	1	100
YBR003W	cellular organisms	1	100
YBR004C	Eukaryota	2	100
YBR005W	Saccharomycetales	8	100
YBR006W	cellular organisms	1	100
YBR007C	cellular organisms	1	100
YBR008C	cellular organisms	1	100
YBR009C	cellular organisms	1	81
YBR010W	cellular organisms	1	100
YBR011C	cellular organisms	1	100
YBR012W-A	cellular organisms	1	36
YBR012W-B	cellular organisms	1	100
YBR013C	Saccharomyces	10	100
YBR014C	cellular organisms	1	100
YBR015C	cellular organisms	1	100
YBR016W	Saccharomycetales	8	100
YBR017C	Eukaryota	2	100
YBR018C	cellular organisms	1	100
YBR019C	cellular organisms	1	100
YBR020W	cellular organisms	1	100
YBR021W	cellular organisms	1	100
YBR022W	cellular organisms	1	100
YBR023C	cellular organisms	1	100
YBR024W	cellular organisms	1	100
YBR025C	cellular organisms	1	100
YBR026C	cellular organisms	1	100
YBR027C	Saccharomyces cerevisiae	11	100
YBR028C	cellular organisms	1	100
YBR029C	cellular organisms	1	100
YBR030W	Eukaryota	2	90
YBR031W	cellular organisms	1	100
YBR032W	Saccharomyces	10	100
YBR033W	cellular organisms	1	54
YBR034C	cellular organisms	1	100
YBR035C	cellular organisms	1	100
YBR036C	Saccharomycetales	8	100
YBR037C	cellular organisms	1	100
YBR038W	cellular organisms	1	100
YBR039W	cellular organisms	1	100
YBR040W	Saccharomycetales	8	100
YBR041W	cellular organisms	1	100
YBR042C	cellular organisms	1	100
YBR043C	cellular organisms	1	100
YBR044C	cellular organisms	1	100
YBR045C	Saccharomycetaceae	9	100
YBR046C	cellular organisms	1	100
YBR047W	Saccharomycetales	8	100
YBR048W	cellular organisms	1	100
YBR049C	cellular organisms	1	90
YBR050C	Saccharomyces	10	100
YBR052C	cellular organisms	1	100
YBR053C	cellular organisms	1	90
YBR054W	cellular organisms	1	90
YBR055C	cellular organisms	1	100
YBR056W-A	Saccharomyces	10	100
YBR056W	cellular organisms	1	100
YBR057C	cellular organisms	1	45
YBR058C-A	Saccharomycetales	8	100
YBR058C	cellular organisms	1	100
YBR059C	cellular organisms	1	100
YBR060C	cellular organisms	1	100
YBR061C	cellular organisms	1	100
YBR062C	cellular organisms	1	100
YBR063C	Saccharomyces	10	100
YBR065C	Eukaryota	2	100
YBR066C	Fungi	4	100
YBR067C	Saccharomycetales	8	100
YBR068C	cellular organisms	1	100
YBR069C	cellular organisms	1	100
YBR070C	cellular organisms	1	100
YBR071W	Saccharomyces	10	100
YBR072C-A	Saccharomyces cerevisiae	11	100
YBR072W	cellular organisms	1	100
YBR073W	cellular organisms	1	100
YBR074W	cellular organisms	1	100
YBR076W	Saccharomycetales	8	100
YBR077C	Saccharomycetaceae	9	100
YBR078W	cellular organisms	1	81
YBR079C	cellular organisms	1	100
YBR080C	cellular organisms	1	100
YBR081C	Eukaryota	2	100
YBR082C	cellular organisms	1	100
YBR083W	Opisthokonta	3	88
YBR084C-A	cellular organisms	1	100
YBR084W	cellular organisms	1	100
YBR085C-A	Saccharomycetales	8	100
YBR085W	cellular organisms	1	100
YBR086C	Eukaryota	2	100
YBR087W	cellular organisms	1	100
YBR088C	cellular organisms	1	100
YBR089C-A	cellular organisms	1	100
YBR090C	Saccharomyces cerevisiae	11	100
YBR091C	Eukaryota	2	100
YBR092C	cellular organisms	1	100
YBR093C	cellular organisms	1	100
YBR094W	cellular organisms	1	100
YBR095C	Saccharomycetales	8	100
YBR096W	cellular organisms	1	100
YBR097W	cellular organisms	1	100
YBR098W	saccharomyceta	7	100
YBR101C	Eukaryota	2	100
YBR102C	cellular organisms	1	100
YBR103W	cellular organisms	1	100
YBR104W	cellular organisms	1	100
YBR105C	Eukaryota	2	100
YBR106W	Eukaryota	2	100
YBR107C	Saccharomycetaceae	9	100
YBR108W	Saccharomycetales	8	100
YBR109C	cellular organisms	1	100
YBR110W	cellular organisms	1	100
YBR111C	cellular organisms	1	100
YBR111W-A	Eukaryota	2	80
YBR112C	cellular organisms	1	90
YBR114W	cellular organisms	1	100
YBR115C	cellular organisms	1	100
YBR117C	cellular organisms	1	100
YBR118W	cellular organisms	1	100
YBR119W	Saccharomycetales	8	100
YBR120C	Saccharomycetales	8	100
YBR121C	cellular organisms	1	100
YBR122C	cellular organisms	1	63
YBR123C	Eukaryota	2	100
YBR125C	cellular organisms	1	100
YBR126C	cellular organisms	1	100
YBR126W-A	Saccharomyces	10	100
YBR127C	cellular organisms	1	100
YBR128C	Opisthokonta	3	44
YBR129C	Saccharomycetales	8	100
YBR130C	Saccharomycetales	8	100
YBR131W	Saccharomycetales	8	100
YBR132C	cellular organisms	1	100
YBR133C	cellular organisms	1	100
YBR135W	cellular organisms	1	100
YBR136W	cellular organisms	1	100
YBR137W	cellular organisms	1	100
YBR138C	Saccharomycetales	8	100
YBR139W	cellular organisms	1	100
YBR140C	cellular organisms	1	100
YBR141C	Eukaryota	2	100
YBR142W	cellular organisms	1	100
YBR143C	cellular organisms	1	100
YBR144C	Saccharomyces cerevisiae	11	100
YBR145W	cellular organisms	1	100
YBR146W	cellular organisms	1	100
YBR147W	cellular organisms	1	100
YBR148W	Saccharomyces	10	100
YBR149W	cellular organisms	1	100
YBR150C	Saccharomycetales	8	100
YBR151W	cellular organisms	1	100
YBR152W	Saccharomycetaceae	9	100
YBR153W	cellular organisms	1	100
YBR154C	cellular organisms	1	100
YBR155W	cellular organisms	1	100
YBR156C	Dikarya	5	85
YBR157C	Saccharomycetaceae	9	100
YBR158W	cellular organisms	1	72
YBR159W	cellular organisms	1	100
YBR160W	cellular organisms	1	100
YBR161W	cellular organisms	1	100
YBR162C	cellular organisms	1	90
YBR162W-A	Saccharomycetales	8	100
YBR163W	cellular organisms	1	54
YBR164C	cellular organisms	1	100
YBR165W	Saccharomycetaceae	9	100
YBR166C	cellular organisms	1	100
YBR167C	saccharomyceta	7	100
YBR168W	Fungi	4	87
YBR169C	cellular organisms	1	100
YBR170C	cellular organisms	1	100
YBR171W	Eukaryota	2	90
YBR172C	cellular organisms	1	81
YBR173C	cellular organisms	1	100
YBR175W	cellular organisms	1	100
YBR176W	cellular organisms	1	100
YBR177C	cellular organisms	1	100
YBR179C	cellular organisms	1	100
YBR180W	cellular organisms	1	100
YBR181C	cellular organisms	1	100
YBR182C-A	Saccharomyces cerevisiae	11	100
YBR182C	cellular organisms	1	100
YBR183W	cellular organisms	1	100
YBR184W	Saccharomyces	10	100
YBR185C	saccharomyceta	7	100
YBR186W	cellular organisms	1	100
YBR187W	cellular organisms	1	100
YBR188C	Saccharomyces	10	100
YBR189W	cellular organisms	1	100
YBR191W	cellular organisms	1	100
YBR192W	cellular organisms	1	100
YBR193C	Ascomycota	6	100
YBR194W	Saccharomycetaceae	9	100
YBR195C	cellular organisms	1	100
YBR196C-A	Saccharomyces cerevisiae	11	100
YBR196C-B	Saccharomyces cerevisiae	11	100
YBR196C	cellular organisms	1	100
YBR197C	Saccharomycetaceae	9	100
YBR198C	cellular organisms	1	100
YBR199W	cellular organisms	1	100
YBR200W-A	Saccharomyces cerevisiae	11	100
YBR200W	cellular organisms	1	100
YBR201C-A	Saccharomyces	10	100
YBR201W	Eukaryota	2	90
YBR202W	cellular organisms	1	100
YBR203W	cellular organisms	1	45
YBR204C	cellular organisms	1	81
YBR205W	cellular organisms	1	100
YBR207W	cellular organisms	1	100
YBR208C	cellular organisms	1	100
YBR209W	Saccharomyces cerevisiae	11	100
YBR210W	Eukaryota	2	100
YBR211C	Saccharomycetaceae	9	100
YBR212W	cellular organisms	1	100
YBR213W	cellular organisms	1	100
YBR214W	Eukaryota	2	100
YBR215W	cellular organisms	1	81
YBR216C	Saccharomycetales	8	100
YBR217W	cellular organisms	1	100
YBR218C	cellular organisms	1	100
YBR219C	Eukaryota	2	100
YBR220C	cellular organisms	1	100
YBR221C	cellular organisms	1	100
YBR221W-A	Saccharomyces cerevisiae	11	100
YBR222C	cellular organisms	1	100
YBR223C	Eukaryota	2	90
YBR225W	Saccharomycetales	8	100
YBR227C	cellular organisms	1	100
YBR228W	cellular organisms	1	100
YBR229C	cellular organisms	1	100
YBR230C	Saccharomycetales	8	100
YBR230W-A	Saccharomyces	10	100
YBR231C	Eukaryota	2	100
YBR233W-A	saccharomyceta	7	100
YBR233W	Eukaryota	2	100
YBR234C	Eukaryota	2	100
YBR235W	cellular organisms	1	100
YBR236C	cellular organisms	1	100
YBR237W	cellular organisms	1	100
YBR238C	Saccharomycetales	8	100
YBR239C	Eukaryota	2	100
YBR240C	saccharomyceta	7	100
YBR241C	cellular organisms	1	100
YBR242W	cellular organisms	1	100
YBR243C	cellular organisms	1	100
YBR244W	cellular organisms	1	100
YBR245C	cellular organisms	1	100
YBR246W	Eukaryota	2	100
YBR247C	cellular organisms	1	100
YBR248C	cellular organisms	1	100
YBR249C	cellular organisms	1	100
YBR250W	Saccharomycetaceae	9	100
YBR251W	cellular organisms	1	100
YBR252W	cellular organisms	1	100
YBR253W	Saccharomycetaceae	9	100
YBR254C	cellular organisms	1	100
YBR255C-A	Saccharomycetales	8	100
YBR255W	Saccharomycetales	8	100
YBR256C	cellular organisms	1	100
YBR257W	cellular organisms	1	100
YBR258C	Saccharomycetaceae	9	100
YBR259W	Saccharomycetaceae	9	100
YBR260C	cellular organisms	1	100
YBR261C	cellular organisms	1	100
YBR262C	Saccharomycetaceae	9	100
YBR263W	cellular organisms	1	100
YBR264C	cellular organisms	1	100
YBR265W	cellular organisms	1	100
YBR266C	Saccharomyces cerevisiae	11	100
YBR267W	cellular organisms	1	100
YBR268W	Eukaryota	2	90
YBR269C	cellular organisms	1	100
YBR270C	Saccharomycetales	8	100
YBR271W	cellular organisms	1	100
YBR272C	Saccharomycetales	8	100
YBR273C	Eukaryota	2	90
YBR274W	cellular organisms	1	100
YBR275C	Saccharomycetales	8	100
YBR276C	Eukaryota	2	100
YBR278W	Opisthokonta	3	77
YBR279W	Eukaryota	2	100
YBR280C	Fungi	4	100
YBR281C	cellular organisms	1	100
YBR282W	Eukaryota	2	90
YBR283C	cellular organisms	1	100
YBR284W	cellular organisms	1	100
YBR285W	Saccharomyces	10	100
YBR286W	cellular organisms	1	90
YBR287W	cellular organisms	1	100
YBR288C	Eukaryota	2	100
YBR289W	Eukaryota	2	100
YBR290W	Eukaryota	2	90
YBR291C	cellular organisms	1	100
YBR292C	Saccharomyces cerevisiae S288C	12	100
YBR293W	cellular organisms	1	100
YBR294W	cellular organisms	1	100
YBR295W	cellular organisms	1	100
YBR296C-A	Saccharomyces cerevisiae S288C	12	100
YBR296C	cellular organisms	1	100
YBR297W	cellular organisms	1	90
YBR298C-A	Saccharomyces cerevisiae	11	100
YBR298C	cellular organisms	1	100
YBR299W	cellular organisms	1	100
YBR301W	cellular organisms	1	54
YBR302C	cellular organisms	1	45
YCL001W-A	Saccharomycetales	8	100
YCL001W-B	cellular organisms	1	100
YCL001W	cellular organisms	1	100
YCL002C	Saccharomycetales	8	100
YCL004W	cellular organisms	1	100
YCL005W-A	cellular organisms	1	81
YCL005W	Saccharomycetaceae	9	100
YCL008C	Eukaryota	2	100
YCL009C	cellular organisms	1	100
YCL010C	Eukaryota	2	100
YCL011C	cellular organisms	1	100
YCL012C	Eukaryota	2	100
YCL014W	saccharomyceta	7	100
YCL016C	Eukaryota	2	100
YCL017C	cellular organisms	1	100
YCL018W	cellular organisms	1	100
YCL019W	cellular organisms	1	100
YCL020W	cellular organisms	1	36
YCL021W-A	Saccharomyces	10	100
YCL024W	cellular organisms	1	100
YCL025C	cellular organisms	1	100
YCL026C-A	cellular organisms	1	100
YCL026C-B	cellular organisms	1	100
YCL027W	Saccharomycetales	8	100
YCL028W	Saccharomycetaceae	9	100
YCL029C	Opisthokonta	3	88
YCL030C	cellular organisms	1	100
YCL031C	Eukaryota	2	100
YCL032W	Eukaryota	2	90
YCL033C	cellular organisms	1	100
YCL034W	Eukaryota	2	90
YCL035C	cellular organisms	1	100
YCL036W	cellular organisms	1	100
YCL037C	Eukaryota	2	60
YCL038C	cellular organisms	1	100
YCL039W	Eukaryota	2	100
YCL040W	cellular organisms	1	100
YCL042W	Saccharomyces cerevisiae S288C	12	100
YCL043C	cellular organisms	1	100
YCL044C	Saccharomycetales	8	100
YCL045C	Eukaryota	2	100
YCL047C	cellular organisms	1	90
YCL048W-A	Possible contamination or HGT	NA	27
YCL048W	cellular organisms	1	81
YCL049C	Saccharomycetaceae	9	100
YCL050C	cellular organisms	1	100
YCL051W	Saccharomycetaceae	9	100
YCL052C	Eukaryota	2	80
YCL054W-A	Saccharomyces cerevisiae S288C	12	100
YCL054W	cellular organisms	1	100
YCL055W	Eukaryota	2	100
YCL056C	Saccharomycetaceae	9	100
YCL057C-A	Eukaryota	2	100
YCL057W	cellular organisms	1	100
YCL058C	Saccharomyces	10	100
YCL058W-A	Saccharomycetaceae	9	100
YCL059C	cellular organisms	1	100
YCL061C	Eukaryota	2	70
YCL063W	Saccharomycetales	8	100
YCL064C	cellular organisms	1	100
YCL066W	Opisthokonta	3	55
YCL067C	Opisthokonta	3	66
YCL068C	Saccharomycetales	8	75
YCL069W	cellular organisms	1	100
YCL073C	cellular organisms	1	100
YCL074W	cellular organisms	1	100
YCL075W	cellular organisms	1	81
YCR001W	Saccharomyces cerevisiae	11	100
YCR002C	cellular organisms	1	100
YCR003W	cellular organisms	1	81
YCR004C	cellular organisms	1	100
YCR005C	cellular organisms	1	100
YCR006C	Saccharomyces cerevisiae	11	100
YCR007C	Opisthokonta	3	44
YCR008W	cellular organisms	1	100
YCR009C	cellular organisms	1	100
YCR010C	cellular organisms	1	100
YCR011C	cellular organisms	1	100
YCR012W	cellular organisms	1	100
YCR014C	cellular organisms	1	100
YCR015C	Eukaryota	2	90
YCR016W	Opisthokonta	3	66
YCR017C	cellular organisms	1	100
YCR018C	cellular organisms	1	36
YCR019W	cellular organisms	1	90
YCR020C-A	Opisthokonta	3	55
YCR020C	cellular organisms	1	72
YCR020W-B	Saccharomycetaceae	9	100
YCR021C	cellular organisms	1	100
YCR022C	Saccharomyces cerevisiae	11	100
YCR023C	cellular organisms	1	100
YCR024C-A	Saccharomycetaceae	9	100
YCR024C-B	Saccharomyces cerevisiae	11	100
YCR024C	cellular organisms	1	100
YCR025C	Saccharomyces cerevisiae	11	100
YCR026C	cellular organisms	1	100
YCR027C	cellular organisms	1	100
YCR028C-A	cellular organisms	1	81
YCR028C	cellular organisms	1	100
YCR030C	cellular organisms	1	90
YCR031C	cellular organisms	1	100
YCR032W	cellular organisms	1	100
YCR033W	Eukaryota	2	100
YCR034W	cellular organisms	1	100
YCR035C	Dikarya	5	100
YCR036W	cellular organisms	1	100
YCR037C	cellular organisms	1	100
YCR038C	Eukaryota	2	100
YCR039C	Opisthokonta	3	66
YCR040W	Opisthokonta	3	55
YCR041W	Saccharomyces	10	100
YCR042C	cellular organisms	1	100
YCR043C	Saccharomycetales	8	100
YCR044C	cellular organisms	1	100
YCR045C	cellular organisms	1	100
YCR046C	cellular organisms	1	81
YCR047C	cellular organisms	1	100
YCR048W	cellular organisms	1	100
YCR050C	Saccharomyces cerevisiae	11	100
YCR051W	cellular organisms	1	100
YCR052W	Fungi	4	87
YCR053W	cellular organisms	1	100
YCR054C	Eukaryota	2	100
YCR057C	cellular organisms	1	100
YCR059C	cellular organisms	1	100
YCR060W	Eukaryota	2	90
YCR061W	cellular organisms	1	90
YCR063W	cellular organisms	1	100
YCR065W	cellular organisms	1	100
YCR066W	cellular organisms	1	100
YCR067C	Eukaryota	2	90
YCR068W	cellular organisms	1	100
YCR069W	cellular organisms	1	100
YCR071C	Opisthokonta	3	100
YCR072C	cellular organisms	1	100
YCR073C	cellular organisms	1	100
YCR073W-A	cellular organisms	1	100
YCR075C	cellular organisms	1	100
YCR075W-A	Saccharomycetales	8	100
YCR076C	Saccharomycetaceae	9	100
YCR077C	Eukaryota	2	90
YCR079W	cellular organisms	1	100
YCR081W	Eukaryota	2	100
YCR082W	Saccharomycetaceae	9	100
YCR083W	cellular organisms	1	100
YCR084C	cellular organisms	1	100
YCR085W	Saccharomyces cerevisiae	11	100
YCR086W	Saccharomycetales	8	100
YCR087C-A	Eukaryota	2	100
YCR088W	Eukaryota	2	100
YCR089W	Saccharomycetaceae	9	100
YCR090C	Eukaryota	2	100
YCR091W	cellular organisms	1	100
YCR092C	cellular organisms	1	100
YCR093W	cellular organisms	1	100
YCR094W	cellular organisms	1	100
YCR095C	Eukaryota	2	90
YCR095W-A	Saccharomyces cerevisiae	11	100
YCR096C	Opisthokonta	3	66
YCR097W	Eukaryota	2	50
YCR098C	cellular organisms	1	100
YCR099C	cellular organisms	1	100
YCR100C	cellular organisms	1	100
YCR101C	cellular organisms	1	63
YCR102C	cellular organisms	1	100
YCR104W	cellular organisms	1	54
YCR105W	cellular organisms	1	100
YCR106W	Opisthokonta	3	55
YCR107W	cellular organisms	1	100
YCR108C	Saccharomyces cerevisiae	11	100
YDL001W	cellular organisms	1	100
YDL002C	cellular organisms	1	100
YDL003W	cellular organisms	1	100
YDL004W	cellular organisms	1	100
YDL005C	Opisthokonta	3	44
YDL006W	cellular organisms	1	100
YDL007C-A	Saccharomyces	10	100
YDL007W	cellular organisms	1	100
YDL008W	cellular organisms	1	100
YDL009C	Saccharomyces cerevisiae	11	100
YDL010W	cellular organisms	1	100
YDL012C	Saccharomycetales	8	100
YDL013W	Saccharomycetales	8	100
YDL014W	cellular organisms	1	100
YDL015C	cellular organisms	1	100
YDL017W	cellular organisms	1	100
YDL018C	cellular organisms	1	100
YDL019C	cellular organisms	1	100
YDL020C	cellular organisms	1	81
YDL021W	cellular organisms	1	100
YDL022C-A	Saccharomyces cerevisiae S288C	12	100
YDL022W	cellular organisms	1	100
YDL024C	cellular organisms	1	100
YDL025C	cellular organisms	1	100
YDL027C	Saccharomycetaceae	9	100
YDL028C	cellular organisms	1	100
YDL029W	cellular organisms	1	100
YDL030W	cellular organisms	1	100
YDL031W	cellular organisms	1	100
YDL033C	cellular organisms	1	100
YDL035C	Eukaryota	2	80
YDL036C	cellular organisms	1	100
YDL037C	cellular organisms	1	54
YDL039C	Saccharomyces	10	100
YDL040C	cellular organisms	1	100
YDL042C	cellular organisms	1	100
YDL043C	Eukaryota	2	100
YDL044C	Saccharomycetales	8	100
YDL045C	cellular organisms	1	100
YDL045W-A	Fungi	4	75
YDL046W	cellular organisms	1	100
YDL047W	cellular organisms	1	100
YDL048C	Saccharomycetales	8	100
YDL049C	cellular organisms	1	72
YDL051W	cellular organisms	1	100
YDL052C	cellular organisms	1	100
YDL053C	Saccharomycetaceae	9	100
YDL054C	cellular organisms	1	90
YDL055C	cellular organisms	1	100
YDL056W	cellular organisms	1	90
YDL057W	Eukaryota	2	80
YDL058W	Eukaryota	2	100
YDL059C	Eukaryota	2	100
YDL060W	cellular organisms	1	100
YDL061C	cellular organisms	1	100
YDL063C	cellular organisms	1	81
YDL064W	cellular organisms	1	100
YDL065C	Fungi	4	75
YDL066W	cellular organisms	1	100
YDL067C	Fungi	4	100
YDL069C	Saccharomyces	10	100
YDL070W	cellular organisms	1	100
YDL072C	Eukaryota	2	100
YDL073W	Saccharomycetales	8	100
YDL074C	cellular organisms	1	100
YDL075W	cellular organisms	1	100
YDL076C	cellular organisms	1	81
YDL077C	Eukaryota	2	100
YDL078C	cellular organisms	1	100
YDL079C	cellular organisms	1	100
YDL080C	cellular organisms	1	100
YDL081C	cellular organisms	1	100
YDL082W	cellular organisms	1	100
YDL083C	cellular organisms	1	100
YDL084W	cellular organisms	1	100
YDL085C-A	Fungi	4	75
YDL085W	cellular organisms	1	100
YDL086W	cellular organisms	1	100
YDL087C	cellular organisms	1	100
YDL088C	Saccharomycetales	8	100
YDL089W	Saccharomycetales	8	100
YDL090C	cellular organisms	1	100
YDL091C	Eukaryota	2	100
YDL092W	saccharomyceta	7	100
YDL093W	cellular organisms	1	100
YDL095W	cellular organisms	1	100
YDL097C	cellular organisms	1	100
YDL098C	Eukaryota	2	80
YDL099W	Saccharomycetales	8	100
YDL100C	cellular organisms	1	100
YDL101C	cellular organisms	1	100
YDL102W	cellular organisms	1	100
YDL103C	cellular organisms	1	100
YDL104C	cellular organisms	1	100
YDL105W	Eukaryota	2	100
YDL106C	Fungi	4	75
YDL107W	cellular organisms	1	45
YDL108W	cellular organisms	1	100
YDL109C	Eukaryota	2	100
YDL110C	saccharomyceta	7	100
YDL111C	cellular organisms	1	100
YDL112W	cellular organisms	1	90
YDL113C	Eukaryota	2	90
YDL114W	cellular organisms	1	100
YDL115C	Saccharomycetales	8	100
YDL116W	Eukaryota	2	100
YDL117W	cellular organisms	1	90
YDL119C	cellular organisms	1	100
YDL120W	cellular organisms	1	100
YDL121C	Saccharomycetales	8	100
YDL122W	Eukaryota	2	100
YDL123W	cellular organisms	1	100
YDL124W	cellular organisms	1	100
YDL125C	cellular organisms	1	100
YDL126C	cellular organisms	1	100
YDL127W	cellular organisms	1	100
YDL128W	cellular organisms	1	100
YDL129W	Saccharomycetaceae	9	100
YDL130W-A	Saccharomycetales	8	100
YDL130W	cellular organisms	1	100
YDL131W	cellular organisms	1	100
YDL132W	cellular organisms	1	100
YDL133C-A	Saccharomyces cerevisiae S288C	12	100
YDL133W	Eukaryota	2	90
YDL134C	cellular organisms	1	100
YDL135C	cellular organisms	1	100
YDL136W	cellular organisms	1	100
YDL137W	cellular organisms	1	100
YDL138W	cellular organisms	1	100
YDL139C	Saccharomycetales	8	100
YDL140C	cellular organisms	1	100
YDL141W	cellular organisms	1	100
YDL142C	cellular organisms	1	100
YDL143W	cellular organisms	1	100
YDL144C	cellular organisms	1	90
YDL145C	cellular organisms	1	100
YDL146W	Eukaryota	2	100
YDL147W	cellular organisms	1	100
YDL148C	Eukaryota	2	100
YDL149W	cellular organisms	1	100
YDL150W	Eukaryota	2	80
YDL153C	Eukaryota	2	90
YDL154W	cellular organisms	1	100
YDL155W	cellular organisms	1	100
YDL156W	Eukaryota	2	100
YDL157C	Saccharomycetales	8	100
YDL159W-A	Saccharomyces cerevisiae	11	100
YDL159W	cellular organisms	1	100
YDL160C-A	Saccharomycetaceae	9	100
YDL160C	cellular organisms	1	100
YDL161W	cellular organisms	1	100
YDL164C	cellular organisms	1	100
YDL165W	cellular organisms	1	100
YDL166C	cellular organisms	1	100
YDL167C	Eukaryota	2	80
YDL168W	cellular organisms	1	100
YDL169C	Saccharomycetaceae	9	100
YDL170W	cellular organisms	1	72
YDL171C	cellular organisms	1	100
YDL173W	Saccharomyces	10	100
YDL174C	cellular organisms	1	100
YDL175C	Dikarya	5	85
YDL176W	Saccharomycetaceae	9	100
YDL177C	cellular organisms	1	100
YDL178W	cellular organisms	1	100
YDL179W	cellular organisms	1	100
YDL180W	Saccharomycetales	8	100
YDL181W	saccharomyceta	7	100
YDL182W	cellular organisms	1	100
YDL183C	Eukaryota	2	90
YDL184C	Saccharomyces cerevisiae S288C	12	100
YDL185W	cellular organisms	1	100
YDL186W	Saccharomycetaceae	9	100
YDL188C	cellular organisms	1	100
YDL189W	Fungi	4	75
YDL190C	cellular organisms	1	100
YDL191W	cellular organisms	1	100
YDL192W	cellular organisms	1	100
YDL193W	cellular organisms	1	100
YDL194W	cellular organisms	1	100
YDL195W	cellular organisms	1	100
YDL197C	Saccharomyces	10	100
YDL198C	cellular organisms	1	100
YDL199C	cellular organisms	1	100
YDL200C	cellular organisms	1	100
YDL201W	cellular organisms	1	100
YDL202W	cellular organisms	1	72
YDL203C	cellular organisms	1	100
YDL204W	Opisthokonta	3	55
YDL205C	cellular organisms	1	100
YDL206W	cellular organisms	1	100
YDL207W	Eukaryota	2	100
YDL208W	cellular organisms	1	100
YDL209C	cellular organisms	1	100
YDL210W	cellular organisms	1	100
YDL211C	Saccharomycetaceae	9	100
YDL212W	cellular organisms	1	100
YDL213C	Eukaryota	2	100
YDL214C	cellular organisms	1	100
YDL215C	cellular organisms	1	100
YDL216C	cellular organisms	1	100
YDL217C	cellular organisms	1	100
YDL218W	Saccharomycetales	8	100
YDL219W	cellular organisms	1	100
YDL220C	Saccharomycetales	8	100
YDL222C	Eukaryota	2	80
YDL223C	Saccharomyces	10	100
YDL224C	cellular organisms	1	100
YDL225W	cellular organisms	1	100
YDL226C	cellular organisms	1	100
YDL227C	cellular organisms	1	81
YDL229W	cellular organisms	1	100
YDL230W	cellular organisms	1	100
YDL231C	cellular organisms	1	90
YDL232W	Saccharomycetaceae	9	66
YDL233W	Saccharomycetales	8	100
YDL234C	cellular organisms	1	100
YDL235C	Eukaryota	2	90
YDL236W	cellular organisms	1	100
YDL237W	cellular organisms	1	90
YDL238C	cellular organisms	1	100
YDL239C	Opisthokonta	3	55
YDL240W	cellular organisms	1	100
YDL241W	Saccharomyces	10	100
YDL242W	Saccharomyces	10	100
YDL243C	cellular organisms	1	100
YDL244W	cellular organisms	1	100
YDL245C	cellular organisms	1	100
YDL246C	cellular organisms	1	100
YDL247W	cellular organisms	1	100
YDL248W	cellular organisms	1	45
YDR001C	cellular organisms	1	100
YDR002W	cellular organisms	1	100
YDR003W-A	Saccharomyces cerevisiae	11	100
YDR003W	Saccharomycetales	8	100
YDR004W	cellular organisms	1	100
YDR005C	cellular organisms	1	100
YDR006C	cellular organisms	1	100
YDR007W	cellular organisms	1	100
YDR009W	cellular organisms	1	100
YDR010C	Saccharomyces cerevisiae S288C	12	100
YDR011W	cellular organisms	1	100
YDR012W	cellular organisms	1	100
YDR013W	Eukaryota	2	100
YDR014W-A	Saccharomyces	10	100
YDR014W	Saccharomycetales	8	100
YDR016C	cellular organisms	1	63
YDR017C	cellular organisms	1	100
YDR018C	cellular organisms	1	100
YDR019C	cellular organisms	1	100
YDR020C	cellular organisms	1	100
YDR021W	cellular organisms	1	100
YDR022C	Saccharomycetaceae	9	100
YDR023W	cellular organisms	1	100
YDR025W	cellular organisms	1	100
YDR026C	cellular organisms	1	100
YDR027C	Eukaryota	2	90
YDR028C	Eukaryota	2	90
YDR029W	Saccharomyces cerevisiae	11	100
YDR030C	Eukaryota	2	90
YDR031W	Saccharomycetales	8	100
YDR032C	cellular organisms	1	100
YDR033W	cellular organisms	1	90
YDR034C-A	Saccharomyces cerevisiae	11	100
YDR034C-C	cellular organisms	1	36
YDR034C	cellular organisms	1	45
YDR034C-D	cellular organisms	1	100
YDR034W-B	Saccharomyces cerevisiae	11	100
YDR035W	cellular organisms	1	100
YDR036C	cellular organisms	1	100
YDR037W	cellular organisms	1	100
YDR038C	cellular organisms	1	100
YDR039C	cellular organisms	1	100
YDR040C	cellular organisms	1	100
YDR041W	cellular organisms	1	100
YDR042C	Saccharomyces	10	100
YDR043C	Eukaryota	2	100
YDR044W	cellular organisms	1	100
YDR045C	cellular organisms	1	100
YDR046C	cellular organisms	1	100
YDR047W	cellular organisms	1	100
YDR049W	cellular organisms	1	100
YDR050C	cellular organisms	1	100
YDR051C	cellular organisms	1	81
YDR052C	Eukaryota	2	90
YDR054C	cellular organisms	1	100
YDR055W	cellular organisms	1	81
YDR056C	Saccharomycetales	8	100
YDR057W	Eukaryota	2	100
YDR058C	cellular organisms	1	90
YDR059C	cellular organisms	1	100
YDR060W	cellular organisms	1	100
YDR061W	cellular organisms	1	100
YDR062W	cellular organisms	1	100
YDR063W	Opisthokonta	3	100
YDR064W	cellular organisms	1	100
YDR065W	Saccharomycetales	8	100
YDR066C	Saccharomycetales	8	100
YDR067C	cellular organisms	1	100
YDR068W	Saccharomycetales	8	100
YDR069C	cellular organisms	1	100
YDR070C	Saccharomycetaceae	9	100
YDR071C	cellular organisms	1	100
YDR072C	cellular organisms	1	100
YDR073W	Saccharomycetales	8	100
YDR074W	cellular organisms	1	100
YDR075W	cellular organisms	1	100
YDR076W	cellular organisms	1	45
YDR077W	saccharomyceta	7	100
YDR078C	Saccharomycetales	8	100
YDR079C-A	Eukaryota	2	100
YDR079W	saccharomyceta	7	100
YDR080W	Eukaryota	2	100
YDR081C	cellular organisms	1	100
YDR082W	Saccharomycetales	8	100
YDR083W	cellular organisms	1	100
YDR084C	Eukaryota	2	100
YDR085C	Saccharomycetaceae	9	100
YDR086C	cellular organisms	1	100
YDR087C	cellular organisms	1	100
YDR088C	Eukaryota	2	100
YDR089W	saccharomyceta	7	100
YDR090C	Eukaryota	2	100
YDR091C	cellular organisms	1	100
YDR092W	cellular organisms	1	100
YDR093W	cellular organisms	1	100
YDR096W	cellular organisms	1	100
YDR097C	cellular organisms	1	100
YDR098C-A	cellular organisms	1	36
YDR098C-B	cellular organisms	1	100
YDR098C	cellular organisms	1	100
YDR099W	cellular organisms	1	100
YDR100W	cellular organisms	1	90
YDR101C	cellular organisms	1	100
YDR102C	Saccharomyces cerevisiae	11	100
YDR103W	Saccharomycetales	8	100
YDR104C	Eukaryota	2	90
YDR105C	cellular organisms	1	100
YDR106W	Opisthokonta	3	88
YDR107C	cellular organisms	1	100
YDR108W	Eukaryota	2	80
YDR109C	cellular organisms	1	100
YDR110W	Saccharomycetales	8	100
YDR111C	cellular organisms	1	100
YDR113C	Saccharomycetaceae	9	100
YDR114C	Saccharomyces cerevisiae	11	100
YDR115W	cellular organisms	1	100
YDR116C	cellular organisms	1	100
YDR117C	cellular organisms	1	100
YDR118W	Saccharomycetales	8	100
YDR119W-A	Saccharomycetaceae	9	100
YDR119W	cellular organisms	1	90
YDR120C	cellular organisms	1	100
YDR121W	Eukaryota	2	100
YDR122W	cellular organisms	1	100
YDR123C	Saccharomycetaceae	9	100
YDR124W	Fungi	4	100
YDR125C	cellular organisms	1	100
YDR126W	cellular organisms	1	100
YDR127W	cellular organisms	1	100
YDR128W	Eukaryota	2	100
YDR129C	cellular organisms	1	100
YDR130C	Saccharomycetaceae	9	100
YDR131C	Saccharomycetales	8	100
YDR132C	Eukaryota	2	80
YDR134C	cellular organisms	1	63
YDR135C	cellular organisms	1	100
YDR137W	Fungi	4	87
YDR138W	Saccharomycetales	8	100
YDR139C	cellular organisms	1	100
YDR140W	cellular organisms	1	100
YDR141C	Eukaryota	2	100
YDR142C	Eukaryota	2	100
YDR143C	Fungi	4	62
YDR144C	cellular organisms	1	100
YDR145W	Eukaryota	2	100
YDR146C	Fungi	4	87
YDR147W	cellular organisms	1	100
YDR148C	cellular organisms	1	100
YDR150W	Eukaryota	2	90
YDR151C	Eukaryota	2	60
YDR152W	Eukaryota	2	100
YDR153C	Saccharomycetales	8	100
YDR155C	cellular organisms	1	100
YDR156W	Saccharomycetales	8	100
YDR157W	Saccharomyces cerevisiae	11	100
YDR158W	cellular organisms	1	100
YDR159W	cellular organisms	1	100
YDR160W	cellular organisms	1	100
YDR161W	cellular organisms	1	100
YDR162C	cellular organisms	1	81
YDR163W	Saccharomycetaceae	9	100
YDR164C	cellular organisms	1	100
YDR165W	cellular organisms	1	100
YDR166C	Eukaryota	2	90
YDR167W	Eukaryota	2	100
YDR168W	cellular organisms	1	100
YDR169C-A	Saccharomyces cerevisiae	11	100
YDR169C	Fungi	4	87
YDR170C	cellular organisms	1	100
YDR170W-A	cellular organisms	1	36
YDR171W	cellular organisms	1	90
YDR172W	cellular organisms	1	100
YDR173C	cellular organisms	1	100
YDR174W	Eukaryota	2	80
YDR175C	Eukaryota	2	90
YDR176W	Eukaryota	2	90
YDR177W	cellular organisms	1	100
YDR178W	Eukaryota	2	90
YDR179C	Saccharomycetaceae	9	100
YDR179W-A	saccharomyceta	7	100
YDR180W	Eukaryota	2	100
YDR181C	Saccharomycetales	8	100
YDR182W-A	Saccharomycetales	8	100
YDR182W	cellular organisms	1	100
YDR183W	cellular organisms	1	100
YDR184C	Saccharomycetaceae	9	100
YDR185C	cellular organisms	1	100
YDR186C	Saccharomycetales	8	100
YDR188W	cellular organisms	1	100
YDR189W	cellular organisms	1	100
YDR190C	cellular organisms	1	100
YDR191W	cellular organisms	1	100
YDR192C	Saccharomyces	10	100
YDR194C	cellular organisms	1	100
YDR194W-A	Saccharomyces cerevisiae	11	100
YDR195W	Saccharomycetales	8	100
YDR196C	cellular organisms	1	100
YDR197W	Fungi	4	87
YDR198C	Eukaryota	2	100
YDR200C	Eukaryota	2	100
YDR201W	Saccharomycetales	8	100
YDR202C	Saccharomycetales	8	100
YDR204W	cellular organisms	1	100
YDR205W	cellular organisms	1	100
YDR206W	cellular organisms	1	54
YDR207C	cellular organisms	1	54
YDR208W	cellular organisms	1	100
YDR209C	Saccharomyces	10	100
YDR210C-C	cellular organisms	1	36
YDR210C-D	cellular organisms	1	100
YDR210W-A	cellular organisms	1	36
YDR210W-B	cellular organisms	1	100
YDR210W	Saccharomycetaceae	9	66
YDR211W	cellular organisms	1	100
YDR212W	cellular organisms	1	100
YDR213W	Eukaryota	2	90
YDR214W	cellular organisms	1	100
YDR215C	Saccharomyces cerevisiae	11	100
YDR216W	Saccharomycetales	8	100
YDR217C	Ascomycota	6	100
YDR218C	cellular organisms	1	100
YDR219C	Saccharomycetaceae	9	100
YDR221W	Eukaryota	2	100
YDR222W	Eukaryota	2	100
YDR223W	Saccharomycetaceae	9	100
YDR224C	cellular organisms	1	100
YDR225W	cellular organisms	1	100
YDR226W	cellular organisms	1	100
YDR227W	Saccharomycetaceae	9	100
YDR228C	Eukaryota	2	100
YDR229W	Fungi	4	100
YDR231C	Fungi	4	75
YDR232W	cellular organisms	1	100
YDR233C	saccharomyceta	7	100
YDR234W	cellular organisms	1	100
YDR235W	Eukaryota	2	90
YDR236C	cellular organisms	1	100
YDR237W	cellular organisms	1	100
YDR238C	cellular organisms	1	100
YDR239C	Saccharomycetales	8	100
YDR240C	Saccharomycetaceae	9	100
YDR242W	cellular organisms	1	100
YDR243C	cellular organisms	1	100
YDR244W	cellular organisms	1	100
YDR245W	cellular organisms	1	100
YDR246W-A	Saccharomyces cerevisiae	11	100
YDR246W	Eukaryota	2	100
YDR247W	cellular organisms	1	100
YDR248C	cellular organisms	1	100
YDR249C	Saccharomycetaceae	9	100
YDR251W	Saccharomycetales	8	100
YDR252W	cellular organisms	1	100
YDR253C	cellular organisms	1	81
YDR254W	Fungi	4	87
YDR255C	Eukaryota	2	100
YDR256C	cellular organisms	1	100
YDR257C	cellular organisms	1	100
YDR258C	cellular organisms	1	100
YDR259C	Saccharomycetaceae	9	100
YDR260C	Saccharomycetaceae	9	100
YDR261C-C	cellular organisms	1	36
YDR261C	cellular organisms	1	100
YDR261C-D	cellular organisms	1	100
YDR261W-A	cellular organisms	1	36
YDR261W-B	cellular organisms	1	100
YDR262W	Dikarya	5	85
YDR263C	cellular organisms	1	100
YDR264C	cellular organisms	1	100
YDR265W	cellular organisms	1	100
YDR266C	cellular organisms	1	100
YDR267C	Eukaryota	2	100
YDR268W	cellular organisms	1	100
YDR270W	cellular organisms	1	100
YDR272W	cellular organisms	1	100
YDR273W	Saccharomycetales	8	100
YDR274C	Saccharomyces cerevisiae	11	100
YDR275W	Saccharomyces	10	100
YDR276C	cellular organisms	1	90
YDR277C	Saccharomycetales	8	100
YDR278C	Saccharomyces cerevisiae S288C	12	100
YDR279W	Saccharomycetales	8	100
YDR280W	cellular organisms	1	100
YDR281C	Saccharomyces	10	100
YDR282C	cellular organisms	1	100
YDR283C	cellular organisms	1	100
YDR284C	cellular organisms	1	100
YDR285W	Saccharomycetales	8	100
YDR286C	cellular organisms	1	100
YDR287W	cellular organisms	1	100
YDR288W	Saccharomycetales	8	100
YDR289C	Eukaryota	2	90
YDR291W	cellular organisms	1	100
YDR292C	cellular organisms	1	100
YDR293C	cellular organisms	1	100
YDR294C	cellular organisms	1	100
YDR295C	Saccharomycetales	8	100
YDR296W	Saccharomycetales	8	100
YDR297W	cellular organisms	1	100
YDR298C	cellular organisms	1	100
YDR299W	cellular organisms	1	100
YDR300C	cellular organisms	1	100
YDR301W	Eukaryota	2	100
YDR302W	Eukaryota	2	100
YDR303C	Saccharomycetales	8	100
YDR304C	cellular organisms	1	100
YDR305C	cellular organisms	1	100
YDR306C	Eukaryota	2	80
YDR307W	Eukaryota	2	100
YDR308C	Opisthokonta	3	100
YDR309C	Saccharomycetaceae	9	100
YDR310C	Saccharomycetales	8	100
YDR311W	cellular organisms	1	100
YDR312W	cellular organisms	1	100
YDR313C	cellular organisms	1	100
YDR314C	Eukaryota	2	90
YDR315C	cellular organisms	1	45
YDR316W-A	cellular organisms	1	36
YDR316W-B	cellular organisms	1	100
YDR316W	cellular organisms	1	90
YDR317W	Saccharomycetales	8	100
YDR318W	Saccharomycetales	8	100
YDR319C	Opisthokonta	3	88
YDR320C-A	Fungi	4	100
YDR320C	Eukaryota	2	100
YDR321W	cellular organisms	1	100
YDR322C-A	Fungi	4	62
YDR322W	cellular organisms	1	100
YDR323C	Eukaryota	2	100
YDR324C	cellular organisms	1	100
YDR325W	cellular organisms	1	100
YDR326C	cellular organisms	1	100
YDR328C	cellular organisms	1	100
YDR329C	Eukaryota	2	90
YDR330W	cellular organisms	1	90
YDR331W	cellular organisms	1	100
YDR332W	cellular organisms	1	100
YDR333C	Eukaryota	2	100
YDR334W	cellular organisms	1	100
YDR335W	Eukaryota	2	90
YDR336W	cellular organisms	1	100
YDR337W	cellular organisms	1	100
YDR338C	cellular organisms	1	100
YDR339C	cellular organisms	1	100
YDR341C	cellular organisms	1	100
YDR342C	cellular organisms	1	100
YDR343C	cellular organisms	1	100
YDR344C	Saccharomyces cerevisiae	11	100
YDR345C	cellular organisms	1	100
YDR346C	cellular organisms	1	100
YDR347W	Eukaryota	2	100
YDR348C	cellular organisms	1	100
YDR349C	cellular organisms	1	90
YDR350C	Saccharomycetales	8	100
YDR351W	Saccharomycetales	8	100
YDR352W	cellular organisms	1	100
YDR353W	cellular organisms	1	100
YDR354W	cellular organisms	1	100
YDR356W	Saccharomycetales	8	100
YDR357C	Saccharomycetales	8	100
YDR358W	cellular organisms	1	100
YDR359C	Eukaryota	2	90
YDR361C	cellular organisms	1	100
YDR362C	Fungi	4	100
YDR363W-A	cellular organisms	1	100
YDR363W	Saccharomycetales	8	100
YDR364C	cellular organisms	1	100
YDR365C	cellular organisms	1	100
YDR365W-A	cellular organisms	1	36
YDR365W-B	cellular organisms	1	100
YDR366C	Saccharomyces cerevisiae	11	100
YDR367W	Fungi	4	100
YDR368W	cellular organisms	1	100
YDR369C	Saccharomycetales	8	100
YDR370C	Saccharomycetales	8	100
YDR371W	cellular organisms	1	100
YDR372C	cellular organisms	1	100
YDR373W	cellular organisms	1	100
YDR374C	cellular organisms	1	100
YDR374W-A	Saccharomycetaceae	9	100
YDR375C	cellular organisms	1	100
YDR376W	cellular organisms	1	100
YDR377W	cellular organisms	1	100
YDR378C	cellular organisms	1	100
YDR379C-A	Eukaryota	2	100
YDR379W	cellular organisms	1	100
YDR380W	cellular organisms	1	100
YDR381C-A	Saccharomycetales	8	100
YDR381W	cellular organisms	1	100
YDR382W	cellular organisms	1	100
YDR383C	Saccharomycetaceae	9	100
YDR384C	cellular organisms	1	100
YDR385W	cellular organisms	1	100
YDR386W	Eukaryota	2	100
YDR387C	cellular organisms	1	100
YDR388W	cellular organisms	1	100
YDR389W	cellular organisms	1	100
YDR390C	cellular organisms	1	100
YDR391C	saccharomyceta	7	100
YDR392W	Eukaryota	2	100
YDR393W	cellular organisms	1	100
YDR394W	cellular organisms	1	100
YDR395W	cellular organisms	1	100
YDR397C	cellular organisms	1	100
YDR398W	cellular organisms	1	100
YDR399W	cellular organisms	1	100
YDR400W	cellular organisms	1	100
YDR402C	cellular organisms	1	100
YDR403W	cellular organisms	1	90
YDR404C	cellular organisms	1	100
YDR405W	Eukaryota	2	90
YDR406W	cellular organisms	1	100
YDR407C	Eukaryota	2	90
YDR408C	cellular organisms	1	100
YDR409W	Eukaryota	2	100
YDR410C	cellular organisms	1	100
YDR411C	Eukaryota	2	100
YDR412W	Opisthokonta	3	77
YDR414C	Eukaryota	2	100
YDR415C	cellular organisms	1	100
YDR416W	cellular organisms	1	100
YDR418W	cellular organisms	1	100
YDR419W	cellular organisms	1	100
YDR420W	saccharomyceta	7	100
YDR421W	Eukaryota	2	80
YDR422C	Eukaryota	2	80
YDR423C	Saccharomycetales	8	100
YDR424C	cellular organisms	1	90
YDR425W	Eukaryota	2	100
YDR427W	Eukaryota	2	100
YDR428C	Fungi	4	100
YDR429C	cellular organisms	1	100
YDR430C	cellular organisms	1	100
YDR432W	cellular organisms	1	100
YDR434W	Eukaryota	2	100
YDR435C	cellular organisms	1	100
YDR436W	cellular organisms	1	100
YDR437W	saccharomyceta	7	100
YDR438W	cellular organisms	1	100
YDR439W	Saccharomycetaceae	9	100
YDR440W	cellular organisms	1	100
YDR441C	cellular organisms	1	100
YDR443C	Ascomycota	6	100
YDR444W	Eukaryota	2	90
YDR446W	Saccharomycetales	8	100
YDR447C	cellular organisms	1	100
YDR448W	cellular organisms	1	100
YDR449C	Eukaryota	2	100
YDR450W	cellular organisms	1	100
YDR451C	Fungi	4	100
YDR452W	cellular organisms	1	100
YDR453C	cellular organisms	1	100
YDR454C	cellular organisms	1	100
YDR456W	cellular organisms	1	100
YDR457W	cellular organisms	1	100
YDR458C	cellular organisms	1	90
YDR459C	cellular organisms	1	100
YDR460W	Eukaryota	2	100
YDR461C-A	Saccharomycetaceae	9	100
YDR461W	Saccharomycetales	8	75
YDR462W	Fungi	4	100
YDR463W	Saccharomycetales	8	100
YDR464W	Saccharomycetales	8	100
YDR465C	cellular organisms	1	100
YDR466W	cellular organisms	1	100
YDR468C	Eukaryota	2	90
YDR469W	Fungi	4	87
YDR470C	Eukaryota	2	90
YDR471W	cellular organisms	1	100
YDR472W	Eukaryota	2	100
YDR473C	Eukaryota	2	100
YDR475C	Saccharomycetales	8	100
YDR476C	Saccharomycetales	8	100
YDR477W	cellular organisms	1	100
YDR478W	Saccharomycetales	8	100
YDR479C	Eukaryota	2	80
YDR480W	Saccharomycetaceae	9	100
YDR481C	cellular organisms	1	100
YDR482C	Eukaryota	2	50
YDR483W	cellular organisms	1	100
YDR484W	cellular organisms	1	100
YDR485C	Saccharomycetales	8	100
YDR486C	Eukaryota	2	100
YDR487C	cellular organisms	1	100
YDR488C	Fungi	4	75
YDR489W	cellular organisms	1	100
YDR490C	cellular organisms	1	100
YDR492W	cellular organisms	1	100
YDR493W	Eukaryota	2	90
YDR494W	Saccharomycetaceae	9	100
YDR495C	Fungi	4	100
YDR496C	cellular organisms	1	100
YDR497C	cellular organisms	1	100
YDR498C	Saccharomycetales	8	100
YDR499W	Saccharomycetales	8	100
YDR500C	cellular organisms	1	100
YDR501W	Eukaryota	2	80
YDR502C	cellular organisms	1	100
YDR503C	Eukaryota	2	100
YDR504C	Saccharomyces cerevisiae	11	100
YDR505C	cellular organisms	1	100
YDR506C	cellular organisms	1	100
YDR507C	cellular organisms	1	100
YDR508C	cellular organisms	1	100
YDR510W	cellular organisms	1	100
YDR511W	cellular organisms	1	100
YDR512C	Eukaryota	2	80
YDR513W	cellular organisms	1	100
YDR514C	cellular organisms	1	100
YDR515W	Opisthokonta	3	55
YDR516C	cellular organisms	1	100
YDR517W	Eukaryota	2	100
YDR518W	cellular organisms	1	100
YDR519W	cellular organisms	1	100
YDR520C	saccharomyceta	7	100
YDR522C	cellular organisms	1	81
YDR523C	cellular organisms	1	100
YDR524C-B	Saccharomycetaceae	9	100
YDR524C	cellular organisms	1	100
YDR524W-C	Saccharomyces cerevisiae	11	100
YDR525W-A	cellular organisms	1	100
YDR525W	Saccharomyces cerevisiae	11	100
YDR527W	cellular organisms	1	100
YDR528W	Saccharomycetaceae	9	100
YDR529C	cellular organisms	1	100
YDR530C	cellular organisms	1	100
YDR531W	cellular organisms	1	100
YDR532C	Saccharomycetaceae	9	100
YDR533C	cellular organisms	1	100
YDR534C	Saccharomycetaceae	9	100
YDR536W	cellular organisms	1	100
YDR538W	cellular organisms	1	90
YDR539W	cellular organisms	1	90
YDR540C	Possible contamination or HGT	NA	18
YDR541C	cellular organisms	1	100
YDR542W	cellular organisms	1	54
YDR545W	cellular organisms	1	54
YEL001C	Saccharomycetales	8	100
YEL002C	cellular organisms	1	100
YEL003W	Eukaryota	2	100
YEL004W	cellular organisms	1	100
YEL005C	cellular organisms	1	36
YEL006W	cellular organisms	1	100
YEL007W	Eukaryota	2	100
YEL008W	Saccharomyces cerevisiae	11	100
YEL009C-A	Saccharomyces cerevisiae	11	100
YEL009C	cellular organisms	1	54
YEL011W	cellular organisms	1	100
YEL012W	cellular organisms	1	100
YEL013W	cellular organisms	1	100
YEL014C	Saccharomyces cerevisiae S288C	12	100
YEL015W	cellular organisms	1	90
YEL016C	cellular organisms	1	100
YEL017C-A	Saccharomycetaceae	9	100
YEL017W	Saccharomycetaceae	9	100
YEL018W	Saccharomycetaceae	9	100
YEL019C	Eukaryota	2	100
YEL020C	cellular organisms	1	100
YEL020W-A	Eukaryota	2	100
YEL021W	cellular organisms	1	100
YEL022W	cellular organisms	1	100
YEL023C	cellular organisms	1	90
YEL024W	cellular organisms	1	100
YEL025C	Saccharomycetaceae	9	100
YEL026W	cellular organisms	1	100
YEL027W	cellular organisms	1	100
YEL028W	Ascomycota	6	50
YEL029C	cellular organisms	1	100
YEL030W	cellular organisms	1	100
YEL031W	cellular organisms	1	100
YEL032W	cellular organisms	1	100
YEL033W	Saccharomyces	10	100
YEL034W	cellular organisms	1	100
YEL035C	Saccharomyces cerevisiae	11	100
YEL036C	cellular organisms	1	100
YEL037C	cellular organisms	1	100
YEL038W	cellular organisms	1	100
YEL039C	cellular organisms	1	100
YEL040W	cellular organisms	1	90
YEL041W	cellular organisms	1	100
YEL042W	cellular organisms	1	100
YEL043W	Saccharomycetales	8	100
YEL044W	Eukaryota	2	100
YEL046C	cellular organisms	1	100
YEL047C	cellular organisms	1	100
YEL048C	Saccharomycetales	8	100
YEL049W	cellular organisms	1	54
YEL050C	cellular organisms	1	100
YEL051W	cellular organisms	1	100
YEL052W	cellular organisms	1	100
YEL053C	Eukaryota	2	90
YEL054C	cellular organisms	1	100
YEL055C	Eukaryota	2	100
YEL056W	cellular organisms	1	100
YEL057C	Saccharomyces	10	100
YEL058W	cellular organisms	1	100
YEL059C-A	Saccharomycetales	8	100
YEL059W	Saccharomyces cerevisiae	11	100
YEL060C	cellular organisms	1	100
YEL061C	cellular organisms	1	100
YEL062W	Eukaryota	2	100
YEL063C	cellular organisms	1	100
YEL064C	cellular organisms	1	100
YEL065W	cellular organisms	1	100
YEL066W	cellular organisms	1	90
YEL067C	Saccharomyces cerevisiae	11	100
YEL068C	Saccharomyces	10	100
YEL069C	cellular organisms	1	100
YEL070W	cellular organisms	1	100
YEL071W	cellular organisms	1	100
YEL072W	Saccharomycetales	8	100
YEL073C	Saccharomyces	10	100
YEL075C	cellular organisms	1	36
YEL076C-A	cellular organisms	1	45
YEL076C	cellular organisms	1	45
YEL077C	cellular organisms	1	54
YER001W	cellular organisms	1	100
YER002W	cellular organisms	1	90
YER003C	cellular organisms	1	100
YER004W	cellular organisms	1	100
YER005W	cellular organisms	1	100
YER006W	cellular organisms	1	100
YER007C-A	cellular organisms	1	100
YER007W	cellular organisms	1	100
YER008C	Eukaryota	2	90
YER009W	cellular organisms	1	100
YER010C	cellular organisms	1	90
YER011W	Saccharomycetales	8	100
YER012W	cellular organisms	1	100
YER013W	cellular organisms	1	100
YER014C-A	Saccharomyces cerevisiae	11	100
YER014W	cellular organisms	1	100
YER015W	cellular organisms	1	100
YER016W	cellular organisms	1	100
YER017C	cellular organisms	1	100
YER018C	cellular organisms	1	36
YER019C-A	Fungi	4	100
YER019W	cellular organisms	1	100
YER020W	cellular organisms	1	100
YER021W	cellular organisms	1	100
YER022W	Eukaryota	2	80
YER023W	cellular organisms	1	100
YER024W	cellular organisms	1	100
YER025W	cellular organisms	1	100
YER026C	cellular organisms	1	100
YER027C	cellular organisms	1	100
YER028C	Fungi	4	100
YER029C	cellular organisms	1	100
YER030W	saccharomyceta	7	100
YER031C	cellular organisms	1	100
YER032W	Saccharomycetales	8	100
YER033C	Saccharomycetales	8	100
YER034W	Saccharomycetaceae	9	100
YER035W	Saccharomyces	10	100
YER036C	cellular organisms	1	100
YER037W	cellular organisms	1	100
YER038C	Saccharomycetaceae	9	100
YER038W-A	Possible contamination or HGT	NA	20
YER039C-A	Eukaryota	2	90
YER039C	Eukaryota	2	100
YER040W	cellular organisms	1	100
YER041W	cellular organisms	1	100
YER042W	cellular organisms	1	100
YER043C	cellular organisms	1	100
YER044C-A	Saccharomycetaceae	9	100
YER044C	cellular organisms	1	100
YER045C	Saccharomycetales	8	100
YER046W	Fungi	4	100
YER047C	cellular organisms	1	100
YER048C	cellular organisms	1	100
YER048W-A	Eukaryota	2	100
YER049W	cellular organisms	1	100
YER050C	cellular organisms	1	90
YER051W	cellular organisms	1	100
YER052C	cellular organisms	1	100
YER053C-A	Saccharomycetaceae	9	66
YER053C	cellular organisms	1	100
YER054C	Eukaryota	2	100
YER055C	cellular organisms	1	100
YER056C-A	cellular organisms	1	100
YER056C	cellular organisms	1	100
YER057C	cellular organisms	1	100
YER058W	Fungi	4	87
YER059W	cellular organisms	1	100
YER060W-A	cellular organisms	1	100
YER060W	cellular organisms	1	100
YER061C	cellular organisms	1	100
YER062C	cellular organisms	1	100
YER063W	Saccharomycetales	8	100
YER064C	Saccharomycetales	8	100
YER065C	cellular organisms	1	100
YER066W	cellular organisms	1	100
YER067W	cellular organisms	1	45
YER068W	cellular organisms	1	100
YER069W	cellular organisms	1	100
YER070W	cellular organisms	1	100
YER071C	Saccharomycetales	8	100
YER072W	cellular organisms	1	100
YER073W	cellular organisms	1	100
YER074W-A	cellular organisms	1	100
YER074W	cellular organisms	1	100
YER075C	Eukaryota	2	100
YER076C	cellular organisms	1	36
YER077C	Saccharomycetales	8	100
YER078C	cellular organisms	1	100
YER078W-A	Saccharomyces cerevisiae	11	100
YER079W	Saccharomycetaceae	9	100
YER080W	Eukaryota	2	90
YER081W	cellular organisms	1	100
YER082C	cellular organisms	1	100
YER083C	Saccharomycetales	8	100
YER084W	Saccharomyces	10	100
YER085C	Saccharomyces	10	100
YER086W	cellular organisms	1	100
YER087C-B	Fungi	4	100
YER087W	cellular organisms	1	100
YER088C	Ascomycota	6	100
YER089C	cellular organisms	1	100
YER090W	cellular organisms	1	100
YER091C	cellular organisms	1	100
YER092W	Saccharomycetales	8	100
YER093C-A	Saccharomycetales	8	100
YER093C	Eukaryota	2	100
YER094C	cellular organisms	1	100
YER095W	cellular organisms	1	100
YER096W	cellular organisms	1	100
YER098W	cellular organisms	1	100
YER099C	cellular organisms	1	100
YER100W	cellular organisms	1	100
YER101C	cellular organisms	1	100
YER102W	cellular organisms	1	100
YER103W	cellular organisms	1	100
YER104W	Saccharomycetaceae	9	100
YER105C	cellular organisms	1	100
YER106W	Saccharomycetaceae	9	100
YER107C	cellular organisms	1	100
YER109C	Eukaryota	2	60
YER110C	cellular organisms	1	100
YER111C	cellular organisms	1	90
YER112W	Eukaryota	2	100
YER113C	cellular organisms	1	100
YER114C	cellular organisms	1	90
YER115C	Saccharomycetaceae	9	100
YER116C	Fungi	4	87
YER117W	cellular organisms	1	100
YER118C	cellular organisms	1	100
YER119C	cellular organisms	1	100
YER120W	Eukaryota	2	100
YER121W	Saccharomyces	10	100
YER122C	cellular organisms	1	100
YER123W	cellular organisms	1	100
YER124C	Saccharomycetales	8	100
YER125W	cellular organisms	1	100
YER126C	cellular organisms	1	100
YER127W	Eukaryota	2	100
YER128W	Dikarya	5	71
YER129W	cellular organisms	1	100
YER130C	Eukaryota	2	60
YER131W	cellular organisms	1	100
YER132C	Saccharomycetales	8	100
YER133W	cellular organisms	1	100
YER134C	cellular organisms	1	100
YER135C	Saccharomyces cerevisiae	11	100
YER136W	cellular organisms	1	100
YER137C-A	cellular organisms	1	36
YER137C	Saccharomycetales	8	100
YER138C	cellular organisms	1	100
YER138W-A	Saccharomyces	10	100
YER139C	Opisthokonta	3	88
YER140W	cellular organisms	1	100
YER141W	cellular organisms	1	100
YER142C	cellular organisms	1	100
YER143W	cellular organisms	1	100
YER144C	cellular organisms	1	100
YER145C-A	Saccharomyces cerevisiae	11	100
YER145C	cellular organisms	1	100
YER146W	cellular organisms	1	100
YER147C	Saccharomycetales	8	100
YER148W	cellular organisms	1	100
YER149C	Saccharomycetaceae	9	100
YER150W	saccharomyceta	7	100
YER151C	Eukaryota	2	100
YER152C	cellular organisms	1	100
YER153C	Saccharomycetaceae	9	100
YER154W	cellular organisms	1	100
YER155C	cellular organisms	1	100
YER156C	cellular organisms	1	100
YER157W	Eukaryota	2	100
YER158C	Saccharomycetaceae	9	100
YER159C-A	cellular organisms	1	36
YER159C	cellular organisms	1	100
YER160C	cellular organisms	1	100
YER161C	Saccharomycetales	8	100
YER162C	Eukaryota	2	100
YER163C	cellular organisms	1	100
YER164W	cellular organisms	1	100
YER165W	cellular organisms	1	100
YER166W	cellular organisms	1	100
YER167W	Saccharomycetaceae	9	100
YER168C	cellular organisms	1	100
YER169W	cellular organisms	1	100
YER170W	cellular organisms	1	100
YER171W	cellular organisms	1	100
YER172C	cellular organisms	1	100
YER173W	Eukaryota	2	100
YER174C	cellular organisms	1	100
YER175C	cellular organisms	1	100
YER175W-A	Saccharomyces cerevisiae	11	100
YER176W	cellular organisms	1	100
YER177W	cellular organisms	1	100
YER178W	cellular organisms	1	100
YER179W	cellular organisms	1	100
YER180C-A	Saccharomycetaceae	9	100
YER180C	Saccharomycetaceae	9	100
YER181C	Saccharomyces cerevisiae	11	100
YER182W	cellular organisms	1	90
YER183C	cellular organisms	1	100
YER184C	cellular organisms	1	54
YER185W	cellular organisms	1	100
YER186C	Saccharomyces	10	100
YER187W	Saccharomycetales	8	100
YER188C-A	Possible contamination or HGT	NA	27
YER188W	Saccharomycetaceae	9	100
YER189W	cellular organisms	1	36
YER190C-B	Saccharomyces cerevisiae	11	100
YER190W	cellular organisms	1	54
YFL001W	cellular organisms	1	100
YFL002C	cellular organisms	1	100
YFL002W-A	cellular organisms	1	100
YFL002W-B	cellular organisms	1	36
YFL003C	cellular organisms	1	100
YFL004W	cellular organisms	1	100
YFL005W	cellular organisms	1	100
YFL007W	Eukaryota	2	100
YFL008W	cellular organisms	1	100
YFL009W	cellular organisms	1	100
YFL010C	cellular organisms	1	63
YFL010W-A	Saccharomyces cerevisiae	11	100
YFL011W	cellular organisms	1	100
YFL012W	Saccharomyces	10	100
YFL013C	Eukaryota	2	90
YFL014W	Fungi	4	100
YFL015C	Saccharomyces cerevisiae	11	100
YFL016C	cellular organisms	1	100
YFL017C	cellular organisms	1	100
YFL017W-A	cellular organisms	1	100
YFL018C	cellular organisms	1	100
YFL019C	Saccharomyces cerevisiae	11	100
YFL020C	cellular organisms	1	54
YFL021W	cellular organisms	1	100
YFL022C	cellular organisms	1	100
YFL023W	cellular organisms	1	54
YFL024C	Eukaryota	2	100
YFL025C	cellular organisms	1	100
YFL026W	Eukaryota	2	90
YFL027C	Eukaryota	2	100
YFL028C	cellular organisms	1	100
YFL029C	cellular organisms	1	100
YFL030W	cellular organisms	1	100
YFL031W	Eukaryota	2	80
YFL033C	cellular organisms	1	100
YFL034C-A	cellular organisms	1	100
YFL034C-B	cellular organisms	1	100
YFL034W	cellular organisms	1	100
YFL036W	cellular organisms	1	100
YFL037W	cellular organisms	1	100
YFL038C	cellular organisms	1	100
YFL039C	cellular organisms	1	100
YFL040W	cellular organisms	1	100
YFL041W-A	Saccharomyces cerevisiae	11	100
YFL041W	cellular organisms	1	100
YFL042C	cellular organisms	1	100
YFL044C	cellular organisms	1	100
YFL045C	cellular organisms	1	100
YFL046W	Eukaryota	2	100
YFL047W	Eukaryota	2	100
YFL048C	Eukaryota	2	90
YFL049W	cellular organisms	1	90
YFL050C	cellular organisms	1	100
YFL051C	cellular organisms	1	63
YFL052W	cellular organisms	1	90
YFL053W	cellular organisms	1	100
YFL054C	cellular organisms	1	100
YFL055W	cellular organisms	1	100
YFL056C	cellular organisms	1	100
YFL058W	cellular organisms	1	100
YFL059W	cellular organisms	1	100
YFL060C	cellular organisms	1	100
YFL061W	cellular organisms	1	100
YFL062W	cellular organisms	1	45
YFL064C	cellular organisms	1	36
YFL065C	cellular organisms	1	45
YFL066C	cellular organisms	1	54
YFL067W	Saccharomyces cerevisiae S288C	12	100
YFL068W	Saccharomyces cerevisiae	11	100
YFR001W	saccharomyceta	7	100
YFR002W	Eukaryota	2	100
YFR003C	Fungi	4	87
YFR004W	cellular organisms	1	100
YFR005C	cellular organisms	1	100
YFR006W	cellular organisms	1	100
YFR007W	cellular organisms	1	100
YFR008W	Opisthokonta	3	44
YFR009W	cellular organisms	1	100
YFR010W	cellular organisms	1	100
YFR011C	saccharomyceta	7	100
YFR012W-A	Saccharomyces	10	100
YFR012W	saccharomyceta	7	100
YFR013W	Saccharomycetales	8	100
YFR014C	cellular organisms	1	100
YFR015C	cellular organisms	1	100
YFR016C	Eukaryota	2	80
YFR017C	Saccharomycetaceae	9	100
YFR018C	cellular organisms	1	100
YFR019W	cellular organisms	1	100
YFR020W	Saccharomycetales	8	100
YFR021W	cellular organisms	1	100
YFR022W	cellular organisms	1	90
YFR023W	cellular organisms	1	100
YFR024C-A	cellular organisms	1	100
YFR025C	cellular organisms	1	100
YFR026C	Saccharomyces	10	100
YFR027W	cellular organisms	1	100
YFR028C	cellular organisms	1	100
YFR029W	saccharomyceta	7	100
YFR030W	cellular organisms	1	100
YFR031C-A	cellular organisms	1	100
YFR031C	cellular organisms	1	100
YFR032C-A	cellular organisms	1	100
YFR032C-B	Saccharomyces cerevisiae	11	100
YFR032C	Saccharomycetales	8	100
YFR033C	cellular organisms	1	90
YFR034C	cellular organisms	1	54
YFR035C	Saccharomyces	10	100
YFR036W	Saccharomyces	10	100
YFR037C	cellular organisms	1	100
YFR038W	cellular organisms	1	100
YFR039C	Saccharomycetales	8	100
YFR040W	cellular organisms	1	100
YFR041C	cellular organisms	1	100
YFR042W	Saccharomycetales	8	100
YFR043C	Opisthokonta	3	55
YFR044C	cellular organisms	1	100
YFR045W	cellular organisms	1	100
YFR046C	Saccharomycetaceae	9	100
YFR047C	cellular organisms	1	100
YFR048W	cellular organisms	1	100
YFR049W	saccharomyceta	7	100
YFR050C	cellular organisms	1	100
YFR051C	cellular organisms	1	100
YFR052W	cellular organisms	1	100
YFR053C	cellular organisms	1	100
YFR054C	Saccharomyces	10	100
YFR055W	cellular organisms	1	100
YFR057W	Saccharomycetales	8	100
YGL001C	cellular organisms	1	100
YGL002W	cellular organisms	1	100
YGL003C	cellular organisms	1	100
YGL004C	Eukaryota	2	80
YGL005C	Opisthokonta	3	55
YGL006W-A	Saccharomyces cerevisiae	11	100
YGL006W	cellular organisms	1	100
YGL007C-A	Saccharomyces cerevisiae	11	100
YGL007W	Saccharomyces	10	100
YGL008C	cellular organisms	1	100
YGL009C	cellular organisms	1	100
YGL010W	cellular organisms	1	100
YGL011C	cellular organisms	1	100
YGL012W	cellular organisms	1	100
YGL013C	cellular organisms	1	54
YGL014W	cellular organisms	1	100
YGL015C	Saccharomyces	10	100
YGL016W	Fungi	4	87
YGL017W	cellular organisms	1	100
YGL018C	cellular organisms	1	100
YGL019W	cellular organisms	1	100
YGL020C	Saccharomycetales	8	100
YGL021W	Eukaryota	2	100
YGL022W	cellular organisms	1	100
YGL023C	cellular organisms	1	100
YGL025C	Opisthokonta	3	44
YGL026C	cellular organisms	1	100
YGL027C	cellular organisms	1	100
YGL028C	cellular organisms	1	100
YGL029W	Saccharomycetales	8	100
YGL030W	cellular organisms	1	100
YGL031C	cellular organisms	1	100
YGL032C	Saccharomycetaceae	9	100
YGL033W	Eukaryota	2	100
YGL034C	Saccharomyces cerevisiae	11	100
YGL035C	cellular organisms	1	90
YGL036W	Saccharomycetales	8	100
YGL037C	cellular organisms	1	100
YGL038C	cellular organisms	1	100
YGL039W	cellular organisms	1	100
YGL040C	cellular organisms	1	100
YGL041C-B	Saccharomyces cerevisiae	11	100
YGL041W-A	Opisthokonta	3	55
YGL043W	cellular organisms	1	100
YGL044C	cellular organisms	1	100
YGL045W	Eukaryota	2	80
YGL047W	cellular organisms	1	100
YGL048C	cellular organisms	1	100
YGL049C	cellular organisms	1	100
YGL050W	cellular organisms	1	100
YGL051W	Opisthokonta	3	44
YGL053W	Opisthokonta	3	44
YGL054C	Eukaryota	2	100
YGL055W	cellular organisms	1	100
YGL056C	Eukaryota	2	100
YGL057C	Saccharomycetaceae	9	100
YGL058W	cellular organisms	1	100
YGL059W	cellular organisms	1	100
YGL060W	Saccharomycetales	8	100
YGL061C	Saccharomycetales	8	100
YGL062W	cellular organisms	1	100
YGL063W	cellular organisms	1	100
YGL064C	cellular organisms	1	100
YGL065C	cellular organisms	1	100
YGL066W	Eukaryota	2	100
YGL067W	cellular organisms	1	100
YGL068W	cellular organisms	1	100
YGL070C	cellular organisms	1	100
YGL071W	Saccharomycetales	8	100
YGL073W	cellular organisms	1	100
YGL075C	Saccharomycetaceae	9	100
YGL076C	cellular organisms	1	100
YGL077C	cellular organisms	1	100
YGL078C	cellular organisms	1	100
YGL079W	Saccharomycetales	8	100
YGL080W	cellular organisms	1	100
YGL081W	Saccharomycetaceae	9	100
YGL082W	cellular organisms	1	100
YGL083W	cellular organisms	1	100
YGL084C	cellular organisms	1	100
YGL085W	cellular organisms	1	100
YGL086W	Eukaryota	2	90
YGL087C	cellular organisms	1	100
YGL088W	Saccharomyces cerevisiae	11	100
YGL089C	Saccharomycetales	8	100
YGL090W	Saccharomycetaceae	9	100
YGL091C	cellular organisms	1	100
YGL092W	cellular organisms	1	100
YGL093W	Fungi	4	100
YGL094C	cellular organisms	1	100
YGL095C	cellular organisms	1	100
YGL096W	cellular organisms	1	100
YGL097W	cellular organisms	1	100
YGL098W	Saccharomycetales	8	100
YGL099W	cellular organisms	1	100
YGL100W	cellular organisms	1	100
YGL101W	cellular organisms	1	100
YGL103W	cellular organisms	1	100
YGL104C	cellular organisms	1	100
YGL105W	cellular organisms	1	100
YGL106W	cellular organisms	1	100
YGL107C	Saccharomycetales	8	100
YGL108C	Saccharomycetaceae	9	100
YGL110C	Fungi	4	87
YGL111W	Eukaryota	2	100
YGL112C	cellular organisms	1	100
YGL113W	Saccharomycetales	8	100
YGL114W	cellular organisms	1	100
YGL115W	cellular organisms	1	100
YGL116W	cellular organisms	1	100
YGL117W	Saccharomyces	10	100
YGL118C	Saccharomyces cerevisiae	11	100
YGL119W	cellular organisms	1	100
YGL120C	cellular organisms	1	100
[truncated: 4,035 more rows]

## Sheet: 559292_gene_age_summary
#number_of_genes	phylostratum	phylorank
22	Saccharomyces cerevisiae S288C	12
240	Saccharomyces cerevisiae	11
143	Saccharomyces	10
330	Saccharomycetaceae	9
487	Saccharomycetales	8
83	saccharomyceta	7
46	Ascomycota	6
27	Dikarya	5
112	Fungi	4
90	Opisthokonta	3
708	Eukaryota	2
3729	cellular organisms	1

## Sheet: 559292_founder_events
#gene_family	phylostratum	rank	family_size
YAL017W,YOL045W,YDR507C,YDR477W,YCL024W,YFR014C,YJL164C,YKL166C,YAR019C,YOL016C,YNR047W,YGL158W,YCR091W,YLR096W,YDL025C,YPL209C,YOL100W,YKL101W,YPL153C,YDR490C,YDR122W,YMR001C,YPL203W,YHR205W,YCR008W,YBR274W,YDR466W,YDL101C,YOL113W,YPL141C,YLR248W,YBL105C,YDL028C,YNL183C,YDL159W,YGL179C,YPR054W,YJL095W,YPL150W,YER129W,YOR267C,YNL298W,YKL139W,YOR233W,YCR073C,YGR052W,YDL214C,YDR523C,YBR028C,YHR082C…	cellular organisms	1	110
YAR009C,YPR137C-B,YGR038C-B,YPL257W-B,YLR157C-B,YJR027W,YER138C,YOL103W-B,YDR098C-B,YML039W,YDR316W-B,YPR158W-B,YML045W,YDR365W-B,YLR227W-B,YPR158C-D,YMR050C,YOR142W-B,YGR027W-B,YJR029W,YDR210C-D,YHR214C-B,YNL054W-B,YER160C,YLR035C-A,YNL284C-B,YMR045C,YGR161C-D,YBL005W-B,YBR012W-B,YDR261C-D,YCL019W,YFL002W-A,YGR161W-B,YDR034C-D,YLR410W-B,YDR210W-B,YOR192C-B,YOR343W-B,YBL100W-B,YDR261W-B,YJL113W,Y…	cellular organisms	1	89
YBR241C,YGL104C,YDR345C,YHR092C,YMR011W,YHR096C,YFL011W,YEL069C,YDR342C,YDR343C,YNR072W,YHR094C,YDL138W,YDR387C,YDL245C,YJR158W,YNL318C,YDR497C,YJL219W,YJL214W,YOL156W,YIL170W,YLR081W,YOL103W,YDR536W,YDL194W,YFL040W,YCR098C,YBR298C,YJR160C,YDL247W,YGR289C,YML123C,YDL199C,YIL171W	cellular organisms	1	35
YBL030C,YBR085W,YMR056C,YPR011C,YHR002W,YOR222W,YKL120W,YEL006W,YPL134C,YPR021C,YBR291C,YGR096W,YIL006W,YBR192W,YIL134W,YPR058W,YPR128C,YJR095W,YBR104W,YGR257C,YLR348C,YDL119C,YFR045W,YMR166C,YNL083W,YOR100C,YOR130C,YJL133W,YKR052C,YNL003C,YDL198C,YJR077C,YMR241W,YER053C	cellular organisms	1	34
YAL068C,YGL261C,YIL176C,YJL223C,YHL046C,YLR461W,YEL049W,YGR294W,YLL064C,YNR076W,YDR542W,YBR301W,YOL161C,YFL020C,YLR037C,YCR104W,YKL224C,YMR325W,YLL025W,YIR041W,YOR394W,YPL282C,YJR151C,YJR150C,YBL108C-A,YAR020C,YIL011W,YER011W,YBR067C,YOR010C,YOR009W,YKL096W,YKL096W-A	cellular organisms	1	33
YBL113C,YHR219W,YLR466W,YML133C,YLL066C,YPR204W,YDR545W,YLR467W,YOR396W,YEL077C,YHL050C,YER190W,YGR296W,YPL283C,YNL339C,YIL177C,YJL225C,YLL067C,YBL112C,YFL066C,YBL111C,YHR218W,YHL049C,YLR462W,YFL064C,YPR202W,YER189W,YEL075C,YFL065C,YPR203W,YEL076C-A,YEL076C,YLR464W	cellular organisms	1	33
YBR142W,YLL008W,YPL119C,YHR065C,YOR204W,YMR290C,YGL078C,YHR169W,YJL033W,YNL112W,YDR194C,YDL031W,YBR237W,YDR243C,YLR276C,YDL160C,YJL138C,YKR059W,YFL002C,YDR021W,YGL171W,YKR024C,YOR046C,YDL084W,YNR038W,YGL064C,YMR190C,YDR332W,YIR002C	cellular organisms	1	29
YAL048C,YOR101W,YFL005W,YFL038C,YER031C,YOR089C,YNL093W,YGL210W,YLR262C,YBR264C,YKR014C,YML001W,YLR293C,YOR185C,YKR055W,YPR165W,YNL090W,YML064C,YIL118W,YNL098C,YLR229C,YNL180C,YNL304W,YGR152C,YCR027C,YHR022C	cellular organisms	1	26
YBR080C,YDL126C,YLR397C,YGR270W,YNL329C,YLL034C,YGL048C,YKL145W,YOR259C,YER017C,YKL197C,YMR089C,YOR117W,YPR024W,YDR394W,YDL007W,YPR173C,YPL074W,YGR028W,YER047C,YBR186W,YDR375C	cellular organisms	1	22
YBR212W,YHR086W,YNL016W,YGR159C,YER165W,YPR112C,YOL123W,YFR023W,YHR015W,YPL043W,YOR319W,YGR250C,YNL175C,YOL041C,YIR005W,YGL044C,YIL061C,YIR001C,YPL178W,YNL110C,YMR268C	cellular organisms	1	21
YAL019W,YOR290C,YIL126W,YBR245C,YOR304W,YFR038W,YER164W,YPL082C,YDR334W,YGL150C,YGL163C,YJR035W,YBR073W,YBR114W,YOR191W,YLR032W,YLR247C,YDR265W	cellular organisms	1	18
YBR068C,YDR046C,YDR508C,YCL025C,YBR069C,YKR039W,YGR191W,YOL020W,YPL274W,YLL061W,YNL268W,YEL063C,YNL270C,YPL265W,YOR348C,YFL055W,YBR132C,YDR160W	cellular organisms	1	18
YER048C,YIR004W,YNL064C,YNL007C,YMR214W,YNL227C,YNL077W,YMR161W,YLR090W,YFL016C,YJR097W,YJL073W,YOR254C,YJL162C,YFR041C,YGL128C,YGR285C	cellular organisms	1	17
YBL067C,YER098W,YMR223W,YNL186W,YMR304W,YDR069C,YER144C,YJL197W,YIL156W,YKR098C,YER151C,YBR058C,YHL010C,YFR010W,YOR124C,YPL072W	cellular organisms	1	16
YBR044C,YLR259C,YDL143W,YJR064W,YIL142W,YJL014W,YDR212W,YJL111W,YDR188W,YJL008C,YDR208W,YFR019W,YDR313C,YDR323C,YGL023C,YNR006W	cellular organisms	1	16
YAL065C,YHR211W,YAL063C,YAR050W,YKR102W,YAL064C-A,YHR213W,YFL051C,YHR212W-A,YAR061W,YDR134C,YLR110C,YCR089W,YNR044W	cellular organisms	1	14
YAL061W,YAL060W,YLR070C,YDL246C,YJR159W,YDL168W,YMR083W,YMR318C,YMR303C,YBR145W,YOL086C,YCR105W,YBR046C,YML131W	cellular organisms	1	14
YAL005C,YLL024C,YER103W,YBL075C,YJL034W,YDL229W,YNL209W,YJR045C,YEL030W,YLR369W,YBR169C,YPL106C,YHR064C,YKL073W	cellular organisms	1	14
YKL219W,YGR295C,YGL263W,YBR302C,YML132W,YFL062W,YNL336W,YJR161C,YNR075W,YHL048W,YIR043C,YDL248W,YHL043W,YHL042W	cellular organisms	1	14
YBR082C,YDR059C,YDR092W,YDR177W,YGL058W,YMR022W,YOR339C,YDL064W,YEL012W,YDR054C,YLR306W,YGR133W,YER100W,YGL087C	cellular organisms	1	14
YBL041W,YER094C,YJL001W,YGR135W,YMR314W,YOL038W,YER012W,YPR103W,YOR157C,YGL011C,YOR362C,YML092C,YGR253C	cellular organisms	1	13
YDL188C,YDL134C,YDL047W,YDR075W,YNR032W,YER133W,YML016C,YPL179W,YDR436W,YLR433C,YGR123C,YML057W,YNL217W	cellular organisms	1	13
YBR159W,YMR226C,YBR265W,YDL114W,YLR426W,YKR009C,YIL124W,YIR036C,YIR035C,YKL071W,YKL055C,YNL202W	cellular organisms	1	12
YGL006W,YEL031W,YDR038C,YDR039C,YDR040C,YGL167C,YOR291W,YBR295W,YDR270W,YGL008C,YPL036W	cellular organisms	1	11
YBR066C,YDR043C,YER169W,YDR096W,YPL230W,YJR119C,YDR253C,YPL038W,YGR067C,YMR182C,YMR176W	cellular organisms	1	11
YBR103W,YOR212W,YMR146C,YOR272W,YOR269W,YFL009W,YER066W,YIL046W,YKL021C,YKL213C,YPR178W	cellular organisms	1	11
YBR195C,YEL056W,YMR131C,YDL195W,YDR142C,YDR030C,YDR128W,YPL247C,YLR196W,YDL156W,YOL138C	cellular organisms	1	11
YMR301C,YKL209C,YLR188W,YPL270W,YHL035C,YLL048C,YGR281W,YDR135C,YLL015W,YKR103W,YKR104W	cellular organisms	1	11
YAL067C,YGR065C,YCR028C,YLR004C,YGR260W,YJR152W,YIL166C,YLL055W,YOL163W,YOL162W	cellular organisms	1	10
YAR023C,YAR027W,YCR007C,YAR031W,YGL053W,YGL051W,YAR033W,YAR028W,YHL044W,YAR029W	Opisthokonta	3	10
YCR011C,YOL075C,YDR406W,YOR153W,YNR070W,YOR328W,YPL058C,YDR011W,YIL013C,YOR011W	cellular organisms	1	10
YAL035W,YOL023W,YBR118W,YPR080W,YDR172W,YKR084C,YOR187W,YOR076C,YER025W	cellular organisms	1	9
YBR175W,YCR057C,YJL112W,YNL006W,YDR364C,YKR036C,YMR116C,YGR200C,YKL018W	cellular organisms	1	9
YLR129W,YLL011W,YGL003C,YGL116W,YCR072C,YGL213C,YGR225W,YMR092C,YLR429W	cellular organisms	1	9
YBR006W,YER073W,YOR374W,YPL061W,YMR170C,YMR169C,YHR039C,YMR110C,YHR037W	cellular organisms	1	9
YBR008C,YLL028W,YHR048W,YOR273C,YPR156C,YGR138C,YBR043C,YNR055C,YGR126W	cellular organisms	1	9
YBR199W,YDR483W,YOR099W,YBR205W,YKR061W,YJL139C,YIL085C,YNL029C,YPL053C	cellular organisms	1	9
YCR009C,YDR388W,YHR016C,YFR024C-A,YGR136W,YPR154W,YHL002W,YLR191W,YHR114W	cellular organisms	1	9
YDR091C,YDR061W,YER036C,YLR249W,YNL014W,YFR009W,YPL226W,YFL028C,YGL195W	cellular organisms	1	9
YCR107W,YNL331C,YDL243C,YJR155W,YOL165C,YFL056C,YPL088W,YMR041C,YPR127W	cellular organisms	1	9
YDR144C,YLR120C,YLR121C,YIR039C,YIL015W,YPL154C,YDR349C,YGL259W,YGL258W-A	cellular organisms	1	9
YGL160W,YLR047C,YKL220C,YOR381W,YNR060W,YOR384W,YLL051C,YLR214W,YOL152W	cellular organisms	1	9
YAL012W,YGL184C,YLR303W,YHR112C,YFR055W,YJR130C,YLL058W,YML082W	cellular organisms	1	8
YBL088C,YBR136W,YKL203C,YJR066W,YLR240W,YNL267W,YLR305C,YHR099W	cellular organisms	1	8
YBL017C,YJL222W,YIL173W,YNR065C,YNR066C,YCR100C,YCR099C,YCR101C	cellular organisms	1	8
YIL130W,YJL089W,YLR014C,YJL206C,YKL015W,YMR280C,YPL248C,YLR278C	cellular organisms	1	8
YBR299W,YGR292W,YOL157C,YIL172C,YJL221C,YGR287C,YJL216C,YEL011W	cellular organisms	1	8
YCR069W,YNR028W,YML078W,YHR057C,YDR155C,YDR304C,YLR216C,YJR032W	cellular organisms	1	8
YDL029W,YFL039C,YHR129C,YJR065C,YJL081C,YNL059C,YLR085C,YPR034W	cellular organisms	1	8
YDR390C,YKL210W,YPR066W,YPR180W,YHR111W,YKL027W,YHR003C,YHR171W	cellular organisms	1	8
YER029C,YNL147W,YER146W,YOR159C,YFL017W-A,YLR438C-A,YJL124C,YLR275W	cellular organisms	1	8
YNL163C,YLR289W,YLR069C,YJL102W,YDR385W,YOR133W,YKL173W	cellular organisms	1	7
YAL023C,YOR321W,YGR199W,YDL095W,YDL093W,YJR143C,YDR307W	cellular organisms	1	7
YAR003W,YML102W,YBL008W,YOR038C,YMR102C,YKL121W,YBR198C	cellular organisms	1	7
YMR088C,YBR293W,YKR105C,YGR224W,YPR198W,YCL069W,YDR119W	cellular organisms	1	7
YBR087W,YJR068W,YNL290W,YOL094C,YOR217W,YNL218W,YMR078C	cellular organisms	1	7
YBR164C,YDL192W,YDL137W,YOR094W,YPL051W,YPL218W,YMR138W	cellular organisms	1	7
YBR208C,YBR218C,YGL062W,YMR207C,YNR016C,YMR293C,YDR242W	cellular organisms	1	7
YER172C,YDR291W,YGL251C,YGR271W,YLR398C,YJL050W,YPL029W	cellular organisms	1	7
YCL064C,YIL167W,YER086W,YKL218C,YGL026C,YGR012W,YGR155W	cellular organisms	1	7
YGR209C,YLR043C,YCR083W,YER174C,YDR098C,YPL059W,YDR183W	cellular organisms	1	7
YCR002C,YHR107C,YJR076C,YLR314C,YGR059W,YDR218C,YDL225W	cellular organisms	1	7
YDL080C,YLR044C,YLR134W,YGR087C,YDR380W,YMR108W,YEL020C	cellular organisms	1	7
YER013W,YGL120C,YKR086W,YNR011C,YKL078W,YMR128W,YLR419W	cellular organisms	1	7
YGL073W,YHR206W,YOR140W,YJR147W,YGR249W,YIL147C,YLR006C	cellular organisms	1	7
Q0050,Q0055,Q0060,Q0045,Q0065,Q0070,Q0075	cellular organisms	1	7
YAL051W,YOR363C,YLL054C,YCR106W,YKR064W,YNR063W	cellular organisms	1	6
YGR109C,YDL155W,YLR210W,YGR108W,YPR119W,YPR120C	cellular organisms	1	6
YBL063W,YEL061C,YGL216W,YPL155C,YPR141C,YKL079W	cellular organisms	1	6
YBL056W,YER089C,YBR125C,YDL006W,YOR090C,YJL005W	cellular organisms	1	6
YBL042C,YBR021W,YIR028W,YOR071C,YLR237W,YOR192C	cellular organisms	1	6
YBL023C,YEL032W,YLR274W,YPR019W,YBR202W,YGL201C	cellular organisms	1	6
YBR014C,YDL010W,YDR513W,YCL035C,YPL156C,YLR364W	cellular organisms	1	6
YBR089C-A,YPR052C,YDL002C,YMR072W,YKL032C,YDR174W	cellular organisms	1	6
YBR109C,YOR257W,YGL106W,YKL190W,YPR188C,YDR373W	cellular organisms	1	6
YBR149W,YOR120W,YDR368W,YHR104W,YDL124W,YJR096W	cellular organisms	1	6
YOL158C,YCL073C,YKR106W,YHL040C,YHL047C,YEL065W	cellular organisms	1	6
YCR024C,YHR019C,YLL018C,YDR037W,YNL073W,YPL104W	cellular organisms	1	6
YCR092C,YOL090W,YDR097C,YHR120W,YFL003C,YDL154W	cellular organisms	1	6
YDL226C,YNL204C,YER122C,YIL044C,YDR524C,YGL181W	cellular organisms	1	6
YDR139C,YIL148W,YKR094C,YLR167W,YLL039C,YMR276W	cellular organisms	1	6
YFL008W,YLR086W,YFR031C,YJL074C,YLR383W,YOL034W	cellular organisms	1	6
YIL002C,YOR109W,YNL106C,YOL065C,YKL212W,YNL325C	cellular organisms	1	6
YKL222C,YOR172W,YOR162C,YLR266C,YLR256W,YMR158C-A	Saccharomycetales	8	6
Q0120,Q0110,Q0160,Q0105,Q0115,Q0255	cellular organisms	1	6
YAL067W-A,YIL174W,YGL260W,YNR075C-A,YIL175W	Saccharomyces cerevisiae	11	5
YAL054C,YLR153C,YBR222C,YBR041W,YBR115C	cellular organisms	1	5
YAL036C,YGR173W,YHR168W,YPL093W,YMR023C	cellular organisms	1	5
YAL029C,YOR326W,YHR023W,YKL129C,YMR109W	cellular organisms	1	5
YAL026C,YER166W,YDR093W,YMR162C,YIL048W	cellular organisms	1	5
YAR002C-A,YGL002W,YHR110W,YGL200C,YML012W	cellular organisms	1	5
YAR071W,YHR215W,YBR093C,YBR092C,YDL024C	cellular organisms	1	5
YBL099W,YBR127C,YJR121W,YDL185W,YDL227C	cellular organisms	1	5
YBL068W,YER099C,YHL011C,YKL181W,YOL061W	cellular organisms	1	5
YGL001C,YDR541C,YOL151W,YGL157W,YGL039W	cellular organisms	1	5
YBR081C,YGR252W,YLR399C,YDL070W,YKR008W	cellular organisms	1	5
YBR155W,YOR027W,YOR007C,YHR117W,YNL121C	cellular organisms	1	5
YBR260C,YER155C,YDR379W,YPL115C,YOR127W	cellular organisms	1	5
YCL067C,YCR039C,YCR096C,YPL177C,YGL096W	cellular organisms	1	5
YCL043C,YDR518W,YIL005W,YOR288C,YOL088C	cellular organisms	1	5
YCR018C,YPL021W,YMR136W,YIR013C,YLR013W	cellular organisms	1	5
YCR095C,YNL099C,YDR067C,YNL032W,YNL056W	cellular organisms	1	5
YOL001W,YER059W,YIL050W,YGL134W,YPL219W	cellular organisms	1	5
YDL161W,YLR206W,YJR125C,YLL038C,YDR153C	cellular organisms	1	5
YDL042C,YOL068C,YPL015C,YOR025W,YDR191W	cellular organisms	1	5
YDL021W,YOL056W,YKL152C,YOR283W,YKR043C	cellular organisms	1	5
YDR238C,YKL135C,YNL287W,YGR261C,YJR005W	cellular organisms	1	5
YDR263C,YOR033C,YKL113C,YGR258C,YER041W	cellular organisms	1	5
YDR321W,YLR155C,YLR157C,YLR158C,YLR160C	cellular organisms	1	5
YDR457W,YER125W,YJR036C,YGL141W,YKL010C	cellular organisms	1	5
YER062C,YIL053W,YHR043C,YHR044C,YKL033W-A	cellular organisms	1	5
YER081W,YIL074C,YNL274C,YPL113C,YGL185C	cellular organisms	1	5
YER090W,YNR033W,YKL211C,YMR217W,YLR126C	cellular organisms	1	5
YER176W,YMR080C,YKL017C,YLR430W,YHR164C	cellular organisms	1	5
YFL054C,YLL043W,YPR192W,YLL053C,YLL052C	cellular organisms	1	5
YGL194C,YNL330C,YPR068C,YNL021W,YPL116W	cellular organisms	1	5
YGR254W,YHR174W,YOR393W,YPL281C,YMR323W	cellular organisms	1	5
YHR035W,YPR181C,YHR098C,YNL049C,YIL109C	cellular organisms	1	5
YIL123W,YNL066W,YJL116C,YKR042W,YMR244W	cellular organisms	1	5
YJL160C,YJL158C,YKL164C,YJL159W,YKL163W	cellular organisms	1	5
YLR156W,YLR159W,YLR161W,YLR157W-D,YLR157W-E	Saccharomyces cerevisiae	11	5
YLR343W,YMR307W,YOL030W,YOL132W,YMR215W	cellular organisms	1	5
YAL053W,YOR365C,YPL221W,YGL139W	cellular organisms	1	4
YAL024C,YLL016W,YLR310C,YLL017W	cellular organisms	1	4
YAL021C,YOL042W,YMR285C,YML118W	cellular organisms	1	4
YHR001W,YKR003W,YPL145C,YOR237W	cellular organisms	1	4
YAR066W,YHR214W,YIL169C,YOL155C	cellular organisms	1	4
YBL089W,YER119C,YIL088C,YEL064C	cellular organisms	1	4
YBL076C,YPL040C,YGR094W,YLR382C	cellular organisms	1	4
YBL045C,YLR163C,YHR024C,YPR191W	cellular organisms	1	4
YBL005W,YGL013C,YER184C,YMR019W	cellular organisms	1	4
YNL065W,YBR180W,YIL120W,YIL121W	cellular organisms	1	4
YBR017C,YLR347C,YER110C,YMR308C	cellular organisms	1	4
YPL204W,YHR135C,YNL154C,YER123W	cellular organisms	1	4
YBR056W,YDR261C,YOR190W,YLR300W	cellular organisms	1	4
YBR078W,YDR055W,YDR522C,YCL048W	cellular organisms	1	4
YBR091C,YHR005C-A,YGR181W,YJR135W-A	cellular organisms	1	4
YBR126C,YML100W,YMR261C,YDR074W	cellular organisms	1	4
YBR147W,YOL092W,YDR352W,YMR010W	cellular organisms	1	4
YBR182C,YPL089C,YMR043W,YMR042W	cellular organisms	1	4
YJL130C,YJR109C,YOR303W,YJL088W	cellular organisms	1	4
YMR246W,YOR317W,YIL009W,YER015W	cellular organisms	1	4
YBR276C,YNL053W,YIL113W,YIR026C	cellular organisms	1	4
YBR288C,YHL019C,YPL259C,YOL062C	cellular organisms	1	4
YBR294W,YLR092W,YPR003C,YGR125W	cellular organisms	1	4
YBR297W,YGR288W,YPR196W,YFL052W	cellular organisms	1	4
YCL040W,YDR516C,YFR053C,YGL253W	cellular organisms	1	4
YCL018W,YIL094C,YOR136W,YNL037C	cellular organisms	1	4
YCR037C,YJL198W,YNR013C,YIL047C	cellular organisms	1	4
YCR045C,YOR003W,YEL060C,YNL238W	cellular organisms	1	4
YCR065W,YNL068C,YIL131C,YPR104C	cellular organisms	1	4
YCR073W-A,YNR034W,YHR163W,YGR248W	cellular organisms	1	4
YDL244W,YFL058W,YJR156C,YNL332W	cellular organisms	1	4
YDL210W,YGL077C,YKL174C,YNR056C	cellular organisms	1	4
YDL208W,YEL026W,YHL033C,YLL045C	cellular organisms	1	4
YDL179W,YDL127W,YNL289W,YHR071W	cellular organisms	1	4
YDL170W,YDR034C,YLR228C,YDR213W	cellular organisms	1	4
YDL123W,YDR525W-A,YJL151C,YDR276C	cellular organisms	1	4
YDL109C,YGL144C,YDR444W,YOR059C	cellular organisms	1	4
YDL048C,YLR375W,YHR006W,YDR463W	Saccharomycetales	8	4
YDR045C,YJR063W,YGL043W,YGL070C	cellular organisms	1	4
YDR126W,YNL326C,YLR246W,YDR459C	cellular organisms	1	4
YDR164C,YDR189W,YGL095C,YLR396C	cellular organisms	1	4
YDR170C,YEL022W,YJR031C,YPR095C	cellular organisms	1	4
YDR234W,YGL009C,YLR304C,YJL200C	cellular organisms	1	4
YDR326C,YHR080C,YFL042C,YLR072W	cellular organisms	1	4
YDR395W,YJR132W,YGL238W,YPL125W	cellular organisms	1	4
YDR492W,YOL002C,YOL101C,YLR023C	cellular organisms	1	4
YDR519W,YNL135C,YLR449W,YML074C	cellular organisms	1	4
YDR533C,YPL280W,YOR391C,YMR322C	cellular organisms	1	4
YEL073C,YJR108W,YIL014C-A,YIL102C	Saccharomyces	10	4
YER001W,YIL014W,YGL257C,YNR059W	cellular organisms	1	4
YER006W,YNR053C,YGL099W,YMR097C	cellular organisms	1	4
YER040W,YFL021W,YKR034W,YJL110C	cellular organisms	1	4
YER054C,YIL045W,YOR178C,YLR273C	cellular organisms	1	4
YER056C,YER060W-A,YER060W,YGL186C	cellular organisms	1	4
YER072W,YJL012C,YPL019C,YFL004W	cellular organisms	1	4
YER185W,YGR213C,YLR046C,YOR049C	cellular organisms	1	4
YER186C,YMR316W,YOR385W,YNL165W	Saccharomycetales	8	4
YFL037W,YML085C,YML124C,YLR212C	cellular organisms	1	4
YFR030W,YHR042W,YPR048W,YJR137C	cellular organisms	1	4
YFR040W,YGL229C,YJL098W,YKR028W	cellular organisms	1	4
YFR057W,YOR337W,YHR178W,YLR098C	cellular organisms	1	4
YGL178W,YGL014W,YPR042C,YJR091C	cellular organisms	1	4
YGL094C,YOL080C,YGR276C,YLR107W	cellular organisms	1	4
YGL028C,YMR305C,YGR279C,YGR282C	cellular organisms	1	4
YGR019W,YOL140W,YLR438W,YNR058W	cellular organisms	1	4
YGR083C,YKR026C,YLR291C,YPR118W	cellular organisms	1	4
YGR097W,YPR115W,YIL105C,YNL047C	cellular organisms	1	4
YGR100W,YOL112W,YNL293W,YMR055C	cellular organisms	1	4
YGR232W,YPL110C,YMR068W,YGR233C	cellular organisms	1	4
YHR004C,YLL010C,YLR019W,YPL063W	cellular organisms	1	4
YHR047C,YKL157W,YIL137C,YNL045W	cellular organisms	1	4
YHR090C,YOR064C,YNL097C,YPL138C	cellular organisms	1	4
YIL107C,YJL155C,YLR345W,YOL136C	cellular organisms	1	4
YIL043C,YML087C,YML125C,YKL150W	cellular organisms	1	4
YJL145W,YKL091C,YMR079W,YLR380W	cellular organisms	1	4
YJL105W,YKR029C,YKL005C,YPL181W	cellular organisms	1	4
YJL099W,YKR027W,YMR237W,YOR299W	cellular organisms	1	4
YKL221W,YNL125C,YOR306C,YOL119C	cellular organisms	1	4
YKL104C,YMR085W,YMR084W,YMR300C	cellular organisms	1	4
YLL005C,YOL084W,YMR266W,YLR241W	cellular organisms	1	4
YLR035C,YNL082W,YMR167W,YPL164C	cellular organisms	1	4
YLR154C-H,YLR156C-A,YLR157C-C,YLR159C-A	Possible contamination or HGT	NA	4
YLR401C,YLR405W,YNR015W,YML080W	cellular organisms	1	4
YML111W,YMR275C,YNR069C,YNR068C	cellular organisms	1	4
YML054C,YNL111C,YMR272C,YMR073C	cellular organisms	1	4
YMR006C,YMR008C,YOL011W,YNL012W	cellular organisms	1	4
YMR070W,YPR186C,YPR013C,YPR015C	Eukaryota	2	4
YMR093W,YOR230W,YOR229W,YPL139C	cellular organisms	1	4
YAL041W,YGR070W,YLR371W	cellular organisms	1	3
YAL040C,YMR199W,YPL256C	Eukaryota	2	3
YAL030W,YOR327C,YLR093C	cellular organisms	1	3
YAL018C,YOL048C,YOL047C	Eukaryota	2	3
YAL007C,YOR016C,YDL018C	cellular organisms	1	3
YAR035W,YER024W,YML042W	cellular organisms	1	3
YAR042W,YDL019C,YHR073W	cellular organisms	1	3
YBL069W,YER101C,YMR152W	cellular organisms	1	3
YBL064C,YML028W,YDR453C	cellular organisms	1	3
YBL061C,YER096W,YDL203C	cellular organisms	1	3
YBL052C,YOR244W,YMR127C	cellular organisms	1	3
YBL047C,YIR006C,YNL084C	Eukaryota	2	3
YBL037W,YPR029C,YPL195W	cellular organisms	1	3
YBL024W,YNL061W,YNL022C	cellular organisms	1	3
YBL003C,YDR225W,YOL012C	cellular organisms	1	3
YBR010W,YNL031C,YKL049C	cellular organisms	1	3
YBR019C,YHR210C,YNR071C	cellular organisms	1	3
YBR023C,YBR038W,YNL192W	cellular organisms	1	3
YBR025C,YHL014C,YGR210C	cellular organisms	1	3
YNL134C,YLR460C,YCR102C	cellular organisms	1	3
YBR052C,YDR032C,YCR004C	cellular organisms	1	3
YBR054W,YDR033W,YCR021C	cellular organisms	1	3
YBR061C,YCL054W,YGL136C	cellular organisms	1	3
YBR074W,YBR286W,YDR415C	cellular organisms	1	3
YBR084W,YGR204W,YKR080W	cellular organisms	1	3
YBR139W,YMR297W,YGL203C	cellular organisms	1	3
YBR140C,YOL081W,YKL092C	cellular organisms	1	3
YBR146W,YDL083C,YMR143W	cellular organisms	1	3
YBR168W,YLR324W,YGR004W	Eukaryota	2	3
YBR177C,YPL095C,YMR210W	cellular organisms	1	3
YBR189W,YPL081W,YHR148W	cellular organisms	1	3
YBR239C,YJL103C,YPL133C	Eukaryota	2	3
YBR244W,YIR037W,YKL026C	cellular organisms	1	3
YBR267W,YLR387C,YDR049W	cellular organisms	1	3
YBR271W,YNL024C,YJR129C	cellular organisms	1	3
YBR284W,YJL070C,YML035C	cellular organisms	1	3
YML116W,YOR378W,YMR279C	cellular organisms	1	3
YCL037C,YDR515W,YDL051W	cellular organisms	1	3
YCL011C,YNL004W,YDR432W	cellular organisms	1	3
YCL001W-A,YNL001W,YCL001W-B	cellular organisms	1	3
YCR005C,YNR001C,YPR001W	cellular organisms	1	3
YCR010C,YNR002C,YDR384C	cellular organisms	1	3
YCR034W,YJL196C,YLR372W	cellular organisms	1	3
YCR094W,YNR048W,YNL323W	cellular organisms	1	3
YDL240W,YOR134W,YDR389W	cellular organisms	1	3
YDL230W,YOR208W,YER075C	cellular organisms	1	3
YDL222C,YNL194C,YML052W	Eukaryota	2	3
YDL178W,YEL071W,YDL174C	cellular organisms	1	3
YDL165W,YPR072W,YIL038C	cellular organisms	1	3
YDL140C,YOR116C,YOR341W	cellular organisms	1	3
YDL132W,YGR003W,YJL047C	cellular organisms	1	3
YDL106C,YDR451C,YML027W	Fungi	4	3
YDL102W,YPL167C,YNL102W	cellular organisms	1	3
YDL090C,YPR176C,YGL155W	cellular organisms	1	3
YDL085W,YMR145C,YML120C	cellular organisms	1	3
YDL078C,YKL085W,YOL126C	cellular organisms	1	3
YDL072C,YKL065C,YMR040W	Eukaryota	2	3
YDL066W,YLR174W,YNL009W	cellular organisms	1	3
YDL056W,YER111C,YLR182W	cellular organisms	1	3
YDL036C,YOL066C,YGR169C	cellular organisms	1	3
YDL001W,YFR048W,YDR282C	cellular organisms	1	3
YDR002W,YIL063C,YLR335W	cellular organisms	1	3
YDR004W,YER179W,YER095W	cellular organisms	1	3
YDR020C,YNR012W,YHR128W	cellular organisms	1	3
YDR028C,YKR075C,YOR062C	Eukaryota	2	3
YER028C,YGL209W,YGL035C	cellular organisms	1	3
YDR062W,YDR232W,YMR296C	cellular organisms	1	3
YDR107C,YLR083C,YER113C	cellular organisms	1	3
YDR111C,YLR089C,YJL060W	cellular organisms	1	3
YDR125C,YLR099C,YGR110W	cellular organisms	1	3
YDR148C,YNL071W,YGR193C	cellular organisms	1	3
YDR178W,YLR164W,YOR297C	Eukaryota	2	3
YDR185C,YLR168C,YLR193C	cellular organisms	1	3
YDR205W,YMR243C,YOR316C	cellular organisms	1	3
YDR216W,YML081W,YJR127C	cellular organisms	1	3
YDR222W,YLR225C,YDR346C	cellular organisms	1	3
YDR226W,YER170W,YKL024C	cellular organisms	1	3
YDR244W,YMR018W,YPR189W	cellular organisms	1	3
YDR287W,YHR046C,YOL064C	cellular organisms	1	3
YDR293C,YOL021C,YMR287C	cellular organisms	1	3
YDR297W,YGR060W,YLR056W	cellular organisms	1	3
YDR303C,YHR056C,YHR054C	cellular organisms	1	3
YDR402C,YHR007C,YMR015C	cellular organisms	1	3
YJR126C,YPL176C,YOR256C	cellular organisms	1	3
YDR422C,YER027C,YGL208W	cellular organisms	1	3
YDR475C,YOR019W,YGR237C	Saccharomycetales	8	3
YDR486C,YLR025W,YMR077C	cellular organisms	1	3
YDR506C,YFL041W,YMR058W	cellular organisms	1	3
YNL101W,YKL146W,YJR001W	cellular organisms	1	3
YEL050C,YFR031C-A,YIL018W	cellular organisms	1	3
YEL041W,YJR049C,YPL188W	cellular organisms	1	3
YEL040W,YLR213C,YGR189C	cellular organisms	1	3
YEL036C,YML115C,YPL050C	cellular organisms	1	3
YEL027W,YPL234C,YHR026W	cellular organisms	1	3
YER039C,YGL225W,YER039C-A	Eukaryota	2	3
YER078C,YFR006W,YLL029W	cellular organisms	1	3
YOR388C,YPL275W,YPL276W	cellular organisms	1	3
YER087W,YIL078W,YKL194C	cellular organisms	1	3
YER138W-A,YIL060W,YOR192C-C	Saccharomyces	10	3
YER152C,YGL202W,YHR137W	cellular organisms	1	3
YER188C-A,YNR077C,YOL166W-A	Possible contamination or HGT	NA	3
YFL060C,YNL334C,YMR095C	cellular organisms	1	3
YFL059W,YNL333W,YMR096W	cellular organisms	1	3
YFL050C,YOL130W,YKL064W	cellular organisms	1	3
YFL018C,YPL017C,YPL091W	cellular organisms	1	3
YFL001W,YPL212C,YGL063W	cellular organisms	1	3
YFR012W,YOL019W,YMR063W	Eukaryota	2	3
YFR021W,YPL100W,YGR223C	cellular organisms	1	3
YFR022W,YOR018W,YGR068C	cellular organisms	1	3
YGL245W,YOR168W,YOL033W	cellular organisms	1	3
YGL166W,YPR008W,YMR021C	Eukaryota	2	3
YGL147C,YNL067W,YHR147C	cellular organisms	1	3
YGL119W,YLR253W,YPL109C	cellular organisms	1	3
YGL092W,YMR047C,YKL068W	cellular organisms	1	3
YGL080W,YGR243W,YHR162W	cellular organisms	1	3
YGL076C,YPL198W,YNL002C	cellular organisms	1	3
YGL031C,YGR148C,YLR009W	cellular organisms	1	3
YGR032W,YLR342W,YMR306W	cellular organisms	1	3
YGR091W,YOR310C,YLR197W	cellular organisms	1	3
YGR109W-A,YGR109W-B,YIL082W-A	cellular organisms	1	3
YGR118W,YPR132W,YNR036C	cellular organisms	1	3
YGR121C,YPR138C,YNL142W	cellular organisms	1	3
YGR124W,YPR145W,YML096W	cellular organisms	1	3
YGR154C,YKR076W,YMR251W	cellular organisms	1	3
YGR192C,YJR009C,YJL052W	cellular organisms	1	3
YGR201C,YPL048W,YKL081W	cellular organisms	1	3
YGR214W,YLR048W,YHL004W	cellular organisms	1	3
YGR238C,YHR158C,YPL263C	cellular organisms	1	3
YHR013C,YPR051W,YPR131C	cellular organisms	1	3
YHR049W,YOR280C,YMR222C	cellular organisms	1	3
YHR050W,YLR034C,YOL122C	cellular organisms	1	3
YHR216W,YLR432W,YML056C	cellular organisms	1	3
YIL117C,YNL058C,YOL007C	Saccharomycetales	8	3
YIL029C,YPR071W,YPL257W	Saccharomyces	10	3
YJL194W,YML065W,YLR442C	cellular organisms	1	3
YJL126W,YLR351C,YJR062C	cellular organisms	1	3
YJL079C,YKR013W,YJL078C	cellular organisms	1	3
YJL062W,YLL031C,YKL165C	cellular organisms	1	3
YJL043W,YKR015C,YOL015W	Saccharomycetaceae	9	3
YJL042W,YOR227W,YPL137C	Eukaryota	2	3
YJL036W,YMR004W,YOR357C	Eukaryota	2	3
YJL024C,YJR058C,YLR170C	cellular organisms	1	3
YJL016W,YNL278W,YLR187W	cellular organisms	1	3
YJR072C,YLR243W,YOR262W	cellular organisms	1	3
YKL187C,YLR413W,YLR414C	cellular organisms	1	3
YKL140W,YLR020C,YLL012W	cellular organisms	1	3
YKL132C,YMR113W,YOR241W	cellular organisms	1	3
YKL088W,YKR072C,YOR054C	cellular organisms	1	3
YKR001C,YLL001W,YOR211C	cellular organisms	1	3
YKR089C,YOR081C,YMR313C	cellular organisms	1	3
YLL062C,YPL273W,YMR321C	cellular organisms	1	3
YLR152C,YOR092W,YNL095C	cellular organisms	1	3
YML072C,YOR086C,YNL087W	cellular organisms	1	3
YNL283C,YOL105C,YOR008C	Eukaryota	2	3
YNL107W,YPL129W,YOR213C	cellular organisms	1	3
YNL033W,YNL019C,YPR027C	Saccharomyces	10	3
YOL055C,YPL258C,YPR121W	cellular organisms	1	3
YOL018C,YOR036W,YOR106W	cellular organisms	1	3
YOR151C,YOR207C,YPR010C	cellular organisms	1	3
YOR389W,YPL277C,YPL278C	Opisthokonta	3	3
YAL062W,YOR375C	cellular organisms	1	2
YAL056W,YOR371C	Saccharomycetales	8	2
YAL042W,YML067C	cellular organisms	1	2
YAL039C,YKL087C	cellular organisms	1	2
YAL038W,YOR347C	cellular organisms	1	2
YAL037W,YOR342C	Saccharomycetales	8	2
YAL034C,YOR338W	Eukaryota	2	2
YAL028W,YOR324C	Saccharomycetaceae	9	2
YAL015C,YOL043C	cellular organisms	1	2
YAR064W,YHR213W-B	Saccharomyces cerevisiae	11	2
YBL106C,YPR032W	cellular organisms	1	2
YBL101C,YPR030W	Eukaryota	2	2
YBL091C-A,YER120W	Eukaryota	2	2
YBL087C,YER117W	cellular organisms	1	2
YBL085W,YER114C	cellular organisms	1	2
YBL084C,YHR166C	cellular organisms	1	2
YBL079W,YER105C	cellular organisms	1	2
YBL072C,YER102W	cellular organisms	1	2
YBL066C,YLR451W	Eukaryota	2	2
YBL059W,YER093C-A	Saccharomycetales	8	2
YBL054W,YER088C	Ascomycota	6	2
YBL043W,YJR115W	Saccharomycetaceae	9	2
YBL039C,YJR103W	cellular organisms	1	2
YBL032W,YBR233W	cellular organisms	1	2
YBL027W,YBR084C-A	cellular organisms	1	2
YBL026W,YER112W	cellular organisms	1	2
YBL011W,YKR067W	cellular organisms	1	2
YBL009W,YGL021W	Eukaryota	2	2
YBL002W,YDR224C	cellular organisms	1	2
YBR001C,YDR001C	cellular organisms	1	2
YBR002C,YMR101C	cellular organisms	1	2
YBR005W,YDR003W	Saccharomycetales	8	2
YBR009C,YNL030W	cellular organisms	1	2
YBR011C,YMR267W	cellular organisms	1	2
YBR015C,YJL186W	cellular organisms	1	2
YBR016W,YDL012C	Saccharomycetales	8	2
YBR020W,YDR009W	cellular organisms	1	2
YBR024W,YBR037C	cellular organisms	1	2
YBR031W,YDR012W	cellular organisms	1	2
YBR033W,YKL038W	cellular organisms	1	2
YBR042C,YDR018C	cellular organisms	1	2
YBR048W,YDR025W	cellular organisms	1	2
YBR049C,YDR026C	cellular organisms	1	2
YBR072W,YDR171W	cellular organisms	1	2
YBR105C,YGR066C	Eukaryota	2	2
YBR117C,YPR074C	cellular organisms	1	2
YBR121C,YPR081C	cellular organisms	1	2
YBR150C,YOL089C	Fungi	4	2
YBR151W,YML050W	cellular organisms	1	2
YBR161W,YPL057C	cellular organisms	1	2
YBR162C,YJL171C	cellular organisms	1	2
YBR172C,YPL105C	cellular organisms	1	2
YBR181C,YPL090C	cellular organisms	1	2
YBR183W,YPL087W	cellular organisms	1	2
YBR191W,YPL079W	cellular organisms	1	2
YBR197C,YPL077C	Saccharomycetaceae	9	2
YBR207W,YER145C	cellular organisms	1	2
YBR210W,YGL054C	Eukaryota	2	2
YBR214W,YGL056C	Eukaryota	2	2
YBR216C,YGL060W	Saccharomycetales	8	2
YBR219C,YBR220C	cellular organisms	1	2
YBR238C,YGL107C	Saccharomycetales	8	2
YBR240C,YML099C	cellular organisms	1	2
YBR242W,YGL101W	cellular organisms	1	2
YBR249C,YDR035W	cellular organisms	1	2
YBR263W,YLR058C	cellular organisms	1	2
YBR270C,YJL058C	saccharomyceta	7	2
YBR273C,YJL048C	Eukaryota	2	2
YBR278W,YJL065C	Opisthokonta	3	2
YBR280C,YGL097W	cellular organisms	1	2
YBR281C,YFR044C	cellular organisms	1	2
YBR283C,YLR378C	cellular organisms	1	2
YBR289W,YLR321C	cellular organisms	1	2
YCL068C,YCR038C	Eukaryota	2	2
YCL066W,YCR040W	Opisthokonta	3	2
YCL059C,YOR145C	cellular organisms	1	2
YCL057W,YKL134C	cellular organisms	1	2
YCL051W,YDR528W	Saccharomycetaceae	9	2
YCL050C,YDR530C	cellular organisms	1	2
YCL048W-A,YDR524C-B	Saccharomycetaceae	9	2
YCL039W,YCR084C	cellular organisms	1	2
YCL036W,YDR514C	cellular organisms	1	2
YCL026C-B,YCL026C-A	cellular organisms	1	2
YCR024C-A,YEL017C-A	Saccharomycetaceae	9	2
YCR026C,YEL016C	cellular organisms	1	2
YCR031C,YJL191W	cellular organisms	1	2
YCR036W,YJR105W	cellular organisms	1	2
YCR048W,YNR019W	cellular organisms	1	2
YCR051W,YGL242C	cellular organisms	1	2
YCR052W,YNR023W	Eukaryota	2	2
YCR059C,YDL177C	cellular organisms	1	2
YCR061W,YNL237W	cellular organisms	1	2
YCR066W,YOL054W	cellular organisms	1	2
YCR067C,YNR026C	Eukaryota	2	2
YDL242W,YPR079W	Eukaryota	2	2
YDL239C,YNL225C	Opisthokonta	3	2
YDL234C,YOR070C	cellular organisms	1	2
YDL224C,YNL197C	cellular organisms	1	2
YDL217C,YJL143W	cellular organisms	1	2
YDL216C,YFR004W	cellular organisms	1	2
YDL211C,YNL176C	Saccharomycetaceae	9	2
YDL206W,YJR106W	cellular organisms	1	2
YDL204W,YDR233C	Opisthokonta	3	2
YDL191W,YDL136W	cellular organisms	1	2
YDL184C,YDL133C-A	Saccharomyces cerevisiae S288C	12	2
YDL182W,YDL131W	cellular organisms	1	2
YDL181W,YDL130W-A	saccharomyceta	7	2
YDL175C,YIL079C	Fungi	4	2
YDL164C,YOR005C	cellular organisms	1	2
YDL145C,YGL137W	cellular organisms	1	2
YDL130W,YDL081C	cellular organisms	1	2
YDL128W,YNL321W	cellular organisms	1	2
YDL125C,YDR305C	cellular organisms	1	2
YDL113C,YDR425W	Eukaryota	2	2
YDL104C,YKR038C	cellular organisms	1	2
YDL088C,YMR153W	Ascomycota	6	2
YDL082W,YMR142C	cellular organisms	1	2
YDL075W,YLR406C	cellular organisms	1	2
YDL061C,YLR388W	cellular organisms	1	2
YDL060W,YPL217C	cellular organisms	1	2
YDL059C,YML032C	cellular organisms	1	2
YDL055C,YDR211W	cellular organisms	1	2
YDL049C,YJL174W	cellular organisms	1	2
YDL037C,YIR019C	cellular organisms	1	2
YDL022W,YOL059W	cellular organisms	1	2
YDL008W,YOL133W	cellular organisms	1	2
YDR017C,YDR173C	cellular organisms	1	2
YDR023W,YHR011W	cellular organisms	1	2
YDR066C,YER139C	Opisthokonta	3	2
YDR072C,YKL004W	cellular organisms	1	2
YDR077W,YER150W	saccharomyceta	7	2
YDR085C,YER158C	Saccharomycetaceae	9	2
YDR099W,YER177W	cellular organisms	1	2
YDR103W,YJL157C	Saccharomycetales	8	2
YDR109C,YNL249C	cellular organisms	1	2
YDR131C,YJL149W	Saccharomycetales	8	2
YDR132C,YLR108C	Eukaryota	2	2
YDR146C,YLR131C	Fungi	4	2
YDR147W,YLR133W	cellular organisms	1	2
YDR151C,YLR136C	Eukaryota	2	2
YDR182W,YIL039W	cellular organisms	1	2
YDR182W-A,YMR034C	cellular organisms	1	2
YDR190C,YPL235W	cellular organisms	1	2
YDR197W,YHR063C	cellular organisms	1	2
YDR200C,YLR238W	Eukaryota	2	2
YNL116W,YHR115C	Eukaryota	2	2
YDR206W,YLR233C	cellular organisms	1	2
YDR214W,YNL281W	cellular organisms	1	2
YDR223W,YLR223C	Saccharomycetales	8	2
YDR235W,YML046W	Eukaryota	2	2
YDR245W,YJL183W	cellular organisms	1	2
YDR251W,YPL032C	Fungi	4	2
YDR252W,YPL037C	cellular organisms	1	2
YDR256C,YGR088W	cellular organisms	1	2
YDR258C,YLL026W	cellular organisms	1	2
YDR259C,YOR028C	Saccharomycetales	8	2
YDR264C,YOR034C	cellular organisms	1	2
YDR272W,YOR040W	cellular organisms	1	2
YDR273W,YOR042W	Eukaryota	2	2
YDR277C,YOR047C	Saccharomycetales	8	2
YDR284C,YDR503C	cellular organisms	1	2
YDR292C,YPR088C	cellular organisms	1	2
YDR294C,YMR250W	cellular organisms	1	2
YDR295C,YPR179C	Ascomycota	6	2
YDR300C,YHR033W	cellular organisms	1	2
YDR309C,YHR061C	Saccharomycetaceae	9	2
YDR312W,YHR066W	cellular organisms	1	2
YDR314C,YER162C	Eukaryota	2	2
YDR338C,YHR032W	cellular organisms	1	2
YDR339C,YOR004W	cellular organisms	1	2
YDR341C,YHR091C	cellular organisms	1	2
YDR347W,YJR101W	cellular organisms	1	2
YDR348C,YHR097C	cellular organisms	1	2
YDR351W,YHR103W	Saccharomycetales	8	2
YDR353W,YHR106W	cellular organisms	1	2
YDR358W,YHR108W	cellular organisms	1	2
YDR366C,YER181C	Saccharomyces cerevisiae	11	2
YDR382W,YOL039W	cellular organisms	1	2
YDR391C,YOR012W	saccharomyceta	7	2
YDR399W,YJR133W	cellular organisms	1	2
YDR404C,YKL144C	cellular organisms	1	2
YDR409W,YOR156C	Eukaryota	2	2
YDR418W,YEL054C	cellular organisms	1	2
YDR420W,YGR014W	cellular organisms	1	2
YDR423C,YML007W	Eukaryota	2	2
YDR429C,YIR009W	cellular organisms	1	2
YDR430C,YOL098C	cellular organisms	1	2
YDR435C,YOL141W	cellular organisms	1	2
YDR438W,YML018C	cellular organisms	1	2
YDR441C,YML022W	cellular organisms	1	2
YDR447C,YML024W	cellular organisms	1	2
YDR450W,YML026C	cellular organisms	1	2
YDR458C,YML034W	cellular organisms	1	2
YDR461W,YNL145W	Saccharomycetales	8	2
YGR188C,YJL013C	cellular organisms	1	2
YDR471W,YHR010W	cellular organisms	1	2
YDR479C,YHR150W	Eukaryota	2	2
YDR500C,YLR185W	cellular organisms	1	2
YDR501W,YLR183C	Eukaryota	2	2
YDR502C,YLR180W	cellular organisms	1	2
YDR505C,YLR177W	cellular organisms	1	2
YDR534C,YOR383C	Saccharomycetaceae	9	2
YEL070W,YNR073C	cellular organisms	1	2
YEL066W,YPR193C	cellular organisms	1	2
YEL047C,YJR051W	cellular organisms	1	2
YJL045W,YKL148C	cellular organisms	1	2
YEL042W,YER005W	cellular organisms	1	2
YEL039C,YJR048W	cellular organisms	1	2
YEL034W,YJR047C	cellular organisms	1	2
YEL029C,YNR027W	cellular organisms	1	2
YEL007W,YHR177W	Eukaryota	2	2
YER019C-A,YER087C-B	Fungi	4	2
YER020W,YHR005C	cellular organisms	1	2
YER037W,YGL224C	cellular organisms	1	2
YER045C,YIL036W	Saccharomycetales	8	2
YER056C-A,YIL052C	cellular organisms	1	2
YER057C,YIL051C	cellular organisms	1	2
YER064C,YIL056W	Saccharomycetales	8	2
YER065C,YPR006C	cellular organisms	1	2
YER067W,YIL057C	cellular organisms	1	2
YER070W,YIL066C	cellular organisms	1	2
YER074W,YIL069C	cellular organisms	1	2
YER107C,YOR026W	cellular organisms	1	2
YER131W,YGL189C	cellular organisms	1	2
YER132C,YGL197W	Fungi	4	2
YER136W,YOR370C	cellular organisms	1	2
YER159C,YOR358W	cellular organisms	1	2
YER171W,YPL008W	cellular organisms	1	2
YER175C,YHR209W	cellular organisms	1	2
YER187W,YGL262W	Saccharomycetales	8	2
YER190C-B,YFL068W	Saccharomyces cerevisiae	11	2
YFL061W,YNL335W	cellular organisms	1	2
YGR055W,YHL036W	cellular organisms	1	2
YFL053W,YML070W	cellular organisms	1	2
YFL049W,YMR091C	cellular organisms	1	2
YFL048C,YLR080W	Eukaryota	2	2
YFL034C-B,YIL106W	cellular organisms	1	2
YFL034C-A,YLR061W	cellular organisms	1	2
YFL022C,YPR047W	cellular organisms	1	2
YFR013W,YOL017W	Saccharomycetales	8	2
YFR015C,YLR258W	cellular organisms	1	2
YJL084C,YKR021W	cellular organisms	1	2
YFR037C,YJL176C	cellular organisms	1	2
YFR039C,YGL228W	Saccharomycetales	8	2
YGL258W,YOR387C	Ascomycota	6	2
YGL255W,YLR130C	cellular organisms	1	2
YGL247W,YHR036W	Eukaryota	2	2
YGL173C,YOR048C	cellular organisms	1	2
YGL162W,YPR009W	Saccharomycetales	8	2
YGL135W,YPL220W	cellular organisms	1	2
YGL133W,YPL216W	Eukaryota	2	2
YGL131C,YPR031W	cellular organisms	1	2
YGL125W,YPL023C	cellular organisms	1	2
YGL100W,YLR208W	cellular organisms	1	2
YGL091C,YIL003W	cellular organisms	1	2
YGL089C,YPL187W	Saccharomycetales	8	2
YGL084C,YPL189W	cellular organisms	1	2
YGL082W,YPL191C	cellular organisms	1	2
YGL071W,YPL202C	Saccharomycetales	8	2
YGL065C,YNL048W	cellular organisms	1	2
YGL059W,YIL042C	cellular organisms	1	2
YGL049C,YGR162W	cellular organisms	1	2
YGL038C,YJR075W	cellular organisms	1	2
YGL019W,YOR039W	cellular organisms	1	2
YGL012W,YNL280C	cellular organisms	1	2
YGR007W,YGR202C	cellular organisms	1	2
YGR008C,YLR327C	cellular organisms	1	2
YGR009C,YMR017W	Eukaryota	2	2
YGR010W,YLR328W	cellular organisms	1	2
YGR015C,YGR031W	cellular organisms	1	2
YGR023W,YLR332W	Saccharomycetales	8	2
YGR027C,YLR333C	cellular organisms	1	2
YGR029W,YPR037C	cellular organisms	1	2
YGR034W,YLR344W	cellular organisms	1	2
YGR038W,YLR350W	cellular organisms	1	2
YGR041W,YLR353W	cellular organisms	1	2
YGR043C,YLR354C	cellular organisms	1	2
YGR049W,YLR356W	saccharomyceta	7	2
YGR056W,YLR357W	cellular organisms	1	2
YGR071C,YLR373C	Saccharomycetaceae	9	2
YGR085C,YPR102C	cellular organisms	1	2
YGR086C,YPL004C	cellular organisms	1	2
YPL249C,YMR192W	cellular organisms	1	2
YGR131W,YPR149W	Eukaryota	2	2
YGR132C,YGR231C	cellular organisms	1	2
YGR141W,YPR157W	cellular organisms	1	2
YGR142W,YPR158W	Saccharomycetaceae	9	2
YGR143W,YPR159W	cellular organisms	1	2
YGR163W,YML121W	cellular organisms	1	2
YGR169C-A,YJR005C-A	Saccharomycetales	8	2
YGR170W,YNL169C	cellular organisms	1	2
YGR171C,YGR264C	cellular organisms	1	2
YGR177C,YOR377W	Saccharomycetales	8	2
YGR180C,YJL026W	cellular organisms	1	2
YGR184C,YLR024C	cellular organisms	1	2
YGR197C,YJR015W	Eukaryota	2	2
YGR203W,YPR200C	Eukaryota	2	2
YGR221C,YHR149C	cellular organisms	1	2
YGR230W,YHR152W	Saccharomycetaceae	9	2
YGR234W,YNL234W	cellular organisms	1	2
YGR240C,YMR205C	cellular organisms	1	2
YGR241C,YHR161C	Eukaryota	2	2
YGR256W,YHR183W	cellular organisms	1	2
YGR273C,YMR295C	Ascomycota	6	2
YGR283C,YMR310C	cellular organisms	1	2
YHL039W,YPL208W	cellular organisms	1	2
YHL034C,YLL046C	Opisthokonta	3	2
YHL017W,YKL039W	cellular organisms	1	2
YHL012W,YKL035W	cellular organisms	1	2
YHL003C,YKL008C	cellular organisms	1	2
YHL001W,YKL006W	cellular organisms	1	2
YHR021C,YKL156W	cellular organisms	1	2
YHR028C,YOR219C	cellular organisms	1	2
YHR031C,YML061C	cellular organisms	1	2
YHR052W,YKR060W	Eukaryota	2	2
YHR052C-B,YHR054C-B	Possible contamination or HGT	NA	2
YHR053C,YHR055C	cellular organisms	1	2
YHR088W,YNL075W	cellular organisms	1	2
YHR113W,YKL103C	cellular organisms	1	2
YHR119W,YJL168C	cellular organisms	1	2
YHR123W,YNL130C	cellular organisms	1	2
YHR131C,YNL144C	Dikarya	5	2
YHR132W-A,YNL157W	Eukaryota	2	2
YHR133C,YNL156C	Fungi	4	2
YHR139C,YNL160W	cellular organisms	1	2
YHR141C,YNL162W	cellular organisms	1	2
YHR146W,YNL173C	Eukaryota	2	2
YHR155W,YNL257C	Eukaryota	2	2
YHR179W,YPL171C	cellular organisms	1	2
YHR194W,YOR147W	Eukaryota	2	2
YHR198C,YHR199C	Eukaryota	2	2
YHR203C,YJR145C	cellular organisms	1	2
YHR204W,YJR131W	cellular organisms	1	2
YHR207C,YPL165C	cellular organisms	1	2
YHR208W,YJR148W	cellular organisms	1	2
YIL160C,YPL028W	cellular organisms	1	2
YIL159W,YNL271C	cellular organisms	1	2
YIL158W,YKR100C	Saccharomycetales	8	2
YIL153W,YPL152W	cellular organisms	1	2
YIL151C,YKR096W	Eukaryota	2	2
YIL149C,YKR095W	Eukaryota	2	2
YIL138C,YNL079C	saccharomyceta	7	2
YIL135C,YNL074C	Saccharomycetales	8	2
YIL133C,YNL069C	cellular organisms	1	2
YIL114C,YNL055C	cellular organisms	1	2
YIL111W,YNL052W	cellular organisms	1	2
YIL103W,YKL191W	cellular organisms	1	2
YIL089W,YLR036C	Saccharomyces	10	2
YIL041W,YPR148C	Eukaryota	2	2
YIL031W,YPL020C	cellular organisms	1	2
YIL023C,YOR079C	cellular organisms	1	2
YIL021W,YPR110C	cellular organisms	1	2
YIR021W,YKL011C	Ascomycota	6	2
YIR031C,YNL117W	cellular organisms	1	2
YIR033W,YKL020C	Eukaryota	2	2
YJL212C,YPR194C	cellular organisms	1	2
YJL193W,YOR307C	Eukaryota	2	2
YJL190C,YLR367W	cellular organisms	1	2
YJL181W,YJR030C	Saccharomycetaceae	9	2
YJL177W,YKL180W	cellular organisms	1	2
YJL172W,YOL153C	cellular organisms	1	2
YJL137C,YKR058W	cellular organisms	1	2
YJL136C,YKR057W	cellular organisms	1	2
YJL134W,YKR053C	cellular organisms	1	2
YJL129C,YKR050W	cellular organisms	1	2
YJL092W,YOL095C	cellular organisms	1	2
YJL083W,YKR019C	Eukaryota	2	2
YJL082W,YKR018C	Eukaryota	2	2
YJL076W,YKR010C	Ascomycota	6	2
YJL038C,YJL037W	Saccharomyces	10	2
YJL035C,YPR062W	cellular organisms	1	2
YJL031C,YKL019W	cellular organisms	1	2
YJR054W,YML047C	cellular organisms	1	2
YJR061W,YKL201C	cellular organisms	1	2
YJR094W-A,YPR043W	cellular organisms	1	2
YJR113C,YJR123W	cellular organisms	1	2
YJR116W,YPR114W	cellular organisms	1	2
YPL147W,YKL188C	cellular organisms	1	2
YKL196C,YLR268W	cellular organisms	1	2
YKL141W,YMR118C	cellular organisms	1	2
YKL133C,YMR115W	Saccharomycetales	8	2
YKL127W,YMR105C	cellular organisms	1	2
YKL124W,YMR171C	cellular organisms	1	2
YKL106W,YLR027C	cellular organisms	1	2
YKL105C,YMR086W	Saccharomycetaceae	9	2
YNL231C,YNL264C	cellular organisms	1	2
YKL072W,YMR053C	Eukaryota	2	2
YKL062W,YMR037C	Saccharomycetaceae	9	2
YKL050C,YMR031C	Saccharomycetales	8	2
YKL046C,YMR238W	cellular organisms	1	2
YKL043W,YMR016C	Eukaryota	2	2
YKL041W,YKL002W	cellular organisms	1	2
YKL034W,YOL013C	cellular organisms	1	2
YKL009W,YLR340W	cellular organisms	1	2
YKR017C,YML068W	cellular organisms	1	2
YKR054C,YLR106C	cellular organisms	1	2
YKR078W,YOR069W	cellular organisms	1	2
YKR091W,YOR083W	Saccharomycetales	8	2
YKR099W,YMR213W	cellular organisms	1	2
YLL027W,YPR067W	cellular organisms	1	2
YLL023C,YLR064W	Eukaryota	2	2
YLL021W,YLR313C	Fungi	4	2
YLR008C,YNL328C	cellular organisms	1	2
YLR017W,YLR209C	cellular organisms	1	2
YLR028C,YMR120C	cellular organisms	1	2
YLR029C,YMR121C	cellular organisms	1	2
YLR031W,YMR124W	Saccharomycetales	8	2
YLR144C,YNR067C	cellular organisms	1	2
YLR146C,YPR069C	cellular organisms	1	2
YLR389C,YPR122W	cellular organisms	1	2
YLR178C,YLR179C	cellular organisms	1	2
YLR251W,YOR292C	cellular organisms	1	2
YLR260W,YOR171C	cellular organisms	1	2
YLR264W,YOR167C	cellular organisms	1	2
YLR270W,YOR173W	cellular organisms	1	2
YLR277C,YOR179C	cellular organisms	1	2
YLR284C,YOR180C	cellular organisms	1	2
YLR287C-A,YOR182C	cellular organisms	1	2
YLR307W,YLR308W	cellular organisms	1	2
YLR361C,YOR137C	cellular organisms	1	2
YLR441C,YML063W	cellular organisms	1	2
YLR448W,YML073C	cellular organisms	1	2
YLR450W,YML075C	cellular organisms	1	2
YLR454W,YPR117W	cellular organisms	1	2
YLR456W,YPR172W	cellular organisms	1	2
YLR457C,YPR174C	Saccharomycetaceae	9	2
YML117W,YPL184C	cellular organisms	1	2
YML109W,YMR273C	cellular organisms	1	2
YML106W,YMR271C	cellular organisms	1	2
YMR035W,YMR150C	cellular organisms	1	2
YMR049C,YPL151C	cellular organisms	1	2
YMR054W,YOR270C	cellular organisms	1	2
YMR119W,YNL008C	cellular organisms	1	2
YMR147W,YMR148W	Saccharomycetaceae	9	2
YMR172W,YOL116W	Eukaryota	2	2
YMR177W,YPL224C	cellular organisms	1	2
YMR180C,YPL228W	Eukaryota	2	2
YMR181C,YPL229W	Saccharomycetaceae	9	2
YMR183C,YPL232W	cellular organisms	1	2
YMR186W,YPL240C	cellular organisms	1	2
YMR194W,YPL249C-A	cellular organisms	1	2
YMR195W,YPL250C	Saccharomycetaceae	9	2
YMR198W,YPL253C	Saccharomycetales	8	2
YMR206W,YNR014W	Saccharomycetaceae	9	2
YMR230W,YOR293W	cellular organisms	1	2
YMR233W,YOR295W	cellular organisms	1	2
YMR242C,YOR312C	cellular organisms	1	2
YMR251W-A,YOL052C-A	Saccharomycetaceae	9	2
YMR253C,YPL264C	cellular organisms	1	2
YNL302C,YOL121C	cellular organisms	1	2
YNL301C,YOL120C	cellular organisms	1	2
YNL299W,YOL115W	cellular organisms	1	2
YNL113W,YOL005C	cellular organisms	1	2
YNL108C,YOR110W	cellular organisms	1	2
YNL104C,YOR108W	cellular organisms	1	2
YNL096C,YOR096W	cellular organisms	1	2
YNL034W,YNL018C	Saccharomycetaceae	9	2
YNL025C,YPR025C	cellular organisms	1	2
YNR037C,YOL040C	cellular organisms	1	2
YOL083W,YOL082W	Saccharomyces	10	2
YOL027C,YPR125W	cellular organisms	1	2
YOL013W-A,YOR072W-B	Saccharomycetales	8	2
YOR002W,YOR067C	cellular organisms	1	2
YOR032C,YOR344C	cellular organisms	1	2
YOR193W,YPL112C	Saccharomycetales	8	2
YOR226C,YPL135W	cellular organisms	1	2
YOR234C,YPL143W	cellular organisms	1	2
YOR247W,YPL163C	Saccharomycetaceae	9	2
YOR275C,YPL084W	cellular organisms	1	2
YOR285W,YOR286W	cellular organisms	1	2
YOR334W,YPL060W	cellular organisms	1	2
YOR367W,YPL242C	cellular organisms	1	2
YOR390W,YPL279C	cellular organisms	1	2
YPL237W,YPR041W	cellular organisms	1	2
YPL227C,YPR183W	cellular organisms	1	2
YPL159C,YPR151C	Saccharomycetales	8	2
YAL064W-B	Saccharomycetales	8	1
YAL064W	Saccharomyces cerevisiae	11	1
YAL063C-A	Saccharomyces cerevisiae	11	1
YAL059W	Saccharomycetales	8	1
YAL058W	cellular organisms	1	1
YAL055W	Saccharomycetales	8	1
YAL049C	cellular organisms	1	1
YAL047C	cellular organisms	1	1
YAL046C	Eukaryota	2	1
YAL044W-A	cellular organisms	1	1
YAL044C	cellular organisms	1	1
YAL043C	cellular organisms	1	1
YAL037C-A	Saccharomyces cerevisiae	11	1
YAL034W-A	Eukaryota	2	1
YAL033W	Eukaryota	2	1
YAL032C	Eukaryota	2	1
YAL031C	Saccharomycetales	8	1
YAL027W	Saccharomycetales	8	1
YAL025C	cellular organisms	1	1
YAL022C	cellular organisms	1	1
YAL020C	cellular organisms	1	1
YAL016W	cellular organisms	1	1
YAL014C	Saccharomycetales	8	1
YAL013W	Eukaryota	2	1
YAL011W	Saccharomycetales	8	1
YAL010C	Eukaryota	2	1
YAL009W	Eukaryota	2	1
YAL008W	Saccharomycetales	8	1
YAL003W	cellular organisms	1	1
YAL002W	cellular organisms	1	1
YAL001C	Ascomycota	6	1
YAR002W	Saccharomycetales	8	1
YAR007C	cellular organisms	1	1
YAR008W	cellular organisms	1	1
YAR014C	cellular organisms	1	1
YAR015W	cellular organisms	1	1
YAR035C-A	Saccharomyces cerevisiae	11	1
YAR068W	Saccharomyces	10	1
YBL107C	Eukaryota	2	1
YBL104C	Eukaryota	2	1
YBL103C	Opisthokonta	3	1
YBL102W	Eukaryota	2	1
YBL100W-C	Saccharomyces cerevisiae	11	1
YBL098W	cellular organisms	1	1
YBL097W	cellular organisms	1	1
YBL095W	Eukaryota	2	1
YBL093C	saccharomyceta	7	1
YBL092W	cellular organisms	1	1
YBL091C	cellular organisms	1	1
YBL090W	Ascomycota	6	1
YBL086C	Eukaryota	2	1
YBL082C	cellular organisms	1	1
YBL081W	Saccharomycetaceae	9	1
YBL080C	cellular organisms	1	1
YBL078C	cellular organisms	1	1
YBL074C	Eukaryota	2	1
YBL071C-B	Saccharomyces cerevisiae	11	1
YBL071W-A	cellular organisms	1	1
YBL071C	Saccharomyces cerevisiae	11	1
YBL060W	Eukaryota	2	1
YBL059C-A	Opisthokonta	3	1
YBL058W	Eukaryota	2	1
YBL057C	cellular organisms	1	1
YBL055C	cellular organisms	1	1
YBL051C	Eukaryota	2	1
YBL050W	cellular organisms	1	1
YBL049W	cellular organisms	1	1
YBL048W	Saccharomyces cerevisiae	11	1
YBL046W	Opisthokonta	3	1
YBL044W	Saccharomyces cerevisiae	11	1
YBL040C	cellular organisms	1	1
YBL039W-B	Saccharomycetaceae	9	1
YBL038W	cellular organisms	1	1
YBL036C	cellular organisms	1	1
YBL035C	cellular organisms	1	1
YBL034C	cellular organisms	1	1
YBL033C	cellular organisms	1	1
YBL031W	Saccharomycetaceae	9	1
YBL029C-A	Fungi	4	1
YBL029W	cellular organisms	1	1
YBL028C	Fungi	4	1
YBL025W	Saccharomycetales	8	1
YBL022C	cellular organisms	1	1
YBL021C	cellular organisms	1	1
YBL020W	cellular organisms	1	1
YBL019W	cellular organisms	1	1
YBL018C	Ascomycota	6	1
YBL015W	cellular organisms	1	1
YBL014C	Ascomycota	6	1
YBL013W	cellular organisms	1	1
YBL010C	Saccharomycetales	8	1
YBL008W-A	Saccharomyces cerevisiae	11	1
YBL007C	Eukaryota	2	1
YBL006C	Saccharomycetaceae	9	1
YBL004W	cellular organisms	1	1
YBL001C	cellular organisms	1	1
YBR003W	cellular organisms	1	1
YBR004C	Eukaryota	2	1
YBR007C	cellular organisms	1	1
YBR013C	Saccharomyces	10	1
YBR018C	cellular organisms	1	1
YBR022W	cellular organisms	1	1
YBR026C	cellular organisms	1	1
YBR027C	Saccharomyces cerevisiae	11	1
YBR029C	cellular organisms	1	1
YBR030W	Eukaryota	2	1
YBR032W	Saccharomyces	10	1
YBR034C	cellular organisms	1	1
YBR035C	cellular organisms	1	1
YBR036C	Saccharomycetales	8	1
YBR039W	cellular organisms	1	1
YBR040W	Saccharomycetales	8	1
YBR045C	Saccharomycetaceae	9	1
YBR047W	Saccharomycetales	8	1
YBR050C	Saccharomyces	10	1
YBR053C	cellular organisms	1	1
YBR055C	cellular organisms	1	1
YBR056W-A	Saccharomyces	10	1
YBR057C	cellular organisms	1	1
YBR058C-A	Saccharomycetales	8	1
YBR060C	cellular organisms	1	1
YBR062C	cellular organisms	1	1
YBR063C	Saccharomyces	10	1
YBR065C	Eukaryota	2	1
YBR070C	cellular organisms	1	1
YBR071W	Saccharomyces	10	1
YBR072C-A	Saccharomyces cerevisiae	11	1
YBR076W	Saccharomycetales	8	1
YBR077C	Saccharomycetaceae	9	1
YBR079C	cellular organisms	1	1
YBR083W	Opisthokonta	3	1
YBR085C-A	Saccharomycetales	8	1
YBR086C	Eukaryota	2	1
YBR088C	cellular organisms	1	1
YBR090C	Saccharomyces cerevisiae	11	1
YBR094W	cellular organisms	1	1
YBR095C	Saccharomycetales	8	1
YBR096W	cellular organisms	1	1
YBR098W	saccharomyceta	7	1
YBR101C	Eukaryota	2	1
YBR102C	cellular organisms	1	1
YBR106W	Eukaryota	2	1
YBR107C	Saccharomycetaceae	9	1
YBR108W	Saccharomycetales	8	1
YBR110W	cellular organisms	1	1
YBR111C	cellular organisms	1	1
YBR111W-A	Eukaryota	2	1
YBR112C	cellular organisms	1	1
YBR119W	Saccharomycetales	8	1
YBR120C	Saccharomycetales	8	1
YBR122C	cellular organisms	1	1
YBR123C	Eukaryota	2	1
YBR126W-A	Saccharomyces	10	1
YBR128C	Opisthokonta	3	1
YBR129C	Saccharomycetales	8	1
YBR130C	Saccharomycetales	8	1
YBR131W	Saccharomycetales	8	1
YBR133C	cellular organisms	1	1
YBR135W	cellular organisms	1	1
YBR137W	cellular organisms	1	1
YBR138C	Saccharomycetales	8	1
YBR141C	Eukaryota	2	1
YBR143C	cellular organisms	1	1
YBR144C	Saccharomyces cerevisiae	11	1
YBR148W	Saccharomyces	10	1
YBR152W	Saccharomycetaceae	9	1
YBR153W	cellular organisms	1	1
YBR154C	cellular organisms	1	1
YBR156C	Dikarya	5	1
YBR157C	Saccharomycetaceae	9	1
YBR158W	cellular organisms	1	1
YBR162W-A	Saccharomycetales	8	1
YBR163W	cellular organisms	1	1
YBR165W	Saccharomycetaceae	9	1
YBR166C	cellular organisms	1	1
YBR167C	saccharomyceta	7	1
YBR170C	cellular organisms	1	1
YBR171W	Eukaryota	2	1
YBR173C	cellular organisms	1	1
YBR176W	cellular organisms	1	1
YBR179C	cellular organisms	1	1
YBR182C-A	Saccharomyces cerevisiae	11	1
YBR184W	Saccharomyces	10	1
YBR185C	saccharomyceta	7	1
YBR187W	cellular organisms	1	1
YBR188C	Saccharomyces	10	1
YBR193C	Ascomycota	6	1
YBR194W	Saccharomycetaceae	9	1
YBR196C	cellular organisms	1	1
YBR196C-A	Saccharomyces cerevisiae	11	1
YBR196C-B	Saccharomyces cerevisiae	11	1
YBR200W	cellular organisms	1	1
YBR200W-A	Saccharomyces cerevisiae	11	1
YBR201W	Eukaryota	2	1
YBR201C-A	Saccharomyces	10	1
YBR203W	cellular organisms	1	1
YBR204C	cellular organisms	1	1
YBR209W	Saccharomyces cerevisiae	11	1
YBR211C	Saccharomycetaceae	9	1
YBR213W	cellular organisms	1	1
YBR215W	cellular organisms	1	1
YBR217W	cellular organisms	1	1
YBR221C	cellular organisms	1	1
YBR221W-A	Saccharomyces cerevisiae	11	1
YBR223C	Eukaryota	2	1
YBR225W	Saccharomycetales	8	1
YBR227C	cellular organisms	1	1
YBR228W	cellular organisms	1	1
YBR229C	cellular organisms	1	1
YBR230C	Saccharomycetales	8	1
YBR230W-A	Saccharomyces	10	1
YBR231C	Eukaryota	2	1
YBR233W-A	saccharomyceta	7	1
YBR234C	Eukaryota	2	1
YBR235W	cellular organisms	1	1
YBR236C	cellular organisms	1	1
YBR243C	cellular organisms	1	1
YBR246W	Eukaryota	2	1
YBR247C	cellular organisms	1	1
YBR248C	cellular organisms	1	1
YBR250W	Saccharomycetaceae	9	1
YBR251W	cellular organisms	1	1
YBR252W	cellular organisms	1	1
YBR253W	Saccharomycetaceae	9	1
YBR254C	cellular organisms	1	1
YBR255W	Saccharomycetales	8	1
YBR255C-A	Saccharomycetales	8	1
YBR256C	cellular organisms	1	1
YBR257W	cellular organisms	1	1
YBR258C	Saccharomycetaceae	9	1
YBR259W	Saccharomycetaceae	9	1
YBR261C	cellular organisms	1	1
YBR262C	Saccharomycetaceae	9	1
YBR266C	Saccharomyces cerevisiae	11	1
YBR268W	Eukaryota	2	1
YBR269C	cellular organisms	1	1
YBR272C	Saccharomycetales	8	1
YBR275C	Saccharomycetales	8	1
YBR279W	Eukaryota	2	1
YBR282W	Eukaryota	2	1
YBR285W	Saccharomyces	10	1
YBR287W	cellular organisms	1	1
YBR290W	Eukaryota	2	1
YBR292C	Saccharomyces cerevisiae S288C	12	1
YBR296C	cellular organisms	1	1
YBR296C-A	Saccharomyces cerevisiae S288C	12	1
YBR298C-A	Saccharomyces cerevisiae	11	1
YCL075W	cellular organisms	1	1
YCL063W	Saccharomycetales	8	1
YCL061C	Eukaryota	2	1
YCL058C	Saccharomyces	10	1
YCL058W-A	Saccharomycetaceae	9	1
YCL057C-A	Eukaryota	2	1
YCL056C	Saccharomycetaceae	9	1
YCL055W	Eukaryota	2	1
YCL054W-A	Saccharomyces cerevisiae S288C	12	1
YCL052C	Eukaryota	2	1
YCL049C	Saccharomycetaceae	9	1
YCL047C	cellular organisms	1	1
YCL045C	Eukaryota	2	1
YCL044C	Saccharomycetales	8	1
YCL042W	Saccharomyces cerevisiae S288C	12	1
YCL038C	cellular organisms	1	1
YCL034W	Eukaryota	2	1
YCL033C	cellular organisms	1	1
YCL032W	Eukaryota	2	1
YCL031C	Eukaryota	2	1
YCL030C	cellular organisms	1	1
YCL029C	Opisthokonta	3	1
YCL028W	Saccharomycetaceae	9	1
YCL027W	Saccharomycetales	8	1
YCL021W-A	Saccharomyces	10	1
YCL017C	cellular organisms	1	1
YCL016C	Eukaryota	2	1
YCL014W	saccharomyceta	7	1
YCL012C	Eukaryota	2	1
YCL010C	Eukaryota	2	1
YCL009C	cellular organisms	1	1
YCL008C	Eukaryota	2	1
YCL005W-A	cellular organisms	1	1
YCL005W	Saccharomycetaceae	9	1
YCL004W	cellular organisms	1	1
YCL002C	Saccharomycetales	8	1
YCL001W	cellular organisms	1	1
YCR001W	Saccharomyces cerevisiae	11	1
YCR003W	cellular organisms	1	1
YCR006C	Saccharomyces cerevisiae	11	1
YCR012W	cellular organisms	1	1
YCR014C	cellular organisms	1	1
YCR015C	Eukaryota	2	1
YCR016W	Opisthokonta	3	1
YCR017C	cellular organisms	1	1
YCR019W	cellular organisms	1	1
YCR020C	cellular organisms	1	1
YCR020C-A	Opisthokonta	3	1
YCR020W-B	Saccharomycetaceae	9	1
YCR022C	Saccharomyces cerevisiae	11	1
YCR023C	cellular organisms	1	1
YCR024C-B	Saccharomyces cerevisiae	11	1
YCR025C	Saccharomyces cerevisiae	11	1
YCR028C-A	cellular organisms	1	1
YCR030C	cellular organisms	1	1
YCR032W	cellular organisms	1	1
YCR033W	Eukaryota	2	1
YCR035C	Dikarya	5	1
YCR041W	Saccharomyces	10	1
YCR042C	cellular organisms	1	1
YCR043C	Saccharomycetales	8	1
YCR044C	cellular organisms	1	1
YCR046C	cellular organisms	1	1
YCR047C	cellular organisms	1	1
YCR050C	Saccharomyces cerevisiae	11	1
YCR053W	cellular organisms	1	1
YCR054C	Eukaryota	2	1
YCR060W	Eukaryota	2	1
YCR063W	cellular organisms	1	1
YCR068W	cellular organisms	1	1
YCR071C	Opisthokonta	3	1
YCR075C	cellular organisms	1	1
YCR075W-A	Saccharomycetales	8	1
YCR076C	Saccharomycetaceae	9	1
YCR077C	Eukaryota	2	1
YCR079W	cellular organisms	1	1
YCR081W	Eukaryota	2	1
YCR082W	Saccharomycetaceae	9	1
YCR085W	Saccharomyces cerevisiae	11	1
YCR086W	Saccharomycetales	8	1
YCR087C-A	Eukaryota	2	1
YCR088W	Eukaryota	2	1
YCR090C	Eukaryota	2	1
YCR093W	cellular organisms	1	1
YCR095W-A	Saccharomyces cerevisiae	11	1
YCR097W	Eukaryota	2	1
YCR108C	Saccharomyces cerevisiae	11	1
YDL241W	Saccharomyces	10	1
YDL238C	cellular organisms	1	1
YDL237W	cellular organisms	1	1
YDL236W	cellular organisms	1	1
YDL235C	Eukaryota	2	1
YDL233W	Saccharomycetales	8	1
YDL232W	Saccharomycetaceae	9	1
YDL231C	cellular organisms	1	1
YDL223C	Saccharomyces	10	1
YDL220C	Saccharomycetales	8	1
YDL219W	cellular organisms	1	1
YDL218W	Saccharomycetales	8	1
YDL215C	cellular organisms	1	1
YDL213C	Eukaryota	2	1
YDL212W	cellular organisms	1	1
YDL209C	cellular organisms	1	1
YDL207W	Eukaryota	2	1
YDL205C	cellular organisms	1	1
YDL202W	cellular organisms	1	1
YDL201W	cellular organisms	1	1
YDL200C	cellular organisms	1	1
YDL197C	Saccharomyces	10	1
YDL193W	cellular organisms	1	1
YDL190C	cellular organisms	1	1
YDL189W	Fungi	4	1
YDL186W	Saccharomycetaceae	9	1
YDL183C	Eukaryota	2	1
YDL180W	Saccharomycetales	8	1
YDL176W	Saccharomycetaceae	9	1
YDL173W	Saccharomyces	10	1
YDL171C	cellular organisms	1	1
YDL169C	Saccharomycetaceae	9	1
YDL167C	Eukaryota	2	1
YDL166C	cellular organisms	1	1
YDL160C-A	Saccharomycetaceae	9	1
YDL159W-A	Saccharomyces cerevisiae	11	1
YDL157C	Saccharomycetales	8	1
YDL153C	Eukaryota	2	1
YDL150W	Eukaryota	2	1
YDL149W	cellular organisms	1	1
YDL148C	Eukaryota	2	1
YDL147W	cellular organisms	1	1
YDL146W	Eukaryota	2	1
YDL144C	cellular organisms	1	1
YDL142C	cellular organisms	1	1
YDL141W	cellular organisms	1	1
YDL139C	Saccharomycetales	8	1
YDL135C	cellular organisms	1	1
YDL133W	Eukaryota	2	1
YDL129W	Saccharomycetaceae	9	1
YDL122W	Eukaryota	2	1
YDL121C	Saccharomycetales	8	1
YDL120W	cellular organisms	1	1
YDL117W	cellular organisms	1	1
YDL116W	Eukaryota	2	1
YDL115C	Saccharomycetales	8	1
YDL112W	cellular organisms	1	1
YDL111C	cellular organisms	1	1
YDL110C	saccharomyceta	7	1
YDL107W	cellular organisms	1	1
YDL105W	Eukaryota	2	1
YDL103C	cellular organisms	1	1
YDL100C	cellular organisms	1	1
YDL099W	Saccharomycetales	8	1
YDL098C	Eukaryota	2	1
YDL097C	cellular organisms	1	1
YDL092W	saccharomyceta	7	1
YDL091C	Eukaryota	2	1
YDL089W	Saccharomycetales	8	1
YDL087C	cellular organisms	1	1
YDL086W	cellular organisms	1	1
YDL085C-A	Fungi	4	1
YDL077C	Eukaryota	2	1
YDL076C	cellular organisms	1	1
YDL074C	cellular organisms	1	1
YDL073W	Saccharomycetales	8	1
YDL069C	Saccharomyces	10	1
YDL067C	Fungi	4	1
YDL065C	Fungi	4	1
YDL063C	cellular organisms	1	1
YDL058W	Eukaryota	2	1
YDL057W	Eukaryota	2	1
YDL054C	cellular organisms	1	1
YDL053C	Saccharomycetaceae	9	1
YDL052C	cellular organisms	1	1
YDL046W	cellular organisms	1	1
YDL045W-A	Fungi	4	1
YDL045C	cellular organisms	1	1
YDL044C	Saccharomycetales	8	1
YDL043C	Eukaryota	2	1
YDL040C	cellular organisms	1	1
YDL039C	Saccharomyces	10	1
YDL035C	Eukaryota	2	1
YDL033C	cellular organisms	1	1
YDL030W	cellular organisms	1	1
YDL027C	Saccharomycetaceae	9	1
YDL022C-A	Saccharomyces cerevisiae S288C	12	1
YDL020C	cellular organisms	1	1
YDL015C	cellular organisms	1	1
YDL014W	cellular organisms	1	1
YDL013W	Saccharomycetales	8	1
YDL009C	Saccharomyces cerevisiae	11	1
YDL007C-A	Saccharomyces	10	1
YDL005C	Opisthokonta	3	1
YDL004W	cellular organisms	1	1
YDL003W	cellular organisms	1	1
YDR003W-A	Saccharomyces cerevisiae	11	1
YDR005C	cellular organisms	1	1
YDR006C	cellular organisms	1	1
YDR007W	cellular organisms	1	1
YDR010C	Saccharomyces cerevisiae S288C	12	1
YDR013W	Eukaryota	2	1
YDR014W	Saccharomycetales	8	1
YDR014W-A	Saccharomyces	10	1
YDR016C	cellular organisms	1	1
YDR019C	cellular organisms	1	1
YDR022C	Saccharomycetaceae	9	1
YDR027C	Eukaryota	2	1
YDR029W	Saccharomyces cerevisiae	11	1
YDR031W	Saccharomycetales	8	1
YDR034C-A	Saccharomyces cerevisiae	11	1
YDR034W-B	Saccharomyces cerevisiae	11	1
YDR036C	cellular organisms	1	1
YDR041W	cellular organisms	1	1
YDR042C	Saccharomyces	10	1
YDR044W	cellular organisms	1	1
YDR047W	cellular organisms	1	1
YDR050C	cellular organisms	1	1
YDR051C	cellular organisms	1	1
YDR052C	Eukaryota	2	1
YDR056C	Saccharomycetales	8	1
YDR057W	Eukaryota	2	1
YDR058C	cellular organisms	1	1
YDR060W	cellular organisms	1	1
YDR063W	Opisthokonta	3	1
YDR064W	cellular organisms	1	1
YDR065W	Saccharomycetales	8	1
YDR068W	Saccharomycetales	8	1
YDR070C	Saccharomycetaceae	9	1
YDR071C	cellular organisms	1	1
YDR073W	Saccharomycetales	8	1
YDR076W	cellular organisms	1	1
YDR078C	Saccharomycetales	8	1
YDR079W	saccharomyceta	7	1
YDR079C-A	Eukaryota	2	1
YDR080W	Eukaryota	2	1
YDR081C	cellular organisms	1	1
YDR082W	Saccharomycetales	8	1
YDR083W	cellular organisms	1	1
YDR084C	Eukaryota	2	1
YDR086C	cellular organisms	1	1
YDR087C	cellular organisms	1	1
YDR088C	Eukaryota	2	1
YDR089W	saccharomyceta	7	1
YDR090C	Eukaryota	2	1
YDR100W	cellular organisms	1	1
YDR101C	cellular organisms	1	1
YDR102C	Saccharomyces cerevisiae	11	1
YDR104C	Eukaryota	2	1
YDR105C	cellular organisms	1	1
YDR106W	Opisthokonta	3	1
YDR108W	Eukaryota	2	1
YDR110W	Saccharomycetales	8	1
YDR113C	Saccharomycetaceae	9	1
YDR114C	Saccharomyces cerevisiae	11	1
YDR115W	cellular organisms	1	1
YDR116C	cellular organisms	1	1
YDR117C	cellular organisms	1	1
YDR118W	Saccharomycetales	8	1
YDR119W-A	Saccharomycetaceae	9	1
YDR120C	cellular organisms	1	1
YDR121W	Eukaryota	2	1
YDR123C	Saccharomycetaceae	9	1
YDR124W	Fungi	4	1
YDR127W	cellular organisms	1	1
YDR129C	cellular organisms	1	1
YDR130C	Saccharomycetaceae	9	1
YDR137W	Fungi	4	1
YDR138W	Saccharomycetales	8	1
YDR140W	cellular organisms	1	1
YDR141C	Eukaryota	2	1
YDR143C	Fungi	4	1
YDR145W	Eukaryota	2	1
YDR150W	Eukaryota	2	1
YDR152W	Eukaryota	2	1
YDR156W	Saccharomycetales	8	1
YDR157W	Saccharomyces cerevisiae	11	1
YDR158W	cellular organisms	1	1
YDR159W	cellular organisms	1	1
YDR161W	cellular organisms	1	1
YDR162C	cellular organisms	1	1
YDR163W	Saccharomycetaceae	9	1
YDR165W	cellular organisms	1	1
YDR166C	Eukaryota	2	1
YDR167W	Eukaryota	2	1
YDR168W	cellular organisms	1	1
YDR169C	Fungi	4	1
YDR169C-A	Saccharomyces cerevisiae	11	1
YDR175C	Eukaryota	2	1
YDR176W	Eukaryota	2	1
YDR179C	Saccharomycetaceae	9	1
YDR179W-A	saccharomyceta	7	1
YDR180W	Eukaryota	2	1
YDR181C	Saccharomycetales	8	1
YDR184C	Saccharomycetaceae	9	1
YDR186C	Saccharomycetales	8	1
YDR192C	Saccharomyces	10	1
YDR194W-A	Saccharomyces cerevisiae	11	1
YDR195W	Saccharomycetales	8	1
YDR196C	cellular organisms	1	1
YDR198C	Eukaryota	2	1
YDR201W	Saccharomycetales	8	1
YDR202C	Saccharomycetales	8	1
YDR204W	cellular organisms	1	1
YDR207C	cellular organisms	1	1
YDR209C	Saccharomyces	10	1
YDR210W	Saccharomycetaceae	9	1
YDR215C	Saccharomyces cerevisiae	11	1
YDR217C	Ascomycota	6	1
YDR219C	Saccharomycetaceae	9	1
YDR221W	Eukaryota	2	1
YDR227W	Saccharomycetaceae	9	1
YDR228C	Eukaryota	2	1
YDR229W	Fungi	4	1
YDR231C	Fungi	4	1
YDR236C	cellular organisms	1	1
YDR237W	cellular organisms	1	1
YDR239C	Saccharomycetales	8	1
YDR240C	Saccharomycetaceae	9	1
YDR246W	Eukaryota	2	1
YDR246W-A	Saccharomyces cerevisiae	11	1
YDR248C	cellular organisms	1	1
YDR249C	Saccharomycetaceae	9	1
YDR254W	Fungi	4	1
YDR255C	Eukaryota	2	1
YDR257C	cellular organisms	1	1
YDR260C	Saccharomycetaceae	9	1
YDR262W	Dikarya	5	1
YDR266C	cellular organisms	1	1
YDR267C	Eukaryota	2	1
YDR268W	cellular organisms	1	1
YDR274C	Saccharomyces cerevisiae	11	1
YDR275W	Saccharomyces	10	1
YDR278C	Saccharomyces cerevisiae S288C	12	1
YDR279W	Saccharomycetales	8	1
YDR280W	cellular organisms	1	1
YDR281C	Saccharomyces	10	1
YDR285W	Saccharomycetales	8	1
YDR286C	cellular organisms	1	1
YDR288W	Saccharomycetales	8	1
YDR289C	Eukaryota	2	1
YDR296W	Saccharomycetales	8	1
YDR298C	cellular organisms	1	1
YDR299W	cellular organisms	1	1
YDR301W	Eukaryota	2	1
YDR302W	Eukaryota	2	1
YDR306C	Eukaryota	2	1
YDR308C	Opisthokonta	3	1
YDR310C	Saccharomycetales	8	1
YDR311W	cellular organisms	1	1
YDR315C	cellular organisms	1	1
YDR316W	cellular organisms	1	1
YDR317W	Saccharomycetales	8	1
YDR318W	Saccharomycetales	8	1
YDR319C	Opisthokonta	3	1
YDR320C	Eukaryota	2	1
YDR320C-A	Fungi	4	1
YDR322W	cellular organisms	1	1
YDR322C-A	Fungi	4	1
YDR324C	cellular organisms	1	1
YDR325W	cellular organisms	1	1
YDR328C	cellular organisms	1	1
YDR329C	Eukaryota	2	1
YDR330W	cellular organisms	1	1
YDR331W	cellular organisms	1	1
YDR333C	Eukaryota	2	1
YDR335W	Eukaryota	2	1
YDR336W	cellular organisms	1	1
YDR337W	cellular organisms	1	1
YDR344C	Saccharomyces cerevisiae	11	1
YDR350C	Saccharomycetales	8	1
YDR354W	cellular organisms	1	1
YDR356W	Saccharomycetales	8	1
YDR357C	Saccharomycetales	8	1
YDR359C	Eukaryota	2	1
YDR361C	cellular organisms	1	1
YDR362C	Fungi	4	1
YDR363W	Saccharomycetales	8	1
YDR363W-A	cellular organisms	1	1
YDR365C	cellular organisms	1	1
YDR367W	Fungi	4	1
YDR369C	Saccharomycetales	8	1
YDR370C	Saccharomycetales	8	1
YDR371W	cellular organisms	1	1
YDR372C	cellular organisms	1	1
YDR374C	cellular organisms	1	1
YDR374W-A	Saccharomycetaceae	9	1
YDR376W	cellular organisms	1	1
YDR377W	cellular organisms	1	1
YDR378C	cellular organisms	1	1
YDR379C-A	Eukaryota	2	1
YDR381W	cellular organisms	1	1
YDR381C-A	Saccharomycetales	8	1
YDR383C	Saccharomycetaceae	9	1
YDR386W	Eukaryota	2	1
YDR392W	Eukaryota	2	1
YDR393W	cellular organisms	1	1
YDR397C	cellular organisms	1	1
YDR398W	cellular organisms	1	1
YDR400W	cellular organisms	1	1
YDR403W	cellular organisms	1	1
YDR405W	Eukaryota	2	1
YDR407C	Eukaryota	2	1
YDR408C	cellular organisms	1	1
YDR410C	cellular organisms	1	1
YDR411C	Eukaryota	2	1
YDR412W	Opisthokonta	3	1
YDR414C	Eukaryota	2	1
YDR416W	cellular organisms	1	1
YDR419W	cellular organisms	1	1
YDR421W	Eukaryota	2	1
YDR424C	cellular organisms	1	1
YDR427W	Eukaryota	2	1
YDR428C	Fungi	4	1
YDR434W	Eukaryota	2	1
YDR437W	saccharomyceta	7	1
YDR439W	Saccharomycetaceae	9	1
YDR440W	cellular organisms	1	1
YDR443C	Ascomycota	6	1
YDR446W	Saccharomycetales	8	1
YDR448W	cellular organisms	1	1
YDR449C	Eukaryota	2	1
YDR452W	cellular organisms	1	1
YDR454C	cellular organisms	1	1
YDR456W	cellular organisms	1	1
YDR460W	Eukaryota	2	1
YDR461C-A	Saccharomycetaceae	9	1
YDR462W	Fungi	4	1
YDR464W	Saccharomycetales	8	1
YDR465C	cellular organisms	1	1
YDR468C	Eukaryota	2	1
YDR469W	Fungi	4	1
YDR470C	Eukaryota	2	1
YDR472W	Eukaryota	2	1
YDR473C	Eukaryota	2	1
YDR476C	Saccharomycetales	8	1
YDR478W	Saccharomycetales	8	1
YDR480W	Saccharomycetaceae	9	1
YDR481C	cellular organisms	1	1
YDR482C	Eukaryota	2	1
YDR484W	cellular organisms	1	1
YDR485C	Saccharomycetales	8	1
YDR487C	cellular organisms	1	1
YDR488C	Fungi	4	1
YDR489W	cellular organisms	1	1
YDR493W	Eukaryota	2	1
YDR494W	Saccharomycetaceae	9	1
YDR495C	Fungi	4	1
YDR496C	cellular organisms	1	1
YDR498C	Saccharomycetales	8	1
YDR499W	Saccharomycetales	8	1
YDR504C	Saccharomyces cerevisiae	11	1
YDR510W	cellular organisms	1	1
YDR511W	cellular organisms	1	1
YDR512C	Eukaryota	2	1
YDR517W	Eukaryota	2	1
YDR520C	saccharomyceta	7	1
YDR524W-C	Saccharomyces cerevisiae	11	1
YDR525W	Saccharomyces cerevisiae	11	1
YDR527W	cellular organisms	1	1
YDR529C	cellular organisms	1	1
YDR531W	cellular organisms	1	1
YDR532C	Saccharomycetaceae	9	1
YDR538W	cellular organisms	1	1
YDR539W	cellular organisms	1	1
YDR540C	Possible contamination or HGT	NA	1
YEL072W	Saccharomycetales	8	1
YEL068C	Saccharomyces	10	1
YEL067C	Saccharomyces cerevisiae	11	1
YEL062W	Eukaryota	2	1
YEL059C-A	Saccharomycetales	8	1
YEL059W	Saccharomyces cerevisiae	11	1
YEL058W	cellular organisms	1	1
YEL057C	Saccharomyces	10	1
YEL055C	Eukaryota	2	1
YEL053C	Eukaryota	2	1
YEL052W	cellular organisms	1	1
YEL051W	cellular organisms	1	1
YEL048C	Saccharomycetales	8	1
YEL046C	cellular organisms	1	1
YEL044W	Eukaryota	2	1
YEL043W	Saccharomycetales	8	1
YEL038W	cellular organisms	1	1
YEL037C	cellular organisms	1	1
YEL035C	Saccharomyces cerevisiae	11	1
YEL033W	Saccharomyces	10	1
YEL028W	Ascomycota	6	1
YEL025C	Saccharomycetaceae	9	1
YEL024W	cellular organisms	1	1
YEL023C	cellular organisms	1	1
YEL021W	cellular organisms	1	1
YEL020W-A	Eukaryota	2	1
YEL019C	Eukaryota	2	1
YEL018W	Saccharomycetaceae	9	1
YEL017W	Saccharomycetaceae	9	1
YEL015W	cellular organisms	1	1
YEL014C	Saccharomyces cerevisiae S288C	12	1
YEL013W	cellular organisms	1	1
YEL009C-A	Saccharomyces cerevisiae	11	1
YEL009C	cellular organisms	1	1
YEL008W	Saccharomyces cerevisiae	11	1
YEL005C	cellular organisms	1	1
YEL004W	cellular organisms	1	1
YEL003W	Eukaryota	2	1
YEL002C	cellular organisms	1	1
YEL001C	Saccharomycetales	8	1
YER002W	cellular organisms	1	1
YER003C	cellular organisms	1	1
YER004W	cellular organisms	1	1
YER007W	cellular organisms	1	1
YER007C-A	cellular organisms	1	1
YER008C	Eukaryota	2	1
YER009W	cellular organisms	1	1
YER010C	cellular organisms	1	1
YER014W	cellular organisms	1	1
YER014C-A	Saccharomyces cerevisiae	11	1
YER016W	cellular organisms	1	1
YER018C	cellular organisms	1	1
YER019W	cellular organisms	1	1
YER021W	cellular organisms	1	1
YER022W	Eukaryota	2	1
YER023W	cellular organisms	1	1
YER026C	cellular organisms	1	1
YER030W	saccharomyceta	7	1
YER032W	Saccharomycetales	8	1
YER033C	Saccharomycetales	8	1
YER034W	Saccharomycetaceae	9	1
YER035W	Saccharomyces	10	1
YER038C	Saccharomycetaceae	9	1
YER038W-A	Possible contamination or HGT	NA	1
YER042W	cellular organisms	1	1
YER043C	cellular organisms	1	1
YER044C	cellular organisms	1	1
YER044C-A	Saccharomycetaceae	9	1
YER046W	Fungi	4	1
YER048W-A	Eukaryota	2	1
YER049W	cellular organisms	1	1
YER050C	cellular organisms	1	1
YER051W	cellular organisms	1	1
YER052C	cellular organisms	1	1
YER053C-A	Saccharomycetaceae	9	1
YER055C	cellular organisms	1	1
YER058W	Fungi	4	1
YER061C	cellular organisms	1	1
YER063W	Saccharomycetales	8	1
YER068W	cellular organisms	1	1
YER069W	cellular organisms	1	1
YER071C	Saccharomycetales	8	1
YER074W-A	cellular organisms	1	1
YER076C	cellular organisms	1	1
YER077C	Saccharomycetales	8	1
YER078W-A	Saccharomyces cerevisiae	11	1
YER079W	Saccharomycetaceae	9	1
YER080W	Eukaryota	2	1
YER082C	cellular organisms	1	1
YER083C	Saccharomycetales	8	1
YER084W	Saccharomyces	10	1
YER085C	Saccharomyces	10	1
YER091C	cellular organisms	1	1
YER092W	Saccharomycetales	8	1
YER093C	Eukaryota	2	1
YER104W	Saccharomycetaceae	9	1
YER106W	Saccharomycetaceae	9	1
YER109C	Eukaryota	2	1
YER115C	Saccharomycetaceae	9	1
YER116C	Fungi	4	1
YER118C	cellular organisms	1	1
YER121W	Saccharomyces	10	1
YER124C	Saccharomycetales	8	1
YER126C	cellular organisms	1	1
YER127W	Eukaryota	2	1
YER128W	Dikarya	5	1
YER130C	Eukaryota	2	1
YER134C	cellular organisms	1	1
YER135C	Saccharomyces cerevisiae	11	1
YER137C	Saccharomycetales	8	1
YER140W	cellular organisms	1	1
YER141W	cellular organisms	1	1
YER142C	cellular organisms	1	1
YER143W	cellular organisms	1	1
YER145C-A	Saccharomyces cerevisiae	11	1
YER147C	Saccharomycetales	8	1
YER148W	cellular organisms	1	1
YER149C	Saccharomycetaceae	9	1
YER153C	Saccharomycetaceae	9	1
YER154W	cellular organisms	1	1
YER156C	cellular organisms	1	1
YER157W	Eukaryota	2	1
YER161C	Saccharomycetales	8	1
YER163C	cellular organisms	1	1
YER167W	Saccharomycetaceae	9	1
YER168C	cellular organisms	1	1
YER173W	Eukaryota	2	1
YER175W-A	Saccharomyces cerevisiae	11	1
YER178W	cellular organisms	1	1
YER180C	Saccharomycetaceae	9	1
YER180C-A	Saccharomycetaceae	9	1
YER182W	cellular organisms	1	1
YER183C	cellular organisms	1	1
YER188W	Saccharomycetaceae	9	1
YFL067W	Saccharomyces cerevisiae S288C	12	1
YFL047W	Eukaryota	2	1
YFL046W	Eukaryota	2	1
YFL045C	cellular organisms	1	1
YFL044C	cellular organisms	1	1
YFL041W-A	Saccharomyces cerevisiae	11	1
YFL036W	cellular organisms	1	1
YFL034W	cellular organisms	1	1
YFL031W	Eukaryota	2	1
YFL030W	cellular organisms	1	1
YFL027C	Eukaryota	2	1
YFL026W	Eukaryota	2	1
YFL025C	cellular organisms	1	1
YFL024C	Eukaryota	2	1
YFL023W	cellular organisms	1	1
YFL019C	Saccharomyces cerevisiae	11	1
YFL017C	cellular organisms	1	1
YFL015C	Saccharomyces cerevisiae	11	1
YFL014W	Fungi	4	1
YFL013C	Eukaryota	2	1
YFL012W	Saccharomyces	10	1
YFL010W-A	Saccharomyces cerevisiae	11	1
YFL010C	cellular organisms	1	1
YFL007W	Eukaryota	2	1
YFR001W	saccharomyceta	7	1
YFR002W	Eukaryota	2	1
YFR003C	Fungi	4	1
YFR005C	cellular organisms	1	1
YFR007W	cellular organisms	1	1
YFR008W	Opisthokonta	3	1
YFR011C	saccharomyceta	7	1
YFR012W-A	Saccharomyces	10	1
YFR016C	Eukaryota	2	1
YFR017C	Saccharomycetaceae	9	1
YFR018C	cellular organisms	1	1
YFR020W	Saccharomycetales	8	1
YFR025C	cellular organisms	1	1
YFR026C	Saccharomyces	10	1
YFR027W	cellular organisms	1	1
YFR028C	cellular organisms	1	1
YFR029W	saccharomyceta	7	1
YFR032C	Saccharomycetales	8	1
YFR032C-A	cellular organisms	1	1
YFR032C-B	Saccharomyces cerevisiae	11	1
YFR033C	cellular organisms	1	1
YFR034C	cellular organisms	1	1
YFR035C	Saccharomyces	10	1
YFR036W	Saccharomyces	10	1
YFR042W	Saccharomycetales	8	1
YFR043C	Opisthokonta	3	1
YFR046C	Saccharomycetaceae	9	1
YFR047C	cellular organisms	1	1
YFR049W	saccharomyceta	7	1
YFR050C	cellular organisms	1	1
YFR051C	cellular organisms	1	1
YFR052W	cellular organisms	1	1
YFR054C	Saccharomyces	10	1
YGL256W	cellular organisms	1	1
YGL254W	Saccharomycetales	8	1
YGL252C	cellular organisms	1	1
YGL250W	Saccharomycetales	8	1
YGL249W	Saccharomycetaceae	9	1
YGL248W	cellular organisms	1	1
YGL246C	Eukaryota	2	1
YGL244W	Eukaryota	2	1
YGL243W	Eukaryota	2	1
YGL241W	Eukaryota	2	1
YGL240W	cellular organisms	1	1
YGL237C	Eukaryota	2	1
YGL236C	cellular organisms	1	1
YGL235W	cellular organisms	1	1
YGL234W	cellular organisms	1	1
YGL233W	cellular organisms	1	1
YGL232W	Eukaryota	2	1
YGL231C	cellular organisms	1	1
YGL230C	Saccharomyces	10	1
YGL227W	Eukaryota	2	1
YGL226C-A	Saccharomycetaceae	9	1
YGL226W	Fungi	4	1
YGL223C	Saccharomycetaceae	9	1
YGL222C	Saccharomycetaceae	9	1
YGL221C	cellular organisms	1	1
YGL220W	cellular organisms	1	1
YGL219C	Fungi	4	1
YGL215W	Eukaryota	2	1
YGL212W	Eukaryota	2	1
YGL211W	cellular organisms	1	1
YGL207W	cellular organisms	1	1
YGL206C	cellular organisms	1	1
YGL205W	cellular organisms	1	1
YGL204C	Saccharomycetaceae	9	1
YGL198W	Eukaryota	2	1
YGL196W	cellular organisms	1	1
YGL194C-A	Saccharomycetaceae	9	1
YGL193C	Saccharomyces cerevisiae	11	1
YGL192W	cellular organisms	1	1
YGL191W	cellular organisms	1	1
YGL190C	cellular organisms	1	1
YGL188C-A	Saccharomyces cerevisiae	11	1
YGL187C	Eukaryota	2	1
YGL183C	Eukaryota	2	1
YGL176C	Saccharomycetaceae	9	1
YGL175C	Saccharomycetales	8	1
YGL174W	Eukaryota	2	1
YGL172W	Ascomycota	6	1
YGL170C	Saccharomycetaceae	9	1
YGL169W	cellular organisms	1	1
YGL168W	Saccharomyces cerevisiae	11	1
YGL164C	Eukaryota	2	1
YGL161C	Eukaryota	2	1
YGL159W	cellular organisms	1	1
YGL156W	cellular organisms	1	1
YGL154C	cellular organisms	1	1
YGL153W	Eukaryota	2	1
YGL151W	saccharomyceta	7	1
YGL149W	Saccharomyces cerevisiae	11	1
YGL148W	cellular organisms	1	1
YGL146C	Saccharomycetaceae	9	1
YGL145W	Saccharomycetales	8	1
YGL143C	cellular organisms	1	1
YGL142C	cellular organisms	1	1
YGL140C	Eukaryota	2	1
YGL138C	Saccharomycetales	8	1
YGL130W	cellular organisms	1	1
YGL129C	cellular organisms	1	1
YGL127C	cellular organisms	1	1
YGL126W	Eukaryota	2	1
YGL124C	cellular organisms	1	1
YGL123W	cellular organisms	1	1
YGL122C	cellular organisms	1	1
YGL121C	Saccharomycetaceae	9	1
YGL118C	Saccharomyces cerevisiae	11	1
YGL117W	Saccharomyces	10	1
YGL115W	cellular organisms	1	1
YGL114W	cellular organisms	1	1
YGL113W	Saccharomycetales	8	1
YGL112C	cellular organisms	1	1
YGL111W	Eukaryota	2	1
YGL110C	Fungi	4	1
YGL108C	Saccharomycetaceae	9	1
YGL105W	cellular organisms	1	1
YGL103W	cellular organisms	1	1
YGL098W	Saccharomycetales	8	1
YGL093W	Fungi	4	1
YGL090W	Saccharomycetaceae	9	1
YGL088W	Saccharomyces cerevisiae	11	1
YGL086W	Eukaryota	2	1
YGL085W	cellular organisms	1	1
YGL081W	Saccharomycetaceae	9	1
YGL079W	Saccharomycetales	8	1
YGL075C	Saccharomycetaceae	9	1
YGL068W	cellular organisms	1	1
YGL067W	cellular organisms	1	1
YGL066W	Eukaryota	2	1
YGL061C	Saccharomycetales	8	1
YGL057C	Saccharomycetaceae	9	1
YGL055W	cellular organisms	1	1
YGL050W	cellular organisms	1	1
YGL047W	cellular organisms	1	1
YGL045W	Eukaryota	2	1
YGL041C-B	Saccharomyces cerevisiae	11	1
YGL041W-A	Opisthokonta	3	1
YGL040C	cellular organisms	1	1
YGL037C	cellular organisms	1	1
YGL036W	Saccharomycetales	8	1
YGL034C	Saccharomyces cerevisiae	11	1
YGL033W	Eukaryota	2	1
YGL032C	Saccharomycetaceae	9	1
YGL030W	cellular organisms	1	1
YGL029W	Saccharomycetales	8	1
YGL027C	cellular organisms	1	1
YGL025C	Opisthokonta	3	1
YGL022W	cellular organisms	1	1
YGL020C	Saccharomycetales	8	1
YGL018C	cellular organisms	1	1
YGL017W	cellular organisms	1	1
YGL016W	Fungi	4	1
YGL015C	Saccharomyces	10	1
YGL010W	cellular organisms	1	1
YGL007C-A	Saccharomyces cerevisiae	11	1
YGL007W	Saccharomyces	10	1
YGL006W-A	Saccharomyces cerevisiae	11	1
YGL005C	Opisthokonta	3	1
YGL004C	Eukaryota	2	1
YGR001C	cellular organisms	1	1
YGR002C	cellular organisms	1	1
YGR005C	cellular organisms	1	1
YGR006W	cellular organisms	1	1
YGR013W	Saccharomycetales	8	1
YGR016W	Saccharomycetales	8	1
YGR017W	cellular organisms	1	1
YGR018C	Saccharomyces cerevisiae S288C	12	1
YGR020C	cellular organisms	1	1
YGR021W	cellular organisms	1	1
YGR024C	cellular organisms	1	1
YGR025W	Saccharomyces cerevisiae	11	1
YGR026W	Saccharomycetales	8	1
YGR030C	Saccharomycetaceae	9	1
YGR031C-A	Saccharomycetaceae	9	1
YGR033C	Eukaryota	2	1
YGR035C	Saccharomyces	10	1
YGR035W-A	Saccharomyces cerevisiae	11	1
YGR036C	cellular organisms	1	1
YGR037C	cellular organisms	1	1
YGR039W	Saccharomyces cerevisiae	11	1
YGR042W	Saccharomycetales	8	1
YGR044C	saccharomyceta	7	1
YGR045C	Saccharomyces cerevisiae	11	1
YGR046W	cellular organisms	1	1
YGR047C	cellular organisms	1	1
YGR048W	cellular organisms	1	1
YGR050C	Saccharomyces cerevisiae	11	1
YGR053C	saccharomyceta	7	1
YGR054W	cellular organisms	1	1
YGR057C	cellular organisms	1	1
YGR058W	cellular organisms	1	1
YGR061C	cellular organisms	1	1
YGR062C	Opisthokonta	3	1
YGR063C	cellular organisms	1	1
YGR072W	Saccharomycetales	8	1
YGR074W	Eukaryota	2	1
YGR075C	Saccharomycetales	8	1
YGR076C	Eukaryota	2	1
YGR077C	Saccharomycetales	8	1
YGR078C	cellular organisms	1	1
YGR079W	Saccharomycetaceae	9	1
YGR080W	Eukaryota	2	1
YGR081C	Saccharomycetales	8	1
YGR082W	Eukaryota	2	1
YGR084C	Saccharomycetales	8	1
YGR089W	saccharomyceta	7	1
YGR090W	cellular organisms	1	1
YGR093W	cellular organisms	1	1
YGR095C	cellular organisms	1	1
YGR098C	cellular organisms	1	1
YGR099W	Eukaryota	2	1
YGR101W	cellular organisms	1	1
YGR102C	Saccharomycetales	8	1
YGR103W	cellular organisms	1	1
YGR104C	saccharomyceta	7	1
YGR105W	Eukaryota	2	1
YGR106C	Saccharomycetales	8	1
YGR111W	Eukaryota	2	1
YGR112W	cellular organisms	1	1
YGR113W	Fungi	4	1
YGR116W	cellular organisms	1	1
YGR117C	saccharomyceta	7	1
YGR119C	cellular organisms	1	1
YGR120C	Saccharomycetaceae	9	1
YGR121W-A	Saccharomyces cerevisiae	11	1
YGR122W	Saccharomycetales	8	1
YGR127W	cellular organisms	1	1
YGR128C	Saccharomycetales	8	1
YGR129W	Saccharomycetales	8	1
YGR130C	Saccharomycetales	8	1
YGR134W	Saccharomycetales	8	1
YGR140W	saccharomyceta	7	1
YGR144W	cellular organisms	1	1
YGR145W	cellular organisms	1	1
YGR146C	Saccharomyces	10	1
YGR146C-A	Saccharomyces	10	1
YGR147C	cellular organisms	1	1
YGR149W	cellular organisms	1	1
YGR150C	cellular organisms	1	1
YGR153W	Saccharomyces	10	1
YGR156W	saccharomyceta	7	1
YGR157W	cellular organisms	1	1
YGR158C	Opisthokonta	3	1
YGR161C	Saccharomycetaceae	9	1
YGR161W-C	Saccharomyces	10	1
YGR164W	Saccharomyces cerevisiae	11	1
YGR165W	cellular organisms	1	1
YGR166W	Saccharomycetales	8	1
YGR167W	Eukaryota	2	1
YGR168C	Saccharomycetaceae	9	1
YGR172C	cellular organisms	1	1
YGR174C	Fungi	4	1
YGR174W-A	Saccharomyces cerevisiae	11	1
YGR175C	cellular organisms	1	1
YGR178C	Eukaryota	2	1
YGR179C	Saccharomycetaceae	9	1
YGR183C	Eukaryota	2	1
YGR185C	cellular organisms	1	1
YGR186W	Eukaryota	2	1
YGR187C	Eukaryota	2	1
YGR194C	cellular organisms	1	1
YGR195W	cellular organisms	1	1
YGR196C	Saccharomycetales	8	1
YGR198W	Ascomycota	6	1
YGR204C-A	Saccharomyces cerevisiae	11	1
YGR205W	cellular organisms	1	1
YGR206W	Saccharomycetaceae	9	1
YGR207C	cellular organisms	1	1
YGR208W	cellular organisms	1	1
YGR211W	cellular organisms	1	1
YGR212W	Opisthokonta	3	1
YGR215W	Eukaryota	2	1
YGR216C	cellular organisms	1	1
YGR217W	cellular organisms	1	1
YGR218W	cellular organisms	1	1
YGR220C	cellular organisms	1	1
YGR222W	Saccharomycetales	8	1
YGR227W	cellular organisms	1	1
YGR227C-A	Saccharomyces cerevisiae S288C	12	1
YGR229C	cellular organisms	1	1
YGR235C	Eukaryota	2	1
YGR236C	Saccharomycetaceae	9	1
YGR239C	Saccharomycetales	8	1
YGR240C-A	Saccharomyces cerevisiae	11	1
[truncated: 1,812 more rows]

## Sheet: 559292_founder_summary
#number_of_founders	phylostratum	phylorank
21	Saccharomyces cerevisiae S288C	12
227	Saccharomyces cerevisiae	11
126	Saccharomyces	10
287	Saccharomycetaceae	9
413	Saccharomycetales	8
73	saccharomyceta	7
40	Ascomycota	6
23	Dikarya	5
91	Fungi	4
58	Opisthokonta	3
535	Eukaryota	2
1910	cellular organisms	1

## Sheet: 559292_HDF_gene_ages
#gene	phylostratum	rank	taxonomic_representativeness
YEL057C	Saccharomyces	10	100
YGR146C-A	Saccharomyces	10	100
YGR146C	Saccharomyces	10	100
YHR014W	Saccharomyces	10	100
YKL065W-A	Saccharomyces	10	100
YKL109W	Saccharomyces	10	100
YKR077W	Saccharomyces	10	100
YLR082C	Saccharomyces	10	100
YLR154C	Saccharomyces	10	100
YML058W-A	Saccharomyces	10	50
YML083C	Saccharomyces	10	100
YNL019C	Saccharomyces	10	100
YNL033W	Saccharomyces	10	100
YOR177C	Saccharomyces	10	100
YPL124W	Saccharomyces	10	100
YPR027C	Saccharomyces	10	100
YBR077C	Saccharomycetaceae	9	100
YCL005W	Saccharomycetaceae	9	100
YDL176W	Saccharomycetaceae	9	100
YDR240C	Saccharomycetaceae	9	100
YEL018W	Saccharomycetaceae	9	100
YER149C	Saccharomycetaceae	9	100
YGR120C	Saccharomycetaceae	9	100
YHR143W	Saccharomycetaceae	9	100
YHR167W	Saccharomycetaceae	9	100
YJL146W	Saccharomycetaceae	9	100
YLR373C	Saccharomycetaceae	9	100
YMR094W	Saccharomycetaceae	9	100
YOR372C	Saccharomycetaceae	9	100
YPR164W	Saccharomycetaceae	9	100
YBR238C	Saccharomycetales	8	100
YDR277C	Saccharomycetales	8	100
YDR296W	Saccharomycetales	8	100
YFR032C	Saccharomycetales	8	100
YHL029C	Saccharomycetales	8	100
YKL075C	Saccharomycetales	8	100
YKL077W	Saccharomycetales	8	100
YKL142W	Saccharomycetales	8	100
YLR033W	Saccharomycetales	8	100
YLR287C	Saccharomycetales	8	100
YLR375W	Saccharomycetales	8	100
YML048W	Saccharomycetales	8	100
YMR258C	Saccharomycetales	8	100
YOL149W	Saccharomycetales	8	100
YOR047C	Saccharomycetales	8	100
YOR051C	Saccharomycetales	8	100
YPR084W	Saccharomycetales	8	100
YDR079W	saccharomyceta	7	100
YFR001W	saccharomyceta	7	100
YFR029W	saccharomyceta	7	100
YGL258W	Ascomycota	6	83
YJL199C	Ascomycota	6	83
YKR096W	Ascomycota	6	100
YOR387C	Ascomycota	6	83
YCR035C	Dikarya	5	100
YLR152C	Fungi	4	100
YLR192C	Fungi	4	75
YNL095C	Fungi	4	100
YPR170W-B	Fungi	4	100

## Sheet: 559292_HDF_gene_age_summary
#numer_of_genes	phylostratum	phylorank	outgroup
NA	Saccharomyces cerevisiae S288C	12	NA
0	Saccharomyces cerevisiae	11	27291
16	Saccharomyces	10	1071382
14	Saccharomycetaceae	9	1041607
17	Saccharomycetales	8	1174677
3	saccharomyceta	7	402676
4	Ascomycota	6	1130832
1	Dikarya	5	91625
4	Fungi	4	10090
NA	Opisthokonta	3	NO OUTGROUP
NA	Eukaryota	2	NO OUTGROUP
NA	cellular organisms	1	NO OUTGROUP

## Sheet: 559292_HDF_founder_events
#gene_family	phylostratum	rank	family_size
YNL033W,YNL019C,YPR027C	Saccharomyces	10	3
YEL057C	Saccharomyces	10	1
YGR146C	Saccharomyces	10	1
YGR146C-A	Saccharomyces	10	1
YHR014W	Saccharomyces	10	1
YKL109W	Saccharomyces	10	1
YKL065W-A	Saccharomyces	10	1
YKR077W	Saccharomyces	10	1
YLR082C	Saccharomyces	10	1
YLR154C	Saccharomyces	10	1
YML083C	Saccharomyces	10	1
YML058W-A	Saccharomyces	10	1
YOR177C	Saccharomyces	10	1
YPL124W	Saccharomyces	10	1
YGR071C,YLR373C	Saccharomycetaceae	9	2
YBR077C	Saccharomycetaceae	9	1
YCL005W	Saccharomycetaceae	9	1
YDL176W	Saccharomycetaceae	9	1
YDR240C	Saccharomycetaceae	9	1
YEL018W	Saccharomycetaceae	9	1
YER149C	Saccharomycetaceae	9	1
YGR120C	Saccharomycetaceae	9	1
YHR143W	Saccharomycetaceae	9	1
YHR167W	Saccharomycetaceae	9	1
YJL146W	Saccharomycetaceae	9	1
YMR094W	Saccharomycetaceae	9	1
YOR372C	Saccharomycetaceae	9	1
YPR164W	Saccharomycetaceae	9	1
YDL048C,YLR375W,YHR006W,YDR463W	Saccharomycetales	8	4
YBR238C,YGL107C	Saccharomycetales	8	2
YDR277C,YOR047C	Saccharomycetales	8	2
YDR296W	Saccharomycetales	8	1
YFR032C	Saccharomycetales	8	1
YHL029C	Saccharomycetales	8	1
YKL142W	Saccharomycetales	8	1
YKL077W	Saccharomycetales	8	1
YKL075C	Saccharomycetales	8	1
YLR033W	Saccharomycetales	8	1
YLR287C	Saccharomycetales	8	1
YML048W	Saccharomycetales	8	1
YMR258C	Saccharomycetales	8	1
YOL149W	Saccharomycetales	8	1
YOR051C	Saccharomycetales	8	1
YPR084W	Saccharomycetales	8	1
YDR079W	saccharomyceta	7	1
YFR001W	saccharomyceta	7	1
YFR029W	saccharomyceta	7	1
YGL258W,YOR387C	Ascomycota	6	2
YJL199C	Ascomycota	6	1
YCR035C	Dikarya	5	1
YLR192C	Fungi	4	1
YPR170W-B	Fungi	4	1

## Sheet: 559292_HDF_founder_summary
#numer_of_founders	phylostratum	phylorank	outgroup
NA	Saccharomyces cerevisiae S288C	12	NA
0	Saccharomyces cerevisiae	11	27291
14	Saccharomyces	10	1071382
14	Saccharomycetaceae	9	1041607
16	Saccharomycetales	8	1174677
3	saccharomyceta	7	402676
2	Ascomycota	6	1130832
1	Dikarya	5	91625
2	Fungi	4	10090
NA	Opisthokonta	3	NO OUTGROUP
NA	Eukaryota	2	NO OUTGROUP
NA	cellular organisms	1	NO OUTGROUP

## Sheet: 559292_ambiguous_ages
#gene	possible_phylostrata
YER038W-A	saccharomyceta
YPL021W	Eukaryota,Saccharomyces,Saccharomyces cerevisiae
YHR052C-B	cellular organisms
YHR054C	cellular organisms,Saccharomyces,Saccharomyces cerevisiae
YHR054C-B	cellular organisms
YPL257W	cellular organisms,Saccharomyces,Saccharomyces cerevisiae
YNR077C	cellular organisms,Saccharomyces,Saccharomyces cerevisiae
YOL166W-A	cellular organisms,Saccharomyces,Saccharomyces cerevisiae
YLR154C-G	cellular organisms,Saccharomyces cerevisiae
YLR154C-H	Saccharomycetales
YLR156C-A	Saccharomycetales
YLR157C-C	Saccharomycetales
YLR159C-A	Saccharomycetales
YLR162W	cellular organisms,Saccharomycetales,Saccharomyces cerevisiae
YER188C-A	cellular organisms,Saccharomyces,Saccharomyces cerevisiae
YCL048W-A	cellular organisms,Saccharomyces,Saccharomyces cerevisiae
YDR540C	cellular organisms,Saccharomyces cerevisiae

[truncated: 81 more sheets: 4896_gene_ages, 4896_gene_age_summary, 4896_founder_events, 4896_founder_summary, 4896_HDF_gene_ages, 4896_HDF_gene_age_summary, 4896_HDF_founder_events, 4896_HDF_founder_summary, 4896_ambiguous_ages, 425011_gene_ages, 425011_gene_age_summary, 425011_founder_events, 425011_founder_summary, 425011_HDF_gene_ages, 425011_HDF_gene_age_summary, 425011_HDF_founder_events, 425011_HDF_founder_summary, 425011_ambiguous_ages, 5194_gene_ages, 5194_gene_age_summary …]
