# Supplementary material for: Uncovering gene-family founder events during major evolutionary transitions in animals, plants and fungi using GenEra
Source: Genome Biol. 2023 Mar 24;24:54. doi: 10.1186/s13059-023-02895-z (PMC10037820; doi:10.1186/s13059-023-02895-z)
Supplement: Supplementary file 4 — Additional file 4. Raw results for the 10 analyzed animal species using GenEra. The sheets within the file are named and ordered after the species taxonomy ID. The file contains the gene ages and the gene-family founder events, both before and after accounting for homology detection failure, for each of the 10 species. Note: The animal-specific gene-family founder events that are described and discussed in the manuscript can be found on the sheet “3702_HDF_founder_events”. [file 13059_2023_2895_MOESM4_ESM.xlsx]

## Sheet: README
Supplemental data 2: Raw results for 10 animal species using GenEra.
The sheets within the file are named and ordered after the species taxonomy ID
For each species, you will find the following tables:
[taxid]_gene_ages.tsv:	Tab-delimited table that contains the age assignment for every gene in the query species, a rank that ranges from 1 in the oldest taxonomic level (i.e., conserved genes throughout all cellular organisms) to the Nth youngest taxonomic level (i.e., putative orphans at species-level), and the taxonomic representativeness score for each gene age assignment.
[taxid]_gene_age_summary.tsv:	Summary file with the number of individual genes in the query species that could be assigned to each taxonomic level.
[taxid]_founder_events.tsv:	Tab-delimited table that contains the oldest age assignment for each gene family (as defined by MCL clustering), with its respective taxonomic rank and with the number of genes that are contained within each gene family. These represent the putative gene-family founder events before accounting for homology detection failure.
[taxid]_founder_summary.tsv:	Summary file with the number of putative gene-family founder events per taxonomic level before accounting for homology tecection failure. These values were plotted for the main figure in the manuscript.
[taxid]_HDF_gene_ages.tsv:	Tab-delimited table that contains the genes whose age assignment cannot be explained by homology detection failure. All the genes whose detection failure probabilities are lower than 0.05 in the closest outgroup were deemed as high-confidence gene age assignments.
[taxid]_HDF_gene_age_summary.tsv:	Summary file with the number of high-confidence gene-age assignments for each taxonomic level. The fouth column contains the NCBI taxonomy ID of the outgroup that was used to assess homolohy detection failure.
[taxid]_HDF_founder_events.tsv:	Tab-delimited table that contains the oldest age assignment of the high-confidence gene-family founder events (i.e., gene families whose age assignment cannot be explained by homology detection failure).
[taxid]_HDF_founder_summary.tsv:	Summary file with the number of high-confidence gene-family founder events after accounting for homology detection failure. These values were plotted for the main figure in the manuscript.
[taxid]_ambiguous_ages.tsv:	List of genes below the taxonomic representativeness threshold of 30%, which were flagged as potential contaminants in the genome or putative horizontal gene transfer events. The table gives a list of possible phylostrata to which these genes could be assigned.
The association between the NCBI Taxonomy and species names are the following:
Kingdom	taxid	species
Metazoa	7227	Drosophila melanogaster
	6239	Caenorhabditis elegans
	6210	Echinococcus granulosus
	6645	Octopus vulgaris
	283909	Capitella teleta
	10090	Mus musculus
	307972	Apostichopus japonicus
	45351	Nematostella vectensis
	10228	Trichoplax adhaerens
	400682	Amphimedon queenslandica

## Sheet: 7227_gene_ages
#gene	phylostratum	rank	taxonomic_representativeness
sp|A0A0B4K692|NEP2_DROME	cellular organisms	1	88
sp|A0A0B4K753|HEMOT_DROME	Sophophora	25	100
sp|A0A0B4K7J2|RBP2_DROME	cellular organisms	1	88
sp|A0A0B4K859|NU188_DROME	Eukaryota	2	84
sp|A0A0B4KEE4|KOI_DROME	cellular organisms	1	88
sp|A0A0B4KGY6|NOVA_DROME	cellular organisms	1	88
sp|A0A0B4LFY9|STING_DROME	Eumetazoa	5	69
sp|A0A0B7P9G0|UEX_DROME	cellular organisms	1	88
sp|A0A0U1QT59|TMC_DROME	Eukaryota	2	88
sp|A0A126GUP6|MP1_DROME	cellular organisms	1	96
sp|A0A1F4|EYS_DROME	cellular organisms	1	88
sp|A1A708|Y4951_DROME	Schizophora	21	100
sp|A1YK02|NUP75_DROME	cellular organisms	1	85
sp|A1Z6E0|GUS_DROME	cellular organisms	1	88
sp|A1Z6H7|PO210_DROME	Eukaryota	2	88
sp|A1Z6J5|TBCE_DROME	cellular organisms	1	88
sp|A1Z6K7|EI3F2_DROME	cellular organisms	1	88
sp|A1Z6L1|TO402_DROME	Eukaryota	2	88
sp|A1Z6M6|TTC4_DROME	Eukaryota	2	88
sp|A1Z6W3|PRIC1_DROME	cellular organisms	1	92
sp|A1Z713|VPS13_DROME	cellular organisms	1	88
sp|A1Z746|KMO_DROME	cellular organisms	1	88
sp|A1Z7A6|ASAP_DROME	cellular organisms	1	88
sp|A1Z7A8|COIL_DROME	Brachycera	18	80
sp|A1Z7G7|LPHN_DROME	cellular organisms	1	88
sp|A1Z7K9|PAN2_DROME	cellular organisms	1	85
sp|A1Z7T0|PKN_DROME	cellular organisms	1	96
sp|A1Z7U3|OST4_DROME	cellular organisms	1	62
sp|A1Z7Z9|CP131_DROME	Eukaryota	2	84
sp|A1Z877|NDG_DROME	cellular organisms	1	88
sp|A1Z897|SDF2B_DROME	cellular organisms	1	88
sp|A1Z8D0|PWP1_DROME	cellular organisms	1	88
sp|A1Z8E9|BBS4_DROME	cellular organisms	1	85
sp|A1Z8J0|C19L1_DROME	cellular organisms	1	88
sp|A1Z8N1|TRE11_DROME	cellular organisms	1	88
sp|A1Z8P9|TPR_DROME	Eukaryota	2	84
sp|A1Z8R8|PARL_DROME	cellular organisms	1	88
sp|A1Z8X3|RTTN_DROME	Bilateria	6	63
sp|A1Z9A2|U587_DROME	cellular organisms	1	88
sp|A1Z9A8|PTCD3_DROME	cellular organisms	1	85
sp|A1Z9E2|LIN54_DROME	cellular organisms	1	88
sp|A1Z9G2|SYF1_DROME	cellular organisms	1	88
sp|A1Z9J4|DJ1A_DROME	cellular organisms	1	88
sp|A1Z9L3|DHX8_DROME	cellular organisms	1	92
sp|A1Z9P3|SHRM_DROME	Eumetazoa	5	86
sp|A1Z9R4|ZN423_DROME	Bilateria	6	81
sp|A1Z9S1|BL1S1_DROME	cellular organisms	1	88
sp|A1Z9X0|APKC_DROME	cellular organisms	1	92
sp|A1ZA47|ZASP_DROME	cellular organisms	1	88
sp|A1ZA55|CGLR1_DROME	cellular organisms	1	51
sp|A1ZA92|NOL9_DROME	cellular organisms	1	88
sp|A1ZAB5|CLU_DROME	cellular organisms	1	88
sp|A1ZAG4|PAR16_DROME	Eumetazoa	5	69
sp|A1ZAI3|FACR2_DROME	cellular organisms	1	88
sp|A1ZAI5|FACR1_DROME	cellular organisms	1	88
sp|A1ZAJ2|KIF1A_DROME	cellular organisms	1	88
sp|A1ZAK1|INT8_DROME	Eukaryota	2	84
sp|A1ZAU8|PTRO_DROME	Eukaryota	2	88
sp|A1ZAV1|C2D2A_DROME	cellular organisms	1	88
sp|A1ZAW5|ICLN_DROME	Eukaryota	2	84
sp|A1ZAX0|CCH1R_DROME	cellular organisms	1	77
sp|A1ZAX1|EIF3C_DROME	cellular organisms	1	92
sp|A1ZAY1|DLISH_DROME	Opisthokonta	3	80
sp|A1ZB42|MED9_DROME	Bilateria	6	81
sp|A1ZB62|BM836_DROME	Drosophilinae	23	100
sp|A1ZB63|BM065_DROME	Drosophilinae	23	100
sp|A1ZB64|BM068_DROME	Drosophilinae	23	100
sp|A1ZB86|KLD10_DROME	cellular organisms	1	81
sp|A1ZB91|DAAF3_DROME	cellular organisms	1	88
sp|A1ZBD6|MCTP_DROME	Eukaryota	2	88
sp|A1ZBE8|DOP1_DROME	Eukaryota	2	84
sp|A1ZBR5|AKTP2_DROME	cellular organisms	1	88
sp|A1ZBT5|MED8_DROME	Eukaryota	2	84
sp|A1ZBW7|WASC2_DROME	Protostomia	7	80
sp|A1ZBY1|FEM1B_DROME	Metazoa	4	87
sp|A2VEI2|MICU1_DROME	Eukaryota	2	88
sp|A2VEY9|APP_DROME	cellular organisms	1	88
sp|A3RLR0|TAL3A_DROME	Absent from the DIAMOND/MMseqs2 results	NA	NA
sp|A3RLR1|TALAA_DROME	Drosophilinae	23	100
sp|A4VCL2|FA20C_DROME	Metazoa	4	87
sp|A6MHQ4|NKAIN_DROME	Eumetazoa	5	86
sp|A8DYE2|TRPCG_DROME	cellular organisms	1	85
sp|A8DYH2|UFM1_DROME	cellular organisms	1	88
sp|A8DYP0|OBSCN_DROME	cellular organisms	1	92
sp|A8DYP7|CGLR2_DROME	Arthropoda	10	72
sp|A8DYY5|RPAP2_DROME	Eukaryota	2	84
sp|A8DYY6|SCHI1_DROME	Bilateria	6	77
sp|A8JNV4|BL1S3_DROME	Schizophora	21	100
sp|A8JQ65|DGKH_DROME	cellular organisms	1	88
sp|A8JQX3|NOCT_DROME	cellular organisms	1	88
sp|A8JR14|APLF_DROME	Diptera	17	72
sp|A8JUP7|HAYAN_DROME	cellular organisms	1	96
sp|A8JUV0|SBNO_DROME	cellular organisms	1	88
sp|B4F7L9|WDY_DROME	Eukaryota	2	80
sp|B5A5T4|QVR_DROME	Protostomia	7	85
sp|B6JUP5|VASA2_DROME	Drosophila	24	100
sp|B6VQA1|DIMM_DROME	Eukaryota	2	84
sp|B7TB45|SPZ2_DROME	cellular organisms	1	70
sp|B7YZT2|FIS1_DROME	cellular organisms	1	88
sp|B7YZU2|LINT_DROME	cellular organisms	1	96
sp|B7YZV4|PDE1_DROME	cellular organisms	1	88
sp|B7Z031|PESTE_DROME	cellular organisms	1	85
sp|B7Z073|SOSSC_DROME	Eumetazoa	5	69
sp|B7Z0I7|SPN1_DROME	Eukaryota	2	88
sp|B7Z0K8|COLL1_DROME	Arthropoda	10	77
sp|B7Z0W9|OTOP_DROME	Eumetazoa	5	86
sp|C0HJH3|SLCB_DROME	Possible contamination or HGT	NA	25
sp|C0HJH4|SLCA_DROME	Drosophila melanogaster	28	100
sp|C0HJX4|TAL1A_DROME	Absent from the DIAMOND/MMseqs2 results	NA	NA
sp|C0HJX5|TAL2A_DROME	Absent from the DIAMOND/MMseqs2 results	NA	NA
sp|C0HK92|Y5076_DROME	Endopterygota	16	83
sp|C0HK94|Y5078_DROME	Neoptera	15	84
sp|C0HK95|FAU_DROME	cellular organisms	1	40
sp|C0HK98|SC1A_DROME	cellular organisms	1	85
sp|C0HK99|SC1B_DROME	cellular organisms	1	85
sp|C0HKA0|RS14A_DROME	cellular organisms	1	88
sp|C0HKA1|RS14B_DROME	cellular organisms	1	88
sp|C0HKA2|TRYDT_DROME	cellular organisms	1	96
sp|C0HKA3|TRYGT_DROME	cellular organisms	1	96
sp|C0HKA4|Y0031_DROME	cellular organisms	1	96
sp|C0HKF7|SER1_DROME	cellular organisms	1	96
sp|C0HKF8|SER2_DROME	cellular organisms	1	96
sp|C0HKQ7|CECA1_DROME	Diptera	17	81
sp|C0HKQ8|CECA2_DROME	Diptera	17	81
sp|C0HL62|LCP51_DROME	cellular organisms	1	59
sp|C0HL63|LCP52_DROME	cellular organisms	1	59
sp|C0HL64|LCP81_DROME	cellular organisms	1	59
sp|C0HL65|LCP82_DROME	cellular organisms	1	59
sp|C0HL66|H33A_DROME	cellular organisms	1	92
sp|C0HL67|H33B_DROME	cellular organisms	1	92
sp|C4NYP8|F10A1_DROME	cellular organisms	1	85
sp|D5SHR0|TIWAZ_DROME	Eukaryota	2	84
sp|E1JH25|TEA_DROME	Schizophora	21	100
sp|E1JI63|SNMP2_DROME	cellular organisms	1	85
sp|E1JIT7|PSD_DROME	cellular organisms	1	88
sp|E9NA96|IR25A_DROME	cellular organisms	1	85
sp|F0JAI6|KEBAB_DROME	Drosophila	24	100
sp|F3YDF1|YMEL1_DROME	cellular organisms	1	92
sp|G5CKU5|RYA_DROME	Diptera	17	54
sp|M9MRD1|MS300_DROME	cellular organisms	1	88
sp|M9MRD5|B9D2_DROME	cellular organisms	1	88
sp|M9MRI4|TRIM9_DROME	cellular organisms	1	85
sp|M9MSG8|PIEZO_DROME	Eukaryota	2	88
sp|M9NDE3|BARK_DROME	cellular organisms	1	85
sp|M9NE38|JV_DROME	Neoptera	15	76
sp|M9NEY8|DMAD_DROME	Metazoa	4	83
sp|M9PBE2|HAKAI_DROME	Eukaryota	2	80
sp|M9PD06|UBP32_DROME	cellular organisms	1	88
sp|M9PFN0|HZG_DROME	cellular organisms	1	88
sp|O01346|EGH_DROME	cellular organisms	1	77
sp|O01352|DJ_DROME	melanogaster group	26	100
sp|O01367|HOW_DROME	cellular organisms	1	88
sp|O01382|DRICE_DROME	cellular organisms	1	85
sp|O01404|PHM_DROME	cellular organisms	1	88
sp|O01666|ATPG_DROME	cellular organisms	1	88
sp|O01668|OPS6_DROME	cellular organisms	1	85
sp|O01939|MST_DROME	Eukaryota	2	88
sp|O02002|CASP1_DROME	cellular organisms	1	85
sp|O02193|MOF_DROME	cellular organisms	1	88
sp|O02194|PSN_DROME	cellular organisms	1	88
sp|O02195|EIF3I_DROME	cellular organisms	1	88
sp|O02372|OB76A_DROME	Neoptera	15	92
sp|O02373|UGDH_DROME	cellular organisms	1	88
sp|O02649|CH60A_DROME	cellular organisms	1	92
sp|O15943|CADN_DROME	cellular organisms	1	92
sp|O15945|ARNT_DROME	cellular organisms	1	96
sp|O16011|MBL_DROME	Eukaryota	2	84
sp|O16102|CHD3_DROME	cellular organisms	1	88
sp|O16129|SYFM_DROME	cellular organisms	1	88
sp|O16130|RL39_DROME	cellular organisms	1	70
sp|O16797|RL3_DROME	cellular organisms	1	88
sp|O16810|ORC1_DROME	cellular organisms	1	88
sp|O16829|CECC_DROME	Diptera	17	81
sp|O16844|COS_DROME	cellular organisms	1	88
sp|O16867|TAP_DROME	cellular organisms	1	81
sp|O16868|FUZZY_DROME	Eukaryota	2	84
sp|O17444|VACHT_DROME	cellular organisms	1	85
sp|O17445|RL15_DROME	cellular organisms	1	88
sp|O17468|HIRA_DROME	cellular organisms	1	88
sp|O18334|RAB6_DROME	cellular organisms	1	88
sp|O18373|SPS1_DROME	cellular organisms	1	88
sp|O18381|PAX6_DROME	cellular organisms	1	92
sp|O18388|IMB_DROME	cellular organisms	1	88
sp|O18391|KRAK_DROME	cellular organisms	1	88
sp|O18400|PITX_DROME	Eukaryota	2	92
sp|O18404|HCD2_DROME	cellular organisms	1	88
sp|O18405|SURF4_DROME	cellular organisms	1	85
sp|O18408|AMYR_DROME	cellular organisms	1	100
sp|O18412|FZO_DROME	cellular organisms	1	88
sp|O18413|PRS8_DROME	cellular organisms	1	92
sp|O18475|DPOLQ_DROME	cellular organisms	1	88
sp|O18640|GBLP_DROME	cellular organisms	1	88
sp|O44081|DKC1_DROME	cellular organisms	1	92
sp|O44252|ROST_DROME	Eukaryota	2	80
sp|O44342|WBL_DROME	Eukaryota	2	84
sp|O44386|ITA3_DROME	cellular organisms	1	88
sp|O44424|ESS2_DROME	cellular organisms	1	85
sp|O44437|SMD3_DROME	cellular organisms	1	85
sp|O44783|SPY_DROME	Eumetazoa	5	86
sp|O46036|CTBP_DROME	cellular organisms	1	88
sp|O46037|VINC_DROME	Eukaryota	2	88
sp|O46040|MSTAA_DROME	cellular organisms	1	77
sp|O46043|PARG_DROME	cellular organisms	1	88
sp|O46051|C4D14_DROME	cellular organisms	1	92
sp|O46054|C4AE1_DROME	cellular organisms	1	92
sp|O46072|KZ_DROME	cellular organisms	1	92
sp|O46077|OR2A_DROME	Neoptera	15	92
sp|O46080|SMG9_DROME	Eukaryota	2	73
sp|O46084|PGAM5_DROME	cellular organisms	1	88
sp|O46089|MMS22_DROME	Eumetazoa	5	73
sp|O46098|BCN92_DROME	Eukaryota	2	88
sp|O46101|TSN2A_DROME	Eumetazoa	5	86
sp|O46102|PAPD1_DROME	cellular organisms	1	88
sp|O46106|NOI_DROME	cellular organisms	1	88
sp|O46107|LIP1_DROME	cellular organisms	1	88
sp|O46108|LIP3_DROME	cellular organisms	1	88
sp|O46197|A29AB_DROME	Protostomia	7	38
sp|O46199|A53E_DROME	Drosophilinae	23	80
sp|O46200|A63F_DROME	melanogaster group	26	100
sp|O46201|A98AB_DROME	Drosophila melanogaster	28	100
sp|O46202|A62F_DROME	Opisthokonta	3	48
sp|O46203|A32CD_DROME	Drosophilinae	23	100
sp|O46227|A33A_DROME	melanogaster subgroup	27	100
sp|O46339|HTH_DROME	cellular organisms	1	92
sp|O46341|A6_DROME	Schizophora	21	100
sp|O61231|RL10_DROME	cellular organisms	1	88
sp|O61267|LOK_DROME	cellular organisms	1	92
sp|O61305|DDX19_DROME	cellular organisms	1	92
sp|O61307|TENM_DROME	cellular organisms	1	85
sp|O61345|PENG_DROME	cellular organisms	1	85
sp|O61365|NACH_DROME	Metazoa	4	83
sp|O61366|GPRS_DROME	Eukaryota	2	88
sp|O61443|MK38B_DROME	cellular organisms	1	96
sp|O61491|FLOT1_DROME	cellular organisms	1	85
sp|O61492|FLOT2_DROME	cellular organisms	1	85
sp|O61613|NMT_DROME	cellular organisms	1	88
sp|O61643|INHB_DROME	Metazoa	4	91
sp|O61661|CHK1_DROME	cellular organisms	1	92
sp|O61722|PRL1_DROME	cellular organisms	1	88
sp|O61734|CYCL_DROME	cellular organisms	1	96
sp|O61735|CLOCK_DROME	cellular organisms	1	88
sp|O62589|GD_DROME	cellular organisms	1	92
sp|O62618|MK38A_DROME	cellular organisms	1	92
sp|O62619|KPYK_DROME	cellular organisms	1	88
sp|O62621|COPB2_DROME	cellular organisms	1	88
sp|O76206|RIFK_DROME	cellular organisms	1	88
sp|O76324|DCO_DROME	cellular organisms	1	88
sp|O76454|PHS_DROME	cellular organisms	1	88
sp|O76460|RAD54_DROME	cellular organisms	1	88
sp|O76464|NFT1_DROME	cellular organisms	1	88
sp|O76511|TYSY_DROME	cellular organisms	1	88
sp|O76767|ERD2_DROME	cellular organisms	1	88
sp|O76878|RIPL_DROME	Eumetazoa	5	82
sp|O76879|CCCP_DROME	cellular organisms	1	55
sp|O76902|PKHF1_DROME	cellular organisms	1	88
sp|O76906|CRM_DROME	Eumetazoa	5	82
sp|O76908|VILYA_DROME	Brachycera	18	80
sp|O76922|AUB_DROME	cellular organisms	1	92
sp|O76924|ARI2_DROME	cellular organisms	1	88
sp|O76927|RS21_DROME	cellular organisms	1	88
sp|O76932|PP4C_DROME	cellular organisms	1	88
sp|O77051|E2F2_DROME	Eukaryota	2	88
sp|O77059|CRY1_DROME	cellular organisms	1	85
sp|O77086|C3G_DROME	cellular organisms	1	88
sp|O77150|BM02_DROME	Drosophilinae	23	100
sp|O77215|UNC4_DROME	Eukaryota	2	92
sp|O77237|PELI_DROME	Eukaryota	2	84
sp|O77263|TRMB_DROME	cellular organisms	1	88
sp|O77264|RTCA_DROME	cellular organisms	1	88
sp|O77277|TORS_DROME	cellular organisms	1	88
sp|O77286|U239_DROME	Endopterygota	16	75
sp|O77410|EIF3E_DROME	cellular organisms	1	85
sp|O77438|FRIZ3_DROME	Opisthokonta	3	92
sp|O77459|KEN_DROME	Eukaryota	2	84
sp|O77460|IPYR_DROME	cellular organisms	1	88
sp|O77475|CPESY_DROME	cellular organisms	1	66
sp|O96433|CCNT_DROME	cellular organisms	1	88
sp|O96539|ATE1_DROME	cellular organisms	1	88
sp|O96553|C1TC_DROME	cellular organisms	1	100
sp|O96651|TOP3B_DROME	cellular organisms	1	88
sp|O96690|PDF_DROME	Diptera	17	81
sp|O96827|EF1B_DROME	cellular organisms	1	88
sp|O96838|FYV1_DROME	cellular organisms	1	88
sp|O96860|DYL2_DROME	cellular organisms	1	88
sp|O96863|CSK2C_DROME	cellular organisms	1	88
sp|O97067|PTH2_DROME	cellular organisms	1	88
sp|O97069|ASSY_DROME	cellular organisms	1	77
sp|O97125|HSP68_DROME	cellular organisms	1	96
sp|O97143|PLK4_DROME	cellular organisms	1	92
sp|O97148|MTH_DROME	cellular organisms	1	74
sp|O97159|CHDM_DROME	cellular organisms	1	88
sp|O97172|U729_DROME	Protostomia	7	76
sp|O97176|ESM1_DROME	Eukaryota	2	73
sp|O97177|ESM2_DROME	Schizophora	21	100
sp|O97178|ESMA_DROME	Endopterygota	16	83
sp|O97179|ESM6_DROME	Drosophilinae	23	100
sp|O97394|SDK_DROME	cellular organisms	1	92
sp|O97420|U184_DROME	Endopterygota	16	83
sp|O97422|B3GI_DROME	cellular organisms	1	88
sp|O97477|INO1_DROME	cellular organisms	1	88
sp|P00334|ADH_DROME	cellular organisms	1	81
sp|P00399|COX1_DROME	cellular organisms	1	100
sp|P00408|COX2_DROME	cellular organisms	1	100
sp|P00417|COX3_DROME	cellular organisms	1	100
sp|P00522|ABL_DROME	cellular organisms	1	96
sp|P00528|SRC64_DROME	cellular organisms	1	96
sp|P00850|ATP6_DROME	cellular organisms	1	100
sp|P00967|PUR2_DROME	cellular organisms	1	96
sp|P02255|H1_DROME	cellular organisms	1	85
sp|P02283|H2B_DROME	cellular organisms	1	88
sp|P02299|H3_DROME	cellular organisms	1	92
sp|P02515|HSP22_DROME	cellular organisms	1	70
sp|P02516|HSP23_DROME	cellular organisms	1	81
sp|P02517|HSP26_DROME	cellular organisms	1	81
sp|P02518|HSP27_DROME	cellular organisms	1	81
sp|P02572|ACT2_DROME	cellular organisms	1	92
sp|P02574|ACT4_DROME	cellular organisms	1	92
sp|P02825|HSP71_DROME	cellular organisms	1	96
sp|P02828|HSP83_DROME	cellular organisms	1	88
sp|P02833|ANTP_DROME	cellular organisms	1	96
sp|P02835|FTZ_DROME	cellular organisms	1	100
sp|P02836|HMEN_DROME	cellular organisms	1	88
sp|P02839|LCP1_DROME	cellular organisms	1	59
sp|P02840|SGS3_DROME	Drosophila	24	100
sp|P02841|SGS7_DROME	Drosophila	24	100
sp|P02842|SGS8_DROME	Drosophila	24	100
sp|P02843|VIT1_DROME	cellular organisms	1	81
sp|P02844|VIT2_DROME	cellular organisms	1	81
sp|P03896|NU2M_DROME	cellular organisms	1	100
sp|P04052|RPB1_DROME	cellular organisms	1	92
sp|P04197|MYB_DROME	cellular organisms	1	88
sp|P04357|MT1_DROME	Drosophilinae	23	100
sp|P04359|RL32_DROME	cellular organisms	1	88
sp|P04388|RAS2_DROME	cellular organisms	1	88
sp|P04412|EGFR_DROME	cellular organisms	1	96
sp|P04657|CYC1_DROME	cellular organisms	1	88
sp|P04755|ACH3_DROME	cellular organisms	1	81
sp|P04814|TRYA_DROME	cellular organisms	1	96
sp|P04950|OPS3_DROME	cellular organisms	1	85
sp|P05031|DDC_DROME	cellular organisms	1	92
sp|P05049|SNAK_DROME	cellular organisms	1	96
sp|P05084|HUNB_DROME	Bilateria	6	100
sp|P05130|KPC1_DROME	cellular organisms	1	96
sp|P05205|HP1_DROME	cellular organisms	1	85
sp|P05303|EF1A2_DROME	cellular organisms	1	100
sp|P05389|RLA2_DROME	cellular organisms	1	88
sp|P05527|HMIN_DROME	cellular organisms	1	92
sp|P05552|ADF1_DROME	Metazoa	4	79
sp|P05623|A70A_DROME	Sophophora	25	100
sp|P05661|MYSA_DROME	cellular organisms	1	92
sp|P05709|SIM_DROME	Eukaryota	2	88
sp|P05812|HSP6A_DROME	cellular organisms	1	81
sp|P05990|PYR1_DROME	cellular organisms	1	100
sp|P06002|OPS1_DROME	cellular organisms	1	88
sp|P06601|PRD_DROME	cellular organisms	1	92
sp|P06602|EVE_DROME	cellular organisms	1	96
sp|P06603|TBA1_DROME	cellular organisms	1	96
sp|P06604|TBA2_DROME	cellular organisms	1	96
sp|P06605|TBA3_DROME	cellular organisms	1	96
sp|P06606|TBA4_DROME	cellular organisms	1	96
sp|P06607|VIT3_DROME	cellular organisms	1	81
sp|P06742|MLC1_DROME	cellular organisms	1	88
sp|P07140|ACES_DROME	cellular organisms	1	96
sp|P07182|CH36_DROME	Schizophora	21	100
sp|P07183|CH38_DROME	Brachycera	18	80
sp|P07184|CH18_DROME	Drosophilinae	23	100
sp|P07185|CH15_DROME	Drosophilinae	23	100
sp|P07186|CH19_DROME	Schizophora	21	100
sp|P07187|LCP2_DROME	cellular organisms	1	59
sp|P07188|LCP3_DROME	cellular organisms	1	59
sp|P07189|LCP4_DROME	cellular organisms	1	59
sp|P07190|MAL1_DROME	cellular organisms	1	92
sp|P07191|MAL2_DROME	cellular organisms	1	92
sp|P07192|MAL3_DROME	cellular organisms	1	92
sp|P07207|NOTCH_DROME	cellular organisms	1	92
sp|P07247|KRUP_DROME	Arthropoda	10	83
sp|P07486|G3P1_DROME	cellular organisms	1	92
sp|P07487|G3P2_DROME	cellular organisms	1	92
sp|P07548|DFD_DROME	cellular organisms	1	96
sp|P07663|PER_DROME	cellular organisms	1	92
sp|P07664|SRYD_DROME	Diptera	17	72
sp|P07665|SRYB_DROME	Acalyptratae	22	100
sp|P07666|SRYA_DROME	Pancrustacea	12	81
sp|P07668|CLAT_DROME	cellular organisms	1	92
sp|P07701|SGS5_DROME	Drosophila	24	100
sp|P07713|DECA_DROME	cellular organisms	1	88
sp|P07764|ALF_DROME	cellular organisms	1	88
sp|P07909|ROA1_DROME	cellular organisms	1	88
sp|P08044|SNAI_DROME	Bilateria	6	72
sp|P08099|OPS2_DROME	cellular organisms	1	85
sp|P08111|L2GL_DROME	cellular organisms	1	88
sp|P08120|CO4A1_DROME	cellular organisms	1	81
sp|P08144|AMYA_DROME	cellular organisms	1	96
sp|P08155|KRH1_DROME	Pancrustacea	12	75
sp|P08171|EST6_DROME	cellular organisms	1	92
sp|P08175|MS87F_DROME	Drosophila melanogaster	28	100
sp|P08181|CSK2A_DROME	cellular organisms	1	92
sp|P08182|CSK2B_DROME	cellular organisms	1	88
sp|P08255|OPS4_DROME	cellular organisms	1	85
sp|P08266|RPB2_DROME	cellular organisms	1	92
sp|P08510|KCNAS_DROME	cellular organisms	1	88
sp|P08570|RLA1_DROME	cellular organisms	1	88
sp|P08630|BTKL_DROME	cellular organisms	1	96
sp|P08645|RAP1_DROME	cellular organisms	1	88
sp|P08646|RAS1_DROME	cellular organisms	1	88
sp|P08736|EF1A1_DROME	cellular organisms	1	100
sp|P08761|MSRA_DROME	cellular organisms	1	88
sp|P08841|TBB3_DROME	cellular organisms	1	92
sp|P08879|NDKA_DROME	cellular organisms	1	88
sp|P08928|LAM0_DROME	cellular organisms	1	85
sp|P08953|TOLL_DROME	cellular organisms	1	81
sp|P08970|SUHW_DROME	Eumetazoa	5	73
sp|P08985|H2AV_DROME	cellular organisms	1	88
sp|P09040|DSK_DROME	Diptera	17	72
sp|P09052|VASA1_DROME	cellular organisms	1	92
sp|P09077|SCR_DROME	cellular organisms	1	96
sp|P09081|BCD_DROME	Metazoa	4	95
sp|P09082|GSB_DROME	cellular organisms	1	92
sp|P09083|GSBN_DROME	cellular organisms	1	92
sp|P09085|CAD_DROME	Eumetazoa	5	100
sp|P09087|ABDB_DROME	cellular organisms	1	92
sp|P09089|ZEN1_DROME	cellular organisms	1	96
sp|P09090|ZEN2_DROME	cellular organisms	1	96
sp|P09180|RL4_DROME	cellular organisms	1	88
sp|P09208|INSR_DROME	cellular organisms	1	92
sp|P09478|ACH1_DROME	cellular organisms	1	81
sp|P09491|TPM2_DROME	cellular organisms	1	77
sp|P09615|WNTG_DROME	cellular organisms	1	92
sp|P09774|AST3_DROME	cellular organisms	1	85
sp|P09775|AST8_DROME	cellular organisms	1	85
sp|P09956|ZEST_DROME	Diptera	17	81
sp|P09957|YELL_DROME	cellular organisms	1	70
sp|P0C919|MOC2A_DROME	cellular organisms	1	81
sp|P0CG69|UBIQP_DROME	cellular organisms	1	92
sp|P0DKM0|COA3_DROME	Bilateria	6	86
sp|P10035|HMH2_DROME	cellular organisms	1	88
sp|P10040|CRB_DROME	cellular organisms	1	92
sp|P10041|DL_DROME	Metazoa	4	91
sp|P10083|AST5_DROME	cellular organisms	1	85
sp|P10084|AST4_DROME	cellular organisms	1	85
sp|P10090|WHITE_DROME	cellular organisms	1	92
sp|P10105|LAB_DROME	cellular organisms	1	96
sp|P10180|CUT_DROME	cellular organisms	1	81
sp|P10181|ROUGH_DROME	cellular organisms	1	92
sp|P10333|MS2A_DROME	melanogaster group	26	100
sp|P10334|MS2B_DROME	Sophophora	25	100
sp|P10351|XDH_DROME	cellular organisms	1	88
sp|P10379|UZIP_DROME	Pancrustacea	12	87
sp|P10383|OTU_DROME	Eukaryota	2	88
sp|P10552|FMRF_DROME	Schizophora	21	100
sp|P10627|TWIST_DROME	cellular organisms	1	77
sp|P10674|FAS1_DROME	cellular organisms	1	85
sp|P10676|NINAC_DROME	cellular organisms	1	92
sp|P10734|KNIR_DROME	cellular organisms	1	92
sp|P10735|RT12_DROME	cellular organisms	1	88
sp|P10981|ACT5_DROME	cellular organisms	1	92
sp|P10987|ACT1_DROME	cellular organisms	1	92
sp|P11046|LAMB1_DROME	cellular organisms	1	88
sp|P11146|HSP7B_DROME	cellular organisms	1	96
sp|P11147|HSP7D_DROME	cellular organisms	1	96
sp|P11346|KRAF1_DROME	cellular organisms	1	96
sp|P11420|DA_DROME	Eukaryota	2	88
sp|P11449|VTU1_DROME	Schizophora	21	100
sp|P11450|FCP3C_DROME	Pterygota	14	85
sp|P11455|TERM_DROME	Schizophora	21	100
sp|P11536|E74EB_DROME	Eukaryota	2	84
sp|P11584|ITBX_DROME	cellular organisms	1	88
sp|P11596|TRSF_DROME	Sophophora	25	100
sp|P11612|PPY_DROME	cellular organisms	1	88
sp|P11929|BSG2_DROME	Eumetazoa	5	78
sp|P11956|MT2_DROME	Diptera	17	81
sp|P11995|LSP1A_DROME	cellular organisms	1	88
sp|P11996|LSP1B_DROME	cellular organisms	1	85
sp|P11997|LSP1G_DROME	cellular organisms	1	85
sp|P12024|CHAO_DROME	cellular organisms	1	74
sp|P12080|ITA2_DROME	cellular organisms	1	88
sp|P12297|SUWA_DROME	Eukaryota	2	88
sp|P12370|KAPC1_DROME	cellular organisms	1	92
sp|P12426|APT_DROME	cellular organisms	1	88
sp|P12428|BROWN_DROME	cellular organisms	1	88
sp|P12613|TCPA_DROME	cellular organisms	1	88
sp|P12646|G6PD_DROME	cellular organisms	1	100
sp|P12881|PSA1_DROME	cellular organisms	1	88
sp|P12982|PP12_DROME	cellular organisms	1	88
sp|P13002|ELF1_DROME	Eukaryota	2	88
sp|P13008|RS26_DROME	cellular organisms	1	85
sp|P13054|KNRL_DROME	cellular organisms	1	92
sp|P13055|E75BB_DROME	cellular organisms	1	92
sp|P13060|EF2_DROME	cellular organisms	1	92
sp|P13095|ESM4_DROME	Endopterygota	16	83
sp|P13096|ESM5_DROME	Eumetazoa	5	86
sp|P13097|ESM7_DROME	Eumetazoa	5	91
sp|P13098|ESM8_DROME	Eumetazoa	5	78
sp|P13217|PIPA_DROME	cellular organisms	1	88
sp|P13238|VTU2_DROME	Schizophora	21	100
sp|P13360|GLAS_DROME	Metazoa	4	83
sp|P13368|7LESS_DROME	cellular organisms	1	92
sp|P13395|SPTCA_DROME	cellular organisms	1	92
sp|P13468|K10_DROME	Diptera	17	81
sp|P13469|MODU_DROME	Eukaryota	2	50
sp|P13496|DCTN1_DROME	cellular organisms	1	88
sp|P13582|EAST_DROME	cellular organisms	1	96
sp|P13607|ATNA_DROME	cellular organisms	1	96
sp|P13677|KPC2_DROME	cellular organisms	1	92
sp|P13678|KPC3_DROME	cellular organisms	1	92
sp|P13706|GPDA_DROME	cellular organisms	1	88
sp|P13709|FSH_DROME	cellular organisms	1	88
sp|P14003|HAIR_DROME	Eumetazoa	5	95
sp|P14083|LOV_DROME	cellular organisms	1	81
sp|P14199|REF2P_DROME	Eukaryota	2	80
sp|P14318|MP20_DROME	cellular organisms	1	88
sp|P14484|CUPP_DROME	cellular organisms	1	59
sp|P14599|A4_DROME	cellular organisms	1	81
sp|P14734|FKH_DROME	cellular organisms	1	92
sp|P14773|HMDH_DROME	cellular organisms	1	88
sp|P14785|CCNA_DROME	cellular organisms	1	88
sp|P14956|CECB_DROME	Diptera	17	81
sp|P15007|ENO_DROME	cellular organisms	1	92
sp|P15215|LAMC1_DROME	cellular organisms	1	88
sp|P15278|FAS3_DROME	Protostomia	7	80
sp|P15330|DORS_DROME	Opisthokonta	3	84
sp|P15348|TOP2_DROME	cellular organisms	1	88
sp|P15357|RS27A_DROME	cellular organisms	1	92
sp|P15364|AMAL_DROME	cellular organisms	1	88
sp|P15370|EGON_DROME	cellular organisms	1	92
sp|P15372|ARRA_DROME	cellular organisms	1	88
sp|P15425|CYPR_DROME	cellular organisms	1	92
sp|P15619|SRYC_DROME	Bilateria	6	50
sp|P16163|URIC_DROME	cellular organisms	1	81
sp|P16241|CF1A_DROME	Eukaryota	2	84
sp|P16371|GROU_DROME	cellular organisms	1	88
sp|P16376|7UP2_DROME	cellular organisms	1	92
sp|P16378|GNAO_DROME	cellular organisms	1	88
sp|P16395|ACM1_DROME	cellular organisms	1	85
sp|P16548|A95EF_DROME	melanogaster subgroup	27	100
sp|P16554|NUMB_DROME	Eukaryota	2	80
sp|P16568|BICD_DROME	Eukaryota	2	80
sp|P16620|PTP69_DROME	cellular organisms	1	88
sp|P16621|LAR_DROME	cellular organisms	1	88
sp|P16905|KAPR1_DROME	cellular organisms	1	92
sp|P16909|18C_DROME	melanogaster group	26	100
sp|P16911|KAPC2_DROME	cellular organisms	1	92
sp|P16912|KAPC3_DROME	cellular organisms	1	92
sp|P16914|ELAV_DROME	cellular organisms	1	92
sp|P17133|RU17_DROME	cellular organisms	1	88
sp|P17207|SER3_DROME	cellular organisms	1	96
sp|P17210|KINH_DROME	cellular organisms	1	88
sp|P17276|PH4H_DROME	cellular organisms	1	88
sp|P17336|CATA_DROME	cellular organisms	1	88
sp|P17644|ACH2_DROME	cellular organisms	1	81
sp|P17704|RS17_DROME	cellular organisms	1	88
sp|P17719|DYR_DROME	cellular organisms	1	88
sp|P17886|CRN_DROME	cellular organisms	1	88
sp|P17917|PCNA_DROME	cellular organisms	1	88
sp|P17970|KCNAB_DROME	cellular organisms	1	88
sp|P17971|KCNAL_DROME	cellular organisms	1	88
sp|P17972|KCNAW_DROME	cellular organisms	1	88
sp|P18053|PSA4_DROME	cellular organisms	1	88
sp|P18091|ACTN_DROME	cellular organisms	1	92
sp|P18101|RL40_DROME	cellular organisms	1	92
sp|P18102|TLL_DROME	cellular organisms	1	92
sp|P18105|NOD_DROME	cellular organisms	1	88
sp|P18106|FER_DROME	cellular organisms	1	96
sp|P18167|ESTP_DROME	cellular organisms	1	92
sp|P18168|SERR_DROME	Opisthokonta	3	92
sp|P18171|DEC13_DROME	Schizophora	21	100
sp|P18173|DHGL_DROME	cellular organisms	1	92
sp|P18289|JRA_DROME	cellular organisms	1	85
sp|P18431|SGG_DROME	cellular organisms	1	92
sp|P18432|MLR_DROME	cellular organisms	1	92
sp|P18459|TY3H_DROME	cellular organisms	1	88
sp|P18475|TORSO_DROME	cellular organisms	1	92
sp|P18486|DHAPP_DROME	cellular organisms	1	92
sp|P18487|A37C_DROME	cellular organisms	1	88
sp|P18488|EMS_DROME	cellular organisms	1	92
sp|P18489|SYB_DROME	Eukaryota	2	84
sp|P18490|PCX_DROME	cellular organisms	1	88
sp|P18491|EMC_DROME	Bilateria	6	86
sp|P18502|PTC_DROME	Eukaryota	2	92
sp|P18537|FRIZ_DROME	cellular organisms	1	88
sp|P18824|ARM_DROME	cellular organisms	1	85
sp|P18929|NU1M_DROME	cellular organisms	1	100
sp|P18930|NU3M_DROME	cellular organisms	1	100
sp|P18931|NU4M_DROME	cellular organisms	1	100
sp|P18932|NU5M_DROME	cellular organisms	1	100
sp|P18933|NU6M_DROME	cellular organisms	1	77
sp|P18934|NU4LM_DROME	cellular organisms	1	85
sp|P18935|CYB_DROME	cellular organisms	1	100
sp|P19018|TRA2_DROME	cellular organisms	1	88
sp|P19107|ARRB_DROME	cellular organisms	1	88
sp|P19109|DDX17_DROME	cellular organisms	1	92
sp|P19334|TRP_DROME	Eukaryota	2	84
sp|P19339|SXL_DROME	cellular organisms	1	92
sp|P19351|TNNT_DROME	cellular organisms	1	74
sp|P19538|CI_DROME	Eukaryota	2	92
sp|P19889|RLA0_DROME	cellular organisms	1	88
sp|P19967|CYB5R_DROME	cellular organisms	1	77
sp|P20007|PCKG_DROME	cellular organisms	1	96
sp|P20009|DLL_DROME	cellular organisms	1	92
sp|P20028|RPA2_DROME	cellular organisms	1	92
sp|P20153|USP_DROME	cellular organisms	1	92
sp|P20193|SUV37_DROME	Schizophora	21	100
sp|P20227|TBP_DROME	cellular organisms	1	88
sp|P20228|DCE_DROME	cellular organisms	1	92
sp|P20232|TFS2_DROME	cellular organisms	1	88
sp|P20240|OTE_DROME	Brachycera	18	80
sp|P20241|NRG_DROME	cellular organisms	1	92
sp|P20348|JANA_DROME	cellular organisms	1	88
sp|P20349|JANB_DROME	Eukaryota	2	73
sp|P20350|RHOM_DROME	cellular organisms	1	85
sp|P20351|T23O_DROME	cellular organisms	1	85
sp|P20353|GNAI_DROME	cellular organisms	1	88
sp|P20354|GNAS_DROME	cellular organisms	1	88
sp|P20385|CF2_DROME	Schizophora	21	100
sp|P20432|GSTD1_DROME	cellular organisms	1	92
sp|P20439|CCNB_DROME	cellular organisms	1	88
sp|P20477|GLNA1_DROME	cellular organisms	1	88
sp|P20478|GLNA2_DROME	cellular organisms	1	88
sp|P20480|NCD_DROME	cellular organisms	1	88
sp|P20482|CNC_DROME	Metazoa	4	91
sp|P20483|MPIP_DROME	Eukaryota	2	88
sp|P20659|TRX_DROME	cellular organisms	1	88
sp|P20905|5HT1R_DROME	cellular organisms	1	81
sp|P21187|PABP_DROME	cellular organisms	1	92
sp|P21461|SINA_DROME	cellular organisms	1	92
sp|P21519|MAM_DROME	Arthropoda	10	72
sp|P21520|SCA_DROME	cellular organisms	1	88
sp|P21521|SY65_DROME	Eukaryota	2	88
sp|P21525|FOSLA_DROME	cellular organisms	1	70
sp|P21663|ANDP_DROME	melanogaster subgroup	27	100
sp|P21750|SALA_DROME	melanogaster subgroup	27	100
sp|P21914|SDHB_DROME	cellular organisms	1	88
sp|P22058|CPD1_DROME	Schizophora	21	100
sp|P22265|TSH_DROME	Protostomia	7	80
sp|P22270|OAR_DROME	cellular organisms	1	85
sp|P22293|SUS_DROME	Eukaryota	2	69
sp|P22464|ANXB9_DROME	cellular organisms	1	88
sp|P22465|ANX10_DROME	cellular organisms	1	88
sp|P22468|GDL_DROME	Metazoa	4	83
sp|P22469|Z600_DROME	Drosophila	24	100
sp|P22700|ATC1_DROME	cellular organisms	1	96
sp|P22711|TIN_DROME	cellular organisms	1	92
sp|P22745|BAM_DROME	Schizophora	21	100
sp|P22769|PSA71_DROME	cellular organisms	1	88
sp|P22807|SLOU_DROME	cellular organisms	1	96
sp|P22808|VND_DROME	Eukaryota	2	88
sp|P22809|BAGP_DROME	cellular organisms	1	92
sp|P22810|HMOC_DROME	cellular organisms	1	96
sp|P22812|TUBE_DROME	Arthropoda	10	77
sp|P22813|HSF_DROME	cellular organisms	1	88
sp|P22814|RUNT_DROME	Opisthokonta	3	92
sp|P22815|BOSS_DROME	Bilateria	6	72
sp|P22816|MYOD_DROME	Bilateria	6	90
sp|P22817|IDE_DROME	cellular organisms	1	88
sp|P22977|CH16_DROME	Schizophora	21	100
sp|P22978|CG445_DROME	cellular organisms	1	88
sp|P22979|HSP6C_DROME	cellular organisms	1	74
sp|P23023|DSX_DROME	Eumetazoa	5	95
sp|P23128|DDX6_DROME	cellular organisms	1	92
sp|P23226|MA205_DROME	Schizophora	21	100
sp|P23257|TBG1_DROME	cellular organisms	1	92
sp|P23380|VATL_DROME	cellular organisms	1	88
sp|P23487|MEX1_DROME	Schizophora	21	100
sp|P23488|OPAP_DROME	melanogaster subgroup	27	100
sp|P23572|CDK1_DROME	cellular organisms	1	96
sp|P23573|CDK2_DROME	cellular organisms	1	92
sp|P23625|GNAQ_DROME	cellular organisms	1	88
sp|P23645|BIB_DROME	cellular organisms	1	88
sp|P23647|FUSED_DROME	cellular organisms	1	92
sp|P23654|NRT_DROME	cellular organisms	1	92
sp|P23696|PP2A_DROME	cellular organisms	1	88
sp|P23757|POXM_DROME	cellular organisms	1	88
sp|P23758|POXN_DROME	cellular organisms	1	88
sp|P23779|CYTL_DROME	Protostomia	7	52
sp|P23792|DISC_DROME	Bilateria	6	90
sp|P23803|ODD_DROME	Bilateria	6	86
sp|P23938|NG1_DROME	melanogaster group	26	100
sp|P24014|SLIT_DROME	Metazoa	4	91
sp|P24156|L2CC_DROME	cellular organisms	1	88
sp|P24350|IPOU_DROME	Eukaryota	2	88
sp|P24492|DIPA_DROME	Protostomia	7	47
sp|P24785|MLE_DROME	cellular organisms	1	92
sp|P25007|PPIA_DROME	cellular organisms	1	92
sp|P25008|CCNC_DROME	Eukaryota	2	88
sp|P25028|FSYA_DROME	Endopterygota	16	83
sp|P25123|GBRB_DROME	cellular organisms	1	85
sp|P25153|UBCD6_DROME	cellular organisms	1	88
sp|P25157|GNAL_DROME	cellular organisms	1	88
sp|P25158|OSKA_DROME	Endopterygota	16	83
sp|P25159|STAU_DROME	cellular organisms	1	77
sp|P25160|ARL1_DROME	cellular organisms	1	88
sp|P25161|PSMD3_DROME	cellular organisms	1	88
sp|P25162|ACH4_DROME	cellular organisms	1	81
sp|P25167|RPC2_DROME	cellular organisms	1	92
sp|P25171|RCC1_DROME	cellular organisms	1	88
sp|P25172|SUZ2_DROME	Eukaryota	2	88
sp|P25228|RAB3_DROME	cellular organisms	1	88
sp|P25439|BRM_DROME	cellular organisms	1	88
sp|P25455|PIP1_DROME	cellular organisms	1	88
sp|P25722|HS2ST_DROME	cellular organisms	1	88
sp|P25723|TLD_DROME	cellular organisms	1	96
sp|P25724|NANOS_DROME	Metazoa	4	83
sp|P25822|PUM_DROME	Eukaryota	2	88
sp|P25823|TUD_DROME	Eukaryota	2	84
sp|P25843|PROF_DROME	cellular organisms	1	88
sp|P25867|UBCD1_DROME	cellular organisms	1	88
sp|P25931|RYAR_DROME	cellular organisms	1	81
sp|P25932|ESCA_DROME	Eukaryota	2	84
sp|P25991|SUF_DROME	cellular organisms	1	88
sp|P25992|YEMA_DROME	Metazoa	4	87
sp|P26016|FUR11_DROME	cellular organisms	1	92
sp|P26017|PC_DROME	cellular organisms	1	85
sp|P26019|DPOLA_DROME	cellular organisms	1	92
sp|P26023|PIG1_DROME	Drosophila melanogaster	28	100
sp|P26270|PSMD7_DROME	cellular organisms	1	88
sp|P26308|GBB1_DROME	cellular organisms	1	88
sp|P26675|SOS_DROME	cellular organisms	1	88
sp|P26686|SRR55_DROME	cellular organisms	1	88
sp|P26802|DDX51_DROME	cellular organisms	1	92
sp|P27091|60A_DROME	Metazoa	4	95
sp|P27398|CAND_DROME	cellular organisms	1	88
sp|P27619|DYN_DROME	cellular organisms	1	92
sp|P27716|INX1_DROME	cellular organisms	1	74
sp|P27779|CUP7_DROME	cellular organisms	1	59
sp|P27780|CUP8_DROME	cellular organisms	1	62
sp|P27781|CUP9_DROME	Sophophora	25	100
sp|P27864|RRP1_DROME	cellular organisms	1	88
sp|P28159|SUH_DROME	Eukaryota	2	88
sp|P28166|ZFH1_DROME	Eukaryota	2	84
sp|P28167|ZFH2_DROME	cellular organisms	1	88
sp|P28285|5HT2A_DROME	cellular organisms	1	88
sp|P28286|5HT2B_DROME	cellular organisms	1	85
sp|P28465|WNT2_DROME	cellular organisms	1	92
sp|P28466|WNT5_DROME	cellular organisms	1	92
sp|P28518|XPA_DROME	Eukaryota	2	88
sp|P28668|SYEP_DROME	cellular organisms	1	92
sp|P28750|EXU_DROME	Protostomia	7	71
sp|P29052|TF2B_DROME	cellular organisms	1	88
sp|P29310|1433Z_DROME	cellular organisms	1	96
sp|P29327|RS6_DROME	cellular organisms	1	88
sp|P29349|CSW_DROME	cellular organisms	1	88
sp|P29413|CALR_DROME	cellular organisms	1	88
sp|P29503|NEUR_DROME	Eukaryota	2	88
sp|P29555|ABDA_DROME	cellular organisms	1	92
sp|P29613|TPIS_DROME	cellular organisms	1	100
sp|P29615|LYSP_DROME	cellular organisms	1	81
sp|P29617|PROS_DROME	Eukaryota	2	76
sp|P29673|APTE_DROME	cellular organisms	1	96
sp|P29681|IMPE2_DROME	Schizophora	21	100
sp|P29742|CLH_DROME	cellular organisms	1	92
sp|P29746|BNB_DROME	Drosophilinae	23	80
sp|P29747|CREBA_DROME	Opisthokonta	3	88
sp|P29774|ETS3_DROME	Eukaryota	2	84
sp|P29775|ETS4_DROME	cellular organisms	1	85
sp|P29776|ETS6_DROME	Eukaryota	2	84
sp|P29829|GBB2_DROME	cellular organisms	1	88
sp|P29843|HSP7A_DROME	cellular organisms	1	96
sp|P29844|BIP_DROME	cellular organisms	1	96
sp|P29845|HSP7E_DROME	cellular organisms	1	96
sp|P29993|ITPR_DROME	cellular organisms	1	88
sp|P30052|SCAL_DROME	cellular organisms	1	88
sp|P30189|TOP1_DROME	cellular organisms	1	88
sp|P30432|FUR2_DROME	cellular organisms	1	92
sp|P30974|TLR1_DROME	cellular organisms	1	77
sp|P30975|TLR2_DROME	cellular organisms	1	85
sp|P31007|DLG1_DROME	cellular organisms	1	88
sp|P31009|RS2_DROME	cellular organisms	1	88
sp|P31264|HMPB_DROME	cellular organisms	1	96
sp|P31368|PDM1_DROME	Eukaryota	2	84
sp|P31396|HR3_DROME	cellular organisms	1	92
sp|P31409|VATB_DROME	cellular organisms	1	92
sp|P32027|CROC_DROME	cellular organisms	1	92
sp|P32028|FD4_DROME	cellular organisms	1	92
sp|P32029|FD5_DROME	cellular organisms	1	92
sp|P32030|SLP1_DROME	cellular organisms	1	92
sp|P32031|SLP2_DROME	cellular organisms	1	92
sp|P32100|RL7_DROME	cellular organisms	1	88
sp|P32234|128UP_DROME	cellular organisms	1	88
sp|P32392|ARP3_DROME	cellular organisms	1	92
sp|P32748|PYRD_DROME	cellular organisms	1	88
sp|P32845|NULLO_DROME	Schizophora	21	85
sp|P32865|GPRK1_DROME	cellular organisms	1	92
sp|P32866|GPRK2_DROME	cellular organisms	1	92
sp|P32870|CYA1_DROME	cellular organisms	1	88
sp|P33085|SHAKB_DROME	cellular organisms	1	77
sp|P33244|FTZF1_DROME	cellular organisms	1	92
sp|P33269|CP4D1_DROME	cellular organisms	1	92
sp|P33270|CP6A2_DROME	cellular organisms	1	92
sp|P33438|GLT_DROME	cellular organisms	1	92
sp|P33450|FAT_DROME	cellular organisms	1	92
sp|P34021|ECR_DROME	cellular organisms	1	92
sp|P34082|FAS2_DROME	cellular organisms	1	85
sp|P34739|TTF2_DROME	cellular organisms	1	88
sp|P35004|TRYB_DROME	cellular organisms	1	96
sp|P35005|TRYE_DROME	cellular organisms	1	96
sp|P35122|UCHL_DROME	cellular organisms	1	88
sp|P35128|UBE2N_DROME	cellular organisms	1	88
sp|P35220|CTNA_DROME	cellular organisms	1	88
sp|P35381|ATPA_DROME	cellular organisms	1	88
sp|P35415|MYSP1_DROME	cellular organisms	1	85
sp|P35421|PUR4_DROME	cellular organisms	1	88
sp|P35500|SCNA_DROME	cellular organisms	1	88
sp|P35554|FTN_DROME	cellular organisms	1	55
sp|P35600|RFC1_DROME	cellular organisms	1	88
sp|P35820|PSC_DROME	Eukaryota	2	88
sp|P35832|PTP99_DROME	cellular organisms	1	88
sp|P35875|PARP_DROME	cellular organisms	1	88
sp|P35992|PTP10_DROME	cellular organisms	1	88
sp|P36179|2AAA_DROME	cellular organisms	1	88
sp|P36188|TNNI_DROME	cellular organisms	1	77
sp|P36192|DEFI_DROME	Opisthokonta	3	64
sp|P36193|DROS_DROME	Sophophora	25	100
sp|P36241|RL19_DROME	cellular organisms	1	88
sp|P36872|2ABA_DROME	cellular organisms	1	92
sp|P36951|HYI_DROME	cellular organisms	1	88
sp|P36958|RPB9_DROME	cellular organisms	1	88
sp|P36975|SNP25_DROME	Eukaryota	2	88
sp|P37159|LYSE_DROME	cellular organisms	1	81
sp|P37160|LYSS_DROME	cellular organisms	1	81
sp|P37161|LYSX_DROME	cellular organisms	1	81
sp|P37193|ADXH1_DROME	cellular organisms	1	88
sp|P37236|FREQ_DROME	cellular organisms	1	88
sp|P37276|DYHC_DROME	cellular organisms	1	88
sp|P38040|GBG1_DROME	Eumetazoa	5	86
sp|P38979|RSSA_DROME	cellular organisms	1	88
sp|P39018|RS19A_DROME	cellular organisms	1	88
sp|P39205|CIN_DROME	cellular organisms	1	88
sp|P39413|AEF1_DROME	Schizophora	21	100
sp|P39572|GIANT_DROME	Pancrustacea	12	87
sp|P39736|BX42_DROME	cellular organisms	1	88
sp|P39768|OPA_DROME	Eukaryota	2	92
sp|P39769|PHP_DROME	Metazoa	4	83
sp|P39770|SALM_DROME	cellular organisms	1	77
sp|P40139|NG2_DROME	melanogaster subgroup	27	100
sp|P40140|NG3_DROME	Drosophila melanogaster	28	100
sp|P40141|NG4_DROME	Sophophora	25	100
sp|P40301|PSA2_DROME	cellular organisms	1	88
sp|P40304|PSB1_DROME	cellular organisms	1	88
sp|P40320|METK_DROME	cellular organisms	1	88
sp|P40417|ERKA_DROME	cellular organisms	1	92
sp|P40421|RDGC_DROME	cellular organisms	1	88
sp|P40423|SQH_DROME	cellular organisms	1	92
sp|P40427|EXD_DROME	Eukaryota	2	88
sp|P40589|WNT4_DROME	Metazoa	4	91
sp|P40656|SOX14_DROME	Eukaryota	2	92
sp|P40657|SOX15_DROME	Eukaryota	2	92
sp|P40688|SWA_DROME	Schizophora	21	100
sp|P40689|TSL_DROME	Pancrustacea	12	87
sp|P40791|MEF2_DROME	cellular organisms	1	88
sp|P40792|RAC1_DROME	cellular organisms	1	88
sp|P40793|CDC42_DROME	cellular organisms	1	88
sp|P40794|BNK_DROME	Schizophora	21	85
sp|P40795|FOG_DROME	Brachycera	18	80
sp|P40796|LA_DROME	cellular organisms	1	88
sp|P40797|PNUT_DROME	cellular organisms	1	88
sp|P40798|STC_DROME	Eukaryota	2	88
sp|P40807|DCOR1_DROME	cellular organisms	1	88
sp|P40808|DCOR2_DROME	cellular organisms	1	88
sp|P40809|RG84C_DROME	Eukaryota	2	88
sp|P40945|ARF2_DROME	cellular organisms	1	88
sp|P40946|ARF6_DROME	cellular organisms	1	88
sp|P41042|RS4_DROME	cellular organisms	1	88
sp|P41043|GSTS1_DROME	cellular organisms	1	88
sp|P41044|CAB32_DROME	cellular organisms	1	85
sp|P41046|CORTO_DROME	Pancrustacea	12	81
sp|P41073|PEP_DROME	Bilateria	6	72
sp|P41092|RL27A_DROME	cellular organisms	1	88
sp|P41093|RL18A_DROME	cellular organisms	1	88
sp|P41094|RS18_DROME	cellular organisms	1	88
sp|P41126|RL13_DROME	cellular organisms	1	88
sp|P41374|IF2A_DROME	cellular organisms	1	88
sp|P41375|IF2B_DROME	cellular organisms	1	88
sp|P41572|6PGD_DROME	cellular organisms	1	100
sp|P41596|DOPR1_DROME	cellular organisms	1	85
sp|P41894|DEI_DROME	Eumetazoa	5	78
sp|P41900|T2FB_DROME	cellular organisms	1	88
sp|P41964|DMYC_DROME	Ecdysozoa	8	35
sp|P42003|MAD_DROME	Eukaryota	2	88
sp|P42124|EZ_DROME	cellular organisms	1	88
sp|P42207|SEPT1_DROME	cellular organisms	1	88
sp|P42271|TBG2_DROME	cellular organisms	1	92
sp|P42278|TRYT_DROME	cellular organisms	1	96
sp|P42279|TRYU_DROME	cellular organisms	1	96
sp|P42280|TRYZ_DROME	cellular organisms	1	96
sp|P42281|ACBP_DROME	cellular organisms	1	88
sp|P42282|TTKA_DROME	cellular organisms	1	81
sp|P42286|THR_DROME	Brachycera	18	80
sp|P42287|GRK_DROME	Arthropoda	10	55
sp|P42325|NCAH_DROME	cellular organisms	1	88
sp|P42519|STAR_DROME	cellular organisms	1	62
sp|P42570|PLU_DROME	Diptera	17	81
sp|P42787|CBPD_DROME	cellular organisms	1	88
sp|P43125|RDGB_DROME	cellular organisms	1	88
sp|P43248|MSH2_DROME	cellular organisms	1	88
sp|P43332|SNRPA_DROME	cellular organisms	1	96
sp|P45437|COPB_DROME	cellular organisms	1	88
sp|P45447|E78C_DROME	cellular organisms	1	92
sp|P45594|CADF_DROME	cellular organisms	1	85
sp|P45843|SCRT_DROME	cellular organisms	1	92
sp|P45884|ATTA_DROME	Neoptera	15	84
sp|P45888|ARP2_DROME	cellular organisms	1	92
sp|P45889|ACTZ_DROME	cellular organisms	1	92
sp|P45890|ARP6_DROME	cellular organisms	1	92
sp|P45891|ACTY_DROME	cellular organisms	1	92
sp|P45975|SUV39_DROME	cellular organisms	1	92
sp|P46150|MOEH_DROME	cellular organisms	1	88
sp|P46222|RL11_DROME	cellular organisms	1	88
sp|P46223|RL7A_DROME	cellular organisms	1	88
sp|P46415|ADHX_DROME	cellular organisms	1	88
sp|P46461|NSF1_DROME	cellular organisms	1	92
sp|P46824|KLC_DROME	Eukaryota	2	88
sp|P46863|KL61_DROME	cellular organisms	1	88
sp|P46867|KLP68_DROME	cellular organisms	1	88
sp|P47825|TAF4_DROME	Eukaryota	2	88
sp|P47938|THIO1_DROME	cellular organisms	1	88
sp|P47947|TNNC1_DROME	cellular organisms	1	92
sp|P47948|TNNC2_DROME	cellular organisms	1	92
sp|P47949|TNNC3_DROME	cellular organisms	1	92
sp|P47980|TIS11_DROME	Eukaryota	2	88
sp|P48148|RHO1_DROME	cellular organisms	1	88
sp|P48149|RS15A_DROME	cellular organisms	1	81
sp|P48159|RL23_DROME	cellular organisms	1	81
sp|P48375|FKB12_DROME	cellular organisms	1	88
sp|P48423|GAP1_DROME	cellular organisms	1	88
sp|P48451|CANB1_DROME	cellular organisms	1	92
sp|P48456|PP2B1_DROME	cellular organisms	1	88
sp|P48461|PP11_DROME	cellular organisms	1	88
sp|P48462|PP1B_DROME	cellular organisms	1	88
sp|P48554|RAC2_DROME	cellular organisms	1	88
sp|P48555|RALA_DROME	cellular organisms	1	88
sp|P48588|RS25_DROME	cellular organisms	1	81
sp|P48591|RIR1_DROME	cellular organisms	1	88
sp|P48592|RIR2_DROME	cellular organisms	1	88
sp|P48593|E631_DROME	cellular organisms	1	88
sp|P48596|GCH1_DROME	cellular organisms	1	88
sp|P48598|IF4E_DROME	cellular organisms	1	88
sp|P48601|PRS4_DROME	cellular organisms	1	92
sp|P48602|VATA1_DROME	cellular organisms	1	88
sp|P48603|CAPZB_DROME	cellular organisms	1	88
sp|P48604|GRPE_DROME	cellular organisms	1	88
sp|P48605|TCPG_DROME	cellular organisms	1	88
sp|P48607|SPZ_DROME	Arthropoda	10	83
sp|P48608|DIA_DROME	cellular organisms	1	88
sp|P48609|CDK5_DROME	cellular organisms	1	92
sp|P48610|KARG_DROME	cellular organisms	1	92
sp|P48611|PTPS_DROME	cellular organisms	1	88
sp|P48612|PELO_DROME	cellular organisms	1	88
sp|P48613|TIPE_DROME	Pancrustacea	12	87
sp|P48809|RB27C_DROME	cellular organisms	1	88
sp|P48810|RB87F_DROME	cellular organisms	1	88
sp|P48987|ATO_DROME	cellular organisms	1	85
sp|P48994|TRPL_DROME	Eukaryota	2	84
sp|P49021|TIM_DROME	Eukaryota	2	80
sp|P49028|MGN_DROME	cellular organisms	1	85
sp|P49071|MAPK2_DROME	cellular organisms	1	92
sp|P49258|CALL_DROME	cellular organisms	1	92
sp|P49283|MVL_DROME	cellular organisms	1	85
sp|P49415|SDC_DROME	cellular organisms	1	74
sp|P49455|TPM4_DROME	cellular organisms	1	62
sp|P49630|RL36_DROME	cellular organisms	1	88
sp|P49657|MNB_DROME	cellular organisms	1	92
sp|P49735|MCM2_DROME	cellular organisms	1	92
sp|P49762|DOA_DROME	cellular organisms	1	88
sp|P49846|TAF5_DROME	cellular organisms	1	88
sp|P49847|TAF6_DROME	cellular organisms	1	88
sp|P49858|CNI_DROME	Eukaryota	2	88
sp|P49866|HNF4_DROME	cellular organisms	1	92
sp|P49869|HR38_DROME	cellular organisms	1	92
sp|P49905|TAF12_DROME	Eukaryota	2	88
sp|P49906|TAF11_DROME	cellular organisms	1	88
sp|P49963|SRP19_DROME	cellular organisms	1	85
sp|P50245|SAHH3_DROME	cellular organisms	1	88
sp|P50445|RUX_DROME	Drosophilinae	23	100
sp|P50534|MSL2_DROME	Eumetazoa	5	78
sp|P50535|MSL1_DROME	Bilateria	6	63
sp|P50536|MSL3_DROME	Opisthokonta	3	80
sp|P50882|RL9_DROME	cellular organisms	1	88
sp|P50887|RL22_DROME	cellular organisms	1	88
sp|P51023|PNT_DROME	Eukaryota	2	84
sp|P51123|TAF1_DROME	cellular organisms	1	88
sp|P51140|DSH_DROME	Eukaryota	2	88
sp|P51406|BYS_DROME	cellular organisms	1	88
sp|P51521|OVO_DROME	Eumetazoa	5	82
sp|P51592|HYD_DROME	cellular organisms	1	88
sp|P51905|SC6A4_DROME	cellular organisms	1	92
sp|P52029|G6PI_DROME	cellular organisms	1	92
sp|P52034|PFKA_DROME	cellular organisms	1	88
sp|P52168|PNR_DROME	cellular organisms	1	92
sp|P52172|SRP_DROME	cellular organisms	1	92
sp|P52295|IMA_DROME	cellular organisms	1	88
sp|P52302|MBN_DROME	Pancrustacea	12	81
sp|P52304|POLO_DROME	cellular organisms	1	96
sp|P52485|UBCD2_DROME	cellular organisms	1	88
sp|P52486|UBCD4_DROME	cellular organisms	1	88
sp|P52487|UBC84_DROME	cellular organisms	1	88
sp|P52654|TF2AA_DROME	Eukaryota	2	88
sp|P52656|T2AG_DROME	Eukaryota	2	88
sp|P52905|TRYI_DROME	cellular organisms	1	96
sp|P53034|RFC2_DROME	cellular organisms	1	88
sp|P53403|GTR3_DROME	cellular organisms	1	88
sp|P53501|ACT3_DROME	cellular organisms	1	92
sp|P53624|MA1A1_DROME	cellular organisms	1	88
sp|P53777|MLP1_DROME	cellular organisms	1	88
sp|P53997|SET_DROME	cellular organisms	1	88
sp|P54185|OBA5_DROME	cellular organisms	1	88
sp|P54191|OB69A_DROME	cellular organisms	1	48
sp|P54192|OB19D_DROME	Neoptera	15	92
sp|P54193|OB83A_DROME	cellular organisms	1	48
sp|P54194|OB84A_DROME	Neoptera	15	92
sp|P54195|OB28A_DROME	Neoptera	15	92
sp|P54269|CAUP_DROME	Eukaryota	2	88
sp|P54350|WEE1_DROME	cellular organisms	1	88
sp|P54351|NSF2_DROME	cellular organisms	1	92
sp|P54352|EAS_DROME	cellular organisms	1	88
sp|P54353|DOD_DROME	cellular organisms	1	88
sp|P54356|TSG_DROME	Eumetazoa	5	91
sp|P54357|MLC2_DROME	cellular organisms	1	92
sp|P54358|DPOD1_DROME	cellular organisms	1	92
sp|P54359|SEPT2_DROME	cellular organisms	1	88
sp|P54360|FOJO_DROME	cellular organisms	1	70
sp|P54361|OAZ_DROME	cellular organisms	1	77
sp|P54362|AP3D_DROME	cellular organisms	1	92
sp|P54366|GSC_DROME	Eukaryota	2	96
sp|P54367|KC1A_DROME	cellular organisms	1	88
sp|P54385|DHE3_DROME	cellular organisms	1	88
sp|P54397|FKB39_DROME	cellular organisms	1	88
sp|P54398|FBP2_DROME	cellular organisms	1	88
sp|P54399|PDI_DROME	cellular organisms	1	92
sp|P54611|VATE_DROME	cellular organisms	1	88
sp|P54622|SSBP_DROME	cellular organisms	1	88
sp|P54623|CNN_DROME	Bilateria	6	68
sp|P54631|SCW_DROME	Metazoa	4	95
sp|P54733|CCNE_DROME	cellular organisms	1	88
sp|P55035|PSMD4_DROME	cellular organisms	1	88
sp|P55162|HEM_DROME	cellular organisms	1	88
sp|P55824|FAF_DROME	cellular organisms	1	88
sp|P55828|RS20_DROME	cellular organisms	1	88
sp|P55830|RS3A_DROME	cellular organisms	1	88
sp|P55841|RL14_DROME	cellular organisms	1	88
sp|P55935|RS9_DROME	cellular organisms	1	92
sp|P55965|BYN_DROME	Eukaryota	2	96
sp|P56079|CDS_DROME	cellular organisms	1	88
sp|P56175|RCL1_DROME	cellular organisms	1	88
sp|P56538|IF6_DROME	cellular organisms	1	88
sp|P56544|ACYP1_DROME	cellular organisms	1	85
sp|P56672|OTP_DROME	cellular organisms	1	96
sp|P56721|COLL_DROME	Opisthokonta	3	92
sp|P58950|GR10A_DROME	Schizophora	21	100
sp|P58951|GR22A_DROME	Acalyptratae	22	100
sp|P58952|GR22C_DROME	Acalyptratae	22	100
sp|P58953|GR22E_DROME	Diptera	17	72
sp|P58954|GR22F_DROME	Acalyptratae	22	100
sp|P58955|GR36A_DROME	Schizophora	21	100
sp|P58957|G39AB_DROME	Diptera	17	81
sp|P58960|GR39B_DROME	Diptera	17	81
sp|P58961|GR47B_DROME	Brachycera	18	80
sp|P58962|GR58A_DROME	Schizophora	21	100
sp|P58985|GR59D_DROME	Schizophora	21	100
sp|P61209|ARF1_DROME	cellular organisms	1	88
sp|P61849|NEMS_DROME	Pancrustacea	12	75
sp|P61851|SODC_DROME	cellular organisms	1	88
sp|P61855|AKH_DROME	Pterygota	14	85
sp|P61857|TBB2_DROME	cellular organisms	1	92
sp|P62152|CALM_DROME	cellular organisms	1	92
sp|P80455|RS12_DROME	cellular organisms	1	88
sp|P81160|DEJP_DROME	melanogaster group	26	100
sp|P81641|AMYB_DROME	cellular organisms	1	96
sp|P81829|LCK_DROME	Brachycera	18	80
sp|P81900|KAPR2_DROME	cellular organisms	1	92
sp|P81909|OR22A_DROME	Neoptera	15	92
sp|P81910|OR22B_DROME	Neoptera	15	92
sp|P81911|OR22C_DROME	Pterygota	14	92
sp|P81912|OR23A_DROME	Neoptera	15	92
sp|P81913|OR24A_DROME	Endopterygota	16	91
sp|P81914|OR33A_DROME	Neoptera	15	92
sp|P81915|OR33B_DROME	Neoptera	15	92
sp|P81916|OR33C_DROME	Neoptera	15	92
sp|P81917|OR43A_DROME	Neoptera	15	92
sp|P81918|OR43B_DROME	Neoptera	15	92
sp|P81921|OR47A_DROME	Neoptera	15	92
sp|P81922|OR47B_DROME	Neoptera	15	92
sp|P81923|OR59A_DROME	Neoptera	15	92
sp|P81928|140U_DROME	Metazoa	4	87
sp|P82147|L2EFL_DROME	cellular organisms	1	81
sp|P82295|PROML_DROME	Eukaryota	2	80
sp|P82384|LCP9_DROME	cellular organisms	1	51
sp|P82701|IM18_DROME	Sophophora	25	100
sp|P82705|DSO1_DROME	Drosophilinae	23	100
sp|P82706|BM01_DROME	Drosophilinae	23	100
sp|P82711|C6A19_DROME	cellular organisms	1	92
sp|P82712|CCD1P_DROME	cellular organisms	1	92
sp|P82713|CP392_DROME	cellular organisms	1	92
sp|P82804|PYM_DROME	Eukaryota	2	88
sp|P82890|PPAC1_DROME	cellular organisms	1	88
sp|P82891|PPAC2_DROME	cellular organisms	1	88
sp|P82910|HSP70_DROME	cellular organisms	1	96
sp|P82982|OR65A_DROME	Neoptera	15	92
sp|P82983|OR65B_DROME	Neoptera	15	92
sp|P82984|OR65C_DROME	Neoptera	15	92
sp|P82985|OR69B_DROME	Neoptera	15	92
sp|P82986|OR82A_DROME	Neoptera	15	92
sp|P83088|FUCTC_DROME	cellular organisms	1	88
sp|P83094|STIM_DROME	Eukaryota	2	88
sp|P83097|WSCK_DROME	cellular organisms	1	92
sp|P83098|STLK_DROME	cellular organisms	1	88
sp|P83099|KPC4_DROME	cellular organisms	1	92
sp|P83100|MK14C_DROME	cellular organisms	1	92
sp|P83101|GSK3H_DROME	cellular organisms	1	92
sp|P83102|DYRK3_DROME	cellular organisms	1	92
sp|P83103|HASP_DROME	cellular organisms	1	85
sp|P83104|M3K7L_DROME	cellular organisms	1	96
sp|P83118|MTH11_DROME	cellular organisms	1	74
sp|P83119|MTH12_DROME	cellular organisms	1	70
sp|P83292|G23A_DROME	Neoptera	15	92
sp|P83293|GR64A_DROME	Pancrustacea	12	87
sp|P83294|GR64B_DROME	Pancrustacea	12	87
sp|P83295|GR64C_DROME	Pancrustacea	12	87
sp|P83296|GR64E_DROME	Pancrustacea	12	87
sp|P83297|GR64F_DROME	Pancrustacea	12	87
sp|P83474|Y818_DROME	Drosophila	24	100
sp|P83548|VNNL3_DROME	cellular organisms	1	85
sp|P83740|SC5A6_DROME	cellular organisms	1	81
sp|P83869|DSO2_DROME	Drosophilinae	23	100
sp|P83949|UBX_DROME	cellular organisms	1	96
sp|P83967|ACT6_DROME	cellular organisms	1	92
sp|P83972|LYSD_DROME	cellular organisms	1	81
sp|P84029|CYC2_DROME	cellular organisms	1	88
sp|P84040|H4_DROME	cellular organisms	1	85
sp|P84051|H2A_DROME	cellular organisms	1	88
sp|P84180|GR22B_DROME	Acalyptratae	22	100
sp|P84181|GR22D_DROME	Acalyptratae	22	100
sp|P84345|ATP8_DROME	Pancrustacea	12	100
sp|P91615|ADHR_DROME	cellular organisms	1	81
sp|P91621|SIF1_DROME	Eukaryota	2	88
sp|P91622|PDK_DROME	cellular organisms	1	85
sp|P91623|GATAC_DROME	cellular organisms	1	92
sp|P91641|MED20_DROME	Eukaryota	2	88
sp|P91645|CAC1A_DROME	cellular organisms	1	88
sp|P91657|OPS5_DROME	cellular organisms	1	85
sp|P91660|L259_DROME	cellular organisms	1	88
sp|P91664|MAX_DROME	Eukaryota	2	88
sp|P91679|PEPT1_DROME	cellular organisms	1	88
sp|P91682|SMO_DROME	cellular organisms	1	88
sp|P91685|GRM_DROME	cellular organisms	1	88
sp|P91875|RPA1_DROME	cellular organisms	1	92
sp|P91891|MO25_DROME	cellular organisms	1	88
sp|P91926|AP2A_DROME	cellular organisms	1	92
sp|P91927|LETM1_DROME	cellular organisms	1	88
sp|P91928|MIC60_DROME	Eukaryota	2	88
sp|P91929|NDUAA_DROME	cellular organisms	1	85
sp|P91931|DCAM_DROME	cellular organisms	1	88
sp|P91938|TRXR1_DROME	cellular organisms	1	88
sp|P92029|DNJ60_DROME	cellular organisms	1	88
sp|P92177|1433E_DROME	cellular organisms	1	96
sp|P92189|STIL_DROME	Arthropoda	10	50
sp|P92204|NELFE_DROME	Eukaryota	2	80
sp|P92208|JNK_DROME	cellular organisms	1	92
sp|P98081|DAB_DROME	Eumetazoa	5	86
sp|P98149|DIF_DROME	Metazoa	4	83
sp|P98159|NUDEL_DROME	cellular organisms	1	96
sp|P98163|YL_DROME	cellular organisms	1	88
sp|Q00168|KCC2A_DROME	cellular organisms	1	92
sp|Q00174|LAMA_DROME	cellular organisms	1	88
sp|Q00449|MDR49_DROME	cellular organisms	1	88
sp|Q00637|SODM_DROME	cellular organisms	1	88
sp|Q00725|SGS4_DROME	melanogaster subgroup	27	100
sp|Q00748|MDR65_DROME	cellular organisms	1	88
sp|Q00805|GIL_DROME	Panarthropoda	9	84
sp|Q00963|SPTCB_DROME	cellular organisms	1	92
sp|Q01068|ESM3_DROME	Eumetazoa	5	91
sp|Q01069|ESMB_DROME	Eumetazoa	5	91
sp|Q01070|ESMC_DROME	Eumetazoa	5	91
sp|Q01071|ESMD_DROME	Eumetazoa	5	91
sp|Q01083|SPITZ_DROME	Bilateria	6	86
sp|Q01583|DGK1_DROME	cellular organisms	1	88
sp|Q01603|PERO_DROME	cellular organisms	1	88
sp|Q01604|PGK_DROME	cellular organisms	1	88
sp|Q01617|CPO_DROME	Eukaryota	2	84
sp|Q01637|UMPS_DROME	cellular organisms	1	88
sp|Q01642|MS84A_DROME	melanogaster group	26	100
sp|Q01643|MS84B_DROME	Drosophila melanogaster	28	100
sp|Q01644|MS84C_DROME	melanogaster subgroup	27	100
sp|Q01645|MS84D_DROME	melanogaster subgroup	27	100
sp|Q01819|CONN_DROME	Pancrustacea	12	81
sp|Q01820|GCL_DROME	cellular organisms	1	77
sp|Q01842|POK_DROME	Eukaryota	2	84
sp|Q01989|MYS9_DROME	cellular organisms	1	92
sp|Q02280|KCNAE_DROME	cellular organisms	1	92
sp|Q02308|HLES_DROME	Pancrustacea	12	87
sp|Q02360|FD2_DROME	cellular organisms	1	92
sp|Q02361|FD3_DROME	cellular organisms	1	92
sp|Q02427|RBP1_DROME	cellular organisms	1	88
sp|Q02637|CEBP_DROME	Pancrustacea	12	81
sp|Q02645|HTS_DROME	cellular organisms	1	88
sp|Q02748|IF4A_DROME	cellular organisms	1	92
sp|Q02870|ERCC3_DROME	cellular organisms	1	88
sp|Q02910|CPN_DROME	Drosophilinae	23	100
sp|Q02926|RB97D_DROME	cellular organisms	1	88
sp|Q02936|HH_DROME	cellular organisms	1	92
sp|Q03017|CACT_DROME	cellular organisms	1	85
sp|Q03019|TWINE_DROME	Eukaryota	2	88
sp|Q03042|KGP1_DROME	cellular organisms	1	92
sp|Q03043|KGP24_DROME	cellular organisms	1	92
sp|Q03334|RS13_DROME	cellular organisms	1	88
sp|Q03372|HMSH_DROME	cellular organisms	1	88
sp|Q03427|LAMC_DROME	cellular organisms	1	81
sp|Q03445|GLR1_DROME	cellular organisms	1	85
sp|Q03720|SLO_DROME	cellular organisms	1	92
sp|Q03751|DNJC5_DROME	cellular organisms	1	88
sp|Q04047|NONA_DROME	cellular organisms	1	88
sp|Q04164|SAS_DROME	Bilateria	6	81
sp|Q04448|MTDC_DROME	cellular organisms	1	88
sp|Q04499|PROD_DROME	cellular organisms	1	88
sp|Q04652|KELC_DROME	cellular organisms	1	88
sp|Q04688|ELG_DROME	Eukaryota	2	84
sp|Q04691|FBP1_DROME	cellular organisms	1	74
sp|Q04787|BSH_DROME	cellular organisms	1	96
sp|Q05192|FTF1B_DROME	cellular organisms	1	92
sp|Q05201|EYA_DROME	Eukaryota	2	84
sp|Q05319|STUB_DROME	cellular organisms	1	96
sp|Q05337|GNAF_DROME	cellular organisms	1	88
sp|Q05344|SSRP1_DROME	cellular organisms	1	88
sp|Q05547|PP13_DROME	cellular organisms	1	88
sp|Q05652|KPEL_DROME	cellular organisms	1	92
sp|Q05733|DCHS_DROME	cellular organisms	1	92
sp|Q05783|HMGD_DROME	cellular organisms	1	88
sp|Q05825|ATPB_DROME	cellular organisms	1	88
sp|Q05856|RSMB_DROME	cellular organisms	1	88
sp|Q05913|T2FA_DROME	Eukaryota	2	84
sp|Q06003|GOLI_DROME	cellular organisms	1	88
sp|Q06453|AL_DROME	cellular organisms	1	96
sp|Q06521|VTU3_DROME	Schizophora	21	100
sp|Q06559|RS3_DROME	cellular organisms	1	88
sp|Q06849|ARL2_DROME	cellular organisms	1	88
sp|Q06943|HMGZ_DROME	cellular organisms	1	88
sp|Q07093|GCYH_DROME	cellular organisms	1	88
sp|Q07152|IMDH_DROME	cellular organisms	1	88
sp|Q07171|GELS_DROME	cellular organisms	1	92
sp|Q07327|ROP_DROME	cellular organisms	1	88
sp|Q07407|FGFR1_DROME	cellular organisms	1	96
sp|Q07436|EXPA_DROME	Opisthokonta	3	84
sp|Q07553|GCY3E_DROME	cellular organisms	1	96
sp|Q07886|DDX49_DROME	cellular organisms	1	92
sp|Q07892|ECLH_DROME	Panarthropoda	9	84
sp|Q08012|GRAP_DROME	cellular organisms	1	88
sp|Q08180|ICCR_DROME	Metazoa	4	87
sp|Q08473|SQD_DROME	cellular organisms	1	92
sp|Q08605|GAGA_DROME	cellular organisms	1	74
sp|Q08694|LYSB_DROME	cellular organisms	1	81
sp|Q08832|GBRB3_DROME	cellular organisms	1	85
sp|Q09024|IMPL2_DROME	Eukaryota	2	80
sp|Q09101|HIG_DROME	cellular organisms	1	92
sp|Q09103|DGK2_DROME	cellular organisms	1	88
sp|Q09147|FGFR2_DROME	cellular organisms	1	96
sp|Q09332|UGGG_DROME	cellular organisms	1	88
sp|Q0E8C8|SP77B_DROME	cellular organisms	1	88
sp|Q0E908|HIL_DROME	cellular organisms	1	85
sp|Q0E940|EIF3B_DROME	cellular organisms	1	88
sp|Q0E959|RM34_DROME	Eukaryota	2	65
sp|Q0E961|BDGED_DROME	cellular organisms	1	92
sp|Q0E9B6|RS11_DROME	cellular organisms	1	88
sp|Q0E9G3|KTU_DROME	cellular organisms	1	85
sp|Q0KHQ5|TAO_DROME	cellular organisms	1	96
sp|Q0KHT7|DAPKR_DROME	cellular organisms	1	92
sp|Q0KHU5|PCAT_DROME	cellular organisms	1	88
sp|Q0KHV6|PINK1_DROME	cellular organisms	1	92
sp|Q0KHY3|MESH_DROME	cellular organisms	1	85
sp|Q0KI28|BL1S5_DROME	Arthropoda	10	72
sp|Q0KIA2|Y9801_DROME	cellular organisms	1	81
sp|Q0KIC3|Y3427_DROME	Eukaryota	2	57
sp|Q10714|ACE_DROME	cellular organisms	1	85
sp|Q11002|CANA_DROME	cellular organisms	1	88
sp|Q1JUZ1|NVD_DROME	cellular organisms	1	85
sp|Q1LZ08|WDR48_DROME	Eukaryota	2	88
sp|Q23970|PBP6_DROME	cellular organisms	1	48
sp|Q23971|OSC_DROME	Sophophora	25	100
sp|Q23972|SMG_DROME	Opisthokonta	3	88
sp|Q23973|MTRM_DROME	Schizophora	21	85
sp|Q23976|KU70_DROME	cellular organisms	1	88
sp|Q23977|HEP_DROME	cellular organisms	1	88
sp|Q23978|MY31D_DROME	cellular organisms	1	92
sp|Q23979|MY61F_DROME	cellular organisms	1	92
sp|Q23982|PEB2_DROME	melanogaster group	26	100
sp|Q23983|SNAP_DROME	cellular organisms	1	88
sp|Q23985|DTX_DROME	cellular organisms	1	85
sp|Q23989|QUAI_DROME	cellular organisms	1	88
sp|Q23997|C5210_DROME	cellular organisms	1	88
sp|Q24008|INAD_DROME	Metazoa	4	87
sp|Q24009|BICC_DROME	Opisthokonta	3	88
sp|Q24020|FLII_DROME	cellular organisms	1	96
sp|Q24025|SOG_DROME	cellular organisms	1	81
sp|Q24039|BRO_DROME	Metazoa	4	87
sp|Q24040|BGB_DROME	Metazoa	4	87
sp|Q24046|ATPB1_DROME	cellular organisms	1	77
sp|Q24048|ATPB2_DROME	cellular organisms	1	77
sp|Q24049|AMN_DROME	melanogaster group	26	100
sp|Q24087|XPF_DROME	cellular organisms	1	88
sp|Q24093|ABHD2_DROME	cellular organisms	1	88
sp|Q24106|HID_DROME	Brachycera	18	90
sp|Q24114|DALY_DROME	Eumetazoa	5	91
sp|Q24117|DYL1_DROME	cellular organisms	1	88
sp|Q24118|PIGE_DROME	Metazoa	4	75
sp|Q24119|TRH_DROME	cellular organisms	1	88
sp|Q24120|CAPU_DROME	cellular organisms	1	88
sp|Q24133|DNAJ1_DROME	cellular organisms	1	88
sp|Q24134|NELFD_DROME	Eukaryota	2	88
sp|Q24139|COMM_DROME	Neoptera	15	76
sp|Q24141|SGO1_DROME	Drosophila	24	100
sp|Q24142|HR78_DROME	cellular organisms	1	92
sp|Q24143|HR96_DROME	cellular organisms	1	92
sp|Q24145|SHARK_DROME	cellular organisms	1	92
sp|Q24151|STAT_DROME	Eukaryota	2	88
sp|Q24152|CKS1_DROME	cellular organisms	1	88
sp|Q24154|RL29_DROME	cellular organisms	1	88
sp|Q24155|TRUNK_DROME	Eumetazoa	5	78
sp|Q24157|BRN_DROME	Eukaryota	2	88
sp|Q24167|SIMA_DROME	cellular organisms	1	88
sp|Q24168|ORC2_DROME	Eukaryota	2	88
sp|Q24169|ORC5_DROME	Eukaryota	2	88
sp|Q24174|ABRU_DROME	cellular organisms	1	85
sp|Q24178|PSA72_DROME	cellular organisms	1	88
sp|Q24179|SLY1_DROME	cellular organisms	1	88
sp|Q24180|DEAF1_DROME	Metazoa	4	87
sp|Q24185|HOOK_DROME	Eukaryota	2	88
sp|Q24186|RS5A_DROME	cellular organisms	1	88
sp|Q24188|LBM_DROME	Endopterygota	16	66
sp|Q24192|RHOL_DROME	cellular organisms	1	88
sp|Q24206|BRC4_DROME	cellular organisms	1	77
sp|Q24207|BOULE_DROME	cellular organisms	1	88
sp|Q24208|IF2G_DROME	cellular organisms	1	92
sp|Q24210|CSKP_DROME	cellular organisms	1	92
sp|Q24211|STNA_DROME	Pancrustacea	12	87
sp|Q24212|STNB_DROME	Eukaryota	2	88
sp|Q24214|CANB2_DROME	cellular organisms	1	92
sp|Q24238|APH4_DROME	cellular organisms	1	85
sp|Q24239|ANGEL_DROME	cellular organisms	1	88
sp|Q24246|DYIN_DROME	cellular organisms	1	88
sp|Q24247|ITA1_DROME	cellular organisms	1	88
sp|Q24248|ARA_DROME	Eukaryota	2	88
sp|Q24251|ATP5H_DROME	cellular organisms	1	85
sp|Q24255|BARH1_DROME	Eukaryota	2	92
sp|Q24256|BARH2_DROME	Eukaryota	2	92
sp|Q24266|BTD_DROME	Eukaryota	2	88
sp|Q24270|CAC1D_DROME	cellular organisms	1	88
sp|Q24276|CDC37_DROME	cellular organisms	1	88
sp|Q24278|CNGA_DROME	cellular organisms	1	92
sp|Q24292|DS_DROME	cellular organisms	1	88
sp|Q24297|RUXF_DROME	cellular organisms	1	88
sp|Q24298|CADE_DROME	cellular organisms	1	88
sp|Q24306|DIAP1_DROME	cellular organisms	1	88
sp|Q24307|DIAP2_DROME	cellular organisms	1	88
sp|Q24311|CUL1_DROME	cellular organisms	1	88
sp|Q24312|EWG_DROME	Metazoa	4	87
sp|Q24314|VPS18_DROME	cellular organisms	1	88
sp|Q24317|PRI1_DROME	cellular organisms	1	88
sp|Q24318|TFDP_DROME	Eukaryota	2	88
sp|Q24319|OST48_DROME	cellular organisms	1	88
sp|Q24320|RPAB2_DROME	cellular organisms	1	88
sp|Q24322|SEM1A_DROME	Eukaryota	2	84
sp|Q24323|SEM2A_DROME	cellular organisms	1	85
sp|Q24324|DSOR1_DROME	cellular organisms	1	92
sp|Q24325|TAF2_DROME	cellular organisms	1	88
sp|Q24337|ER_DROME	cellular organisms	1	88
sp|Q24338|ESC_DROME	cellular organisms	1	88
sp|Q24342|FNG_DROME	cellular organisms	1	85
sp|Q24352|GBRAL_DROME	cellular organisms	1	85
sp|Q24368|ISWI_DROME	cellular organisms	1	88
sp|Q24371|L2DTL_DROME	cellular organisms	1	88
sp|Q24372|LACH_DROME	cellular organisms	1	88
sp|Q24388|LSP2_DROME	cellular organisms	1	92
sp|Q24395|MTK_DROME	Drosophila	24	100
sp|Q24400|MLP2_DROME	cellular organisms	1	88
sp|Q24407|ATP5J_DROME	Eumetazoa	5	86
sp|Q24418|NMDA1_DROME	cellular organisms	1	85
sp|Q24423|NOC_DROME	Eumetazoa	5	82
sp|Q24432|OMB_DROME	Eukaryota	2	96
sp|Q24434|ORD_DROME	Schizophora	21	100
sp|Q24437|MST40_DROME	Drosophila melanogaster	28	100
sp|Q24439|ATPO_DROME	cellular organisms	1	85
sp|Q24451|MAN2_DROME	cellular organisms	1	92
sp|Q24459|PCL_DROME	Eukaryota	2	76
sp|Q24472|RBF_DROME	Eukaryota	2	88
sp|Q24475|RPR_DROME	Schizophora	21	100
sp|Q24478|CP190_DROME	cellular organisms	1	55
sp|Q24488|ROR1_DROME	cellular organisms	1	92
sp|Q24491|RX21_DROME	cellular organisms	1	88
sp|Q24492|RFA1_DROME	cellular organisms	1	88
sp|Q24498|RYR_DROME	cellular organisms	1	88
sp|Q24509|STX5_DROME	cellular organisms	1	88
sp|Q24523|BUN2_DROME	cellular organisms	1	70
sp|Q24524|SING_DROME	cellular organisms	1	85
sp|Q24533|DICH_DROME	cellular organisms	1	92
sp|Q24535|SRF_DROME	Eukaryota	2	88
sp|Q24536|SSL_DROME	cellular organisms	1	88
sp|Q24537|HMG2_DROME	cellular organisms	1	88
sp|Q24546|SYN_DROME	cellular organisms	1	81
sp|Q24547|STX1A_DROME	cellular organisms	1	100
sp|Q24558|EXO1_DROME	cellular organisms	1	88
sp|Q24560|TBB1_DROME	cellular organisms	1	92
sp|Q24562|U2AF2_DROME	cellular organisms	1	88
sp|Q24563|DOPR2_DROME	cellular organisms	1	85
sp|Q24564|MERH_DROME	cellular organisms	1	88
sp|Q24567|NETA_DROME	cellular organisms	1	88
sp|Q24568|NETB_DROME	cellular organisms	1	88
sp|Q24570|GRIM_DROME	Schizophora	21	100
sp|Q24572|CAF1_DROME	cellular organisms	1	88
sp|Q24573|DRI_DROME	Eukaryota	2	88
sp|Q24574|UBPE_DROME	cellular organisms	1	88
sp|Q24583|VATF1_DROME	cellular organisms	1	88
sp|Q24592|JAK_DROME	cellular organisms	1	92
sp|Q24595|XPC_DROME	Eukaryota	2	88
sp|Q26263|DPN_DROME	Metazoa	4	95
sp|Q26307|ANA_DROME	Endopterygota	16	83
sp|Q26365|ADT_DROME	cellular organisms	1	92
sp|Q26366|VG_DROME	Bilateria	6	77
sp|Q26377|CORZ_DROME	Brachycera	18	90
sp|Q26416|CUA1_DROME	Diptera	17	81
sp|Q26454|MCM4_DROME	cellular organisms	1	92
sp|Q27237|TID_DROME	cellular organisms	1	88
sp|Q27268|DX39B_DROME	cellular organisms	1	92
sp|Q27272|TAF9_DROME	Eukaryota	2	88
sp|Q27294|CAZ_DROME	Eukaryota	2	84
sp|Q27297|RAD51_DROME	cellular organisms	1	88
sp|Q27324|RYK1_DROME	cellular organisms	1	92
sp|Q27331|VATA2_DROME	cellular organisms	1	88
sp|Q27333|NT56_DROME	cellular organisms	1	88
sp|Q27350|SO_DROME	cellular organisms	1	88
sp|Q27367|CRQ_DROME	cellular organisms	1	85
sp|Q27368|E2F1_DROME	cellular organisms	1	88
sp|Q27377|OB10_DROME	cellular organisms	1	62
sp|Q27403|GCM_DROME	Eumetazoa	5	82
sp|Q27415|NLP_DROME	cellular organisms	1	62
sp|Q27421|OSP_DROME	Eumetazoa	5	86
sp|Q27571|NOS_DROME	cellular organisms	1	88
sp|Q27575|PSA73_DROME	cellular organisms	1	88
sp|Q27580|SAHH_DROME	cellular organisms	1	88
sp|Q27589|CP4D2_DROME	cellular organisms	1	92
sp|Q27591|ITBN_DROME	cellular organisms	1	88
sp|Q27593|CP6A8_DROME	cellular organisms	1	92
sp|Q27594|CP6A9_DROME	cellular organisms	1	92
sp|Q27597|NCPR_DROME	cellular organisms	1	88
sp|Q27601|PUR1_DROME	cellular organisms	1	88
sp|Q27606|CP4E2_DROME	cellular organisms	1	92
sp|Q27607|DPOG1_DROME	cellular organisms	1	88
sp|Q27869|PIMT_DROME	cellular organisms	1	88
sp|Q27884|PPP6_DROME	cellular organisms	1	88
sp|Q27889|PP2B2_DROME	cellular organisms	1	88
sp|Q27896|TRF_DROME	cellular organisms	1	88
sp|Q27934|PHYL_DROME	Diptera	17	81
sp|Q2MGL3|POP7_DROME	Eukaryota	2	84
sp|Q2PE14|ZCHC8_DROME	Eukaryota	2	84
sp|Q32KD2|SETB1_DROME	cellular organisms	1	88
sp|Q3LHL9|WGE_DROME	Eukaryota	2	76
sp|Q45VV3|YAP1_DROME	Eukaryota	2	88
sp|Q4LBB6|OCTB3_DROME	cellular organisms	1	85
sp|Q4LBB9|OCTB2_DROME	cellular organisms	1	81
sp|Q4V4I9|CCHA1_DROME	Endopterygota	16	66
sp|Q4V516|DRC7_DROME	cellular organisms	1	88
sp|Q4V5A3|UNPG_DROME	cellular organisms	1	96
sp|Q4V5I9|SDF2A_DROME	cellular organisms	1	88
sp|Q4V5R4|POLYP_DROME	cellular organisms	1	88
sp|Q4V622|CCH2R_DROME	Eumetazoa	5	86
sp|Q4V645|TRISS_DROME	Arthropoda	10	83
sp|Q4V6M7|UFSP1_DROME	Eukaryota	2	88
sp|Q4Z8K6|RBP9X_DROME	cellular organisms	1	88
sp|Q59DX8|NAA80_DROME	Eukaryota	2	88
sp|Q59DY5|LEDL3_DROME	cellular organisms	1	77
sp|Q59DY6|LEDL2_DROME	cellular organisms	1	74
sp|Q59E36|RCOR_DROME	Eukaryota	2	88
sp|Q59E55|NAB_DROME	Eumetazoa	5	82
sp|Q5BI31|ALMS1_DROME	Neoptera	15	84
sp|Q5BI42|CAHD1_DROME	cellular organisms	1	81
sp|Q5EAK6|ATM_DROME	cellular organisms	1	88
sp|Q5LJP9|ASND1_DROME	cellular organisms	1	88
sp|Q5LJZ2|SET1_DROME	cellular organisms	1	88
sp|Q6AWG9|Y5098_DROME	Eumetazoa	5	82
sp|Q6AWJ9|PTK7_DROME	cellular organisms	1	96
sp|Q6AWN0|MTND_DROME	cellular organisms	1	88
sp|Q6IDD9|SARM1_DROME	cellular organisms	1	81
sp|Q6IGX9|SIFA_DROME	Arthropoda	10	77
sp|Q6J5K9|ARMI_DROME	cellular organisms	1	88
sp|Q6NL34|TCAB1_DROME	cellular organisms	1	88
sp|Q6NLL1|Y1411_DROME	Metazoa	4	83
sp|Q6NN40|NTM1_DROME	cellular organisms	1	88
sp|Q6NN55|MBOA6_DROME	cellular organisms	1	88
sp|Q6NN85|SSH_DROME	cellular organisms	1	88
sp|Q6NNF2|PDE8_DROME	cellular organisms	1	88
sp|Q6NP60|MOX12_DROME	cellular organisms	1	88
sp|Q6NR09|EGRAP_DROME	Opisthokonta	3	88
sp|Q6WV16|GALT6_DROME	cellular organisms	1	88
sp|Q6WV17|GALT5_DROME	cellular organisms	1	88
sp|Q6WV19|GALT2_DROME	cellular organisms	1	88
sp|Q6WV20|GALT1_DROME	cellular organisms	1	88
sp|Q709R6|BOCKS_DROME	Schizophora	21	100
sp|Q70PP2|SMG1_DROME	cellular organisms	1	88
sp|Q70PY2|PGSB1_DROME	cellular organisms	1	85
sp|Q76NQ1|RHDF1_DROME	cellular organisms	1	88
sp|Q7JQ32|GC76C_DROME	cellular organisms	1	88
sp|Q7JQF1|OAMB_DROME	cellular organisms	1	81
sp|Q7JQW6|LIAS_DROME	cellular organisms	1	88
sp|Q7JR49|VAS1_DROME	Eumetazoa	5	78
sp|Q7JR71|SODE_DROME	cellular organisms	1	88
sp|Q7JRE4|MAN1_DROME	Metazoa	4	87
sp|Q7JRJ1|EAF_DROME	Opisthokonta	3	88
sp|Q7JRP4|U605_DROME	cellular organisms	1	74
sp|Q7JUN3|ABCD_DROME	cellular organisms	1	88
sp|Q7JUR5|Y2744_DROME	Bilateria	6	68
sp|Q7JUR6|GDAP2_DROME	cellular organisms	1	88
sp|Q7JUX9|MRRP1_DROME	cellular organisms	1	88
sp|Q7JUY7|CED6_DROME	Opisthokonta	3	88
sp|Q7JV70|ARC2_DROME	cellular organisms	1	44
sp|Q7JVA5|CEP89_DROME	Pterygota	14	85
sp|Q7JVE7|SWET1_DROME	cellular organisms	1	88
sp|Q7JVI3|EIF3M_DROME	cellular organisms	1	88
sp|Q7JVL3|PRP38_DROME	cellular organisms	1	88
sp|Q7JVR7|CSN9_DROME	Eumetazoa	5	78
sp|Q7JW12|TMX2_DROME	cellular organisms	1	85
sp|Q7JW27|WASH1_DROME	cellular organisms	1	88
sp|Q7JWD3|ASNA_DROME	cellular organisms	1	88
sp|Q7JWG9|RM52_DROME	Eumetazoa	5	82
sp|Q7JWR9|ZC3HF_DROME	Eukaryota	2	88
sp|Q7JWW5|CTU1_DROME	cellular organisms	1	88
sp|Q7JX57|EMRE_DROME	Eumetazoa	5	82
sp|Q7JXF5|NUP62_DROME	Eukaryota	2	84
sp|Q7JXF7|SEELE_DROME	Eukaryota	2	73
sp|Q7JXV9|VPS25_DROME	cellular organisms	1	88
sp|Q7JYV2|SNG_DROME	Opisthokonta	3	88
sp|Q7JYV7|KAD6_DROME	cellular organisms	1	88
sp|Q7JYX0|GSTEE_DROME	cellular organisms	1	92
sp|Q7JZB4|GMPPB_DROME	cellular organisms	1	88
sp|Q7JZM8|RM41_DROME	Eukaryota	2	80
sp|Q7JZV0|LCP2A_DROME	cellular organisms	1	59
sp|Q7K0D8|NUP50_DROME	Opisthokonta	3	80
sp|Q7K0E3|MOB4_DROME	cellular organisms	1	88
sp|Q7K0F0|CC130_DROME	cellular organisms	1	88
sp|Q7K0L4|WDR26_DROME	cellular organisms	1	88
sp|Q7K0P4|PGAP3_DROME	cellular organisms	1	85
sp|Q7K0S9|GLIS2_DROME	Opisthokonta	3	92
sp|Q7K0Y1|BOP1_DROME	cellular organisms	1	88
sp|Q7K175|HENMT_DROME	cellular organisms	1	88
sp|Q7K1U0|ARC1_DROME	cellular organisms	1	40
sp|Q7K1V5|JAGN_DROME	Eumetazoa	5	86
sp|Q7K1Y4|CIAO1_DROME	Eukaryota	2	88
sp|Q7K1Z5|UFC1_DROME	cellular organisms	1	88
sp|Q7K237|C1GLT_DROME	cellular organisms	1	88
sp|Q7K284|CLP1_DROME	cellular organisms	1	88
sp|Q7K2B0|RRP8_DROME	cellular organisms	1	88
sp|Q7K2D2|DCTN2_DROME	Eukaryota	2	88
sp|Q7K2G1|ADRM1_DROME	Eukaryota	2	88
sp|Q7K2X8|SEH1_DROME	cellular organisms	1	88
sp|Q7K2Y9|NTAQ1_DROME	cellular organisms	1	85
sp|Q7K3B9|MET16_DROME	cellular organisms	1	88
sp|Q7K3D8|DMAP1_DROME	cellular organisms	1	88
sp|Q7K3L1|MARS_DROME	Opisthokonta	3	80
sp|Q7K3M5|DHX15_DROME	cellular organisms	1	92
sp|Q7K480|MEPCE_DROME	cellular organisms	1	88
sp|Q7K486|ARMC6_DROME	cellular organisms	1	81
sp|Q7K4B3|ELP2_DROME	cellular organisms	1	88
sp|Q7K4B4|DGT5_DROME	Diptera	17	81
sp|Q7K4B6|TMTC3_DROME	cellular organisms	1	88
sp|Q7K4H4|NO66_DROME	cellular organisms	1	85
sp|Q7K4M4|TEF_DROME	Possible contamination or HGT	NA	29
sp|Q7K4N3|NCBP1_DROME	Eukaryota	2	88
sp|Q7K4Q5|Y0417_DROME	cellular organisms	1	88
sp|Q7K4V4|AKTP1_DROME	cellular organisms	1	88
sp|Q7K4W1|CDKAL_DROME	cellular organisms	1	88
sp|Q7K4Y6|DAT_DROME	cellular organisms	1	92
sp|Q7K4Z4|IMD_DROME	Bilateria	6	54
sp|Q7K550|EIF3J_DROME	Eukaryota	2	88
sp|Q7K556|TTD14_DROME	cellular organisms	1	88
sp|Q7K566|BMCP_DROME	cellular organisms	1	92
sp|Q7K5M0|SCARF_DROME	cellular organisms	1	96
sp|Q7K5N4|CALYP_DROME	cellular organisms	1	88
sp|Q7K738|UBC10_DROME	cellular organisms	1	88
sp|Q7K7A9|FEN1_DROME	cellular organisms	1	88
sp|Q7KBL8|MED29_DROME	Eumetazoa	5	82
sp|Q7KHG2|JING_DROME	Eukaryota	2	84
sp|Q7KIN0|TOLL7_DROME	Eumetazoa	5	91
sp|Q7KKH3|SDA1_DROME	cellular organisms	1	88
sp|Q7KLV9|PSD11_DROME	cellular organisms	1	88
sp|Q7KM13|HEY_DROME	Metazoa	4	91
sp|Q7KMJ6|NITO_DROME	cellular organisms	1	88
sp|Q7KML2|ACOX1_DROME	cellular organisms	1	85
sp|Q7KN62|TERA_DROME	cellular organisms	1	92
sp|Q7KN79|LTV1_DROME	Eukaryota	2	88
sp|Q7KN90|SYCC_DROME	cellular organisms	1	88
sp|Q7KNA0|DYM_DROME	Eukaryota	2	88
sp|Q7KNF2|PABP2_DROME	cellular organisms	1	88
sp|Q7KNS3|LIS1_DROME	cellular organisms	1	88
sp|Q7KPA5|SPO11_DROME	cellular organisms	1	88
sp|Q7KQM6|GGYF1_DROME	cellular organisms	1	85
sp|Q7KR04|RS15B_DROME	cellular organisms	1	81
sp|Q7KR10|CCD1D_DROME	cellular organisms	1	92
sp|Q7KRI2|LOLAL_DROME	cellular organisms	1	85
sp|Q7KRR5|NGLY1_DROME	cellular organisms	1	85
sp|Q7KRW1|TRC8_DROME	Eukaryota	2	84
sp|Q7KRW8|PRP39_DROME	Eukaryota	2	84
sp|Q7KRY6|NHK1_DROME	cellular organisms	1	88
sp|Q7KRY7|SCRIB_DROME	Eukaryota	2	88
sp|Q7KS38|RS19B_DROME	cellular organisms	1	88
sp|Q7KSC4|MPC1_DROME	cellular organisms	1	88
sp|Q7KSD8|TAD2A_DROME	cellular organisms	1	85
sp|Q7KT91|C3390_DROME	cellular organisms	1	81
sp|Q7KTH8|CSN8_DROME	Eukaryota	2	80
sp|Q7KTX7|PRKN_DROME	cellular organisms	1	88
sp|Q7KTX8|MED13_DROME	Eukaryota	2	88
sp|Q7KU24|CHD1_DROME	cellular organisms	1	88
sp|Q7KU86|URM1_DROME	cellular organisms	1	88
sp|Q7KUD5|INSL5_DROME	Arthropoda	10	55
sp|Q7KUT2|LONM_DROME	cellular organisms	1	88
sp|Q7KV12|STEL1_DROME	cellular organisms	1	88
sp|Q7KV13|STEL2_DROME	cellular organisms	1	88
sp|Q7KV14|STEL3_DROME	cellular organisms	1	88
sp|Q7KV15|STEL4_DROME	cellular organisms	1	88
sp|Q7KV19|STEL5_DROME	cellular organisms	1	88
sp|Q7KV22|STEL6_DROME	cellular organisms	1	88
sp|Q7KV23|STEL7_DROME	cellular organisms	1	88
sp|Q7KVA1|XYLT_DROME	cellular organisms	1	88
sp|Q7KVH9|TFP8L_DROME	Opisthokonta	3	88
sp|Q7KVQ0|GAR1_DROME	cellular organisms	1	88
sp|Q7KVS9|TRF41_DROME	cellular organisms	1	88
sp|Q7KVW5|KCNN_DROME	Eukaryota	2	80
sp|Q7KVY7|STX4_DROME	Eukaryota	2	84
sp|Q7KW09|GCNA_DROME	Eukaryota	2	80
sp|Q7KW14|CCDCX_DROME	Eumetazoa	5	86
sp|Q7KW39|MMSA_DROME	cellular organisms	1	92
sp|Q7M3M8|CAS_DROME	cellular organisms	1	74
sp|Q7PLI2|NIPB_DROME	cellular organisms	1	88
sp|Q7PLI7|DCLK_DROME	cellular organisms	1	92
sp|Q7PLK0|AGO3_DROME	cellular organisms	1	92
sp|Q7PLS8|INT3_DROME	Eukaryota	2	88
sp|Q7YTY6|SP42D_DROME	cellular organisms	1	88
sp|Q7YU24|MARF_DROME	cellular organisms	1	88
sp|Q7YU81|CHN_DROME	Bilateria	6	77
sp|Q7YZA2|Y7065_DROME	Pancrustacea	12	81
sp|Q7YZH1|RNO_DROME	cellular organisms	1	88
sp|Q7Z020|TRPA1_DROME	cellular organisms	1	88
sp|Q7Z2C4|SELG_DROME	Diptera	17	72
sp|Q867Z4|LOLA4_DROME	cellular organisms	1	77
sp|Q868T3|CCAPR_DROME	cellular organisms	1	77
sp|Q868Z9|PPN_DROME	cellular organisms	1	88
sp|Q86B47|Y8611_DROME	cellular organisms	1	92
sp|Q86B61|TBH1_DROME	cellular organisms	1	88
sp|Q86B79|UNK_DROME	cellular organisms	1	85
sp|Q86B87|MMD4_DROME	cellular organisms	1	81
sp|Q86B91|TINC_DROME	Bilateria	6	81
sp|Q86BA1|MICAL_DROME	Eukaryota	2	88
sp|Q86BE9|PEN2_DROME	Eukaryota	2	88
sp|Q86BF9|OB59A_DROME	Neoptera	15	92
sp|Q86BJ3|PIPE_DROME	Eukaryota	2	88
sp|Q86BL4|GATC_DROME	cellular organisms	1	74
sp|Q86BN8|PTPM1_DROME	cellular organisms	1	88
sp|Q86BS6|METL_DROME	cellular organisms	1	88
sp|Q86BY9|RIG_DROME	Eumetazoa	5	73
sp|Q86DS1|F10A2_DROME	cellular organisms	1	85
sp|Q86LG1|PPK28_DROME	Eukaryota	2	80
sp|Q86NP2|NELFA_DROME	Eukaryota	2	88
sp|Q86P48|ATBP_DROME	Arthropoda	10	44
sp|Q86PC9|TULP_DROME	cellular organisms	1	88
sp|Q86S05|LIG_DROME	Bilateria	6	77
sp|Q8I0G5|COPG_DROME	cellular organisms	1	88
sp|Q8I0P1|SPAST_DROME	cellular organisms	1	92
sp|Q8I7C3|LASP1_DROME	cellular organisms	1	88
sp|Q8I7Z8|HAM_DROME	Eukaryota	2	76
sp|Q8I8U7|TRA1_DROME	cellular organisms	1	88
sp|Q8I8V0|TAD2B_DROME	cellular organisms	1	85
sp|Q8I9B4|MT4_DROME	Brachycera	18	80
sp|Q8IA41|GLT11_DROME	cellular organisms	1	88
sp|Q8IA42|GALT4_DROME	cellular organisms	1	88
sp|Q8IA43|GLT10_DROME	cellular organisms	1	88
sp|Q8IA44|GLT12_DROME	cellular organisms	1	88
sp|Q8IFW4|THIOT_DROME	cellular organisms	1	92
sp|Q8IGJ0|EFR3_DROME	Eukaryota	2	88
sp|Q8IH00|NOL6_DROME	cellular organisms	1	88
sp|Q8IH18|4ET_DROME	Neoptera	15	84
sp|Q8IH24|MED31_DROME	cellular organisms	1	88
sp|Q8IMA8|PANG2_DROME	Metazoa	4	91
sp|Q8IMC6|ASATR_DROME	cellular organisms	1	88
sp|Q8IMM9|NENYA_DROME	Opisthokonta	3	72
sp|Q8IMN5|GR98D_DROME	Schizophora	21	100
sp|Q8IMN6|GR98C_DROME	Schizophora	21	100
sp|Q8IMP6|SPT2_DROME	Eukaryota	2	76
sp|Q8IMQ6|GR97A_DROME	Diptera	17	72
sp|Q8IMU4|PNPH_DROME	cellular organisms	1	88
sp|Q8IMX7|MIRO_DROME	cellular organisms	1	88
sp|Q8IMZ5|GR94A_DROME	Diptera	17	72
sp|Q8IMZ9|WFS1_DROME	Eumetazoa	5	82
sp|Q8IN23|GR93B_DROME	Schizophora	21	100
sp|Q8IN35|SIFAR_DROME	cellular organisms	1	81
sp|Q8IN41|TOTX_DROME	Sophophora	25	100
sp|Q8IN42|TOTZ_DROME	Sophophora	25	100
sp|Q8IN43|TOTC_DROME	Sophophora	25	100
sp|Q8IN44|TOTA_DROME	Sophophora	25	100
sp|Q8IN58|GR92A_DROME	Acalyptratae	22	100
sp|Q8IN78|TIM22_DROME	Eukaryota	2	88
sp|Q8IN81|FRU_DROME	cellular organisms	1	77
sp|Q8IN94|OSA_DROME	Eukaryota	2	88
sp|Q8INB9|AKT1_DROME	cellular organisms	1	92
sp|Q8INF0|GCY8E_DROME	cellular organisms	1	88
sp|Q8INF2|TAM41_DROME	cellular organisms	1	88
sp|Q8INF7|DAAF5_DROME	Eukaryota	2	88
sp|Q8INI8|HSP72_DROME	cellular organisms	1	96
sp|Q8INK6|PGPLB_DROME	cellular organisms	1	85
sp|Q8INK9|MSRB_DROME	cellular organisms	1	88
sp|Q8INM3|SLE_DROME	Schizophora	21	85
sp|Q8INM9|GR85A_DROME	Drosophila	24	100
sp|Q8INQ7|KTAP2_DROME	Eukaryota	2	88
sp|Q8INR6|DOT1L_DROME	cellular organisms	1	88
sp|Q8INT5|DAAF1_DROME	cellular organisms	1	88
sp|Q8INV7|TOTE_DROME	Sophophora	25	100
sp|Q8INX3|TIPIN_DROME	Eukaryota	2	88
sp|Q8INZ1|Y1750_DROME	Drosophila	24	100
sp|Q8INZ2|GR36C_DROME	Schizophora	21	100
sp|Q8IP68|NEMU_DROME	Drosophila	24	100
sp|Q8IPH9|SLOB_DROME	Eukaryota	2	84
sp|Q8IPJ3|LUBEL_DROME	cellular organisms	1	88
sp|Q8IPK4|GLT25_DROME	cellular organisms	1	88
sp|Q8IPM8|CPLX_DROME	Eukaryota	2	69
sp|Q8IPU5|GR77A_DROME	Schizophora	21	85
sp|Q8IPX7|EXOS3_DROME	cellular organisms	1	88
sp|Q8IQ13|EIF1A_DROME	cellular organisms	1	88
sp|Q8IQ27|UBP2_DROME	cellular organisms	1	88
sp|Q8IQ56|TMM11_DROME	Opisthokonta	3	84
sp|Q8IQ70|MCU_DROME	Eukaryota	2	88
sp|Q8IQ72|Y2395_DROME	Acalyptratae	22	100
sp|Q8IQC1|TVP23_DROME	cellular organisms	1	88
sp|Q8IQF1|MOCS1_DROME	cellular organisms	1	88
sp|Q8IQG1|MOB2_DROME	cellular organisms	1	88
sp|Q8IQQ4|GORAB_DROME	Opisthokonta	3	72
sp|Q8IQV9|NU205_DROME	cellular organisms	1	88
sp|Q8IR45|BORC8_DROME	Eukaryota	2	84
sp|Q8IR79|LIMK1_DROME	cellular organisms	1	92
sp|Q8IRB5|CLSPN_DROME	cellular organisms	1	74
sp|Q8IRC7|AWH_DROME	cellular organisms	1	96
sp|Q8IRE4|TRM5_DROME	cellular organisms	1	88
sp|Q8IRG6|SPT16_DROME	cellular organisms	1	88
sp|Q8IRH5|Y2199_DROME	Possible contamination or HGT	NA	25
sp|Q8IRI6|GTR1_DROME	cellular organisms	1	88
sp|Q8IRJ8|THOC7_DROME	Eukaryota	2	84
sp|Q8IRL8|GR09A_DROME	Schizophora	21	71
sp|Q8IRR1|VNNL2_DROME	cellular organisms	1	85
sp|Q8IRR5|SIR4_DROME	cellular organisms	1	88
sp|Q8IRW8|TRR_DROME	cellular organisms	1	88
sp|Q8IRY7|CASP8_DROME	Eukaryota	2	84
sp|Q8IRZ5|OR19B_DROME	Neoptera	15	92
sp|Q8IS44|DRD2L_DROME	cellular organisms	1	88
sp|Q8ITC7|CAPAR_DROME	cellular organisms	1	77
sp|Q8ITC9|PK1R_DROME	Eumetazoa	5	86
sp|Q8MKJ4|OB57B_DROME	Drosophilinae	23	100
sp|Q8MKK0|OB57A_DROME	Drosophila	24	100
sp|Q8MKK4|TRE12_DROME	cellular organisms	1	88
sp|Q8MKL1|U598_DROME	cellular organisms	1	88
sp|Q8MKN0|COQ9_DROME	cellular organisms	1	88
sp|Q8MKW7|RNZ_DROME	cellular organisms	1	88
sp|Q8ML70|IMPP_DROME	Drosophilinae	23	100
sp|Q8ML92|AVE_DROME	Bilateria	6	81
sp|Q8MLL3|COQ10_DROME	cellular organisms	1	88
sp|Q8MLV1|LBR_DROME	cellular organisms	1	85
sp|Q8MLY8|RS8_DROME	cellular organisms	1	92
sp|Q8MLZ7|IDGF3_DROME	cellular organisms	1	88
sp|Q8MM24|IDGF1_DROME	cellular organisms	1	88
sp|Q8MMC4|CDV3_DROME	Eumetazoa	5	73
sp|Q8MMF9|OB57D_DROME	Sophophora	25	100
sp|Q8MPP0|NIJA_DROME	Bilateria	6	86
sp|Q8MPP3|D2MP_DROME	cellular organisms	1	88
sp|Q8MQI6|ELOF1_DROME	cellular organisms	1	88
sp|Q8MQJ9|BRAT_DROME	cellular organisms	1	85
sp|Q8MQW8|SPRI_DROME	Eukaryota	2	88
sp|Q8MQX9|ANKL2_DROME	Opisthokonta	3	84
sp|Q8MR31|SLIP1_DROME	Bilateria	6	77
sp|Q8MR37|KLFL_DROME	cellular organisms	1	85
sp|Q8MR45|ASPG1_DROME	cellular organisms	1	88
sp|Q8MR62|VIAF1_DROME	cellular organisms	1	88
sp|Q8MRC9|GALT9_DROME	cellular organisms	1	88
sp|Q8MRQ4|LMBD2_DROME	cellular organisms	1	88
sp|Q8MRW5|ET96B_DROME	Eukaryota	2	84
sp|Q8MS27|RM35_DROME	Bilateria	6	86
sp|Q8MS59|WAT_DROME	cellular organisms	1	88
sp|Q8MSF5|RNK_DROME	Opisthokonta	3	88
sp|Q8MSG8|APTX_DROME	cellular organisms	1	81
sp|Q8MSS1|LVA_DROME	Neoptera	15	84
sp|Q8MSU3|FRRS1_DROME	cellular organisms	1	88
sp|Q8MSU4|SYMPK_DROME	cellular organisms	1	88
sp|Q8MSV2|SHEP_DROME	cellular organisms	1	92
sp|Q8MSW4|METL5_DROME	cellular organisms	1	88
sp|Q8MSX1|ENC_DROME	Opisthokonta	3	88
sp|Q8MSX2|MED6_DROME	cellular organisms	1	88
sp|Q8MSY4|VPS51_DROME	cellular organisms	1	88
sp|Q8MT06|GNL3_DROME	cellular organisms	1	88
sp|Q8MT08|DRC4_DROME	cellular organisms	1	81
sp|Q8MT36|MES4_DROME	cellular organisms	1	88
sp|Q8MT80|PIGZ_DROME	cellular organisms	1	85
sp|Q8MUJ1|EIGER_DROME	Bilateria	6	72
sp|Q8MV48|GALT7_DROME	cellular organisms	1	88
sp|Q8MVS5|GLT35_DROME	cellular organisms	1	88
sp|Q8MYY6|GLT13_DROME	cellular organisms	1	88
sp|Q8MZC4|CRLS1_DROME	cellular organisms	1	88
sp|Q8ST83|PHO_DROME	Eukaryota	2	88
sp|Q8SWR2|BICRD_DROME	Eumetazoa	5	78
sp|Q8SWR3|SPR_DROME	Bilateria	6	86
sp|Q8SWR8|ATX2_DROME	Eukaryota	2	84
sp|Q8SWU7|OLA1_DROME	cellular organisms	1	92
sp|Q8SWV6|FICD_DROME	cellular organisms	1	88
sp|Q8SWX0|ASTRX_DROME	Pancrustacea	12	75
sp|Q8SX37|CDIPT_DROME	cellular organisms	1	88
sp|Q8SX68|CT2NL_DROME	Bilateria	6	81
sp|Q8SX83|SPEN_DROME	Eukaryota	2	88
sp|Q8SX86|NUTC_DROME	Neoptera	15	84
sp|Q8SXD4|MIDN_DROME	Metazoa	4	83
sp|Q8SXL2|CCHA2_DROME	Schizophora	21	100
sp|Q8SXQ7|PGPLF_DROME	cellular organisms	1	85
sp|Q8SXT3|HFW2_DROME	Arthropoda	10	83
sp|Q8SXX4|CAPON_DROME	Metazoa	4	87
sp|Q8SXY6|TMEDA_DROME	Eukaryota	2	88
sp|Q8SY33|GAWKY_DROME	Eumetazoa	5	86
sp|Q8SY41|BCAS3_DROME	Eukaryota	2	88
sp|Q8SY61|OB56D_DROME	cellular organisms	1	48
sp|Q8SY72|SMCO4_DROME	Bilateria	6	63
sp|Q8SY96|NFU1_DROME	cellular organisms	1	88
sp|Q8SYD0|TTC19_DROME	Eumetazoa	5	86
sp|Q8SYG2|CSN3_DROME	cellular organisms	1	88
sp|Q8SYK5|INSV_DROME	cellular organisms	1	44
sp|Q8SYS7|NARF_DROME	cellular organisms	1	88
sp|Q8SYV9|MTH14_DROME	Pancrustacea	12	81
sp|Q8SZ16|SDHF3_DROME	Eukaryota	2	80
sp|Q8SZ63|GOGA5_DROME	Eukaryota	2	84
sp|Q8SZA8|ADXH2_DROME	cellular organisms	1	88
sp|Q8SZZ8|ICE2_DROME	Diptera	17	81
sp|Q8T045|RUMI_DROME	cellular organisms	1	88
sp|Q8T053|Y678_DROME	Endopterygota	16	66
sp|Q8T062|NEP4_DROME	cellular organisms	1	88
sp|Q8T079|GLYR1_DROME	cellular organisms	1	88
sp|Q8T088|WDR55_DROME	cellular organisms	1	88
sp|Q8T0B1|NEPR1_DROME	Metazoa	4	83
sp|Q8T0D4|TANT_DROME	Schizophora	21	100
sp|Q8T0G4|CONU_DROME	cellular organisms	1	88
sp|Q8T0R7|IDGF5_DROME	cellular organisms	1	88
sp|Q8T0S6|HIPPO_DROME	cellular organisms	1	92
sp|Q8T390|SH3G3_DROME	Eukaryota	2	88
sp|Q8T3L6|FABD_DROME	cellular organisms	1	88
sp|Q8T3U2|RS23_DROME	cellular organisms	1	85
sp|Q8T3X9|ISCA1_DROME	cellular organisms	1	88
sp|Q8T3Y0|SINAL_DROME	cellular organisms	1	96
sp|Q8T498|GAP2_DROME	cellular organisms	1	88
sp|Q8T4E1|GPI8_DROME	cellular organisms	1	88
sp|Q8T4F7|ENA_DROME	Eukaryota	2	84
sp|Q8T626|DLT_DROME	Eumetazoa	5	82
sp|Q8T6B9|PUF68_DROME	cellular organisms	1	88
sp|Q8T8L8|ALG10_DROME	cellular organisms	1	88
sp|Q8T8R1|CNBP_DROME	Schizophora	21	100
sp|Q8T9B6|MESD_DROME	Eukaryota	2	84
sp|Q8WSF3|FDL_DROME	cellular organisms	1	92
sp|Q8WTC1|RT15_DROME	cellular organisms	1	88
sp|Q94511|NDUS1_DROME	cellular organisms	1	88
sp|Q94514|COX5A_DROME	cellular organisms	1	88
sp|Q94515|DEGS1_DROME	cellular organisms	1	88
sp|Q94516|AT5F1_DROME	cellular organisms	1	85
sp|Q94517|HDAC1_DROME	cellular organisms	1	92
sp|Q94518|NACA_DROME	cellular organisms	1	88
sp|Q94519|ACPM_DROME	cellular organisms	1	88
sp|Q94521|DNAT_DROME	Protostomia	7	76
sp|Q94522|SUCA_DROME	cellular organisms	1	88
sp|Q94523|SDHA_DROME	cellular organisms	1	88
sp|Q94524|DYLT_DROME	cellular organisms	1	81
sp|Q94526|ORK1_DROME	cellular organisms	1	88
sp|Q94527|NFKB1_DROME	cellular organisms	1	88
sp|Q94529|GS1_DROME	cellular organisms	1	88
sp|Q94535|U2AF1_DROME	cellular organisms	1	88
sp|Q94545|ASH2_DROME	cellular organisms	1	88
sp|Q94546|ATU_DROME	Eukaryota	2	88
sp|Q94547|RGA_DROME	cellular organisms	1	88
sp|Q94887|NRX4_DROME	cellular organisms	1	88
sp|Q94890|H15_DROME	Eukaryota	2	96
sp|Q94899|CSN2_DROME	cellular organisms	1	88
sp|Q94900|GLUCL_DROME	cellular organisms	1	85
sp|Q94901|LARK_DROME	cellular organisms	1	92
sp|Q94913|REG5_DROME	Arthropoda	10	72
sp|Q94915|REG2_DROME	cellular organisms	1	88
sp|Q94918|VEIN_DROME	Bilateria	6	77
sp|Q94920|VDAC_DROME	cellular organisms	1	88
sp|Q94981|ARI1_DROME	cellular organisms	1	88
sp|Q95028|LDH_DROME	cellular organisms	1	88
sp|Q95029|CATL_DROME	cellular organisms	1	92
sp|Q95078|CP18A_DROME	cellular organisms	1	92
sp|Q95083|PSA5_DROME	cellular organisms	1	88
sp|Q95NH6|ATTC_DROME	Endopterygota	16	83
sp|Q95R48|OCTL_DROME	cellular organisms	1	88
sp|Q95RA8|MOB1_DROME	cellular organisms	1	88
sp|Q95RA9|GILT1_DROME	Eukaryota	2	88
sp|Q95RC0|NA30A_DROME	cellular organisms	1	88
sp|Q95RG8|GIT_DROME	cellular organisms	1	88
sp|Q95RI5|FAXC_DROME	cellular organisms	1	85
sp|Q95RJ9|EBI_DROME	cellular organisms	1	88
sp|Q95RN0|F172A_DROME	cellular organisms	1	81
sp|Q95RR8|PAN3_DROME	cellular organisms	1	81
sp|Q95RU0|CUE_DROME	cellular organisms	1	85
sp|Q95RV2|CAV_DROME	Endopterygota	16	58
sp|Q95RW8|OPTIX_DROME	cellular organisms	1	85
sp|Q95RX5|KCMF1_DROME	cellular organisms	1	88
sp|Q95SK3|CK5P3_DROME	Eukaryota	2	88
sp|Q95SP2|HRD1_DROME	cellular organisms	1	88
sp|Q95SS8|TMM70_DROME	Eumetazoa	5	86
sp|Q95ST2|WLS_DROME	Eukaryota	2	84
sp|Q95SX8|NAA60_DROME	cellular organisms	1	85
sp|Q95T10|XYLK_DROME	Metazoa	4	87
sp|Q95T12|FLOWR_DROME	Eumetazoa	5	86
sp|Q95T19|SLIMP_DROME	cellular organisms	1	88
sp|Q95T64|PGPLA_DROME	Bilateria	6	90
sp|Q95TJ9|CYCG_DROME	Eumetazoa	5	73
sp|Q95TN1|TPC13_DROME	Eukaryota	2	84
sp|Q95TN4|COG4_DROME	cellular organisms	1	88
sp|Q95TS5|INT9_DROME	cellular organisms	1	88
sp|Q95TU8|UNC5_DROME	cellular organisms	1	85
sp|Q95U54|MMS19_DROME	cellular organisms	1	85
sp|Q95UN8|M3KSL_DROME	cellular organisms	1	96
sp|Q95V55|FOXO_DROME	cellular organisms	1	92
sp|Q95YI5|US74C_DROME	cellular organisms	1	88
sp|Q960C5|LRCH_DROME	Eukaryota	2	84
sp|Q960E8|TF2H1_DROME	cellular organisms	1	88
sp|Q960N3|CORT_DROME	Eukaryota	2	88
sp|Q960T2|SAP47_DROME	Eukaryota	2	88
sp|Q960V3|MILT_DROME	Eumetazoa	5	86
sp|Q960W6|FACR3_DROME	cellular organisms	1	88
sp|Q960X4|TIP60_DROME	cellular organisms	1	88
sp|Q960X8|HRS_DROME	cellular organisms	1	88
sp|Q960Z0|KI10A_DROME	cellular organisms	1	88
sp|Q961C9|TNG11_DROME	Bilateria	6	86
sp|Q961D9|BCL9_DROME	Protostomia	7	80
sp|Q961G1|COG3_DROME	cellular organisms	1	88
sp|Q961J5|BALAT_DROME	cellular organisms	1	88
sp|Q967D7|TUTL_DROME	cellular organisms	1	88
sp|Q99323|MYSN_DROME	cellular organisms	1	92
sp|Q9BIR7|HSP75_DROME	cellular organisms	1	96
sp|Q9BIS2|HSP73_DROME	cellular organisms	1	96
sp|Q9BJZ5|FUSIL_DROME	Eukaryota	2	88
sp|Q9GN97|PGPLD_DROME	Bilateria	6	77
sp|Q9GNK5|PGPLC_DROME	cellular organisms	1	77
sp|Q9GNL3|FEND_DROME	Pancrustacea	12	87
sp|Q9GPJ1|SKEL2_DROME	cellular organisms	1	81
sp|Q9GQF1|JIP3_DROME	Metazoa	4	87
sp|Q9GQN0|RBP16_DROME	cellular organisms	1	88
sp|Q9GQN5|ATRX_DROME	cellular organisms	1	88
sp|Q9GQQ0|SPIN_DROME	cellular organisms	1	88
sp|Q9GSR1|DPOZ_DROME	cellular organisms	1	92
sp|Q9GU68|IF5A_DROME	cellular organisms	1	88
sp|Q9GYU7|MED10_DROME	Eukaryota	2	84
sp|Q9GYU8|NUP88_DROME	Eukaryota	2	88
sp|Q9GYV5|NEMO_DROME	Endopterygota	16	83
sp|Q9GYV9|MED7_DROME	Eukaryota	2	88
sp|Q9I7D3|CAPR1_DROME	Eumetazoa	5	82
sp|Q9I7F7|ACKL_DROME	cellular organisms	1	92
sp|Q9I7H9|OGFD1_DROME	cellular organisms	1	88
sp|Q9I7I0|CCNB3_DROME	cellular organisms	1	88
sp|Q9I7I7|SIRT2_DROME	cellular organisms	1	88
sp|Q9I7K0|JUPIT_DROME	Arthropoda	10	77
sp|Q9I7K5|TMEDE_DROME	cellular organisms	1	88
sp|Q9I7K6|NASP_DROME	Bilateria	6	54
sp|Q9I7M2|GTPBA_DROME	cellular organisms	1	88
sp|Q9I7S6|PDE9A_DROME	cellular organisms	1	88
sp|Q9I7S8|PUR6_DROME	cellular organisms	1	85
sp|Q9I7T7|LAR4_DROME	Eukaryota	2	88
sp|Q9I7U4|TITIN_DROME	cellular organisms	1	88
sp|Q9I7W5|SAS10_DROME	cellular organisms	1	88
sp|Q9I7X6|CARME_DROME	cellular organisms	1	88
sp|Q9I816|OR19A_DROME	Neoptera	15	92
sp|Q9N2M8|HDC_DROME	Metazoa	4	83
sp|Q9N2P6|VEPD_DROME	Drosophila	24	100
sp|Q9N658|GFI1_DROME	Bilateria	6	77
sp|Q9NB04|PATJ_DROME	Eukaryota	2	88
sp|Q9NB71|HIW_DROME	Eukaryota	2	88
sp|Q9NBD7|CLASP_DROME	cellular organisms	1	88
sp|Q9NBK5|TRC_DROME	cellular organisms	1	92
sp|Q9NBW1|FRIZ4_DROME	Metazoa	4	91
sp|Q9NDJ2|DOM_DROME	cellular organisms	1	88
sp|Q9NDM2|GUTR1_DROME	Eumetazoa	5	86
sp|Q9NEF6|VATD2_DROME	cellular organisms	1	88
sp|Q9NFP1|VNNL1_DROME	cellular organisms	1	85
sp|Q9NFP5|SH3BG_DROME	cellular organisms	1	85
sp|Q9NFT7|HXK2_DROME	cellular organisms	1	88
sp|Q9NFT9|HXK1_DROME	cellular organisms	1	88
sp|Q9NFU0|FMR1_DROME	cellular organisms	1	88
sp|Q9NFZ3|GBGE_DROME	Eumetazoa	5	78
sp|Q9NG98|TOP3A_DROME	cellular organisms	1	88
sp|Q9NGC3|CEG1A_DROME	cellular organisms	1	88
sp|Q9NGX9|CP302_DROME	cellular organisms	1	92
sp|Q9NHA8|BGBP3_DROME	cellular organisms	1	85
sp|Q9NHB0|GNBP1_DROME	cellular organisms	1	85
sp|Q9NHD5|SAN_DROME	cellular organisms	1	88
sp|Q9NHE5|CAPS_DROME	Metazoa	4	87
sp|Q9NHV9|VAV_DROME	cellular organisms	1	88
sp|Q9NHX0|RBX1B_DROME	cellular organisms	1	88
sp|Q9NI63|PMYT1_DROME	cellular organisms	1	88
sp|Q9NII1|ADAR_DROME	cellular organisms	1	88
sp|Q9NIP6|CP2B_DROME	Endopterygota	16	83
sp|Q9NIV1|E2AK3_DROME	cellular organisms	1	88
sp|Q9NIV2|STEL8_DROME	cellular organisms	1	88
sp|Q9NJB5|ONEC_DROME	Eumetazoa	5	86
sp|Q9NJG9|SUZ12_DROME	Eukaryota	2	84
sp|Q9NJH0|EF1G_DROME	cellular organisms	1	88
[truncated: 11,822 more rows]

## Sheet: 7227_gene_age_summary
#number_of_genes	phylostratum	phylorank
58	Drosophila melanogaster	27
106	melanogaster subgroup	26
395	melanogaster group	25
211	Sophophora	24
263	Drosophila	23
471	Drosophilinae	22
102	Acalyptratae	21
669	Schizophora	20
2	Cyclorrhapha	19
0	Muscomorpha	18
186	Brachycera	17
294	Diptera	16
279	Endopterygota	15
269	Neoptera	14
122	Pterygota	13
8	Hexapoda	12
163	Pancrustacea	11
0	Mandibulata	10
141	Arthropoda	9
10	Panarthropoda	8
28	Ecdysozoa	7
129	Protostomia	6
398	Bilateria	5
174	Metazoa	4
260	Opisthokonta	3
1549	Eukaryota	2
7003	cellular organisms	1

## Sheet: 7227_founder_events
#gene_family	phylostratum	rank	family_size
sp|Q05319|STUB_DROME,tr|A1Z7M3|A1Z7M3_DROME,tr|A8DY75|A8DY75_DROME,sp|B7YZU2|LINT_DROME,tr|Q9I7V4|Q9I7V4_DROME,tr|Q9W2C8|Q9W2C8_DROME,tr|A0A4D6K1E7|A0A4D6K1E7_DROME,tr|A1Z7M5|A1Z7M5_DROME,tr|Q9VR15|Q9VR15_DROME,tr|Q9VUG2|Q9VUG2_DROME,tr|A1Z7M7|A1Z7M7_DROME,tr|Q0E8E2|Q0E8E2_DROME,tr|Q9VW19|Q9VW19_DROME,tr|Q9VUF0|Q9VUF0_DROME,tr|Q9VZH5|Q9VZH5_DROME,tr|Q7JPN9|Q7JPN9_DROME,tr|Q7KVM3|Q7KVM3_DROME,tr|Q…	cellular organisms	1	253
tr|A0A0B4KG35|A0A0B4KG35_DROME,tr|D1YSG0|D1YSG0_DROME,tr|Q0E981|Q0E981_DROME,tr|A1ZBL9|A1ZBL9_DROME,tr|Q9W532|Q9W532_DROME,tr|Q9VGP9|Q9VGP9_DROME,tr|Q9VGQ0|Q9VGQ0_DROME,tr|A1ZBC4|A1ZBC4_DROME,tr|O18645|O18645_DROME,tr|Q9VUV4|Q9VUV4_DROME,tr|A0A6H2EG35|A0A6H2EG35_DROME,tr|Q9VPW3|Q9VPW3_DROME,sp|Q9VKN7|AURKB_DROME,sp|Q7PLI7|DCLK_DROME,tr|Q8T4D4|Q8T4D4_DROME,tr|A1Z7Y7|A1Z7Y7_DROME,sp|Q00168|KCC2A_DR…	cellular organisms	1	190
sp|Q9V4I1|CP9B2_DROME,sp|Q9V4I0|CP9B1_DROME,sp|Q9VG82|CP9F2_DROME,sp|Q9W130|CP9C1_DROME,sp|Q9V6H1|CP9H1_DROME,tr|A0A2U8U1P3|A0A2U8U1P3_DROME,sp|Q9V674|CP6G1_DROME,sp|Q9V4U9|C6A13_DROME,sp|Q9V4U7|C6A14_DROME,sp|Q9V675|CP6G2_DROME,sp|Q9V771|C6A23_DROME,sp|Q9V770|C6A17_DROME,sp|Q9V9L1|CP6W1_DROME,sp|Q9VCW1|CP6D4_DROME,sp|P82711|C6A19_DROME,sp|Q9V774|C6A21_DROME,tr|X2J9F6|X2J9F6_DROME,sp|Q27594|CP6A9…	cellular organisms	1	89
tr|Q9VFQ3|Q9VFQ3_DROME,sp|P18488|EMS_DROME,sp|P31264|HMPB_DROME,sp|P22807|SLOU_DROME,tr|Q9VYL0|Q9VYL0_DROME,tr|Q9VEA3|Q9VEA3_DROME,sp|P07548|DFD_DROME,sp|P22809|BAGP_DROME,tr|Q8MZ02|Q8MZ02_DROME,tr|Q9VSC2|Q9VSC2_DROME,sp|P09090|ZEN2_DROME,sp|P10181|ROUGH_DROME,sp|Q04787|BSH_DROME,sp|P09089|ZEN1_DROME,tr|Q7KUL4|Q7KUL4_DROME,tr|Q9VFK4|Q9VFK4_DROME,sp|P02833|ANTP_DROME,sp|Q03372|HMSH_DROME,tr|Q7KS72…	cellular organisms	1	76
tr|Q9W260|Q9W260_DROME,tr|Q9VCT4|Q9VCT4_DROME,tr|A0A0B4LI09|A0A0B4LI09_DROME,tr|Q9VP08|Q9VP08_DROME,sp|P15364|AMAL_DROME,tr|Q4V3F0|Q4V3F0_DROME,tr|Q9W4R3|Q9W4R3_DROME,tr|Q9VAR6|Q9VAR6_DROME,sp|Q24372|LACH_DROME,tr|B7Z153|B7Z153_DROME,tr|A4IJ70|A4IJ70_DROME,tr|Q9W259|Q9W259_DROME,tr|Q8IP70|Q8IP70_DROME,tr|Q7JXW8|Q7JXW8_DROME,tr|Q7PLL7|Q7PLL7_DROME,tr|A8JNC7|A8JNC7_DROME,sp|Q9VS29|DSCL_DROME,tr|M9P…	cellular organisms	1	70
tr|M9PG08|M9PG08_DROME,sp|P48148|RHO1_DROME,sp|P40792|RAC1_DROME,tr|Q7JWS8|Q7JWS8_DROME,sp|P48554|RAC2_DROME,sp|P40793|CDC42_DROME,sp|Q24192|RHOL_DROME,tr|Q0KHU4|Q0KHU4_DROME,tr|Q9W3Q0|Q9W3Q0_DROME,tr|O18335|O18335_DROME,tr|Q9W2V3|Q9W2V3_DROME,sp|Q9VP48|RAB26_DROME,tr|Q7PLE9|Q7PLE9_DROME,sp|P08646|RAS1_DROME,tr|Q8IRK9|Q8IRK9_DROME,tr|Q9VZ47|Q9VZ47_DROME,tr|Q9VIW6|Q9VIW6_DROME,tr|Q9W5X0|Q9W5X0_DRO…	cellular organisms	1	65
sp|Q9V3J8|WDS_DROME,tr|Q1RKU8|Q1RKU8_DROME,tr|A1ZB93|A1ZB93_DROME,tr|Q9VE73|Q9VE73_DROME,sp|Q9VKQ3|WDR12_DROME,tr|Q9VC96|Q9VC96_DROME,sp|Q24371|L2DTL_DROME,sp|Q7K0L4|WDR26_DROME,tr|Q8IMK1|Q8IMK1_DROME,tr|B7Z0R7|B7Z0R7_DROME,sp|Q24572|CAF1_DROME,tr|Q9W4Z9|Q9W4Z9_DROME,tr|D3DML3|D3DML3_DROME,tr|Q9VHT2|Q9VHT2_DROME,tr|Q9VNG2|Q9VNG2_DROME,tr|Q9W4H9|Q9W4H9_DROME,tr|Q9VSN7|Q9VSN7_DROME,sp|Q9VU68|WDR1_D…	cellular organisms	1	64
tr|Q9VE54|Q9VE54_DROME,tr|Q9VAB8|Q9VAB8_DROME,tr|Q9VHA9|Q9VHA9_DROME,tr|Q4V5A5|Q4V5A5_DROME,tr|Q9VNZ4|Q9VNZ4_DROME,tr|Q7K4G8|Q7K4G8_DROME,tr|B7Z141|B7Z141_DROME,tr|B7Z152|B7Z152_DROME,tr|Q7K1V0|Q7K1V0_DROME,tr|Q9W2U6|Q9W2U6_DROME,tr|Q9VEF3|Q9VEF3_DROME,tr|A8JQX6|A8JQX6_DROME,tr|A1ZBC5|A1ZBC5_DROME,sp|P28166|ZFH1_DROME,sp|P08970|SUHW_DROME,tr|Q59E05|Q59E05_DROME,tr|Q9VL91|Q9VL91_DROME,tr|Q9VPA2|Q9…	cellular organisms	1	63
tr|A0A0B4KHD0|A0A0B4KHD0_DROME,sp|P22270|OAR_DROME,sp|Q24563|DOPR2_DROME,tr|Q9VEG1|Q9VEG1_DROME,sp|P28286|5HT2B_DROME,tr|Q9VEG2|Q9VEG2_DROME,sp|P28285|5HT2A_DROME,sp|P41596|DOPR1_DROME,sp|P20905|5HT1R_DROME,sp|Q7JQF1|OAMB_DROME,sp|Q8IS44|DRD2L_DROME,sp|P16395|ACM1_DROME,sp|Q9VCZ3|OCTB1_DROME,sp|Q4LBB6|OCTB3_DROME,tr|Q8IPN2|Q8IPN2_DROME,sp|Q4LBB9|OCTB2_DROME,tr|A0A0B4KFU6|A0A0B4KFU6_DROME,sp|P0600…	cellular organisms	1	60
tr|A1Z8H1|A1Z8H1_DROME,tr|A8DRW0|A8DRW0_DROME,tr|Q9VRU9|Q9VRU9_DROME,tr|Q95RB2|Q95RB2_DROME,tr|P92181|P92181_DROME,tr|P92194|P92194_DROME,tr|A1Z8H6|A1Z8H6_DROME,tr|Q9I7C6|Q9I7C6_DROME,tr|Q9VS14|Q9VS14_DROME,tr|Q9VTC6|Q9VTC6_DROME,tr|Q9VTC7|Q9VTC7_DROME,tr|Q9VRU7|Q9VRU7_DROME,tr|A1Z8H7|A1Z8H7_DROME,tr|A1Z8Z3|A1Z8Z3_DROME,tr|P91939|P91939_DROME,tr|Q9VYM0|Q9VYM0_DROME,tr|Q9VP53|Q9VP53_DROME,tr|Q9VTC…	cellular organisms	1	56
tr|Q4V4D1|Q4V4D1_DROME,tr|Q961Q8|Q961Q8_DROME,tr|Q9VBS6|Q9VBS6_DROME,tr|Q107I8|Q107I8_DROME,tr|Q9VGJ7|Q9VGJ7_DROME,tr|Q9VBS0|Q9VBS0_DROME,tr|Q9VBS3|Q9VBS3_DROME,tr|Q9VGJ8|Q9VGJ8_DROME,tr|Q9VBS4|Q9VBS4_DROME,tr|Q9VGJ6|Q9VGJ6_DROME,tr|Q8IMT2|Q8IMT2_DROME,tr|A0A0B4KGX8|A0A0B4KGX8_DROME,tr|Q9VBS7|Q9VBS7_DROME,tr|Q9VBS5|Q9VBS5_DROME,tr|Q9VBT0|Q9VBT0_DROME,tr|Q8IMT4|Q8IMT4_DROME,tr|A0A1Z1CH25|A0A1Z1CH2…	cellular organisms	1	51
tr|Q4AB35|Q4AB35_DROME,tr|Q4AB36|Q4AB36_DROME,tr|A1Z922|A1Z922_DROME,tr|Q4ABF4|Q4ABF4_DROME,tr|A1Z924|A1Z924_DROME,tr|Q4ABG8|Q4ABG8_DROME,tr|Q4ABI6|Q4ABI6_DROME,tr|A1ZA59|A1ZA59_DROME,tr|Q4AB20|Q4AB20_DROME,tr|A0A0B4JDE6|A0A0B4JDE6_DROME,tr|Q4ABI7|Q4ABI7_DROME,tr|Q4AB39|Q4AB39_DROME,tr|Q0E9B1|Q0E9B1_DROME,tr|Q4ABI4|Q4ABI4_DROME,tr|Q4ABI3|Q4ABI3_DROME,tr|Q4ABK1|Q4ABK1_DROME,tr|Q4ABJ1|Q4ABJ1_DROME,…	Diptera	17	49
tr|Q0KHQ1|Q0KHQ1_DROME,tr|Q9VE52|Q9VE52_DROME,tr|Q9VM49|Q9VM49_DROME,tr|Q8IP90|Q8IP90_DROME,tr|Q9VCY1|Q9VCY1_DROME,tr|M9PBZ2|M9PBZ2_DROME,tr|Q9VYI0|Q9VYI0_DROME,tr|M9NFQ7|M9NFQ7_DROME,tr|E1JIZ9|E1JIZ9_DROME,tr|Q9VND7|Q9VND7_DROME,tr|A8JPX0|A8JPX0_DROME,tr|A0A6M3Q6L8|A0A6M3Q6L8_DROME,sp|Q24207|BOULE_DROME,tr|Q8IMX4|Q8IMX4_DROME,tr|Q0E8R3|Q0E8R3_DROME,tr|Q9VT19|Q9VT19_DROME,tr|Q9VIS0|Q9VIS0_DROME,s…	cellular organisms	1	46
tr|Q7JZE8|Q7JZE8_DROME,tr|A1Z9L9|A1Z9L9_DROME,tr|A1Z9M0|A1Z9M0_DROME,tr|Q9VX14|Q9VX14_DROME,tr|Q9VMK0|Q9VMK0_DROME,sp|Q7K566|BMCP_DROME,tr|Q9VAJ9|Q9VAJ9_DROME,sp|Q9VMK1|UCP4C_DROME,tr|Q9VZ93|Q9VZ93_DROME,tr|Q9VZ94|Q9VZ94_DROME,tr|Q9Y166|Q9Y166_DROME,sp|Q9VA73|CMC_DROME,tr|A1Z7S4|A1Z7S4_DROME,tr|Q7K0L7|Q7K0L7_DROME,tr|A1Z787|A1Z787_DROME,tr|Q9VKZ5|Q9VKZ5_DROME,tr|Q9VDM3|Q9VDM3_DROME,tr|O62526|O625…	cellular organisms	1	45
tr|Q9W030|Q9W030_DROME,tr|Q8SXL5|Q8SXL5_DROME,tr|Q8IRF4|Q8IRF4_DROME,tr|M9PF73|M9PF73_DROME,tr|Q8IMQ3|Q8IMQ3_DROME,tr|Q9VTR2|Q9VTR2_DROME,tr|Q9Y156|Q9Y156_DROME,tr|Q9VW91|Q9VW91_DROME,tr|Q8IQJ4|Q8IQJ4_DROME,tr|Q9VW81|Q9VW81_DROME,tr|Q9VR79|Q9VR79_DROME,tr|Q9VNL0|Q9VNL0_DROME,sp|Q9VMM6|OBSTE_DROME,tr|O17452|O17452_DROME,tr|Q9VTR4|Q9VTR4_DROME,tr|Q9VU72|Q9VU72_DROME,tr|Q9VTN2|Q9VTN2_DROME,tr|F3YDE1…	cellular organisms	1	44
sp|Q868Z9|PPN_DROME,tr|B9EQU3|B9EQU3_DROME,tr|C4NAN9|C4NAN9_DROME,tr|E1JHS1|E1JHS1_DROME,tr|C9QNZ6|C9QNZ6_DROME,tr|B4ZJ91|B4ZJ91_DROME,tr|E1JHS6|E1JHS6_DROME,tr|Q9VQT8|Q9VQT8_DROME,tr|E1JHS5|E1JHS5_DROME,tr|Q9VQT7|Q9VQT7_DROME,tr|M9NDD9|M9NDD9_DROME,tr|E1JHS7|E1JHS7_DROME,tr|Q9VQT9|Q9VQT9_DROME,tr|Q4V4A5|Q4V4A5_DROME,tr|Q9VQU0|Q9VQU0_DROME,tr|Q9VQT1|Q9VQT1_DROME,tr|Q4V621|Q4V621_DROME,tr|Q9VQT6|Q…	cellular organisms	1	44
sp|O61305|DDX19_DROME,sp|Q9VHS8|IF4A3_DROME,sp|Q02748|IF4A_DROME,sp|P23128|DDX6_DROME,tr|Q9V3C4|Q9V3C4_DROME,sp|Q27268|DX39B_DROME,sp|P09052|VASA1_DROME,tr|Q9VIF6|Q9VIF6_DROME,tr|Q9VTC1|Q9VTC1_DROME,tr|Q7JQN4|Q7JQN4_DROME,sp|Q9VHP0|DDX3_DROME,tr|Q9W3M7|Q9W3M7_DROME,sp|P19109|DDX17_DROME,sp|Q9V3C0|DDX41_DROME,tr|Q9VXW2|Q9VXW2_DROME,tr|Q8MZI3|Q8MZI3_DROME,tr|Q7K4L8|Q7K4L8_DROME,tr|Q8SY39|Q8SY39_DRO…	cellular organisms	1	37
tr|Q7JZ94|Q7JZ94_DROME,tr|Q7JZJ3|Q7JZJ3_DROME,tr|Q7K2P1|Q7K2P1_DROME,sp|Q9V7U0|RESIL_DROME,tr|Q4V6L8|Q4V6L8_DROME,tr|M9PFX4|M9PFX4_DROME,tr|Q5U126|Q5U126_DROME,tr|Q9W077|Q9W077_DROME,tr|Q9VSH7|Q9VSH7_DROME,tr|Q9W078|Q9W078_DROME,tr|O97060|O97060_DROME,tr|Q9W471|Q9W471_DROME,tr|O97061|O97061_DROME,tr|O97063|O97063_DROME,tr|O97064|O97064_DROME,tr|O97062|O97062_DROME,tr|O97059|O97059_DROME,tr|Q9V3L8…	cellular organisms	1	37
tr|Q9VHA8|Q9VHA8_DROME,tr|Q9V3W1|Q9V3W1_DROME,sp|Q24133|DNAJ1_DROME,sp|Q9VPQ2|DJSHV_DROME,tr|Q9VNW0|Q9VNW0_DROME,tr|A8DYF7|A8DYF7_DROME,tr|Q9VPY9|Q9VPY9_DROME,tr|Q9W2U5|Q9W2U5_DROME,sp|Q27237|TID_DROME,tr|Q9VFV9|Q9VFV9_DROME,sp|Q9VXT2|DJC25_DROME,tr|Q7PLG1|Q7PLG1_DROME,tr|Q9VX95|Q9VX95_DROME,tr|M9PD23|M9PD23_DROME,tr|Q9W0X8|Q9W0X8_DROME,tr|Q9VFP0|Q9VFP0_DROME,sp|Q9VGR7|Y6693_DROME,tr|Q8SZX1|Q8SZX…	cellular organisms	1	36
tr|Q8SZW5|Q8SZW5_DROME,tr|A0A0B4K6V8|A0A0B4K6V8_DROME,tr|Q9VIB1|Q9VIB1_DROME,tr|Q9W243|Q9W243_DROME,tr|A0A0B4K6L1|A0A0B4K6L1_DROME,tr|Q9VIB3|Q9VIB3_DROME,tr|Q961N0|Q961N0_DROME,tr|Q9VIC3|Q9VIC3_DROME,tr|Q9VIB6|Q9VIB6_DROME,tr|Q9VIC0|Q9VIC0_DROME,tr|Q9VIB5|Q9VIB5_DROME,tr|A0A0B4LHM3|A0A0B4LHM3_DROME,tr|Q9W2F4|Q9W2F4_DROME,tr|Q9W4N5|Q9W4N5_DROME,tr|Q9VLA3|Q9VLA3_DROME,tr|A1ZA98|A1ZA98_DROME,tr|A1ZA…	cellular organisms	1	35
tr|Q7K2V7|Q7K2V7_DROME,tr|Q7K1I4|Q7K1I4_DROME,tr|Q9NB13|Q9NB13_DROME,tr|Q7JWV7|Q7JWV7_DROME,tr|Q7KJ73|Q7KJ73_DROME,tr|Q9VID1|Q9VID1_DROME,tr|Q9VLH1|Q9VLH1_DROME,tr|Q7K527|Q7K527_DROME,tr|Q7K010|Q7K010_DROME,tr|A1Z8K7|A1Z8K7_DROME,tr|Q9W4X6|Q9W4X6_DROME,tr|Q9VLH0|Q9VLH0_DROME,tr|A0A0B4KFQ5|A0A0B4KFQ5_DROME,tr|A1Z6T8|A1Z6T8_DROME,tr|A0A0B4KH03|A0A0B4KH03_DROME,tr|A1Z6U3|A1Z6U3_DROME,tr|Q1EC46|Q1EC4…	cellular organisms	1	35
tr|Q9V3N5|Q9V3N5_DROME,tr|Q4QPP5|Q4QPP5_DROME,tr|A0A0B4KFL3|A0A0B4KFL3_DROME,tr|Q9Y162|Q9Y162_DROME,sp|Q8I0P1|SPAST_DROME,sp|Q9VQN8|FIGL1_DROME,tr|Q9VL02|Q9VL02_DROME,tr|Q9V3Q1|Q9V3Q1_DROME,sp|Q7KN62|TERA_DROME,tr|Q9VK63|Q9VK63_DROME,tr|Q9VS62|Q9VS62_DROME,tr|Q9V405|Q9V405_DROME,tr|Q7KMQ0|Q7KMQ0_DROME,tr|Q9VH79|Q9VH79_DROME,tr|Q9VA54|Q9VA54_DROME,tr|Q9VTQ9|Q9VTQ9_DROME,tr|Q9W414|Q9W414_DROME,sp|P…	cellular organisms	1	35
tr|Q8SYL7|Q8SYL7_DROME,tr|Q9VGT5|Q9VGT5_DROME,tr|Q9VGT3|Q9VGT3_DROME,tr|Q9VGT4|Q9VGT4_DROME,tr|Q9VGT0|Q9VGT0_DROME,tr|Q9VDA5|Q9VDA5_DROME,tr|Q9VGS9|Q9VGS9_DROME,tr|Q9W2J4|Q9W2J4_DROME,tr|Q9VJ81|Q9VJ81_DROME,tr|Q9W2J3|Q9W2J3_DROME,tr|Q9VGT8|Q9VGT8_DROME,tr|Q9VGT2|Q9VGT2_DROME,tr|Q9VGT1|Q9VGT1_DROME,tr|Q9VJ47|Q9VJ47_DROME,tr|Q9V9X9|Q9V9X9_DROME,tr|Q9VJH8|Q9VJH8_DROME,tr|Q7K7B0|Q7K7B0_DROME,tr|Q9VGS…	cellular organisms	1	35
tr|A1ZB71|A1ZB71_DROME,tr|A1ZB70|A1ZB70_DROME,tr|A1ZB73|A1ZB73_DROME,tr|A1ZB72|A1ZB72_DROME,tr|A1ZB69|A1ZB69_DROME,tr|Q7K8X7|Q7K8X7_DROME,tr|A1ZB68|A1ZB68_DROME,tr|Q4V6J1|Q4V6J1_DROME,tr|Q7JYZ9|Q7JYZ9_DROME,tr|Q7KK90|Q7KK90_DROME,tr|Q9XYZ9|Q9XYZ9_DROME,tr|Q7JVZ8|Q7JVZ8_DROME,tr|Q9VG92|Q9VG92_DROME,sp|Q9VG94|GSTD6_DROME,sp|Q9VG93|GSTD7_DROME,sp|Q9VG96|GSTD4_DROME,sp|P20432|GSTD1_DROME,sp|Q9VG97|GS…	cellular organisms	1	33
tr|M9MRT1|M9MRT1_DROME,tr|Q0E8T1|Q0E8T1_DROME,tr|Q9VJH1|Q9VJH1_DROME,tr|Q9VQC2|Q9VQC2_DROME,tr|Q4V566|Q4V566_DROME,tr|Q9VB89|Q9VB89_DROME,tr|A1ZAL5|A1ZAL5_DROME,tr|Q9VB88|Q9VB88_DROME,tr|Q9VLU1|Q9VLU1_DROME,tr|Q9VB90|Q9VB90_DROME,tr|A8DYT7|A8DYT7_DROME,tr|Q9VB91|Q9VB91_DROME,tr|Q9VB92|Q9VB92_DROME,tr|Q9VB93|Q9VB93_DROME,tr|Q9VB94|Q9VB94_DROME,tr|Q9VBQ2|Q9VBQ2_DROME,tr|Q9VX01|Q9VX01_DROME,tr|Q9VZN…	cellular organisms	1	33
tr|A8JNK4|A8JNK4_DROME,sp|X2JAU8|NWK_DROME,tr|Q9VMJ4|Q9VMJ4_DROME,sp|Q8I7C3|LASP1_DROME,tr|Q7K4D1|Q7K4D1_DROME,sp|Q08012|GRAP_DROME,tr|Q9VPU1|Q9VPU1_DROME,tr|M9ND00|M9ND00_DROME,tr|A0A0B4KI34|A0A0B4KI34_DROME,tr|M9PEE4|M9PEE4_DROME,tr|Q9VDF4|Q9VDF4_DROME,tr|A8DZ19|A8DZ19_DROME,tr|A0A0B4K774|A0A0B4K774_DROME,tr|A0A0B4KEV7|A0A0B4KEV7_DROME,tr|A0A6M3QH40|A0A6M3QH40_DROME,tr|X2JAX8|X2JAX8_DROME,tr|Q9…	cellular organisms	1	32
tr|Q9VLQ7|Q9VLQ7_DROME,tr|Q9VII7|Q9VII7_DROME,tr|Q9VLZ8|Q9VLZ8_DROME,sp|Q7YTY6|SP42D_DROME,tr|Q0E8V6|Q0E8V6_DROME,tr|Q7JV69|Q7JV69_DROME,tr|Q7KA66|Q7KA66_DROME,tr|Q7K8Y5|Q7K8Y5_DROME,tr|Q8SZF4|Q8SZF4_DROME,tr|A1Z6R4|A1Z6R4_DROME,tr|Q9VLV3|Q9VLV3_DROME,tr|A1Z6R3|A1Z6R3_DROME,tr|Q7K508|Q7K508_DROME,tr|Q7JWX3|Q7JWX3_DROME,tr|A1Z6V5|A1Z6V5_DROME,tr|Q9VL44|Q9VL44_DROME,tr|Q9VFC1|Q9VFC1_DROME,sp|Q9VFC2…	cellular organisms	1	30
tr|Q86LG7|Q86LG7_DROME,sp|O61365|NACH_DROME,sp|Q9VL84|PPK11_DROME,tr|Q9W250|Q9W250_DROME,sp|Q86LG1|PPK28_DROME,tr|Q8IMV2|Q8IMV2_DROME,tr|Q0KHW3|Q0KHW3_DROME,tr|Q9VS73|Q9VS73_DROME,tr|Q9VME9|Q9VME9_DROME,tr|A0A0B4K691|A0A0B4K691_DROME,tr|Q86LH3|Q86LH3_DROME,tr|Q9V9Y5|Q9V9Y5_DROME,tr|Q7KTW2|Q7KTW2_DROME,tr|Q7KT94|Q7KT94_DROME,sp|Q9VAJ3|PPK19_DROME,tr|Q9VAJ6|Q9VAJ6_DROME,tr|A8JV41|A8JV41_DROME,tr|Q8…	cellular organisms	1	30
sp|Q8IR79|LIMK1_DROME,tr|Q9V472|Q9V472_DROME,sp|P29673|APTE_DROME,sp|Q8IRC7|AWH_DROME,sp|P28167|ZFH2_DROME,tr|M9PD53|M9PD53_DROME,tr|Q9VJ37|Q9VJ37_DROME,tr|Q9VCQ7|Q9VCQ7_DROME,sp|P53777|MLP1_DROME,sp|Q24400|MLP2_DROME,tr|Q59DP4|Q59DP4_DROME,tr|Q9VTW3|Q9VTW3_DROME,tr|Q9VTW5|Q9VTW5_DROME,tr|M9PI02|M9PI02_DROME,tr|Q9VL21|Q9VL21_DROME,tr|Q8INN6|Q8INN6_DROME,tr|E1JIH3|E1JIH3_DROME,tr|Q8MLQ2|Q8MLQ2_DRO…	cellular organisms	1	29
tr|Q9VBM1|Q9VBM1_DROME,tr|Q9VBM0|Q9VBM0_DROME,tr|A1Z777|A1Z777_DROME,tr|M9PGG8|M9PGG8_DROME,sp|P49258|CALL_DROME,tr|Q8T415|Q8T415_DROME,sp|P47949|TNNC3_DROME,sp|P47948|TNNC2_DROME,tr|Q7K049|Q7K049_DROME,sp|P62152|CALM_DROME,sp|P54357|MLC2_DROME,tr|Q9W0M9|Q9W0M9_DROME,sp|P47947|TNNC1_DROME,sp|P48593|E631_DROME,sp|P40423|SQH_DROME,tr|Q9VMT2|Q9VMT2_DROME,tr|Q7K860|Q7K860_DROME,tr|Q9W200|Q9W200_DROME…	cellular organisms	1	29
tr|Q8IN10|Q8IN10_DROME,tr|Q8IN09|Q8IN09_DROME,tr|Q8IN08|Q8IN08_DROME,tr|A1Z882|A1Z882_DROME,tr|Q9VT09|Q9VT09_DROME,tr|A1ZA16|A1ZA16_DROME,tr|B7YZQ4|B7YZQ4_DROME,tr|A1ZA15|A1ZA15_DROME,tr|A1ZAY9|A1ZAY9_DROME,tr|B7Z0P2|B7Z0P2_DROME,tr|A1Z9Y5|A1Z9Y5_DROME,tr|B7YZQ6|B7YZQ6_DROME,tr|A1ZA14|A1ZA14_DROME,tr|Q9VRI8|Q9VRI8_DROME,tr|Q8IQE2|Q8IQE2_DROME,tr|Q9VT95|Q9VT95_DROME,tr|Q9W155|Q9W155_DROME,tr|A1Z8N…	Eukaryota	2	29
sp|Q9V877|SUB_DROME,tr|Q9VZF5|Q9VZF5_DROME,tr|Q9VKW4|Q9VKW4_DROME,sp|A1ZAJ2|KIF1A_DROME,tr|Q9VRK9|Q9VRK9_DROME,sp|P46863|KL61_DROME,tr|Q9XZ29|Q9XZ29_DROME,tr|A0A0B4KFR5|A0A0B4KFR5_DROME,tr|A0A126GUN8|A0A126GUN8_DROME,tr|Q9V4A1|Q9V4A1_DROME,sp|P17210|KINH_DROME,sp|P46867|KLP68_DROME,tr|Q9VSW5|Q9VSW5_DROME,tr|Q9VKI0|Q9VKI0_DROME,sp|Q9VB25|KL98A_DROME,tr|Q7KSK2|Q7KSK2_DROME,sp|P20480|NCD_DROME,sp|Q9…	cellular organisms	1	29
tr|Q5BIE4|Q5BIE4_DROME,tr|A1ZBD9|A1ZBD9_DROME,tr|Q8MS66|Q8MS66_DROME,tr|Q8MRP7|Q8MRP7_DROME,tr|Q8MMD6|Q8MMD6_DROME,tr|Q9W1Z0|Q9W1Z0_DROME,tr|Q9W1Z3|Q9W1Z3_DROME,tr|Q9W1Z2|Q9W1Z2_DROME,tr|Q9W1Z1|Q9W1Z1_DROME,tr|Q8MS84|Q8MS84_DROME,tr|Q9V9S4|Q9V9S4_DROME,tr|Q9W1Y9|Q9W1Y9_DROME,sp|Q9V7S5|PICO_DROME,tr|Q9W4G7|Q9W4G7_DROME,tr|Q9VYG7|Q9VYG7_DROME,tr|Q7K2N3|Q7K2N3_DROME,tr|Q9VJW8|Q9VJW8_DROME,tr|Q9VPX2|…	cellular organisms	1	28
tr|Q9VRR0|Q9VRR0_DROME,tr|Q9VRT4|Q9VRT4_DROME,tr|Q9VRQ8|Q9VRQ8_DROME,tr|Q9VDV5|Q9VDV5_DROME,tr|Q9VDV6|Q9VDV6_DROME,sp|Q9VIK2|CART_DROME,tr|Q9VDV9|Q9VDV9_DROME,tr|Q9VDW0|Q9VDW0_DROME,sp|Q961J5|BALAT_DROME,tr|Q9VFG2|Q9VFG2_DROME,tr|Q9VDV7|Q9VDV7_DROME,tr|Q9VDV8|Q9VDV8_DROME,sp|Q9VCA2|ORCT_DROME,tr|Q9VFG0|Q9VFG0_DROME,sp|Q95R48|OCTL_DROME,tr|Q9VFG1|Q9VFG1_DROME,tr|Q7K3M6|Q7K3M6_DROME,tr|A0A0B4KFK6|A…	cellular organisms	1	28
tr|Q6GV06|Q6GV06_DROME,sp|O46197|A29AB_DROME,tr|Q9VLM0|Q9VLM0_DROME,tr|Q9VPS1|Q9VPS1_DROME,tr|B7YZU7|B7YZU7_DROME,tr|Q9VPS3|Q9VPS3_DROME,tr|Q9VPS2|Q9VPS2_DROME,tr|Q9VQ53|Q9VQ53_DROME,tr|Q9VM16|Q9VM16_DROME,tr|Q9VLW1|Q9VLW1_DROME,tr|Q9VQU4|Q9VQU4_DROME,tr|Q9VQX3|Q9VQX3_DROME,tr|A1Z8L7|A1Z8L7_DROME,tr|Q9W3D8|Q9W3D8_DROME,sp|Q59DY5|LEDL3_DROME,tr|Q8IRH8|Q8IRH8_DROME,tr|M9PB26|M9PB26_DROME,sp|Q59DY6|…	cellular organisms	1	28
sp|Q9VDM1|OR92A_DROME,sp|Q9VT90|OR67C_DROME,sp|Q9VHQ2|OR85D_DROME,sp|P81917|OR43A_DROME,sp|Q9VHQ6|OR85C_DROME,sp|Q9VHQ7|OR85B_DROME,sp|Q9W2U9|OR9A_DROME,sp|P82986|OR82A_DROME,sp|Q9V568|OR45A_DROME,sp|Q9VT08|OR67A_DROME,sp|P81921|OR47A_DROME,sp|Q9VHE6|OR85F_DROME,sp|Q9VXL0|OR13A_DROME,sp|Q9V6A9|OR49A_DROME,sp|P82985|OR69B_DROME,sp|Q9V6H2|OR49B_DROME,sp|P81911|OR22C_DROME,sp|Q9W5G6|OR1A_DROME,sp|Q9…	cellular organisms	1	28
tr|Q9VME6|Q9VME6_DROME,tr|Q9VME2|Q9VME2_DROME,tr|Q9VME3|Q9VME3_DROME,tr|Q9VJK5|Q9VJK5_DROME,tr|Q9VYJ1|Q9VYJ1_DROME,tr|A1Z910|A1Z910_DROME,tr|Q9VK72|Q9VK72_DROME,tr|Q9W4B8|Q9W4B8_DROME,sp|Q9W436|NEP_DROME,sp|Q9W5Y0|NEP3_DROME,tr|Q9Y136|Q9Y136_DROME,tr|Q9VMU6|Q9VMU6_DROME,sp|Q8T062|NEP4_DROME,tr|Q9VAS0|Q9VAS0_DROME,tr|Q9VAS4|Q9VAS4_DROME,tr|Q9VAS2|Q9VAS2_DROME,tr|Q9VAY0|Q9VAY0_DROME,tr|Q9VCU3|Q9VCU…	cellular organisms	1	28
tr|Q9VBD9|Q9VBD9_DROME,tr|Q9VBE0|Q9VBE0_DROME,tr|Q9VBE2|Q9VBE2_DROME,tr|Q9VBD5|Q9VBD5_DROME,tr|Q9VBD7|Q9VBD7_DROME,tr|Q9VBD6|Q9VBD6_DROME,tr|Q9VBD4|Q9VBD4_DROME,tr|Q9VBD8|Q9VBD8_DROME,tr|Q9VBE1|Q9VBE1_DROME,tr|Q9VBD2|Q9VBD2_DROME,tr|Q9VBD0|Q9VBD0_DROME,tr|Q9VBC8|Q9VBC8_DROME,tr|Q8IMR6|Q8IMR6_DROME,tr|Q8IH13|Q8IH13_DROME,tr|Q9VMZ6|Q9VMZ6_DROME,tr|Q8IR11|Q8IR11_DROME,tr|Q9VMZ5|Q9VMZ5_DROME,tr|Q9VMZ…	cellular organisms	1	27
tr|Q8IPP8|Q8IPP8_DROME,sp|O18404|HCD2_DROME,tr|Q9VNF4|Q9VNF4_DROME,tr|Q9VR28|Q9VR28_DROME,tr|Q8SX57|Q8SX57_DROME,tr|Q9VNF3|Q9VNF3_DROME,tr|Q9W4U2|Q9W4U2_DROME,tr|Q9VKB8|Q9VKB8_DROME,sp|Q9Y140|DHRS7_DROME,tr|Q9VRJ4|Q9VRJ4_DROME,tr|Q9VBU5|Q9VBU5_DROME,tr|Q7JUS1|Q7JUS1_DROME,tr|Q9W3K9|Q9W3K9_DROME,tr|A0A0B4KFB3|A0A0B4KFB3_DROME,tr|Q9VWP2|Q9VWP2_DROME,tr|Q7K0F7|Q7K0F7_DROME,tr|Q7JYX2|Q7JYX2_DROME,tr|…	cellular organisms	1	27
sp|Q9VX25|UBE2S_DROME,sp|P35128|UBE2N_DROME,sp|P25153|UBCD6_DROME,sp|P25867|UBCD1_DROME,tr|Q9VJS5|Q9VJS5_DROME,tr|Q9VXE8|Q9VXE8_DROME,tr|Q9VFR8|Q9VFR8_DROME,tr|Q8SYG3|Q8SYG3_DROME,tr|Q9VQ00|Q9VQ00_DROME,tr|Q9I7T6|Q9I7T6_DROME,tr|Q9VGD6|Q9VGD6_DROME,sp|P52485|UBCD2_DROME,sp|P52486|UBCD4_DROME,tr|Q7KNM2|Q7KNM2_DROME,tr|Q9VUR4|Q9VUR4_DROME,sp|Q9VTY6|UBE2C_DROME,sp|Q9VSF3|UBC2M_DROME,sp|P52487|UBC84_…	cellular organisms	1	27
tr|Q9VZU3|Q9VZU3_DROME,sp|P42282|TTKA_DROME,sp|Q7KRI2|LOLAL_DROME,sp|Q9W0K4|BAB2_DROME,sp|Q9W0K7|BAB1_DROME,sp|Q867Z4|LOLA4_DROME,tr|Q9VZU5|Q9VZU5_DROME,sp|Q8IN81|FRU_DROME,tr|Q9VY72|Q9VY72_DROME,sp|Q24206|BRC4_DROME,sp|P14083|LOV_DROME,tr|A1Z995|A1Z995_DROME,sp|Q24174|ABRU_DROME,tr|X2JDV1|X2JDV1_DROME,tr|Q9VXL5|Q9VXL5_DROME,tr|A0A6M3Q7H0|A0A6M3Q7H0_DROME,tr|Q9W458|Q9W458_DROME,tr|A8JR16|A8JR16_D…	cellular organisms	1	27
tr|Q9XYY9|Q9XYY9_DROME,sp|P16621|LAR_DROME,tr|Q9W323|Q9W323_DROME,sp|P35832|PTP99_DROME,sp|P35992|PTP10_DROME,sp|P16620|PTP69_DROME,tr|Q9W4F5|Q9W4F5_DROME,tr|A1ZAB3|A1ZAB3_DROME,sp|Q9W0G1|PTP61_DROME,tr|Q9VPV8|Q9VPV8_DROME,tr|Q9VJ95|Q9VJ95_DROME,sp|P29349|CSW_DROME,tr|Q0KI81|Q0KI81_DROME,tr|Q9W0R3|Q9W0R3_DROME,tr|Q9V3V3|Q9V3V3_DROME,tr|Q9VUH6|Q9VUH6_DROME,tr|Q9W2F3|Q9W2F3_DROME,tr|Q9VB05|Q9VB05_D…	cellular organisms	1	26
sp|Q9VR05|PARIS_DROME,tr|R9PY35|R9PY35_DROME,tr|Q8SZ13|Q8SZ13_DROME,tr|B6VQ99|B6VQ99_DROME,tr|Q9VQY7|Q9VQY7_DROME,sp|Q8T053|Y678_DROME,tr|Q9VUB3|Q9VUB3_DROME,tr|Q9VHA4|Q9VHA4_DROME,tr|Q9VEW6|Q9VEW6_DROME,tr|Q9VYG4|Q9VYG4_DROME,tr|Q9VDQ4|Q9VDQ4_DROME,tr|Q9VDQ3|Q9VDQ3_DROME,tr|Q7KSP9|Q7KSP9_DROME,tr|Q9VZ63|Q9VZ63_DROME,tr|Q9VDQ5|Q9VDQ5_DROME,tr|Q9VJL7|Q9VJL7_DROME,sp|Q9VHJ6|ICH_DROME,tr|Q9VCM2|Q9VC…	Bilateria	6	26
tr|Q9VF17|Q9VF17_DROME,tr|Q8MLX0|Q8MLX0_DROME,tr|A0A4D6K026|A0A4D6K026_DROME,sp|Q7JQ32|GC76C_DROME,sp|Q07553|GCY3E_DROME,tr|Q9VU79|Q9VU79_DROME,tr|M9PEP2|M9PEP2_DROME,sp|Q9VW60|ADCY2_DROME,sp|Q9VP76|AC78C_DROME,sp|P32870|CYA1_DROME,tr|Q9V9R3|Q9V9R3_DROME,tr|A8JNU1|A8JNU1_DROME,tr|Q9W038|Q9W038_DROME,tr|Q9VK53|Q9VK53_DROME,tr|Q9VK52|Q9VK52_DROME,tr|Q9VK51|Q9VK51_DROME,tr|Q8IRF5|Q8IRF5_DROME,sp|Q9V…	cellular organisms	1	26
tr|Q9VA52|Q9VA52_DROME,tr|Q961I8|Q961I8_DROME,tr|Q8T5S8|Q8T5S8_DROME,tr|Q9VA50|Q9VA50_DROME,tr|Q9VA69|Q9VA69_DROME,tr|Q9VVQ6|Q9VVQ6_DROME,tr|Q9VHU7|Q9VHU7_DROME,tr|Q8MSK0|Q8MSK0_DROME,tr|Q8IQS7|Q8IQS7_DROME,tr|Q9VA64|Q9VA64_DROME,tr|Q9VA61|Q9VA61_DROME,tr|Q9VA60|Q9VA60_DROME,tr|Q0KHY7|Q0KHY7_DROME,tr|A8DYR4|A8DYR4_DROME,tr|Q9VVQ5|Q9VVQ5_DROME,tr|Q9I7H5|Q9I7H5_DROME,tr|Q9VVQ9|Q9VVQ9_DROME,tr|Q9VA6…	cellular organisms	1	26
sp|Q9VVI3|NEDD4_DROME,tr|Q9VD63|Q9VD63_DROME,sp|Q9VR91|HERC2_DROME,tr|E8NHA2|E8NHA2_DROME,tr|M9PAZ8|M9PAZ8_DROME,sp|P25171|RCC1_DROME,tr|Q9VMI5|Q9VMI5_DROME,tr|Q9VPU0|Q9VPU0_DROME,sp|Q9VNZ8|ALS2_DROME,tr|Q9VAG5|Q9VAG5_DROME,tr|X2JF73|X2JF73_DROME,sp|Q9Y0H4|SUDX_DROME,sp|Q9V853|SMUF1_DROME,tr|Q9W326|Q9W326_DROME,tr|Q9VQ67|Q9VQ67_DROME,tr|Q9W196|Q9W196_DROME,tr|Q9VTH1|Q9VTH1_DROME,tr|Q9VSS9|Q9VSS9_…	cellular organisms	1	25
tr|Q9VJR4|Q9VJR4_DROME,tr|Q7K330|Q7K330_DROME,tr|A1Z8V9|A1Z8V9_DROME,tr|Q9VSV2|Q9VSV2_DROME,sp|Q9W4C5|NAAT1_DROME,tr|A1ZBC7|A1ZBC7_DROME,tr|Q9VLY6|Q9VLY6_DROME,tr|Q9V4E7|Q9V4E7_DROME,sp|Q9VR07|INE_DROME,tr|Q9W1J0|Q9W1J0_DROME,sp|Q7K4Y6|DAT_DROME,sp|P51905|SC6A4_DROME,tr|B7Z122|B7Z122_DROME,tr|A0A0B4K7V4|A0A0B4K7V4_DROME,tr|Q9VLY3|Q9VLY3_DROME,tr|Q9VLY4|Q9VLY4_DROME,tr|Q9I7N9|Q9I7N9_DROME,tr|Q7KTJ…	cellular organisms	1	25
sp|Q8MKK4|TRE12_DROME,tr|A0A0B4KGW3|A0A0B4KGW3_DROME,tr|Q8MLQ7|Q8MLQ7_DROME,tr|A1ZA52|A1ZA52_DROME,tr|Q9VU17|Q9VU17_DROME,tr|Q9W3S8|Q9W3S8_DROME,sp|A1Z8N1|TRE11_DROME,tr|Q9VQP1|Q9VQP1_DROME,tr|Q9VQN6|Q9VQN6_DROME,tr|Q8IPZ9|Q8IPZ9_DROME,tr|Q7K3P6|Q7K3P6_DROME,tr|A8JQU1|A8JQU1_DROME,tr|Q9VQP0|Q9VQP0_DROME,tr|A0A1Z1CGZ4|A0A1Z1CGZ4_DROME,tr|Q9VQP2|Q9VQP2_DROME,tr|Q7K2U8|Q7K2U8_DROME,tr|Q9VI79|Q9VI79_…	cellular organisms	1	25
tr|Q9VWC8|Q9VWC8_DROME,sp|Q7JUN3|ABCD_DROME,tr|Q9VAN4|Q9VAN4_DROME,sp|P91660|L259_DROME,sp|Q00449|MDR49_DROME,tr|A0A0B4KGI0|A0A0B4KGI0_DROME,tr|Q9VF20|Q9VF20_DROME,tr|Q7KTC0|Q7KTC0_DROME,tr|Q5BI62|Q5BI62_DROME,tr|Q8SWW9|Q8SWW9_DROME,tr|Q9VLN6|Q9VLN6_DROME,sp|Q00748|MDR65_DROME,tr|Q961D3|Q961D3_DROME,tr|Q8MT77|Q8MT77_DROME,tr|Q9VRW2|Q9VRW2_DROME,tr|Q9VJ21|Q9VJ21_DROME,tr|Q9VLP5|Q9VLP5_DROME,tr|Q9V…	cellular organisms	1	24
sp|P33450|FAT_DROME,sp|Q24292|DS_DROME,sp|Q9VW71|FAT2_DROME,sp|Q9V5N8|STAN_DROME,sp|O15943|CADN_DROME,sp|Q9VGG5|CAD87_DROME,tr|Q9VVG0|Q9VVG0_DROME,tr|Q9VFH5|Q9VFH5_DROME,sp|Q9VAF5|CAD99_DROME,sp|Q9VEU1|CAD89_DROME,sp|Q9VJB6|CADN2_DROME,sp|Q24298|CADE_DROME,sp|Q9VGW1|CAD86_DROME,tr|A0A0B4LHM7|A0A0B4LHM7_DROME,tr|A0A0B4KGL0|A0A0B4KGL0_DROME,sp|P10040|CRB_DROME,tr|A1ZA87|A1ZA87_DROME,tr|M9PE65|M9PE6…	cellular organisms	1	24
tr|Q8INH6|Q8INH6_DROME,tr|Q9VFX0|Q9VFX0_DROME,tr|Q9VFW9|Q9VFW9_DROME,tr|Q7KRW4|Q7KRW4_DROME,tr|Q95SR0|Q95SR0_DROME,tr|Q0KI00|Q0KI00_DROME,tr|Q9VAM2|Q9VAM2_DROME,tr|Q8IRH1|Q8IRH1_DROME,tr|Q8IN25|Q8IN25_DROME,tr|Q8MRN5|Q8MRN5_DROME,tr|A0A0B4KH77|A0A0B4KH77_DROME,tr|Q8SWX4|Q8SWX4_DROME,tr|Q9W2S7|Q9W2S7_DROME,tr|Q9VD87|Q9VD87_DROME,tr|Q9W1S1|Q9W1S1_DROME,tr|Q0KI25|Q0KI25_DROME,tr|Q9VD85|Q9VD85_DROME,…	cellular organisms	1	24
tr|A0A0B4KFE4|A0A0B4KFE4_DROME,tr|Q9VVT8|Q9VVT8_DROME,sp|Q9V3S9|BGM_DROME,sp|Q9V3U0|HMLL_DROME,tr|Q9VCC6|Q9VCC6_DROME,tr|Q9VXZ8|Q9VXZ8_DROME,tr|Q9VMR6|Q9VMR6_DROME,tr|Q9VRQ4|Q9VRQ4_DROME,tr|Q9VRQ5|Q9VRQ5_DROME,tr|Q9VDU1|Q9VDU1_DROME,tr|Q9VDU0|Q9VDU0_DROME,tr|Q9VDU4|Q9VDU4_DROME,tr|Q9VDU3|Q9VDU3_DROME,tr|A1Z8Z9|A1Z8Z9_DROME,tr|Q9VGC5|Q9VGC5_DROME,tr|Q9W171|Q9W171_DROME,tr|Q9W2R2|Q9W2R2_DROME,tr|Q9…	cellular organisms	1	24
tr|A0A126GUV0|A0A126GUV0_DROME,tr|Q9VDF6|Q9VDF6_DROME,tr|Q9VBV1|Q9VBV1_DROME,tr|Q9VDF8|Q9VDF8_DROME,tr|Q9VBV4|Q9VBV4_DROME,tr|Q8MSJ6|Q8MSJ6_DROME,tr|Q9VDF7|Q9VDF7_DROME,sp|O76879|CCCP_DROME,sp|Q9VBV3|TAKT_DROME,tr|Q9VC67|Q9VC67_DROME,tr|Q9VB77|Q9VB77_DROME,tr|Q9VB79|Q9VB79_DROME,tr|Q59E08|Q59E08_DROME,tr|Q9VEZ7|Q9VEZ7_DROME,tr|Q9VN71|Q9VN71_DROME,tr|Q9VB80|Q9VB80_DROME,tr|Q9VN73|Q9VN73_DROME,tr|Q…	cellular organisms	1	24
tr|X2JAR4|X2JAR4_DROME,tr|Q9VY18|Q9VY18_DROME,tr|Q9VY19|Q9VY19_DROME,tr|Q8IRL3|Q8IRL3_DROME,tr|Q9W2H4|Q9W2H4_DROME,tr|Q9VY39|Q9VY39_DROME,tr|Q8T3W8|Q8T3W8_DROME,tr|Q9W2H3|Q9W2H3_DROME,tr|Q9VGQ3|Q9VGQ3_DROME,tr|Q9VT84|Q9VT84_DROME,tr|Q9W129|Q9W129_DROME,tr|Q2PDZ4|Q2PDZ4_DROME,tr|Q9VI17|Q9VI17_DROME,tr|A1Z959|A1Z959_DROME,tr|A0A0B4JCT2|A0A0B4JCT2_DROME,tr|Q9VIN6|Q9VIN6_DROME,tr|Q8IND6|Q8IND6_DROME,…	cellular organisms	1	24
tr|Q9VKS9|Q9VKS9_DROME,tr|Q9VKT1|Q9VKT1_DROME,tr|E2QCS7|E2QCS7_DROME,tr|M9PCU5|M9PCU5_DROME,tr|Q9VKT8|Q9VKT8_DROME,tr|Q9VKS5|Q9VKS5_DROME,tr|Q9VKT7|Q9VKT7_DROME,tr|Q9VKT2|Q9VKT2_DROME,sp|O46107|LIP1_DROME,sp|O46108|LIP3_DROME,tr|Q4V6L4|Q4V6L4_DROME,tr|Q59E63|Q59E63_DROME,tr|Q9VG46|Q9VG46_DROME,tr|Q9VPE9|Q9VPE9_DROME,tr|Q9V9N3|Q9V9N3_DROME,tr|Q9VG47|Q9VG47_DROME,tr|Q9VQQ5|Q9VQQ5_DROME,tr|Q0KI77|Q0…	cellular organisms	1	23
sp|P18091|ACTN_DROME,tr|A1Z9J3|A1Z9J3_DROME,tr|A8JNJ6|A8JNJ6_DROME,sp|Q00963|SPTCB_DROME,sp|M9MRD1|MS300_DROME,sp|P13395|SPTCA_DROME,sp|Q9W3Y4|GA2PE_DROME,sp|Q9VDW6|DMDA_DROME,tr|M9PDW8|M9PDW8_DROME,tr|Q9VU34|Q9VU34_DROME,tr|A4UZL3|A4UZL3_DROME,tr|Q0KHX7|Q0KHX7_DROME,tr|Q8IQZ7|Q8IQZ7_DROME,sp|Q9VEN1|FLNA_DROME,sp|A1ZAY1|DLISH_DROME,tr|A8DYB7|A8DYB7_DROME,tr|Q24175|Q24175_DROME,tr|A0A0B4KFF9|A0A0B…	cellular organisms	1	23
tr|Q9VIW5|Q9VIW5_DROME,tr|Q9VM11|Q9VM11_DROME,tr|Q9VTY1|Q9VTY1_DROME,tr|Q8I099|Q8I099_DROME,tr|Q9VM12|Q9VM12_DROME,tr|Q8T9G7|Q8T9G7_DROME,tr|Q2MGL8|Q2MGL8_DROME,tr|Q6NLM7|Q6NLM7_DROME,tr|Q9VRP8|Q9VRP8_DROME,tr|Q8IPJ5|Q8IPJ5_DROME,tr|Q8SXR4|Q8SXR4_DROME,tr|A1Z7X8|A1Z7X8_DROME,tr|Q9VCJ2|Q9VCJ2_DROME,tr|Q7K1M4|Q7K1M4_DROME,tr|Q9VJN4|Q9VJN4_DROME,tr|Q9V9V4|Q9V9V4_DROME,tr|Q9W408|Q9W408_DROME,tr|Q2MGL…	cellular organisms	1	22
sp|Q9VK68|PITH1_DROME,tr|Q9VRP3|Q9VRP3_DROME,sp|P47938|THIO1_DROME,sp|Q8IFW4|THIOT_DROME,tr|Q9VJZ1|Q9VJZ1_DROME,sp|Q9V438|PDIA6_DROME,sp|Q9VYV3|TXND5_DROME,tr|Q3YMU0|Q3YMU0_DROME,sp|P54399|PDI_DROME,tr|Q961B9|Q961B9_DROME,sp|Q9V429|THIO2_DROME,tr|A0A0B4LHC9|A0A0B4LHC9_DROME,tr|Q9VI96|Q9VI96_DROME,tr|Q9VUG9|Q9VUG9_DROME,tr|Q7K037|Q7K037_DROME,tr|Q9W022|Q9W022_DROME,tr|O76877|O76877_DROME,tr|Q95TL8…	cellular organisms	1	22
tr|A1ZAW3|A1ZAW3_DROME,sp|Q9VDS5|RG92B_DROME,sp|Q8T0G4|CONU_DROME,tr|Q9W4A9|Q9W4A9_DROME,tr|H9XVN1|H9XVN1_DROME,sp|Q9VTU3|RG68F_DROME,tr|A8JR05|A8JR05_DROME,tr|X2JC00|X2JC00_DROME,sp|Q9V9S7|SYDE_DROME,tr|Q9VDE9|Q9VDE9_DROME,tr|X2JCF3|X2JCF3_DROME,tr|Q9VWL7|Q9VWL7_DROME,sp|Q9VIS1|CDGAP_DROME,tr|A1Z9I5|A1Z9I5_DROME,sp|P40809|RG84C_DROME,tr|X2JEI9|X2JEI9_DROME,sp|Q9VDG2|RLIP_DROME,sp|Q9VX32|RG190_DR…	cellular organisms	1	22
sp|Q9VML1|DSF_DROME,tr|A1ZA01|A1ZA01_DROME,sp|P18102|TLL_DROME,tr|Q9VI12|Q9VI12_DROME,sp|P49866|HNF4_DROME,sp|P16376|7UP2_DROME,sp|Q24142|HR78_DROME,sp|P20153|USP_DROME,sp|P45447|E78C_DROME,sp|P31396|HR3_DROME,sp|Q05192|FTF1B_DROME,sp|Q9W539|HR4_DROME,sp|P33244|FTZF1_DROME,sp|P13055|E75BB_DROME,sp|P49869|HR38_DROME,tr|Q8WS79|Q8WS79_DROME,sp|P34021|ECR_DROME,sp|P10734|KNIR_DROME,sp|P13054|KNRL_DRO…	cellular organisms	1	21
tr|Q9U1L2|Q9U1L2_DROME,tr|Q9VYU9|Q9VYU9_DROME,tr|Q9VCR9|Q9VCR9_DROME,tr|Q9VMH9|Q9VMH9_DROME,tr|Q9VU92|Q9VU92_DROME,tr|Q9VCS2|Q9VCS2_DROME,tr|Q6NNV7|Q6NNV7_DROME,tr|Q9VZ19|Q9VZ19_DROME,tr|Q8IRN0|Q8IRN0_DROME,tr|Q9VDC0|Q9VDC0_DROME,tr|Q5LJT3|Q5LJT3_DROME,tr|Q9VD30|Q9VD30_DROME,tr|Q9VIG6|Q9VIG6_DROME,tr|Q8INZ8|Q8INZ8_DROME,tr|Q8SX47|Q8SX47_DROME,tr|Q9VQ39|Q9VQ39_DROME,tr|Q9VJG8|Q9VJG8_DROME,tr|Q8IGQ…	cellular organisms	1	21
tr|Q8MRE6|Q8MRE6_DROME,tr|X2J8X8|X2J8X8_DROME,tr|Q961T8|Q961T8_DROME,tr|Q59DX6|Q59DX6_DROME,tr|Q9VY33|Q9VY33_DROME,tr|A8DZ27|A8DZ27_DROME,tr|A1Z6H9|A1Z6H9_DROME,tr|Q9VFD9|Q9VFD9_DROME,tr|A1ZBY3|A1ZBY3_DROME,tr|Q59DZ4|Q59DZ4_DROME,tr|A0A0C4DHN4|A0A0C4DHN4_DROME,tr|Q9VT83|Q9VT83_DROME,tr|A1ZB15|A1ZB15_DROME,tr|Q9W3N2|Q9W3N2_DROME,tr|Q9W0L9|Q9W0L9_DROME,tr|Q9VGD3|Q9VGD3_DROME,tr|Q9VKX8|Q9VKX8_DROME,…	Eukaryota	2	21
tr|Q9V4A0|Q9V4A0_DROME,tr|Q0KIF2|Q0KIF2_DROME,tr|Q9VDH5|Q9VDH5_DROME,tr|A0A0B4KHJ0|A0A0B4KHJ0_DROME,tr|Q0E8N6|Q0E8N6_DROME,tr|Q9TVI0|Q9TVI0_DROME,tr|Q0KI42|Q0KI42_DROME,tr|Q9VMP4|Q9VMP4_DROME,sp|Q03445|GLR1_DROME,tr|M9PHV5|M9PHV5_DROME,tr|Q9VPV3|Q9VPV3_DROME,tr|Q9VMP3|Q9VMP3_DROME,sp|E9NA96|IR25A_DROME,sp|Q24418|NMDA1_DROME,tr|Q9W365|Q9W365_DROME,tr|Q9W581|Q9W581_DROME,sp|Q9VDH6|IR93A_DROME,tr|Q9…	cellular organisms	1	21
tr|Q9VLX5|Q9VLX5_DROME,sp|Q9W332|CUBN_DROME,tr|Q9VTP0|Q9VTP0_DROME,tr|A0A0B4K760|A0A0B4K760_DROME,tr|A8JQY3|A8JQY3_DROME,sp|P25723|TLD_DROME,tr|Q9VC47|Q9VC47_DROME,tr|G4LU05|G4LU05_DROME,tr|Q8IQA9|Q8IQA9_DROME,tr|Q9V402|Q9V402_DROME,tr|Q9V3R0|Q9V3R0_DROME,tr|Q9V445|Q9V445_DROME,tr|Q9VCN5|Q9VCN5_DROME,tr|Q9V3M3|Q9V3M3_DROME,tr|Q9V421|Q9V421_DROME,tr|Q9VC98|Q9VC98_DROME,tr|Q9VWR6|Q9VWR6_DROME,tr|Q9…	cellular organisms	1	20
sp|Q9W2S3|BTBD9_DROME,tr|Q9VWP9|Q9VWP9_DROME,sp|Q9VFP2|RDX_DROME,tr|Q7KSF5|Q7KSF5_DROME,sp|Q04652|KELC_DROME,sp|Q9VUU5|KLHDB_DROME,tr|Q9VGE5|Q9VGE5_DROME,tr|A0A0B4KEU3|A0A0B4KEU3_DROME,tr|Q9VK21|Q9VK21_DROME,tr|Q9VRA7|Q9VRA7_DROME,tr|Q9W279|Q9W279_DROME,tr|Q6GKZ1|Q6GKZ1_DROME,tr|Q7K0L2|Q7K0L2_DROME,tr|A0A0B4KGU2|A0A0B4KGU2_DROME,tr|Q9VLV6|Q9VLV6_DROME,tr|Q7K187|Q7K187_DROME,tr|Q9VR80|Q9VR80_DROME…	cellular organisms	1	20
sp|Q24574|UBPE_DROME,sp|Q9VYQ8|UBP7_DROME,sp|Q9VC56|PUF_DROME,sp|P55824|FAF_DROME,sp|Q8IQ27|UBP2_DROME,tr|Q9VDD8|Q9VDD8_DROME,tr|Q7JQI1|Q7JQI1_DROME,tr|Q9VCT9|Q9VCT9_DROME,tr|Q7JW61|Q7JW61_DROME,sp|Q9VRP5|UBP36_DROME,sp|Q9VVR1|NOT_DROME,tr|Q9VZU7|Q9VZU7_DROME,tr|Q9W117|Q9W117_DROME,sp|M9PD06|UBP32_DROME,tr|Q9W0L7|Q9W0L7_DROME,tr|Q9VWP1|Q9VWP1_DROME,tr|Q9W4C3|Q9W4C3_DROME,sp|Q9W462|UBP30_DROME,tr|…	cellular organisms	1	20
tr|Q9VLZ2|Q9VLZ2_DROME,tr|Q9VLZ1|Q9VLZ1_DROME,tr|Q9VRZ3|Q9VRZ3_DROME,tr|Q7JYV3|Q7JYV3_DROME,sp|Q9VL86|CBPA1_DROME,tr|Q0E9F9|Q0E9F9_DROME,tr|Q9VL87|Q9VL87_DROME,tr|Q9VS66|Q9VS66_DROME,tr|Q961J8|Q961J8_DROME,tr|Q9W478|Q9W478_DROME,tr|Q9VCM8|Q9VCM8_DROME,tr|Q9W475|Q9W475_DROME,tr|Q9VS67|Q9VS67_DROME,tr|Q9VS65|Q9VS65_DROME,tr|Q9VX86|Q9VX86_DROME,tr|Q9VS64|Q9VS64_DROME,tr|Q9W477|Q9W477_DROME,tr|Q9VS80…	cellular organisms	1	20
sp|Q9VH58|ELOF_DROME,tr|Q9VH59|Q9VH59_DROME,tr|Q9VH57|Q9VH57_DROME,tr|Q9VH55|Q9VH55_DROME,tr|Q4V3H4|Q4V3H4_DROME,tr|Q6NN18|Q6NN18_DROME,tr|Q8IMY2|Q8IMY2_DROME,tr|A1ZBD2|A1ZBD2_DROME,tr|Q9VCZ0|Q9VCZ0_DROME,tr|Q9VCT3|Q9VCT3_DROME,tr|Q9VCY7|Q9VCY7_DROME,tr|Q9VCY6|Q9VCY6_DROME,sp|Q9VHX7|ELOVL_DROME,tr|Q9VCY5|Q9VCY5_DROME,tr|Q95T98|Q95T98_DROME,tr|A0A0B4KF65|A0A0B4KF65_DROME,tr|A8JNR0|A8JNR0_DROME,tr|…	cellular organisms	1	20
tr|A8QI94|A8QI94_DROME,tr|Q5LJN2|Q5LJN2_DROME,tr|Q7KVM5|Q7KVM5_DROME,sp|P48461|PP11_DROME,sp|P48462|PP1B_DROME,sp|Q05547|PP13_DROME,sp|P12982|PP12_DROME,tr|Q9VQL9|Q9VQL9_DROME,tr|Q9W2A5|Q9W2A5_DROME,sp|P11612|PPY_DROME,sp|P23696|PP2A_DROME,sp|O76932|PP4C_DROME,tr|Q95TV5|Q95TV5_DROME,sp|Q27884|PPP6_DROME,sp|Q27889|PP2B2_DROME,sp|Q9VXF1|PP2B3_DROME,sp|P48456|PP2B1_DROME,tr|Q9VH81|Q9VH81_DROME,sp|P4…	cellular organisms	1	19
tr|Q9VX29|Q9VX29_DROME,tr|F7VJS4|F7VJS4_DROME,tr|Q9VZA7|Q9VZA7_DROME,tr|A8JUS7|A8JUS7_DROME,tr|Q8IR42|Q8IR42_DROME,tr|A1Z6Q3|A1Z6Q3_DROME,tr|Q9VWG5|Q9VWG5_DROME,tr|Q9VPZ4|Q9VPZ4_DROME,tr|Q9VWG4|Q9VWG4_DROME,tr|Q9VYG5|Q9VYG5_DROME,tr|Q9VWG6|Q9VWG6_DROME,tr|Q9VCK8|Q9VCK8_DROME,tr|Q9W322|Q9W322_DROME,tr|Q9VDC5|Q9VDC5_DROME,tr|Q7KS40|Q7KS40_DROME,tr|Q7JY04|Q7JY04_DROME,tr|Q9VCK7|Q9VCK7_DROME,tr|Q9VCK…	cellular organisms	1	19
tr|Q8IMA2|Q8IMA2_DROME,tr|Q9W5X5|Q9W5X5_DROME,sp|P32027|CROC_DROME,sp|Q02360|FD2_DROME,sp|P32030|SLP1_DROME,sp|Q02361|FD3_DROME,sp|P32031|SLP2_DROME,tr|A0A4D6K5G3|A0A4D6K5G3_DROME,sp|Q9VS05|FOXF_DROME,sp|P32029|FD5_DROME,tr|M9PF47|M9PF47_DROME,sp|P14734|FKH_DROME,tr|Q9V481|Q9V481_DROME,sp|P32028|FD4_DROME,tr|A0A0B4K6N2|A0A0B4K6N2_DROME,sp|Q95V55|FOXO_DROME,tr|Q9W3Q5|Q9W3Q5_DROME,tr|Q9XTP7|Q9XTP7_…	cellular organisms	1	19
sp|Q9VCR6|SAV_DROME,tr|Q9W2L2|Q9W2L2_DROME,tr|Q8IMT8|Q8IMT8_DROME,tr|Q9VNY2|Q9VNY2_DROME,tr|A1ZAH3|A1ZAH3_DROME,tr|M9PF56|M9PF56_DROME,sp|Q9NB04|PATJ_DROME,sp|Q7KRY7|SCRIB_DROME,tr|Q9VN82|Q9VN82_DROME,tr|Q9W443|Q9W443_DROME,tr|Q0KHR3|Q0KHR3_DROME,sp|Q24008|INAD_DROME,tr|M9NFI9|M9NFI9_DROME,tr|A0A0B4LIC4|A0A0B4LIC4_DROME,tr|Q9VUE8|Q9VUE8_DROME,tr|Q9W283|Q9W283_DROME,sp|P51140|DSH_DROME,tr|Q9W450|Q…	cellular organisms	1	18
sp|P81915|OR33B_DROME,sp|O46077|OR2A_DROME,sp|P81914|OR33A_DROME,sp|Q9W1P8|OR59B_DROME,sp|P81923|OR59A_DROME,sp|Q9V9I4|OR42B_DROME,sp|Q9V9I2|OR42A_DROME,sp|P81910|OR22B_DROME,sp|P81909|OR22A_DROME,sp|P81912|OR23A_DROME,sp|P81916|OR33C_DROME,sp|Q9I816|OR19A_DROME,sp|Q8IRZ5|OR19B_DROME,sp|Q9W3I5|OR7A_DROME,sp|Q9W1P7|OR59C_DROME,sp|Q9VHS4|OR85A_DROME,sp|Q9VAZ3|OR98A_DROME,sp|P81918|OR43B_DROME	Neoptera	15	18
tr|A0A0B4LH78|A0A0B4LH78_DROME,tr|A0A0B4KFD8|A0A0B4KFD8_DROME,sp|Q9VGJ5|FER3_DROME,tr|Q9VL05|Q9VL05_DROME,sp|Q9Y0A7|AMOS_DROME,tr|M9PH26|M9PH26_DROME,tr|Q59E67|Q59E67_DROME,sp|P48987|ATO_DROME,tr|Q0IGT4|Q0IGT4_DROME,tr|Q0IGU7|Q0IGU7_DROME,sp|P10627|TWIST_DROME,tr|Q9VJC1|Q9VJC1_DROME,sp|B6VQA1|DIMM_DROME,sp|O16867|TAP_DROME,sp|P22816|MYOD_DROME,tr|Q9VPI8|Q9VPI8_DROME,tr|Q9W4X2|Q9W4X2_DROME,tr|Q9VH…	cellular organisms	1	18
sp|Q9W5U2|CHI10_DROME,tr|Q9VZV2|Q9VZV2_DROME,tr|Q9W2M7|Q9W2M7_DROME,sp|Q8T0R7|IDGF5_DROME,sp|Q9W303|IDGF4_DROME,sp|Q23997|C5210_DROME,sp|Q8MLZ7|IDGF3_DROME,sp|Q9V3D4|IDGF2_DROME,sp|Q8MM24|IDGF1_DROME,tr|M9NDS9|M9NDS9_DROME,tr|Q9W2M5|Q9W2M5_DROME,tr|Q9W2M6|Q9W2M6_DROME,tr|Q9VFR3|Q9VFR3_DROME,tr|Q8MLW8|Q8MLW8_DROME,sp|Q9W092|CHIT2_DROME,tr|Q9W3V1|Q9W3V1_DROME,tr|A0A0B4KG53|A0A0B4KG53_DROME	cellular organisms	1	17
tr|Q9VNM8|Q9VNM8_DROME,tr|Q9VNM9|Q9VNM9_DROME,tr|Q9VNM7|Q9VNM7_DROME,tr|Q9VKH5|Q9VKH5_DROME,tr|Q9VNN1|Q9VNN1_DROME,tr|Q9VNN6|Q9VNN6_DROME,tr|Q8IPR4|Q8IPR4_DROME,tr|Q9VNN2|Q9VNN2_DROME,tr|Q9VNN5|Q9VNN5_DROME,tr|Q9VA75|Q9VA75_DROME,tr|A0A6H2EDL7|A0A6H2EDL7_DROME,tr|Q9VNP0|Q9VNP0_DROME,tr|Q9VI06|Q9VI06_DROME,tr|Q9VI07|Q9VI07_DROME,tr|Q9XZ15|Q9XZ15_DROME,tr|Q9VNN7|Q9VNN7_DROME,tr|Q9VNM6|Q9VNM6_DROME	cellular organisms	1	17
sp|O97159|CHDM_DROME,tr|Q9VRV2|Q9VRV2_DROME,tr|Q9VHY2|Q9VHY2_DROME,sp|P34739|TTF2_DROME,sp|O16102|CHD3_DROME,sp|O76460|RAD54_DROME,tr|Q9VF02|Q9VF02_DROME,sp|Q7KU24|CHD1_DROME,tr|Q9W1A8|Q9W1A8_DROME,sp|Q9VL72|SMRCD_DROME,sp|Q24368|ISWI_DROME,sp|Q9GQN5|ATRX_DROME,sp|P25439|BRM_DROME,tr|B7Z002|B7Z002_DROME,sp|Q9VDY1|INO80_DROME,sp|Q9NDJ2|DOM_DROME,sp|Q9VMX6|SMAL1_DROME	cellular organisms	1	17
tr|Q9VES7|Q9VES7_DROME,tr|Q9VES6|Q9VES6_DROME,tr|Q9VES5|Q9VES5_DROME,tr|Q9VG87|Q9VG87_DROME,tr|Q9VLJ7|Q9VLJ7_DROME,tr|Q9VG86|Q9VG86_DROME,sp|Q8MS59|WAT_DROME,sp|A1ZAI5|FACR1_DROME,tr|A8JNC9|A8JNC9_DROME,tr|Q9VCF6|Q9VCF6_DROME,tr|Q7K3T3|Q7K3T3_DROME,sp|Q960W6|FACR3_DROME,tr|Q9W459|Q9W459_DROME,tr|Q8MMC6|Q8MMC6_DROME,tr|Q9VDS1|Q9VDS1_DROME,sp|A1ZAI3|FACR2_DROME,tr|Q9W508|Q9W508_DROME	cellular organisms	1	17
tr|A1ZAN6|A1ZAN6_DROME,tr|Q9VVC6|Q9VVC6_DROME,tr|B7Z0I2|B7Z0I2_DROME,tr|Q7KVD1|Q7KVD1_DROME,tr|A1ZBA1|A1ZBA1_DROME,tr|Q7K4E0|Q7K4E0_DROME,tr|Q7KU89|Q7KU89_DROME,sp|P91621|SIF1_DROME,tr|Q9W0S2|Q9W0S2_DROME,sp|Q9NHV9|VAV_DROME,tr|Q9VS45|Q9VS45_DROME,tr|Q9VZ85|Q9VZ85_DROME,tr|M9PBE1|M9PBE1_DROME,tr|Q9VW85|Q9VW85_DROME,tr|A1ZAQ3|A1ZAQ3_DROME,tr|A1ZAQ4|A1ZAQ4_DROME	cellular organisms	1	16
sp|P10676|NINAC_DROME,tr|A0A0A1EI90|A0A0A1EI90_DROME,sp|Q9V3Z6|MYO7A_DROME,tr|Q8IPH8|Q8IPH8_DROME,tr|A1Z6Z8|A1Z6Z8_DROME,tr|Q0KHU0|Q0KHU0_DROME,sp|Q23979|MY61F_DROME,sp|Q23978|MY31D_DROME,sp|Q01989|MYS9_DROME,sp|Q99323|MYSN_DROME,sp|P05661|MYSA_DROME,tr|Q4AB27|Q4AB27_DROME,tr|M9MRE4|M9MRE4_DROME,tr|Q8INC3|Q8INC3_DROME,sp|Q9W5D0|Y34F_DROME,sp|P35415|MYSP1_DROME	cellular organisms	1	16
sp|P40945|ARF2_DROME,sp|P61209|ARF1_DROME,sp|P40946|ARF6_DROME,sp|P25160|ARL1_DROME,tr|Q9VSG8|Q9VSG8_DROME,tr|Q9VD64|Q9VD64_DROME,sp|Q06849|ARL2_DROME,tr|H9XVM3|H9XVM3_DROME,sp|Q9VHV5|ARL8_DROME,tr|A1ZBK9|A1ZBK9_DROME,tr|Q9W389|Q9W389_DROME,tr|Q9VD29|Q9VD29_DROME,tr|Q9VD65|Q9VD65_DROME,tr|Q9VYP6|Q9VYP6_DROME,tr|Q9VPP8|Q9VPP8_DROME,tr|Q9VSN9|Q9VSN9_DROME	cellular organisms	1	16
tr|Q9VLG3|Q9VLG3_DROME,tr|Q9VAU4|Q9VAU4_DROME,tr|Q86BL9|Q86BL9_DROME,tr|Q86BL8|Q86BL8_DROME,tr|Q9VIP6|Q9VIP6_DROME,tr|Q9W0F7|Q9W0F7_DROME,tr|Q8SY05|Q8SY05_DROME,tr|M9PEJ0|M9PEJ0_DROME,tr|Q9VLG5|Q9VLG5_DROME,tr|M9ND65|M9ND65_DROME,tr|Q9VQH3|Q9VQH3_DROME,tr|Q9VGG4|Q9VGG4_DROME,tr|Q9VF91|Q9VF91_DROME,tr|Q9VQ50|Q9VQ50_DROME,tr|Q9V9Q1|Q9V9Q1_DROME,tr|Q9V9P7|Q9V9P7_DROME	cellular organisms	1	16
tr|Q9VAV5|Q9VAV5_DROME,tr|A0A0B4LH20|A0A0B4LH20_DROME,tr|A0A0B4KHJ4|A0A0B4KHJ4_DROME,tr|A8Y5B7|A8Y5B7_DROME,tr|Q5LJN5|Q5LJN5_DROME,tr|Q5LJP0|Q5LJP0_DROME,tr|Q9VWZ3|Q9VWZ3_DROME,tr|A0A6H2EJG3|A0A6H2EJG3_DROME,tr|Q0KI05|Q0KI05_DROME,tr|Q9VZ77|Q9VZ77_DROME,tr|Q7KVA7|Q7KVA7_DROME,sp|P37276|DYHC_DROME,tr|Q0E8P6|Q0E8P6_DROME,tr|A1ZAD3|A1ZAD3_DROME,tr|A8DYB0|A8DYB0_DROME,tr|Q9VN30|Q9VN30_DROME	cellular organisms	1	16
sp|Q9W0V7|MTH8_DROME,sp|Q9W0R6|MTH9_DROME,sp|Q9W0R5|MTH10_DROME,sp|O97148|MTH_DROME,sp|Q9V817|MTH4_DROME,sp|Q9VRN2|MTH2_DROME,sp|Q9VS77|MTH6_DROME,sp|Q9V818|MTH3_DROME,sp|P83118|MTH11_DROME,sp|P83119|MTH12_DROME,sp|Q9VSE7|MTH7_DROME,tr|V9H0I1|V9H0I1_DROME,tr|E2QCS3|E2QCS3_DROME,sp|Q9VXD9|MTH1_DROME,sp|Q9VGG8|MTH5_DROME,sp|Q8SYV9|MTH14_DROME	cellular organisms	1	16
tr|A8DYA3|A8DYA3_DROME,tr|Q9V9T4|Q9V9T4_DROME,tr|Q9W1S2|Q9W1S2_DROME,tr|M9MS40|M9MS40_DROME,sp|P13709|FSH_DROME,tr|Q9VTZ1|Q9VTZ1_DROME,sp|P51123|TAF1_DROME,tr|Q4V5A7|Q4V5A7_DROME,tr|Q9VCG6|Q9VCG6_DROME,tr|Q7JVP4|Q7JVP4_DROME,tr|M9PEI6|M9PEI6_DROME,tr|Q9VLX2|Q9VLX2_DROME,tr|Q9VC36|Q9VC36_DROME,tr|Q9VQZ8|Q9VQZ8_DROME,sp|Q7YZH1|RNO_DROME,tr|A0A0B4KGP1|A0A0B4KGP1_DROME	cellular organisms	1	16
tr|Q9VCV3|Q9VCV3_DROME,tr|Q9VNJ0|Q9VNJ0_DROME,sp|Q9VRP9|BRE1_DROME,tr|Q9VCD3|Q9VCD3_DROME,tr|X2J791|X2J791_DROME,tr|A0A0B4K780|A0A0B4K780_DROME,tr|Q9VJB0|Q9VJB0_DROME,tr|Q9VV99|Q9VV99_DROME,tr|Q9VUE3|Q9VUE3_DROME,tr|Q8IP15|Q8IP15_DROME,tr|Q9V3Z8|Q9V3Z8_DROME,tr|Q9VZK5|Q9VZK5_DROME,tr|Q59DY8|Q59DY8_DROME,tr|B7Z078|B7Z078_DROME,sp|Q9VB08|RING1_DROME,tr|Q9VSB2|Q9VSB2_DROME	cellular organisms	1	16
tr|M9MSL3|M9MSL3_DROME,sp|Q9VG58|HSP74_DROME,sp|Q9BIR7|HSP75_DROME,sp|Q9BIS2|HSP73_DROME,sp|Q8INI8|HSP72_DROME,sp|P02825|HSP71_DROME,sp|P82910|HSP70_DROME,sp|O97125|HSP68_DROME,sp|P11146|HSP7B_DROME,sp|P29843|HSP7A_DROME,sp|P11147|HSP7D_DROME,sp|P29844|BIP_DROME,tr|O46067|O46067_DROME,sp|P29845|HSP7E_DROME,tr|Q9VSI1|Q9VSI1_DROME	cellular organisms	1	15
sp|Q6AWG9|Y5098_DROME,sp|P20659|TRX_DROME,sp|Q8IRW8|TRR_DROME,tr|Q8IMU0|Q8IMU0_DROME,sp|Q5LJZ2|SET1_DROME,sp|Q9VW15|ASH1_DROME,sp|Q9VYD1|C1716_DROME,sp|P42124|EZ_DROME,sp|Q8MT36|MES4_DROME,sp|P45975|SUV39_DROME,sp|Q9VFK6|KMT5A_DROME,tr|Q9VGW0|Q9VGW0_DROME,sp|Q32KD2|SETB1_DROME,tr|M9PGH7|M9PGH7_DROME,tr|Q9VGA4|Q9VGA4_DROME	cellular organisms	1	15
tr|Q8MRD1|Q8MRD1_DROME,tr|Q8SY25|Q8SY25_DROME,tr|Q8IQF3|Q8IQF3_DROME,tr|A1Z9M6|A1Z9M6_DROME,tr|Q9VLM3|Q9VLM3_DROME,tr|Q7K2W3|Q7K2W3_DROME,sp|Q9W056|C1139_DROME,tr|Q9VTD7|Q9VTD7_DROME,tr|Q9VTD5|Q9VTD5_DROME,tr|M9PEU1|M9PEU1_DROME,sp|Q9VT04|PATH_DROME,sp|Q4V5R4|POLYP_DROME,tr|Q9VX84|Q9VX84_DROME,tr|M9PHT8|M9PHT8_DROME,tr|Q9VC02|Q9VC02_DROME	cellular organisms	1	15
tr|Q9VY06|Q9VY06_DROME,tr|Q9VY00|Q9VY00_DROME,tr|Q9VY08|Q9VY08_DROME,tr|Q8MQY9|Q8MQY9_DROME,tr|Q9VBG8|Q9VBG8_DROME,tr|Q9VY02|Q9VY02_DROME,sp|P18173|DHGL_DROME,tr|Q9VY10|Q9VY10_DROME,tr|Q9VY09|Q9VY09_DROME,tr|Q9VY11|Q9VY11_DROME,tr|Q8SXY8|Q8SXY8_DROME,tr|Q9VY04|Q9VY04_DROME,tr|Q9VY05|Q9VY05_DROME,sp|Q9VY01|EO_DROME,sp|Q9VGP2|NINAG_DROME	cellular organisms	1	15
tr|Q8MRL3|Q8MRL3_DROME,tr|Q8T9E6|Q8T9E6_DROME,tr|Q8IPV3|Q8IPV3_DROME,sp|P45843|SCRT_DROME,tr|Q9VQY4|Q9VQY4_DROME,tr|Q9VPJ7|Q9VPJ7_DROME,tr|Q9VTL3|Q9VTL3_DROME,tr|Q9VL61|Q9VL61_DROME,tr|M9PBX3|M9PBX3_DROME,tr|Q0E8U2|Q0E8U2_DROME,sp|P10090|WHITE_DROME,tr|Q7KU30|Q7KU30_DROME,sp|P12428|BROWN_DROME,tr|Q8MRJ2|Q8MRJ2_DROME,tr|Q0KI14|Q0KI14_DROME	cellular organisms	1	15
tr|Q961Q9|Q961Q9_DROME,sp|P83740|SC5A6_DROME,tr|Q9VQ85|Q9VQ85_DROME,tr|Q9VLR8|Q9VLR8_DROME,tr|Q9VGP3|Q9VGP3_DROME,tr|Q8SWV5|Q8SWV5_DROME,tr|Q8IN99|Q8IN99_DROME,tr|Q8IPY0|Q8IPY0_DROME,tr|Q9W3R0|Q9W3R0_DROME,tr|Q9V9U1|Q9V9U1_DROME,tr|P91659|P91659_DROME,tr|Q9VBK1|Q9VBK1_DROME,tr|Q9V9U2|Q9V9U2_DROME,tr|Q7K3Q2|Q7K3Q2_DROME,sp|Q9VE46|SC5A7_DROME	cellular organisms	1	15
tr|Q9V3F9|Q9V3F9_DROME,tr|Q9VWK0|Q9VWK0_DROME,tr|Q9VWJ0|Q9VWJ0_DROME,tr|Q9VWJ1|Q9VWJ1_DROME,tr|A8JUR0|A8JUR0_DROME,tr|Q0E960|Q0E960_DROME,tr|Q7JWI7|Q7JWI7_DROME,tr|Q9W509|Q9W509_DROME,tr|Q9W0L6|Q9W0L6_DROME,tr|Q8T043|Q8T043_DROME,tr|Q5U154|Q5U154_DROME,tr|Q7K1L4|Q7K1L4_DROME,tr|C8VV48|C8VV48_DROME,tr|Q9VQU7|Q9VQU7_DROME,tr|A0A0B4LFF4|A0A0B4LFF4_DROME	cellular organisms	1	15
sp|Q9V3G3|PPIE_DROME,tr|Q9XYZ6|Q9XYZ6_DROME,tr|Q9VT21|Q9VT21_DROME,sp|P25007|PPIA_DROME,tr|Q7K2I4|Q7K2I4_DROME,tr|Q9W227|Q9W227_DROME,tr|Q4V5H1|Q4V5H1_DROME,tr|Q9VAW1|Q9VAW1_DROME,sp|P15425|CYPR_DROME,tr|Q9W0Q2|Q9W0Q2_DROME,tr|Q960Q8|Q960Q8_DROME,tr|Q7K231|Q7K231_DROME,tr|Q8MKJ6|Q8MKJ6_DROME,tr|Q9VTN7|Q9VTN7_DROME,tr|Q8IMS5|Q8IMS5_DROME	cellular organisms	1	15
tr|Q2PE08|Q2PE08_DROME,tr|Q9W0L4|Q9W0L4_DROME,sp|Q7K237|C1GLT_DROME,tr|Q9VQH6|Q9VQH6_DROME,tr|Q7JRF9|Q7JRF9_DROME,tr|Q9VWM1|Q9VWM1_DROME,tr|Q9VQH7|Q9VQH7_DROME,tr|Q9VQI0|Q9VQI0_DROME,tr|Q9VQH4|Q9VQH4_DROME,tr|A8JNT2|A8JNT2_DROME,tr|A0A6M3QGH5|A0A6M3QGH5_DROME,tr|Q7KUZ9|Q7KUZ9_DROME,tr|X2JDC2|X2JDC2_DROME,tr|A1Z863|A1Z863_DROME,tr|Q9VYH2|Q9VYH2_DROME	cellular organisms	1	15
sp|Q9VX09|ARP8_DROME,sp|P45889|ACTZ_DROME,sp|P02574|ACT4_DROME,sp|P10987|ACT1_DROME,sp|P02572|ACT2_DROME,sp|P10981|ACT5_DROME,sp|P53501|ACT3_DROME,sp|P83967|ACT6_DROME,sp|P45891|ACTY_DROME,sp|P45888|ARP2_DROME,sp|P32392|ARP3_DROME,tr|Q7K012|Q7K012_DROME,sp|P45890|ARP6_DROME,sp|Q9VEC3|ARP5_DROME,tr|Q9VWE8|Q9VWE8_DROME	cellular organisms	1	15
tr|Q9VTU8|Q9VTU8_DROME,tr|Q9VB76|Q9VB76_DROME,tr|Q9V396|Q9V396_DROME,tr|Q9VH26|Q9VH26_DROME,tr|Q4V4S9|Q4V4S9_DROME,tr|A0A0B4LHX0|A0A0B4LHX0_DROME,tr|Q9V9Y6|Q9V9Y6_DROME,tr|Q9V9Y8|Q9V9Y8_DROME,tr|Q9W316|Q9W316_DROME,tr|Q8IMV4|Q8IMV4_DROME,tr|Q9W2Q2|Q9W2Q2_DROME,tr|Q9W3C8|Q9W3C8_DROME,tr|Q9W3P7|Q9W3P7_DROME,tr|Q8MS78|Q8MS78_DROME,tr|Q9W2R0|Q9W2R0_DROME	cellular organisms	1	15
tr|Q86P18|Q86P18_DROME,tr|Q9VRG4|Q9VRG4_DROME,tr|Q9VVK6|Q9VVK6_DROME,tr|Q9VVJ9|Q9VVJ9_DROME,tr|X2JG15|X2JG15_DROME,tr|Q9VDR4|Q9VDR4_DROME,tr|Q0E8Q7|Q0E8Q7_DROME,tr|Q9VAU1|Q9VAU1_DROME,tr|Q9VMM9|Q9VMM9_DROME,tr|A1ZBS3|A1ZBS3_DROME,tr|Q9VRG3|Q9VRG3_DROME,sp|Q9VSS1|ABCE1_DROME,tr|Q86B52|Q86B52_DROME,tr|Q9VRG5|Q9VRG5_DROME	cellular organisms	1	14
tr|Q9W0X1|Q9W0X1_DROME,tr|Q9W0X0|Q9W0X0_DROME,tr|Q9VET1|Q9VET1_DROME,tr|Q961K6|Q961K6_DROME,tr|A8JNI3|A8JNI3_DROME,tr|Q8SYC3|Q8SYC3_DROME,tr|Q9VM10|Q9VM10_DROME,sp|Q9VDD3|SNMP1_DROME,sp|B7Z031|PESTE_DROME,sp|E1JI63|SNMP2_DROME,sp|Q27367|CRQ_DROME,tr|Q9VLU7|Q9VLU7_DROME,tr|Q9VJA7|Q9VJA7_DROME,tr|Q8INY3|Q8INY3_DROME	cellular organisms	1	14
sp|O46072|KZ_DROME,sp|A1Z9L3|DHX8_DROME,tr|Q9VY54|Q9VY54_DROME,tr|Q9VIZ3|Q9VIZ3_DROME,tr|Q9VR29|Q9VR29_DROME,sp|Q7K3M5|DHX15_DROME,tr|Q9VL25|Q9VL25_DROME,tr|Q9VWI5|Q9VWI5_DROME,tr|Q8SWT2|Q8SWT2_DROME,tr|Q9VZ55|Q9VZ55_DROME,sp|P24785|MLE_DROME,sp|Q9VF26|SPNE_DROME,tr|Q9VX63|Q9VX63_DROME,sp|Q9W1I2|BGCN_DROME	cellular organisms	1	14
sp|Q8MRC9|GALT9_DROME,sp|Q6WV17|GALT5_DROME,sp|Q6WV19|GALT2_DROME,sp|Q9Y117|GALT3_DROME,sp|Q8MVS5|GLT35_DROME,sp|Q8MV48|GALT7_DROME,sp|Q6WV16|GALT6_DROME,sp|Q6WV20|GALT1_DROME,sp|Q8IA42|GALT4_DROME,sp|Q9VUT6|GALT8_DROME,sp|Q8IA43|GLT10_DROME,sp|Q8MYY6|GLT13_DROME,sp|Q8IA41|GLT11_DROME,sp|Q8IA44|GLT12_DROME	cellular organisms	1	14
tr|Q9VYE1|Q9VYE1_DROME,sp|P21521|SY65_DROME,tr|Q9VUJ3|Q9VUJ3_DROME,tr|Q9V4C4|Q9V4C4_DROME,tr|Q9U6P7|Q9U6P7_DROME,tr|C0HDP4|C0HDP4_DROME,tr|A0A0B4KF61|A0A0B4KF61_DROME,tr|Q9W2R9|Q9W2R9_DROME,tr|A0A0B4K657|A0A0B4K657_DROME,tr|A0A0B4K6M2|A0A0B4K6M2_DROME,sp|A1ZBD6|MCTP_DROME,tr|A0A0B4K6F9|A0A0B4K6F9_DROME,tr|Q8IMW9|Q8IMW9_DROME,tr|M9PE32|M9PE32_DROME	cellular organisms	1	14
tr|O77424|O77424_DROME,tr|Q9VNF9|Q9VNF9_DROME,sp|P48451|CANB1_DROME,sp|Q24214|CANB2_DROME,tr|A8DWJ8|A8DWJ8_DROME,sp|Q9VVV9|NKD_DROME,sp|P42325|NCAH_DROME,tr|Q8IR92|Q8IR92_DROME,tr|Q9VBL2|Q9VBL2_DROME,tr|Q9VWX8|Q9VWX8_DROME,sp|P37236|FREQ_DROME,tr|Q9VW66|Q9VW66_DROME,tr|Q9W2Q5|Q9W2Q5_DROME,tr|Q9VFQ4|Q9VFQ4_DROME	cellular organisms	1	14
tr|Q9VEL7|Q9VEL7_DROME,tr|Q9BMG9|Q9BMG9_DROME,tr|X2J8L2|X2J8L2_DROME,tr|Q9VJM9|Q9VJM9_DROME,tr|Q9VJM4|Q9VJM4_DROME,tr|M9MRJ2|M9MRJ2_DROME,tr|Q8SY13|Q8SY13_DROME,tr|Q9VAV8|Q9VAV8_DROME,tr|Q9VJF7|Q9VJF7_DROME,tr|A0A0B4KGP4|A0A0B4KGP4_DROME,tr|Q9VG28|Q9VG28_DROME,tr|Q9VBC9|Q9VBC9_DROME,tr|Q9VG19|Q9VG19_DROME,tr|Q9VG24|Q9VG24_DROME	Arthropoda	10	14
tr|Q9VHZ8|Q9VHZ8_DROME,tr|Q9I7K8|Q9I7K8_DROME,tr|Q9VHZ9|Q9VHZ9_DROME,tr|Q9VI00|Q9VI00_DROME,tr|Q8SYU5|Q8SYU5_DROME,tr|A8JQV1|A8JQV1_DROME,tr|A0A0B4KGD9|A0A0B4KGD9_DROME,tr|Q9VI53|Q9VI53_DROME,tr|Q9I7L1|Q9I7L1_DROME,tr|Q9I7L0|Q9I7L0_DROME,tr|Q9VGU7|Q9VGU7_DROME,tr|Q0E8K8|Q0E8K8_DROME,tr|Q9I7K7|Q9I7K7_DROME,tr|Q9VGU4|Q9VGU4_DROME	cellular organisms	1	14
tr|Q9VE56|Q9VE56_DROME,tr|Q9VE59|Q9VE59_DROME,tr|Q9VI81|Q9VI81_DROME,tr|Q9VT02|Q9VT02_DROME,tr|M9PEI0|M9PEI0_DROME,tr|Q9VI80|Q9VI80_DROME,tr|A1ZB32|A1ZB32_DROME,tr|Q9VEW1|Q9VEW1_DROME,tr|Q7KV71|Q7KV71_DROME,tr|A0A0C4DHF5|A0A0C4DHF5_DROME,tr|Q9VSE3|Q9VSE3_DROME,tr|A0A0B4KHG9|A0A0B4KHG9_DROME,tr|Q9VZR6|Q9VZR6_DROME,tr|A1ZA23|A1ZA23_DROME	cellular organisms	1	14
tr|B7Z0B2|B7Z0B2_DROME,tr|Q9W302|Q9W302_DROME,tr|Q9VME7|Q9VME7_DROME,tr|A1Z7G6|A1Z7G6_DROME,tr|Q7KT80|Q7KT80_DROME,tr|Q95SM8|Q95SM8_DROME,tr|Q4V4U2|Q4V4U2_DROME,tr|A0A0B4K7T3|A0A0B4K7T3_DROME,tr|Q8IRM2|Q8IRM2_DROME,tr|Q9VX04|Q9VX04_DROME,tr|Q5BIB8|Q5BIB8_DROME,tr|Q9VF34|Q9VF34_DROME,sp|P21520|SCA_DROME,tr|Q9VW70|Q9VW70_DROME	cellular organisms	1	14
tr|Q9VLP2|Q9VLP2_DROME,tr|Q9VKA0|Q9VKA0_DROME,tr|Q9VLP1|Q9VLP1_DROME,tr|Q7K188|Q7K188_DROME,tr|Q9VIH9|Q9VIH9_DROME,sp|B5A5T4|QVR_DROME,tr|M9NDC5|M9NDC5_DROME,tr|Q9VK99|Q9VK99_DROME,tr|Q8SXV2|Q8SXV2_DROME,tr|Q9VKA1|Q9VKA1_DROME,tr|Q9VII5|Q9VII5_DROME,tr|Q9VII1|Q9VII1_DROME,tr|Q9VII3|Q9VII3_DROME,tr|Q9VZ21|Q9VZ21_DROME	Eukaryota	2	14
tr|Q9VSL0|Q9VSL0_DROME,tr|Q9VRZ6|Q9VRZ6_DROME,sp|P05552|ADF1_DROME,tr|Q9VIM6|Q9VIM6_DROME,tr|Q9VW28|Q9VW28_DROME,tr|Q9VBP5|Q9VBP5_DROME,tr|Q7JZD5|Q7JZD5_DROME,tr|Q86CW5|Q86CW5_DROME,tr|Q7K3E9|Q7K3E9_DROME,tr|Q7JUZ9|Q7JUZ9_DROME,tr|A1Z8K2|A1Z8K2_DROME,tr|Q9W3Q2|Q9W3Q2_DROME,tr|Q9VWR0|Q9VWR0_DROME,tr|Q9VF93|Q9VF93_DROME	Metazoa	4	14
tr|Q9W470|Q9W470_DROME,tr|Q8T915|Q8T915_DROME,tr|Q9VJJ0|Q9VJJ0_DROME,sp|Q9VQE5|PSB2_DROME,tr|Q8T8U1|Q8T8U1_DROME,tr|Q9VUJ1|Q9VUJ1_DROME,tr|Q7K148|Q7K148_DROME,sp|P40304|PSB1_DROME,sp|Q9VNA5|PSB4_DROME,tr|Q9W1S5|Q9W1S5_DROME,tr|Q8INY4|Q8INY4_DROME,tr|A0AQH0|A0AQH0_DROME,sp|Q9XYN7|PSB3_DROME,tr|Q0E8X9|Q0E8X9_DROME	cellular organisms	1	14
tr|Q9W029|Q9W029_DROME,tr|Q9W028|Q9W028_DROME,tr|Q9VFV1|Q9VFV1_DROME,tr|Q9V4C0|Q9V4C0_DROME,tr|Q9VFV2|Q9VFV2_DROME,tr|Q9VJI5|Q9VJI5_DROME,tr|Q9W1R0|Q9W1R0_DROME,sp|P09957|YELL_DROME,tr|Q9VJQ3|Q9VJQ3_DROME,tr|Q9VFV3|Q9VFV3_DROME,sp|Q9VG09|YELF_DROME,tr|Q9W1R1|Q9W1R1_DROME,sp|Q9VG08|YELF2_DROME	cellular organisms	1	13
tr|Q9VY15|Q9VY15_DROME,tr|Q9VMI9|Q9VMI9_DROME,tr|Q8MLR7|Q8MLR7_DROME,tr|Q7YU03|Q7YU03_DROME,tr|Q9VGH9|Q9VGH9_DROME,tr|Q8SZY7|Q8SZY7_DROME,tr|A0A0B4LHR8|A0A0B4LHR8_DROME,sp|Q9VB70|LST2_DROME,sp|Q9W3D3|CRAG_DROME,tr|Q9W0E1|Q9W0E1_DROME,sp|Q9VXY2|MADD_DROME,tr|A1Z7Q5|A1Z7Q5_DROME,tr|Q9VLS5|Q9VLS5_DROME	cellular organisms	1	13
tr|Q9VKP7|Q9VKP7_DROME,tr|Q9VKP6|Q9VKP6_DROME,tr|Q9VLK3|Q9VLK3_DROME,tr|Q9VQ12|Q9VQ12_DROME,tr|Q7K485|Q7K485_DROME,tr|Q9VEK3|Q9VEK3_DROME,tr|Q9W5G3|Q9W5G3_DROME,tr|A1Z9Q9|A1Z9Q9_DROME,tr|Q9VQ13|Q9VQ13_DROME,tr|Q9VEK5|Q9VEK5_DROME,tr|Q9VQ11|Q9VQ11_DROME,tr|Q9VEK4|Q9VEK4_DROME,tr|Q9VQ14|Q9VQ14_DROME	cellular organisms	1	13
tr|Q9VS89|Q9VS89_DROME,tr|Q95RQ1|Q95RQ1_DROME,tr|A8JRD0|A8JRD0_DROME,tr|Q7YU01|Q7YU01_DROME,tr|A8JTM7|A8JTM7_DROME,tr|Q9VXM0|Q9VXM0_DROME,tr|A0A0B4KFD1|A0A0B4KFD1_DROME,tr|A1Z9D7|A1Z9D7_DROME,sp|P98163|YL_DROME,sp|Q95RU0|CUE_DROME,sp|A1Z877|NDG_DROME,tr|Q8SYF5|Q8SYF5_DROME,tr|Q9V4B8|Q9V4B8_DROME	cellular organisms	1	13
tr|Q9W273|Q9W273_DROME,tr|Q9W274|Q9W274_DROME,tr|Q9W275|Q9W275_DROME,tr|M9PD70|M9PD70_DROME,tr|Q9VHD0|Q9VHD0_DROME,tr|Q9VXS8|Q9VXS8_DROME,tr|Q9VRM9|Q9VRM9_DROME,tr|Q9VDG4|Q9VDG4_DROME,tr|Q7K3X8|Q7K3X8_DROME,tr|Q9VRM8|Q9VRM8_DROME,sp|Q24238|APH4_DROME,tr|Q9VIW9|Q9VIW9_DROME,tr|Q9VH28|Q9VH28_DROME	cellular organisms	1	13
sp|P14003|HAIR_DROME,sp|Q26263|DPN_DROME,tr|Q9VJ16|Q9VJ16_DROME,sp|Q01069|ESMB_DROME,sp|Q01070|ESMC_DROME,sp|Q01071|ESMD_DROME,sp|P13097|ESM7_DROME,sp|Q01068|ESM3_DROME,sp|Q7KM13|HEY_DROME,sp|P13096|ESM5_DROME,sp|P13098|ESM8_DROME,tr|Q9VWX7|Q9VWX7_DROME,sp|Q9VGZ5|CWO_DROME	Metazoa	4	13
tr|Q4ABJ6|Q4ABJ6_DROME,tr|A1ZAG6|A1ZAG6_DROME,tr|A1ZAG5|A1ZAG5_DROME,tr|A1Z6S2|A1Z6S2_DROME,tr|A1Z6S1|A1Z6S1_DROME,tr|Q9VIJ1|Q9VIJ1_DROME,tr|Q7KT14|Q7KT14_DROME,tr|Q9VDA3|Q9VDA3_DROME,tr|Q7KT13|Q7KT13_DROME,tr|Q8IN27|Q8IN27_DROME,tr|Q9VAT5|Q9VAT5_DROME,tr|Q3ZAK6|Q3ZAK6_DROME,tr|Q9VX96|Q9VX96_DROME	Diptera	17	13
sp|Q960X8|HRS_DROME,tr|Q9VKD0|Q9VKD0_DROME,tr|M9MRV7|M9MRV7_DROME,sp|Q9W4E2|NBEA_DROME,tr|Q9VML2|Q9VML2_DROME,sp|Q9W060|LYST_DROME,tr|Q7K9H6|Q7K9H6_DROME,sp|O76902|PKHF1_DROME,sp|Q9VGP1|ZFY26_DROME,tr|Q7PLP5|Q7PLP5_DROME,tr|Q9W2M0|Q9W2M0_DROME,tr|Q9VSZ1|Q9VSZ1_DROME,tr|Q9VKW1|Q9VKW1_DROME	cellular organisms	1	13
tr|Q9VEP9|Q9VEP9_DROME,sp|P15357|RS27A_DROME,sp|P18101|RL40_DROME,tr|Q59E33|Q59E33_DROME,tr|Q9W418|Q9W418_DROME,sp|P0CG69|UBIQP_DROME,tr|R9PY16|R9PY16_DROME,sp|Q9VJ33|NEDD8_DROME,tr|Q9VEC8|Q9VEC8_DROME,sp|P12297|SUWA_DROME,tr|B7Z0D3|B7Z0D3_DROME,tr|Q9VWD9|Q9VWD9_DROME,tr|Q8IPM2|Q8IPM2_DROME	cellular organisms	1	13
sp|Q95T64|PGPLA_DROME,sp|Q9VXN9|PGPLE_DROME,sp|Q8SXQ7|PGPLF_DROME,sp|C0HK99|SC1B_DROME,sp|C0HK98|SC1A_DROME,sp|Q8INK6|PGPLB_DROME,sp|Q9VYX7|PGPSA_DROME,sp|Q9VV96|PGSB2_DROME,sp|Q70PY2|PGSB1_DROME,sp|Q9VS97|PGPSD_DROME,sp|Q9V4X2|PGSC2_DROME,sp|Q9GNK5|PGPLC_DROME,sp|Q9GN97|PGPLD_DROME	cellular organisms	1	13
tr|Q9VNS9|Q9VNS9_DROME,tr|B7Z0A0|B7Z0A0_DROME,tr|Q4ABG1|Q4ABG1_DROME,tr|Q4ABF9|Q4ABF9_DROME,tr|Q4ABF6|Q4ABF6_DROME,tr|Q4ABG0|Q4ABG0_DROME,tr|Q4ABF8|Q4ABF8_DROME,tr|Q4ABJ8|Q4ABJ8_DROME,tr|A0A4V1D188|A0A4V1D188_DROME,tr|Q9VPD0|Q9VPD0_DROME,tr|M9PFS9|M9PFS9_DROME,tr|Q4ABF7|Q4ABF7_DROME	Diptera	17	12
tr|Q9VC82|Q9VC82_DROME,tr|A0A0B4JD04|A0A0B4JD04_DROME,tr|Q9VC83|Q9VC83_DROME,tr|A8DYD4|A8DYD4_DROME,tr|Q9VU47|Q9VU47_DROME,tr|A8DYD6|A8DYD6_DROME,tr|Q29QT4|Q29QT4_DROME,tr|A8JNS3|A8JNS3_DROME,tr|A8DYD7|A8DYD7_DROME,tr|Q7KUI9|Q7KUI9_DROME,tr|Q9VGJ1|Q9VGJ1_DROME,tr|A8JNS2|A8JNS2_DROME	Arthropoda	10	12
tr|M9PB30|M9PB30_DROME,tr|Q8MS37|Q8MS37_DROME,tr|Q9VAG2|Q9VAG2_DROME,tr|Q9V9X1|Q9V9X1_DROME,tr|Q9V9X0|Q9V9X0_DROME,tr|A1Z8J4|A1Z8J4_DROME,tr|Q9VCR4|Q9VCR4_DROME,tr|Q8IRK0|Q8IRK0_DROME,tr|Q7K3W4|Q7K3W4_DROME,tr|A0A0B4LEX9|A0A0B4LEX9_DROME,tr|Q9VM97|Q9VM97_DROME,tr|Q9W5X1|Q9W5X1_DROME	cellular organisms	1	12
tr|Q9VQE3|Q9VQE3_DROME,sp|O76324|DCO_DROME,tr|A0A0B4KHL4|A0A0B4KHL4_DROME,tr|Q9VYN5|Q9VYN5_DROME,tr|A1Z6I7|A1Z6I7_DROME,sp|P54367|KC1A_DROME,tr|Q9VJC2|Q9VJC2_DROME,tr|Q9VMS5|Q9VMS5_DROME,tr|Q7JWT4|Q7JWT4_DROME,sp|Q8IMC6|ASATR_DROME,sp|Q7KRY6|NHK1_DROME,tr|Q7KMI3|Q7KMI3_DROME	cellular organisms	1	12
sp|Q9VN93|CPR1_DROME,tr|Q7K0S6|Q7K0S6_DROME,tr|A1ZAU4|A1ZAU4_DROME,sp|Q95029|CATL_DROME,tr|Q9VKY4|Q9VKY4_DROME,tr|Q9VNK6|Q9VNK6_DROME,tr|Q9V3U6|Q9V3U6_DROME,tr|Q7JYA0|Q7JYA0_DROME,tr|Q7JWQ7|Q7JWQ7_DROME,tr|Q9VY87|Q9VY87_DROME,tr|A1Z9I0|A1Z9I0_DROME,tr|A1ZBK7|A1ZBK7_DROME	cellular organisms	1	12
sp|Q7KV12|STEL1_DROME,sp|Q7KV15|STEL4_DROME,sp|Q7KV13|STEL2_DROME,sp|Q9NIV2|STEL8_DROME,sp|Q7KV23|STEL7_DROME,sp|Q7KV19|STEL5_DROME,sp|Q7KV14|STEL3_DROME,sp|Q7KV22|STEL6_DROME,tr|Q7KV18|Q7KV18_DROME,sp|Q24536|SSL_DROME,sp|P08182|CSK2B_DROME,sp|O96863|CSK2C_DROME	cellular organisms	1	12
sp|Q9V477|TOLL8_DROME,sp|Q9VUN0|TOLL6_DROME,sp|Q7KIN0|TOLL7_DROME,tr|A1ZBR2|A1ZBR2_DROME,sp|P08953|TOLL_DROME,tr|Q9VJX9|Q9VJX9_DROME,tr|Q9VIA4|Q9VIA4_DROME,tr|Q9VLE6|Q9VLE6_DROME,tr|Q9VPH1|Q9VPH1_DROME,sp|P24014|SLIT_DROME,sp|Q8SXT3|HFW2_DROME,sp|Q9W568|HFW1_DROME	cellular organisms	1	12
sp|Q94900|GLUCL_DROME,sp|P25123|GBRB_DROME,tr|Q9VGI0|Q9VGI0_DROME,sp|Q08832|GBRB3_DROME,tr|Q9VDU9|Q9VDU9_DROME,tr|Q9VXL9|Q9VXL9_DROME,sp|Q24352|GBRAL_DROME,tr|M9PI70|M9PI70_DROME,tr|Q9VVH4|Q9VVH4_DROME,tr|Q9W4G1|Q9W4G1_DROME,tr|Q8SWZ1|Q8SWZ1_DROME,sp|Q9V9Y4|PHCL2_DROME	cellular organisms	1	12
sp|P29615|LYSP_DROME,sp|Q08694|LYSB_DROME,sp|P37159|LYSE_DROME,sp|P83972|LYSD_DROME,sp|P37160|LYSS_DROME,sp|P37161|LYSX_DROME,tr|A1Z9D5|A1Z9D5_DROME,tr|A1ZAB8|A1ZAB8_DROME,tr|Q9VSA5|Q9VSA5_DROME,tr|A1ZBX7|A1ZBX7_DROME,tr|Q9W4C2|Q9W4C2_DROME,tr|A1ZBX6|A1ZBX6_DROME	cellular organisms	1	12
tr|Q9W219|Q9W219_DROME,tr|Q9W221|Q9W221_DROME,tr|Q8MME9|Q8MME9_DROME,tr|A8DYM6|A8DYM6_DROME,tr|Q9W217|Q9W217_DROME,tr|Q9W220|Q9W220_DROME,tr|A0A0B4K8A8|A0A0B4K8A8_DROME,tr|Q8IRE5|Q8IRE5_DROME,tr|Q2PE16|Q2PE16_DROME,tr|A8JUP5|A8JUP5_DROME,tr|Q9W1P0|Q9W1P0_DROME,tr|A8DYM4|A8DYM4_DROME	Eukaryota	2	12
tr|Q9VED6|Q9VED6_DROME,sp|P06603|TBA1_DROME,sp|P06605|TBA3_DROME,sp|P06604|TBA2_DROME,sp|P06606|TBA4_DROME,tr|Q8MST5|Q8MST5_DROME,sp|Q24560|TBB1_DROME,sp|P61857|TBB2_DROME,sp|P08841|TBB3_DROME,sp|Q9VRX3|TBBP_DROME,sp|P23257|TBG1_DROME,sp|P42271|TBG2_DROME	cellular organisms	1	12
tr|A8JR01|A8JR01_DROME,tr|Q0E8N2|Q0E8N2_DROME,sp|E1JIT7|PSD_DROME,tr|Q9VP80|Q9VP80_DROME,tr|Q9VJW1|Q9VJW1_DROME,tr|A1Z8W8|A1Z8W8_DROME,sp|Q9VLT1|MON2_DROME,tr|Q9VMI6|Q9VMI6_DROME,tr|Q9W444|Q9W444_DROME,tr|Q9VY47|Q9VY47_DROME,tr|Q7KNQ9|Q7KNQ9_DROME	cellular organisms	1	11
tr|Q9VB78|Q9VB78_DROME,tr|Q9VJU6|Q9VJU6_DROME,tr|M9PFV3|M9PFV3_DROME,tr|Q9VJU8|Q9VJU8_DROME,tr|Q7KTA1|Q7KTA1_DROME,tr|Q9W0Y0|Q9W0Y0_DROME,tr|Q2PDU0|Q2PDU0_DROME,tr|Q86BL2|Q86BL2_DROME,tr|M9PBB4|M9PBB4_DROME,sp|Q9W0A0|DRPR_DROME,tr|Q8IP58|Q8IP58_DROME	Eukaryota	2	11
tr|A1ZB23|A1ZB23_DROME,tr|Q7JYK5|Q7JYK5_DROME,tr|A1ZB24|A1ZB24_DROME,tr|Q9W012|Q9W012_DROME,tr|A1ZB21|A1ZB21_DROME,tr|Q9VAK3|Q9VAK3_DROME,tr|Q9VAK2|Q9VAK2_DROME,tr|Q8IMK8|Q8IMK8_DROME,tr|Q7K1H9|Q7K1H9_DROME,tr|Q7JW48|Q7JW48_DROME,tr|Q6IG80|Q6IG80_DROME	Schizophora	21	11
sp|Q24210|CSKP_DROME,sp|P31007|DLG1_DROME,tr|E2QD98|E2QD98_DROME,tr|A1Z8G0|A1Z8G0_DROME,tr|Q7KT16|Q7KT16_DROME,tr|Q9VTB3|Q9VTB3_DROME,tr|O97111|O97111_DROME,tr|A0A0B4K6Y7|A0A0B4K6Y7_DROME,tr|Q9VFD3|Q9VFD3_DROME,tr|Q9VKG8|Q9VKG8_DROME,tr|Q9W0P4|Q9W0P4_DROME	cellular organisms	1	11
tr|Q9W4F8|Q9W4F8_DROME,tr|A8JNN5|A8JNN5_DROME,sp|Q9VYY9|EVI5_DROME,tr|E1JJ52|E1JJ52_DROME,tr|A1Z9K4|A1Z9K4_DROME,sp|Q9VGL8|TBWKD_DROME,tr|Q9VP46|Q9VP46_DROME,tr|Q9VFB6|Q9VFB6_DROME,tr|Q9VEY4|Q9VEY4_DROME,tr|A0A0B4LH08|A0A0B4LH08_DROME,tr|Q9W5C1|Q9W5C1_DROME	cellular organisms	1	11
tr|Q9VHP3|Q9VHP3_DROME,sp|P07909|ROA1_DROME,sp|P48810|RB87F_DROME,sp|Q08473|SQD_DROME,sp|Q02926|RB97D_DROME,sp|P48809|RB27C_DROME,sp|Q9VVE5|MSIR6_DROME,tr|Q8SXP8|Q8SXP8_DROME,tr|Q8IMS8|Q8IMS8_DROME,tr|Q9VUN2|Q9VUN2_DROME,tr|Q9VFT3|Q9VFT3_DROME	cellular organisms	1	11
sp|Q8IMA8|PANG2_DROME,tr|Q59DN5|Q59DN5_DROME,sp|P40656|SOX14_DROME,tr|M9PCG2|M9PCG2_DROME,sp|Q9U1H0|CIC_DROME,tr|O61348|O61348_DROME,sp|P40657|SOX15_DROME,sp|Q24533|DICH_DROME,tr|Q9VA17|Q9VA17_DROME,tr|M9PFG6|M9PFG6_DROME,tr|M9PCZ7|M9PCZ7_DROME	cellular organisms	1	11
tr|Q9VB17|Q9VB17_DROME,tr|Q9VG69|Q9VG69_DROME,tr|Q7JR58|Q7JR58_DROME,tr|A1Z934|A1Z934_DROME,tr|Q9V397|Q9V397_DROME,tr|Q9W5W8|Q9W5W8_DROME,tr|Q9W0M0|Q9W0M0_DROME,tr|Q7K1C3|Q7K1C3_DROME,tr|Q86BP1|Q86BP1_DROME,tr|Q9W591|Q9W591_DROME,tr|Q9VPB0|Q9VPB0_DROME	cellular organisms	1	11
tr|Q9VBH3|Q9VBH3_DROME,tr|E1JIM6|E1JIM6_DROME,sp|Q24167|SIMA_DROME,sp|Q24119|TRH_DROME,sp|P05709|SIM_DROME,sp|O15945|ARNT_DROME,sp|O61735|CLOCK_DROME,sp|P07663|PER_DROME,sp|O61734|CYCL_DROME,tr|Q9VYW2|Q9VYW2_DROME,tr|Q9VXW7|Q9VXW7_DROME	cellular organisms	1	11
tr|Q7K088|Q7K088_DROME,sp|Q8SY61|OB56D_DROME,tr|Q7KE33|Q7KE33_DROME,tr|Q7KE32|Q7KE32_DROME,tr|A1ZBP9|A1ZBP9_DROME,tr|A1Z8E3|A1Z8E3_DROME,sp|Q9V8Y2|OB56A_DROME,tr|A1ZBQ4|A1ZBQ4_DROME,tr|Q4V3N1|Q4V3N1_DROME,sp|Q9V8Y9|OB56H_DROME,tr|A1ZBP7|A1ZBP7_DROME	cellular organisms	1	11
tr|Q9VGW2|Q9VGW2_DROME,tr|Q9VB58|Q9VB58_DROME,tr|A1ZBN5|A1ZBN5_DROME,tr|Q8IPB2|Q8IPB2_DROME,tr|Q9VBX5|Q9VBX5_DROME,tr|Q9VQV6|Q9VQV6_DROME,tr|Q9VZ97|Q9VZ97_DROME,tr|Q9VX74|Q9VX74_DROME,tr|Q7JVG6|Q7JVG6_DROME,sp|Q9VM91|TTL3A_DROME,sp|Q9VM92|TTL3B_DROME	cellular organisms	1	11
tr|Q7KTF8|Q7KTF8_DROME,sp|P25162|ACH4_DROME,sp|P04755|ACH3_DROME,tr|E1JJR2|E1JJR2_DROME,sp|P09478|ACH1_DROME,tr|A0A499GGQ3|A0A499GGQ3_DROME,tr|A0A0S0WNY8|A0A0S0WNY8_DROME,sp|P17644|ACH2_DROME,tr|Q9VPQ8|Q9VPQ8_DROME,tr|Q9W3G6|Q9W3G6_DROME,tr|Q9W288|Q9W288_DROME	cellular organisms	1	11
sp|P02517|HSP26_DROME,sp|P02516|HSP23_DROME,sp|P02518|HSP27_DROME,sp|P22979|HSP6C_DROME,sp|P82147|L2EFL_DROME,sp|P02515|HSP22_DROME,sp|P05812|HSP6A_DROME,tr|Q9VSA9|Q9VSA9_DROME,tr|Q9VSX2|Q9VSX2_DROME,tr|Q9VL41|Q9VL41_DROME,tr|Q8IQW5|Q8IQW5_DROME	cellular organisms	1	11
tr|Q9V3E9|Q9V3E9_DROME,tr|Q9VPN5|Q9VPN5_DROME,tr|Q9VC34|Q9VC34_DROME,tr|Q9VBA1|Q9VBA1_DROME,tr|Q9VEV3|Q9VEV3_DROME,tr|Q9VHW4|Q9VHW4_DROME,tr|A8JQU5|A8JQU5_DROME,tr|Q9VSK6|Q9VSK6_DROME,tr|A2VEQ2|A2VEQ2_DROME,tr|Q9VB22|Q9VB22_DROME,tr|Q8IND4|Q8IND4_DROME	cellular organisms	1	11
tr|A0A1Z1CGZ7|A0A1Z1CGZ7_DROME,tr|A1Z9Q6|A1Z9Q6_DROME,tr|A1Z8I9|A1Z8I9_DROME,tr|A1Z9Q2|A1Z9Q2_DROME,tr|A1Z9Q4|A1Z9Q4_DROME,tr|Q7JVM1|Q7JVM1_DROME,tr|Q9W209|Q9W209_DROME,tr|Q9W208|Q9W208_DROME,tr|Q9VDE1|Q9VDE1_DROME,tr|A1Z875|A1Z875_DROME,tr|A1Z9Q5|A1Z9Q5_DROME	Neoptera	15	11
tr|A0A0B4K7M5|A0A0B4K7M5_DROME,sp|P05205|HP1_DROME,tr|Q9W396|Q9W396_DROME,tr|Q9VWK9|Q9VWK9_DROME,tr|Q7JXA8|Q7JXA8_DROME,tr|Q9VCU6|Q9VCU6_DROME,tr|Q9VHG0|Q9VHG0_DROME,tr|Q9VR09|Q9VR09_DROME,sp|P26017|PC_DROME,tr|A1ZAW9|A1ZAW9_DROME,tr|Q9VX35|Q9VX35_DROME	cellular organisms	1	11
tr|Q058X1|Q058X1_DROME,tr|Q8MKL0|Q8MKL0_DROME,tr|A1Z8X5|A1Z8X5_DROME,tr|A1Z8X9|A1Z8X9_DROME,tr|A0A0B4KEL4|A0A0B4KEL4_DROME,tr|A0A0B4KFC9|A0A0B4KFC9_DROME,tr|Q4V5E4|Q4V5E4_DROME,tr|A0A0B4KEU8|A0A0B4KEU8_DROME,tr|Q4U2G8|Q4U2G8_DROME,tr|Q8MT48|Q8MT48_DROME,tr|A1ZBK1|A1ZBK1_DROME	cellular organisms	1	11
tr|Q7JVN4|Q7JVN4_DROME,tr|Q9V3K5|Q9V3K5_DROME,tr|Q8T465|Q8T465_DROME,tr|Q7K2U6|Q7K2U6_DROME,tr|Q8T8W0|Q8T8W0_DROME,tr|A1Z9T6|A1Z9T6_DROME,tr|Q8IMW8|Q8IMW8_DROME,tr|A1Z7D7|A1Z7D7_DROME,tr|Q6NLJ5|Q6NLJ5_DROME,tr|Q5BI51|Q5BI51_DROME,tr|A1Z7D9|A1Z7D9_DROME	Endopterygota	16	11
tr|A1Z7E8|A1Z7E8_DROME,sp|P07192|MAL3_DROME,tr|Q5U124|Q5U124_DROME,tr|A1Z7F1|A1Z7F1_DROME,sp|P07190|MAL1_DROME,tr|A1Z7F3|A1Z7F3_DROME,tr|A1Z7F2|A1Z7F2_DROME,tr|A0A4P1SA55|A0A4P1SA55_DROME,sp|P07191|MAL2_DROME,tr|Q9VKE6|Q9VKE6_DROME,tr|A0A0B4KGE4|A0A0B4KGE4_DROME	cellular organisms	1	11
sp|Q24178|PSA72_DROME,sp|P22769|PSA71_DROME,sp|Q27575|PSA73_DROME,sp|P40301|PSA2_DROME,sp|Q95083|PSA5_DROME,sp|Q9VA12|PSA4L_DROME,sp|P18053|PSA4_DROME,sp|P12881|PSA1_DROME,sp|Q9V5C6|PSA3_DROME,tr|Q9VK14|Q9VK14_DROME,sp|Q9XZJ4|PSA6_DROME	cellular organisms	1	11
sp|Q94526|ORK1_DROME,tr|Q9VHE0|Q9VHE0_DROME,tr|Q9VFS9|Q9VFS9_DROME,tr|Q9VYY5|Q9VYY5_DROME,tr|Q9W2L7|Q9W2L7_DROME,tr|Q9VE68|Q9VE68_DROME,tr|Q7JZM1|Q7JZM1_DROME,tr|E1JJG7|E1JJG7_DROME,tr|Q9W0J0|Q9W0J0_DROME,tr|A0A6H2EDG1|A0A6H2EDG1_DROME,tr|Q7KMM5|Q7KMM5_DROME	cellular organisms	1	11
sp|Q9VZZ4|PXDN_DROME,tr|Q9VEP3|Q9VEP3_DROME,sp|Q01603|PERO_DROME,tr|Q9VEJ9|Q9VEJ9_DROME,sp|Q9VEG6|PERC_DROME,tr|Q9VJ80|Q9VJ80_DROME,tr|Q9VC42|Q9VC42_DROME,tr|Q9VCW2|Q9VCW2_DROME,tr|Q9VEP8|Q9VEP8_DROME,sp|Q9VQH2|DUOX_DROME	cellular organisms	1	10
tr|Q9W4Y3|Q9W4Y3_DROME,sp|Q00174|LAMA_DROME,tr|Q9VLT6|Q9VLT6_DROME,tr|Q9VJ82|Q9VJ82_DROME,tr|Q8IP51|Q8IP51_DROME,sp|P15215|LAMC1_DROME,sp|P11046|LAMB1_DROME,sp|Q24567|NETA_DROME,sp|Q24568|NETB_DROME,tr|Q9VB20|Q9VB20_DROME	cellular organisms	1	10
tr|Q7JQY8|Q7JQY8_DROME,tr|A8JNL9|A8JNL9_DROME,tr|Q9VRV6|Q9VRV6_DROME,tr|Q9VRV5|Q9VRV5_DROME,tr|Q9VRX0|Q9VRX0_DROME,tr|M9PFA9|M9PFA9_DROME,tr|Q9VRV4|Q9VRV4_DROME,tr|Q8T0D1|Q8T0D1_DROME,tr|Q95RQ8|Q95RQ8_DROME,tr|Q7YZ91|Q7YZ91_DROME	Eukaryota	2	10
tr|Q95TY8|Q95TY8_DROME,tr|Q9VNX4|Q9VNX4_DROME,tr|Q8T0Q8|Q8T0Q8_DROME,tr|Q9VLC5|Q9VLC5_DROME,tr|Q9VBP6|Q9VBP6_DROME,tr|Q9VIC9|Q9VIC9_DROME,sp|Q7KW39|MMSA_DROME,tr|A0A0B4K6I6|A0A0B4K6I6_DROME,tr|Q8SXQ1|Q8SXQ1_DROME,tr|A0A0C4DHC8|A0A0C4DHC8_DROME	cellular organisms	1	10
tr|Q9W3W9|Q9W3W9_DROME,tr|Q9VGX6|Q9VGX6_DROME,tr|Q9VGX7|Q9VGX7_DROME,tr|Q86NP5|Q86NP5_DROME,tr|Q9VBV9|Q9VBV9_DROME,tr|A0A0B4KHM5|A0A0B4KHM5_DROME,tr|Q8IMT7|Q8IMT7_DROME,tr|Q9VYV0|Q9VYV0_DROME,tr|A8JNI7|A8JNI7_DROME,tr|Q9V3J5|Q9V3J5_DROME	cellular organisms	1	10
tr|A0A0B4KG50|A0A0B4KG50_DROME,tr|A0A0B4KFY0|A0A0B4KFY0_DROME,tr|Q9VY98|Q9VY98_DROME,tr|Q9VIK5|Q9VIK5_DROME,sp|Q24306|DIAP1_DROME,sp|Q24307|DIAP2_DROME,sp|Q9VZJ9|MUL1_DROME,tr|Q9VEM2|Q9VEM2_DROME,tr|A1Z971|A1Z971_DROME,sp|Q86B79|UNK_DROME	cellular organisms	1	10
tr|Q9W249|Q9W249_DROME,tr|A0A0B4KFT9|A0A0B4KFT9_DROME,tr|Q9W255|Q9W255_DROME,tr|O44434|O44434_DROME,tr|Q9W240|Q9W240_DROME,tr|Q9W254|Q9W254_DROME,tr|Q9W2D0|Q9W2D0_DROME,tr|Q9W224|Q9W224_DROME,sp|O01367|HOW_DROME,tr|Q9VEJ1|Q9VEJ1_DROME	cellular organisms	1	10
tr|Q7K2X1|Q7K2X1_DROME,tr|Q7K1R6|Q7K1R6_DROME,tr|Q9W2M4|Q9W2M4_DROME,tr|C6SV36|C6SV36_DROME,tr|Q7JZZ3|Q7JZZ3_DROME,tr|Q960J9|Q960J9_DROME,tr|Q9VBG7|Q9VBG7_DROME,tr|Q7JR80|Q7JR80_DROME,tr|Q9VVM3|Q9VVM3_DROME,tr|Q9VVM2|Q9VVM2_DROME	cellular organisms	1	10
tr|Q95R35|Q95R35_DROME,tr|Q500X4|Q500X4_DROME,tr|Q961W5|Q961W5_DROME,tr|A1Z9G3|A1Z9G3_DROME,tr|Q7K5K9|Q7K5K9_DROME,tr|Q7K2S9|Q7K2S9_DROME,tr|Q9VSM7|Q9VSM7_DROME,tr|Q9VSM6|Q9VSM6_DROME,tr|A0A0C4FEI8|A0A0C4FEI8_DROME,tr|Q9VFQ9|Q9VFQ9_DROME	cellular organisms	1	10
sp|Q9VMJ7|KDM5_DROME,tr|Q9VNE0|Q9VNE0_DROME,tr|Q9VWP5|Q9VWP5_DROME,sp|Q24573|DRI_DROME,tr|A1Z6M0|A1Z6M0_DROME,sp|Q8IN94|OSA_DROME,sp|Q9V6L0|KDM4B_DROME,tr|Q9VT00|Q9VT00_DROME,sp|Q9V333|KDM4A_DROME,tr|Q9W410|Q9W410_DROME	cellular organisms	1	10
tr|Q7K3T4|Q7K3T4_DROME,tr|Q9VKN8|Q9VKN8_DROME,tr|A0A0B4LF16|A0A0B4LF16_DROME,sp|A2VEY9|APP_DROME,sp|Q9W345|ZDHC8_DROME,sp|Q9VUW9|HIP14_DROME,tr|A0A4D6K4L3|A0A4D6K4L3_DROME,tr|Q9VPM2|Q9VPM2_DROME,tr|Q9VB73|Q9VB73_DROME,tr|A1ZAR2|A1ZAR2_DROME	cellular organisms	1	10
sp|P11995|LSP1A_DROME,sp|P11996|LSP1B_DROME,sp|P11997|LSP1G_DROME,sp|Q24388|LSP2_DROME,tr|Q9VVP2|Q9VVP2_DROME,sp|Q9V521|PPO2_DROME,tr|Q7K2W6|Q7K2W6_DROME,sp|Q9W1V6|PPO3_DROME,sp|Q04691|FBP1_DROME,tr|Q9VUC9|Q9VUC9_DROME	cellular organisms	1	10
sp|Q7K4Q5|Y0417_DROME,tr|Q9W0Q0|Q9W0Q0_DROME,tr|Q9VZS1|Q9VZS1_DROME,tr|Q9VBF9|Q9VBF9_DROME,tr|Q961C5|Q961C5_DROME,tr|Q9XZ28|Q9XZ28_DROME,tr|Q9VJ61|Q9VJ61_DROME,tr|Q9W3Q1|Q9W3Q1_DROME,tr|Q9W4H8|Q9W4H8_DROME,tr|Q9VR62|Q9VR62_DROME	cellular organisms	1	10
tr|Q9VV24|Q9VV24_DROME,tr|Q9VV25|Q9VV25_DROME,tr|Q9VV23|Q9VV23_DROME,tr|Q9VV26|Q9VV26_DROME,sp|Q9VV36|RETIN_DROME,tr|Q9VV29|Q9VV29_DROME,tr|Q9VV30|Q9VV30_DROME,tr|Q9VV32|Q9VV32_DROME,tr|Q9VV37|Q9VV37_DROME,tr|Q9VV27|Q9VV27_DROME	Endopterygota	16	10
sp|P13607|ATNA_DROME,tr|A8QI34|A8QI34_DROME,tr|A0A0B4LG94|A0A0B4LG94_DROME,sp|P22700|ATC1_DROME,tr|M9PG15|M9PG15_DROME,tr|Q59DP9|Q59DP9_DROME,tr|A0A0B4LGC2|A0A0B4LGC2_DROME,tr|Q9VYT4|Q9VYT4_DROME,tr|Q9VKJ6|Q9VKJ6_DROME,tr|A8DZ26|A8DZ26_DROME	cellular organisms	1	10
tr|Q9VN75|Q9VN75_DROME,tr|Q9W588|Q9W588_DROME,tr|Q9W587|Q9W587_DROME,sp|Q9V492|MPV17_DROME,tr|Q8IRC8|Q8IRC8_DROME,tr|A8JNT1|A8JNT1_DROME,tr|Q9VTQ1|Q9VTQ1_DROME,tr|Q9VZM6|Q9VZM6_DROME,tr|Q9VYD6|Q9VYD6_DROME,tr|A0A0S0WGR0|A0A0S0WGR0_DROME	cellular organisms	1	10
tr|Q9VPL0|Q9VPL0_DROME,sp|Q9VLN1|WDR82_DROME,tr|Q9VQD1|Q9VQD1_DROME,tr|Q9W091|Q9W091_DROME,tr|Q9V9V0|Q9V9V0_DROME,tr|Q7K7W5|Q7K7W5_DROME,sp|Q9W1J3|GAD1_DROME,tr|Q9V9T1|Q9V9T1_DROME,tr|Q7JYQ4|Q7JYQ4_DROME	cellular organisms	1	9
tr|Q9VKN9|Q9VKN9_DROME,tr|Q9VZ41|Q9VZ41_DROME,tr|Q7K561|Q7K561_DROME,tr|Q8T3Z4|Q8T3Z4_DROME,tr|A1ZAP0|A1ZAP0_DROME,tr|Q9VVV8|Q9VVV8_DROME,tr|Q5U179|Q5U179_DROME,sp|O46040|MSTAA_DROME,tr|Q9W373|Q9W373_DROME	cellular organisms	1	9
tr|Q9VUH9|Q9VUH9_DROME,tr|A1Z9K0|A1Z9K0_DROME,sp|Q6J5K9|ARMI_DROME,tr|A1ZAP7|A1ZAP7_DROME,sp|Q9VYS3|RENT1_DROME,tr|B7Z0D7|B7Z0D7_DROME,tr|Q8IRL9|Q8IRL9_DROME,tr|Q9VCB7|Q9VCB7_DROME,tr|Q7KSN8|Q7KSN8_DROME	cellular organisms	1	9
tr|Q9W4K0|Q9W4K0_DROME,tr|Q9W2A6|Q9W2A6_DROME,tr|Q9VYT6|Q9VYT6_DROME,sp|Q9I7K5|TMEDE_DROME,sp|Q8SXY6|TMEDA_DROME,tr|Q8INX8|Q8INX8_DROME,tr|Q86BA5|Q86BA5_DROME,tr|Q9VRU2|Q9VRU2_DROME,tr|Q9VXY9|Q9VXY9_DROME	cellular organisms	1	9
sp|P26686|SRR55_DROME,sp|Q02427|RBP1_DROME,tr|A8DYK5|A8DYK5_DROME,tr|M9MS48|M9MS48_DROME,sp|Q24491|RX21_DROME,tr|Q9V3W7|Q9V3W7_DROME,tr|Q9V3V0|Q9V3V0_DROME,tr|Q7KU81|Q7KU81_DROME,sp|Q9W4D2|RNP4F_DROME	cellular organisms	1	9
tr|Q9VVZ7|Q9VVZ7_DROME,tr|Q9VVZ6|Q9VVZ6_DROME,tr|Q9VVZ5|Q9VVZ5_DROME,tr|Q8IQU7|Q8IQU7_DROME,tr|Q8IQU6|Q8IQU6_DROME,tr|Q8IQU8|Q8IQU8_DROME,tr|Q8IQU5|Q8IQU5_DROME,tr|Q9VV10|Q9VV10_DROME,tr|Q9VVZ4|Q9VVZ4_DROME	Neoptera	15	9
tr|Q9W3P2|Q9W3P2_DROME,tr|B7Z0X5|B7Z0X5_DROME,tr|Q9W3P4|Q9W3P4_DROME,tr|B7Z0X6|B7Z0X6_DROME,tr|Q9W3P0|Q9W3P0_DROME,tr|B7Z0Y1|B7Z0Y1_DROME,tr|Q9VYN4|Q9VYN4_DROME,tr|Q9W3P8|Q9W3P8_DROME,tr|Q9VFV0|Q9VFV0_DROME	Bilateria	6	9
sp|Q06003|GOLI_DROME,tr|Q9VI20|Q9VI20_DROME,tr|A0A0B4KFN6|A0A0B4KFN6_DROME,sp|Q9VE61|RN181_DROME,tr|Q9VHC2|Q9VHC2_DROME,sp|Q9VHI7|IRU_DROME,tr|Q8SX35|Q8SX35_DROME,tr|Q9XZS4|Q9XZS4_DROME,tr|Q9W3V3|Q9W3V3_DROME	cellular organisms	1	9
tr|Q9VE43|Q9VE43_DROME,tr|Q9VBC1|Q9VBC1_DROME,tr|Q9VN06|Q9VN06_DROME,tr|Q9VB45|Q9VB45_DROME,tr|Q9VLL9|Q9VLL9_DROME,tr|Q9VBC3|Q9VBC3_DROME,tr|Q9VLL8|Q9VLL8_DROME,tr|Q9VBC2|Q9VBC2_DROME,tr|Q59DW1|Q59DW1_DROME	cellular organisms	1	9
sp|Q9VL78|FKB59_DROME,sp|P48375|FKB12_DROME,sp|P54397|FKB39_DROME,tr|A0A0B4K7C5|A0A0B4K7C5_DROME,tr|Q9VGK3|Q9VGK3_DROME,tr|Q7K3D4|Q7K3D4_DROME,tr|A0A6H2EG45|A0A6H2EG45_DROME,sp|Q9W1I9|FKBP6_DROME,tr|A1Z9Q7|A1Z9Q7_DROME	cellular organisms	1	9
tr|A1Z6N4|A1Z6N4_DROME,tr|A1Z6N2|A1Z6N2_DROME,sp|Q05733|DCHS_DROME,sp|P05031|DDC_DROME,sp|P18486|DHAPP_DROME,tr|Q24062|Q24062_DROME,sp|P20228|DCE_DROME,tr|Q9VPH6|Q9VPH6_DROME,tr|Q9VRG8|Q9VRG8_DROME	cellular organisms	1	9
sp|O77086|C3G_DROME,sp|P26675|SOS_DROME,tr|A1Z6P8|A1Z6P8_DROME,tr|Q9VMF3|Q9VMF3_DROME,tr|Q0E949|Q0E949_DROME,tr|Q7KTU3|Q7KTU3_DROME,tr|M9PCE9|M9PCE9_DROME,tr|A1ZAU6|A1ZAU6_DROME,tr|Q9VQM8|Q9VQM8_DROME	cellular organisms	1	9
tr|X2JGK6|X2JGK6_DROME,tr|A1ZBK6|A1ZBK6_DROME,tr|Q9VWK8|Q9VWK8_DROME,sp|Q9V4N3|CYB5_DROME,tr|Q8IRR0|Q8IRR0_DROME,tr|Q9VUZ3|Q9VUZ3_DROME,tr|Q9VJC0|Q9VJC0_DROME,tr|Q9VQY5|Q9VQY5_DROME,sp|Q9VWP4|SUOX_DROME	cellular organisms	1	9
tr|Q9W251|Q9W251_DROME,tr|Q0IGS7|Q0IGS7_DROME,tr|Q9VBM7|Q9VBM7_DROME,tr|Q8IQN9|Q8IQN9_DROME,tr|Q9VBM5|Q9VBM5_DROME,tr|Q9VBM6|Q9VBM6_DROME,tr|Q9VBM8|Q9VBM8_DROME,tr|Q9VBM4|Q9VBM4_DROME,tr|Q9I7L7|Q9I7L7_DROME	cellular organisms	1	9
tr|Q8SX32|Q8SX32_DROME,tr|Q9VGW7|Q9VGW7_DROME,tr|Q9VFP8|Q9VFP8_DROME,sp|Q9VH48|CARM1_DROME,tr|Q9VFB3|Q9VFB3_DROME,tr|Q9VQX9|Q9VQX9_DROME,tr|X2JB47|X2JB47_DROME,tr|Q9VFP9|Q9VFP9_DROME,sp|Q9W1V1|ANM7_DROME	cellular organisms	1	9
tr|M9PJJ5|M9PJJ5_DROME,tr|Q9VYT0|Q9VYT0_DROME,tr|Q9W4W5|Q9W4W5_DROME,tr|Q9VVL5|Q9VVL5_DROME,tr|Q9W272|Q9W272_DROME,tr|Q9VZW4|Q9VZW4_DROME,tr|Q8SXC9|Q8SXC9_DROME,tr|Q8SXC0|Q8SXC0_DROME,tr|Q9VLM9|Q9VLM9_DROME	cellular organisms	1	9
tr|Q95RP8|Q95RP8_DROME,tr|Q9VZA6|Q9VZA6_DROME,tr|Q9VLS8|Q9VLS8_DROME,sp|Q24157|BRN_DROME,tr|A1Z8R4|A1Z8R4_DROME,tr|Q9VLT0|Q9VLT0_DROME,tr|A1Z8R6|A1Z8R6_DROME,tr|A1Z8R5|A1Z8R5_DROME,tr|A1Z7G9|A1Z7G9_DROME	cellular organisms	1	9
tr|Q9I7H4|Q9I7H4_DROME,tr|Q9VC29|Q9VC29_DROME,tr|Q9VA55|Q9VA55_DROME,tr|Q7K155|Q7K155_DROME,tr|Q7K4I4|Q7K4I4_DROME,tr|Q9VF65|Q9VF65_DROME,tr|Q9VAC2|Q9VAC2_DROME,tr|Q9VF45|Q9VF45_DROME,tr|Q9VVM6|Q9VVM6_DROME	cellular organisms	1	9
tr|Q9VHK7|Q9VHK7_DROME,tr|Q9VE57|Q9VE57_DROME,tr|A0A0B4KG57|A0A0B4KG57_DROME,tr|Q9VNL6|Q9VNL6_DROME,tr|Q9VYH8|Q9VYH8_DROME,tr|Q2PDQ6|Q2PDQ6_DROME,tr|Q8IR75|Q8IR75_DROME,tr|Q9VYH7|Q9VYH7_DROME,tr|G7H7Y5|G7H7Y5_DROME	cellular organisms	1	9
tr|Q6III4|Q6III4_DROME,tr|A1ZB55|A1ZB55_DROME,tr|A1ZB54|A1ZB54_DROME,tr|Q7K174|Q7K174_DROME,tr|A1ZB57|A1ZB57_DROME,tr|A1ZB56|A1ZB56_DROME,tr|A1ZB58|A1ZB58_DROME,tr|Q9VFW3|Q9VFW3_DROME,tr|Q9W3R2|Q9W3R2_DROME	Neoptera	15	9
tr|Q9VNT8|Q9VNT8_DROME,sp|Q9V576|WUN_DROME,tr|Q9VNT9|Q9VNT9_DROME,tr|Q7KGH1|Q7KGH1_DROME,tr|Q9VNU1|Q9VNU1_DROME,tr|Q9VNU2|Q9VNU2_DROME,tr|Q9VNU0|Q9VNU0_DROME,tr|Q8IGV3|Q8IGV3_DROME,tr|Q8T8T9|Q8T8T9_DROME	cellular organisms	1	9
tr|Q9VY48|Q9VY48_DROME,tr|Q9VI09|Q9VI09_DROME,sp|P54185|OBA5_DROME,tr|Q9VI08|Q9VI08_DROME,tr|Q9VD01|Q9VD01_DROME,tr|Q9VD02|Q9VD02_DROME,tr|Q9VK60|Q9VK60_DROME,tr|Q9I7L3|Q9I7L3_DROME,tr|Q29QL9|Q29QL9_DROME	cellular organisms	1	9
tr|Q4ABH7|Q4ABH7_DROME,tr|Q4ABH8|Q4ABH8_DROME,tr|Q4ABH5|Q4ABH5_DROME,tr|Q4ABH9|Q4ABH9_DROME,tr|Q4ABH6|Q4ABH6_DROME,tr|Q4ABI0|Q4ABI0_DROME,tr|A1Z8P1|A1Z8P1_DROME,tr|Q4ABH4|Q4ABH4_DROME	Diptera	17	8
tr|Q8IR22|Q8IR22_DROME,tr|M9NFY9|M9NFY9_DROME,tr|M9NDZ8|M9NDZ8_DROME,tr|Q9VIL5|Q9VIL5_DROME,tr|Q8INU9|Q8INU9_DROME,tr|C4NAP3|C4NAP3_DROME,tr|A0A0B4KED2|A0A0B4KED2_DROME,tr|Q7KSU5|Q7KSU5_DROME	Drosophilinae	23	8
sp|Q9VAS7|INX3_DROME,sp|Q9V427|INX2_DROME,sp|P33085|SHAKB_DROME,sp|P27716|INX1_DROME,sp|Q9V3W6|INX7_DROME,sp|Q9VRX6|INX4_DROME,sp|Q9VWL5|INX5_DROME,sp|Q9VR82|INX6_DROME	cellular organisms	1	8
tr|Q9W469|Q9W469_DROME,tr|Q9VIQ1|Q9VIQ1_DROME,tr|A1ZBI9|A1ZBI9_DROME,sp|Q9VMG0|DNAT2_DROME,tr|A1ZBI8|A1ZBI8_DROME,tr|A1ZBI6|A1ZBI6_DROME,sp|Q94521|DNAT_DROME,tr|Q9W4Y1|Q9W4Y1_DROME	cellular organisms	1	8
sp|A0A0B4KGY6|NOVA_DROME,tr|M9NEH9|M9NEH9_DROME,tr|A1ZAK8|A1ZAK8_DROME,tr|M9NF14|M9NF14_DROME,tr|A1ZBW0|A1ZBW0_DROME,sp|Q24009|BICC_DROME,tr|Q7KN75|Q7KN75_DROME,tr|Q9V4F3|Q9V4F3_DROME	cellular organisms	1	8
tr|A1Z8L3|A1Z8L3_DROME,tr|Q9VDD0|Q9VDD0_DROME,tr|Q7KMH5|Q7KMH5_DROME,tr|Q9W4X8|Q9W4X8_DROME,tr|Q9VTX2|Q9VTX2_DROME,tr|A1Z7W1|A1Z7W1_DROME,tr|Q9V3J9|Q9V3J9_DROME,tr|Q9VEP2|Q9VEP2_DROME	cellular organisms	1	8
tr|Q9VLI1|Q9VLI1_DROME,tr|Q9VLI2|Q9VLI2_DROME,tr|Q9VLI0|Q9VLI0_DROME,tr|Q9VLH9|Q9VLH9_DROME,tr|Q9VKV2|Q9VKV2_DROME,tr|Q8IPB7|Q8IPB7_DROME,tr|Q9VF33|Q9VF33_DROME,sp|Q24451|MAN2_DROME	cellular organisms	1	8
sp|P16378|GNAO_DROME,sp|P20353|GNAI_DROME,sp|P23625|GNAQ_DROME,sp|P25157|GNAL_DROME,tr|Q0E9A7|Q0E9A7_DROME,tr|Q8MQV5|Q8MQV5_DROME,sp|Q05337|GNAF_DROME,sp|P20354|GNAS_DROME	cellular organisms	1	8
tr|Q9VZC5|Q9VZC5_DROME,tr|Q9VYU7|Q9VYU7_DROME,tr|Q9VZE0|Q9VZE0_DROME,tr|A0A0B4KFK4|A0A0B4KFK4_DROME,tr|Q8MYX4|Q8MYX4_DROME,tr|Q9VYU8|Q9VYU8_DROME,tr|Q9W3K2|Q9W3K2_DROME,tr|Q9VPG1|Q9VPG1_DROME	Eukaryota	2	8
tr|A1Z892|A1Z892_DROME,tr|Q7JX87|Q7JX87_DROME,tr|A1Z893|A1Z893_DROME,tr|Q9VQI7|Q9VQI7_DROME,sp|Q9V3P0|PRDX1_DROME,tr|Q9VUM4|Q9VUM4_DROME,tr|Q9VEJ0|Q9VEJ0_DROME,tr|Q9V3Q4|Q9V3Q4_DROME	cellular organisms	1	8
tr|Q9VEW9|Q9VEW9_DROME,tr|Q9VEW8|Q9VEW8_DROME,tr|Q9VEW7|Q9VEW7_DROME,tr|M9MS27|M9MS27_DROME,tr|Q9VT79|Q9VT79_DROME,tr|Q8IQE0|Q8IQE0_DROME,tr|Q961K4|Q961K4_DROME,tr|Q9VT78|Q9VT78_DROME	cellular organisms	1	8
tr|E1JHG2|E1JHG2_DROME,tr|Q8IPA4|Q8IPA4_DROME,tr|X2JA66|X2JA66_DROME,tr|M9PBA3|M9PBA3_DROME,tr|Q9VKE7|Q9VKE7_DROME,tr|E1JHG3|E1JHG3_DROME,tr|X2J7Z6|X2J7Z6_DROME,tr|Q9VUJ2|Q9VUJ2_DROME	cellular organisms	1	8
tr|Q9VSQ6|Q9VSQ6_DROME,tr|A8JNN8|A8JNN8_DROME,tr|Q9VSQ3|Q9VSQ3_DROME,tr|Q9VSQ7|Q9VSQ7_DROME,tr|Q9VZT5|Q9VZT5_DROME,tr|Q4V6M5|Q4V6M5_DROME,tr|Q9VSQ5|Q9VSQ5_DROME,tr|A8JNN9|A8JNN9_DROME	Brachycera	18	8
tr|Q9VKG1|Q9VKG1_DROME,tr|Q9VK54|Q9VK54_DROME,tr|Q9V430|Q9V430_DROME,tr|A0A0B4KHL5|A0A0B4KHL5_DROME,tr|Q9VWI6|Q9VWI6_DROME,tr|Q9VK22|Q9VK22_DROME,tr|D0IQL1|D0IQL1_DROME,tr|Q8MLT4|Q8MLT4_DROME	Eukaryota	2	8
sp|Q95RC0|NA30A_DROME,tr|Q8IRH2|Q8IRH2_DROME,tr|Q9VT75|Q9VT75_DROME,tr|M9PI14|M9PI14_DROME,sp|Q9NHD5|SAN_DROME,tr|Q8IP78|Q8IP78_DROME,tr|Q8IP77|Q8IP77_DROME,sp|Q95SX8|NAA60_DROME	cellular organisms	1	8
tr|Q9VS20|Q9VS20_DROME,tr|Q9VS22|Q9VS22_DROME,tr|Q9VS21|Q9VS21_DROME,sp|P42281|ACBP_DROME,tr|Q9VSP9|Q9VSP9_DROME,tr|Q9VLS4|Q9VLS4_DROME,tr|Q9VQI6|Q9VQI6_DROME,tr|Q9VRG6|Q9VRG6_DROME	cellular organisms	1	8
tr|Q9VD00|Q9VD00_DROME,tr|Q9W048|Q9W048_DROME,tr|Q9VP50|Q9VP50_DROME,tr|Q9VP51|Q9VP51_DROME,sp|O18391|KRAK_DROME,tr|D5SHT6|D5SHT6_DROME,tr|Q9W047|Q9W047_DROME,tr|Q9W045|Q9W045_DROME	cellular organisms	1	8
sp|Q9VLJ8|MOCS3_DROME,tr|Q7KUA4|Q7KUA4_DROME,sp|Q9VYY3|UBA5_DROME,sp|Q9V6U8|UBA3_DROME,tr|Q8T0L3|Q8T0L3_DROME,tr|Q7KSM5|Q7KSM5_DROME,sp|Q9VTE9|ULA1_DROME,tr|Q7JY94|Q7JY94_DROME	cellular organisms	1	8
tr|Q9W147|Q9W147_DROME,sp|Q9W0S3|TI50B_DROME,sp|Q9W4V8|TI50C_DROME,sp|Q9V9P3|TI50A_DROME,sp|M9PFN0|HZG_DROME,sp|Q9VRG7|CNEP1_DROME,tr|Q7JY68|Q7JY68_DROME,tr|Q9VZS0|Q9VZS0_DROME	cellular organisms	1	8
tr|Q9VAU3|Q9VAU3_DROME,tr|Q4V3G1|Q4V3G1_DROME,tr|Q7KRX0|Q7KRX0_DROME,tr|Q9VAU2|Q9VAU2_DROME,tr|Q9VVU9|Q9VVU9_DROME,tr|Q9VVV1|Q9VVV1_DROME,tr|Q9VU22|Q9VU22_DROME,tr|Q9VU24|Q9VU24_DROME	cellular organisms	1	8
sp|Q9NGC3|CEG1A_DROME,tr|Q9VCQ6|Q9VCQ6_DROME,sp|A1Z7A6|ASAP_DROME,tr|A1Z7K6|A1Z7K6_DROME,tr|Q9VTX5|Q9VTX5_DROME,sp|Q95RG8|GIT_DROME,tr|A8JNX0|A8JNX0_DROME,tr|E1JHR0|E1JHR0_DROME	cellular organisms	1	8
tr|Q961H2|Q961H2_DROME,tr|Q1EC10|Q1EC10_DROME,tr|B7YZU3|B7YZU3_DROME,tr|Q9VA14|Q9VA14_DROME,tr|A1Z7R6|A1Z7R6_DROME,tr|Q9VY22|Q9VY22_DROME,tr|Q0E8E1|Q0E8E1_DROME,tr|Q8INF8|Q8INF8_DROME	cellular organisms	1	8
tr|Q9VST0|Q9VST0_DROME,tr|Q9U8L5|Q9U8L5_DROME,tr|Q9VST2|Q9VST2_DROME,sp|Q24432|OMB_DROME,tr|Q9W3F4|Q9W3F4_DROME,tr|Q9VMR2|Q9VMR2_DROME,sp|Q94890|H15_DROME,sp|P55965|BYN_DROME	Eukaryota	2	8
tr|A8JNW0|A8JNW0_DROME,tr|Q4ABJ9|Q4ABJ9_DROME,tr|Q8MSL7|Q8MSL7_DROME,tr|Q8T4I5|Q8T4I5_DROME,tr|M9PEY2|M9PEY2_DROME,tr|M9NFU6|M9NFU6_DROME,tr|A1Z6L4|A1Z6L4_DROME,tr|A0A0B4KF39|A0A0B4KF39_DROME	Drosophila	24	8
tr|Q2PE19|Q2PE19_DROME,tr|Q9W2C5|Q9W2C5_DROME,tr|Q9W2C4|Q9W2C4_DROME,tr|Q8MLU9|Q8MLU9_DROME,tr|F0JAP7|F0JAP7_DROME,tr|Q9VJ22|Q9VJ22_DROME,tr|Q9W487|Q9W487_DROME,tr|Q9VJ24|Q9VJ24_DROME	Eukaryota	2	8
tr|Q9VLB3|Q9VLB3_DROME,tr|Q8SY02|Q8SY02_DROME,sp|Q9VVH9|SO74D_DROME,tr|Q9VK84|Q9VK84_DROME,tr|Q9W269|Q9W269_DROME,tr|Q9W270|Q9W270_DROME,tr|Q9W271|Q9W271_DROME,tr|Q9VK82|Q9VK82_DROME	cellular organisms	1	8
tr|Q9VDT1|Q9VDT1_DROME,tr|Q9VGC2|Q9VGC2_DROME,tr|Q9VVU1|Q9VVU1_DROME,sp|Q9VSA3|ACADM_DROME,tr|Q9VSL9|Q9VSL9_DROME,tr|A1ZBJ2|A1ZBJ2_DROME,tr|Q9VMC6|Q9VMC6_DROME,tr|Q5U117|Q5U117_DROME	cellular organisms	1	8
tr|A0A4P7VAE4|A0A4P7VAE4_DROME,sp|Q24278|CNGA_DROME,tr|M9NEI3|M9NEI3_DROME,tr|Q9W2D5|Q9W2D5_DROME,tr|A1Z9N7|A1Z9N7_DROME,sp|Q02280|KCNAE_DROME,tr|A1ZB14|A1ZB14_DROME,tr|Q7JPB9|Q7JPB9_DROME	cellular organisms	1	8
sp|Q9VVW5|DUSK3_DROME,tr|Q9VHV8|Q9VHV8_DROME,tr|Q9VAB0|Q9VAB0_DROME,tr|X2JEB8|X2JEB8_DROME,sp|Q6NN85|SSH_DROME,tr|M9PI51|M9PI51_DROME,sp|Q9VWF4|DUSK4_DROME,tr|Q9NGL1|Q9NGL1_DROME	cellular organisms	1	8
tr|Q9VK69|Q9VK69_DROME,tr|Q9VHL2|Q9VHL2_DROME,tr|Q9W392|Q9W392_DROME,tr|Q7KKI0|Q7KKI0_DROME,sp|P12613|TCPA_DROME,tr|Q9VXQ5|Q9VXQ5_DROME,sp|P48605|TCPG_DROME,tr|Q7K3J0|Q7K3J0_DROME	cellular organisms	1	8
tr|Q9VZX0|Q9VZX0_DROME,tr|Q9W4L5|Q9W4L5_DROME,tr|Q7JWV5|Q7JWV5_DROME,tr|A1Z7I5|A1Z7I5_DROME,tr|Q9VU26|Q9VU26_DROME,tr|Q9W593|Q9W593_DROME,tr|Q9W4S3|Q9W4S3_DROME,tr|Q9VXQ1|Q9VXQ1_DROME	Eumetazoa	5	8
tr|Q9VHX4|Q9VHX4_DROME,tr|Q9Y112|Q9Y112_DROME,tr|Q9VZK8|Q9VZK8_DROME,tr|Q9VTY2|Q9VTY2_DROME,tr|Q7JVH6|Q7JVH6_DROME,tr|M9PF61|M9PF61_DROME,tr|D2A6K3|D2A6K3_DROME,tr|Q9VTL0|Q9VTL0_DROME	cellular organisms	1	8
sp|P83293|GR64A_DROME,sp|Q9W0M2|GR61A_DROME,sp|P83297|GR64F_DROME,sp|P83296|GR64E_DROME,sp|Q9W497|GR05A_DROME,sp|P83294|GR64B_DROME,sp|P83295|GR64C_DROME,sp|Q9VZJ6|GR64D_DROME	Pancrustacea	12	8
tr|Q9W2H0|Q9W2H0_DROME,tr|Q7K3V6|Q7K3V6_DROME,tr|A1Z9E3|A1Z9E3_DROME,sp|P05303|EF1A2_DROME,sp|Q24208|IF2G_DROME,sp|P08736|EF1A1_DROME,sp|Q9W074|HBS1_DROME,tr|Q9VK85|Q9VK85_DROME	cellular organisms	1	8
tr|Q9VAV2|Q9VAV2_DROME,sp|Q9VRH6|GUF1_DROME,tr|Q9VV61|Q9VV61_DROME,tr|Q9VZP5|Q9VZP5_DROME,sp|Q9VCX4|RRF2M_DROME,sp|Q9VM33|EFGM_DROME,tr|Q9VAX8|Q9VAX8_DROME,sp|P13060|EF2_DROME	cellular organisms	1	8
tr|Q9W4H3|Q9W4H3_DROME,tr|Q9VT27|Q9VT27_DROME,sp|Q9VZW5|FMAR_DROME,tr|M9PDT9|M9PDT9_DROME,tr|M9PEC0|M9PEC0_DROME,tr|Q7JVS8|Q7JVS8_DROME,sp|Q8SWR3|SPR_DROME,tr|Q9VWX4|Q9VWX4_DROME	Eumetazoa	5	8
tr|Q8IQ30|Q8IQ30_DROME,tr|Q8IQ31|Q8IQ31_DROME,tr|Q9VPL5|Q9VPL5_DROME,tr|Q9VKV6|Q9VKV6_DROME,tr|Q5BI03|Q5BI03_DROME,tr|Q95RC5|Q95RC5_DROME,tr|Q9VSM8|Q9VSM8_DROME,tr|Q9VFX6|Q9VFX6_DROME	cellular organisms	1	8
tr|Q9VU59|Q9VU59_DROME,tr|Q9VZ87|Q9VZ87_DROME,tr|A8JNL0|A8JNL0_DROME,tr|Q9VZ91|Q9VZ91_DROME,tr|Q9VZ99|Q9VZ99_DROME,tr|B7YZU6|B7YZU6_DROME,tr|Q9VZ92|Q9VZ92_DROME,tr|Q9VZ90|Q9VZ90_DROME	Schizophora	21	8
sp|Q9W0I6|SAC1_DROME,tr|Q0KI33|Q0KI33_DROME,tr|Q5U0V7|Q5U0V7_DROME,tr|Q9VR06|Q9VR06_DROME,sp|Q9VTW2|INP5E_DROME,tr|O46094|O46094_DROME,tr|Q7K161|Q7K161_DROME,tr|M9PHS8|M9PHS8_DROME	cellular organisms	1	8
tr|Q9VVM1|Q9VVM1_DROME,tr|Q8IQS4|Q8IQS4_DROME,tr|Q9VVM4|Q9VVM4_DROME,tr|Q8SZ72|Q8SZ72_DROME,sp|Q9VEX0|SULF1_DROME,tr|Q5BIL9|Q5BIL9_DROME,tr|Q9VE24|Q9VE24_DROME,tr|Q9VZP8|Q9VZP8_DROME	cellular organisms	1	8
tr|X2JFW2|X2JFW2_DROME,tr|X2JEG9|X2JEG9_DROME,tr|X2JFV5|X2JFV5_DROME,tr|X2JEG4|X2JEG4_DROME,tr|H9ZYP9|H9ZYP9_DROME,tr|X2JLC4|X2JLC4_DROME,tr|X2JLD3|X2JLD3_DROME,tr|X2JGC6|X2JGC6_DROME	Drosophilinae	23	8
sp|P29774|ETS3_DROME,sp|P29776|ETS6_DROME,sp|Q04688|ELG_DROME,sp|P51023|PNT_DROME,sp|Q8MRW5|ET96B_DROME,sp|Q01842|POK_DROME,sp|P29775|ETS4_DROME,sp|P11536|E74EB_DROME	cellular organisms	1	8
tr|Q9VFL4|Q9VFL4_DROME,tr|A8DYG7|A8DYG7_DROME,tr|Q9VBL8|Q9VBL8_DROME,tr|Q9VFL3|Q9VFL3_DROME,tr|Q9VHT0|Q9VHT0_DROME,tr|Q9VX05|Q9VX05_DROME,tr|Q9VFL2|Q9VFL2_DROME,tr|Q8MSM9|Q8MSM9_DROME	Neoptera	15	8
tr|A0A1Z1CK50|A0A1Z1CK50_DROME,tr|Q9VXP1|Q9VXP1_DROME,tr|Q8IR26|Q8IR26_DROME,tr|Q9W0D7|Q9W0D7_DROME,tr|Q8IQM1|Q8IQM1_DROME,tr|Q9VFY3|Q9VFY3_DROME,tr|Q9VSK2|Q9VSK2_DROME,tr|Q9W0D8|Q9W0D8_DROME	cellular organisms	1	8
tr|O77430|O77430_DROME,tr|Q7KJ69|Q7KJ69_DROME,tr|Q9W1Q0|Q9W1Q0_DROME,tr|Q9VWC4|Q9VWC4_DROME,tr|Q9VWC5|Q9VWC5_DROME,tr|Q9VWC3|Q9VWC3_DROME,tr|Q9W1J7|Q9W1J7_DROME	cellular organisms	1	7
tr|Q9W3H0|Q9W3H0_DROME,sp|P18537|FRIZ_DROME,sp|Q9VVX3|FRIZ2_DROME,sp|O77438|FRIZ3_DROME,sp|Q9NBW1|FRIZ4_DROME,sp|P91682|SMO_DROME,tr|Q9VLZ6|Q9VLZ6_DROME	cellular organisms	1	7
tr|Q9V9Q2|Q9V9Q2_DROME,tr|Q9VGK1|Q9VGK1_DROME,tr|Q9VBR8|Q9VBR8_DROME,tr|Q9VBR9|Q9VBR9_DROME,tr|Q9VAT1|Q9VAT1_DROME,tr|A0A6M3Q7L9|A0A6M3Q7L9_DROME,sp|P15619|SRYC_DROME	Eukaryota	2	7
tr|Q9VFS0|Q9VFS0_DROME,tr|Q9VFS1|Q9VFS1_DROME,tr|Q9VVK4|Q9VVK4_DROME,tr|Q9VVK5|Q9VVK5_DROME,tr|Q7KGG1|Q7KGG1_DROME,tr|Q8IQR3|Q8IQR3_DROME,sp|Q9VHH7|ADAL_DROME	cellular organisms	1	7
tr|Q9VQA6|Q9VQA6_DROME,tr|Q7KMS3|Q7KMS3_DROME,tr|Q9V9P1|Q9V9P1_DROME,tr|Q4QPW2|Q4QPW2_DROME,tr|Q9VJ18|Q9VJ18_DROME,tr|Q6IG91|Q6IG91_DROME,tr|Q9W168|Q9W168_DROME	cellular organisms	1	7
tr|Q7KN04|Q7KN04_DROME,tr|Q8IPF1|Q8IPF1_DROME,tr|Q7K3Y9|Q7K3Y9_DROME,tr|A1Z8W6|A1Z8W6_DROME,tr|Q3ZAL6|Q3ZAL6_DROME,tr|Q7JY80|Q7JY80_DROME,tr|Q9VZ43|Q9VZ43_DROME	cellular organisms	1	7
sp|Q9VAJ4|OB99A_DROME,tr|Q9VAI9|Q9VAI9_DROME,tr|Q7K084|Q7K084_DROME,tr|Q9VAI7|Q9VAI7_DROME,tr|Q9W372|Q9W372_DROME,sp|Q9VAI6|OB99B_DROME,tr|Q8MZ07|Q8MZ07_DROME	Endopterygota	16	7
tr|Q9VY38|Q9VY38_DROME,tr|B6VQA0|B6VQA0_DROME,tr|Q8IR50|Q8IR50_DROME,tr|Q9VY34|Q9VY34_DROME,tr|Q9VY63|Q9VY63_DROME,tr|Q7KM15|Q7KM15_DROME,tr|Q9VPR2|Q9VPR2_DROME	cellular organisms	1	7
tr|C0PV53|C0PV53_DROME,tr|Q8INR8|Q8INR8_DROME,tr|Q9VI35|Q9VI35_DROME,tr|M9PBI0|M9PBI0_DROME,tr|Q9VQA7|Q9VQA7_DROME,tr|Q9VQA2|Q9VQA2_DROME,tr|A8WHB7|A8WHB7_DROME	cellular organisms	1	7
sp|P54362|AP3D_DROME,tr|Q7KVR8|Q7KVR8_DROME,sp|P91926|AP2A_DROME,tr|Q24253|Q24253_DROME,sp|P45437|COPB_DROME,sp|Q8I0G5|COPG_DROME,tr|Q9W4K1|Q9W4K1_DROME	cellular organisms	1	7
tr|M9PF59|M9PF59_DROME,tr|M9PHU0|M9PHU0_DROME,tr|A0A0B4K6L3|A0A0B4K6L3_DROME,tr|Q8IQ97|Q8IQ97_DROME,sp|Q9GQF1|JIP3_DROME,tr|Q9VY97|Q9VY97_DROME,tr|Q9VUB7|Q9VUB7_DROME	cellular organisms	1	7
tr|Q9VIA5|Q9VIA5_DROME,tr|Q9VVU7|Q9VVU7_DROME,tr|B7Z069|B7Z069_DROME,sp|Q9VVL1|IR75A_DROME,tr|Q9VVL2|Q9VVL2_DROME,tr|M9PCT4|M9PCT4_DROME,tr|Q9VRL4|Q9VRL4_DROME	Eukaryota	2	7
tr|Q9VZ54|Q9VZ54_DROME,tr|Q9VZI4|Q9VZI4_DROME,sp|Q9V895|AN32A_DROME,tr|Q9VQV7|Q9VQV7_DROME,tr|Q9VW77|Q9VW77_DROME,sp|Q9V4Q8|RU2A_DROME,sp|Q8INT5|DAAF1_DROME	cellular organisms	1	7
tr|Q9VZ79|Q9VZ79_DROME,tr|Q9VZB4|Q9VZB4_DROME,tr|Q9VNP6|Q9VNP6_DROME,tr|Q9VV71|Q9VV71_DROME,tr|Q8SX23|Q8SX23_DROME,tr|Q9VZB3|Q9VZB3_DROME,tr|Q9VY62|Q9VY62_DROME	Schizophora	21	7
sp|Q9XYU1|MCM3_DROME,sp|Q9XYU0|MCM7_DROME,sp|P49735|MCM2_DROME,sp|Q9VGW6|MCM5_DROME,sp|Q26454|MCM4_DROME,sp|Q9V461|MCM6_DROME,sp|Q9VF30|MCMR_DROME	cellular organisms	1	7
tr|Q7KHK9|Q7KHK9_DROME,tr|Q7KHI6|Q7KHI6_DROME,sp|O02002|CASP1_DROME,sp|O01382|DRICE_DROME,tr|Q9VET9|Q9VET9_DROME,sp|Q8IRY7|CASP8_DROME,sp|Q9XYF4|DRONC_DROME	cellular organisms	1	7
tr|Q9VCQ8|Q9VCQ8_DROME,tr|Q9VCQ9|Q9VCQ9_DROME,tr|Q9VCR0|Q9VCR0_DROME,tr|Q9VCR2|Q9VCR2_DROME,tr|Q8T490|Q8T490_DROME,tr|Q9I7K3|Q9I7K3_DROME,tr|Q8MT58|Q8MT58_DROME	cellular organisms	1	7
sp|P08510|KCNAS_DROME,sp|P17972|KCNAW_DROME,sp|P17971|KCNAL_DROME,sp|P17970|KCNAB_DROME,tr|A8DYR5|A8DYR5_DROME,tr|A1Z856|A1Z856_DROME,sp|Q7KVW5|KCNN_DROME	cellular organisms	1	7
tr|Q9VKQ0|Q9VKQ0_DROME,tr|Q9W2H2|Q9W2H2_DROME,tr|D0UGE6|D0UGE6_DROME,tr|Q9VKA7|Q9VKA7_DROME,tr|Q9VU94|Q9VU94_DROME,sp|Q24025|SOG_DROME,sp|Q0KHY3|MESH_DROME	cellular organisms	1	7
tr|Q8IRP4|Q8IRP4_DROME,tr|A1Z815|A1Z815_DROME,tr|Q8IQ43|Q8IQ43_DROME,tr|Q9W4G4|Q9W4G4_DROME,tr|Q9W4G5|Q9W4G5_DROME,tr|Q9W4H1|Q9W4H1_DROME,tr|Q9VK23|Q9VK23_DROME	Diptera	17	7
tr|Q9U9Q1|Q9U9Q1_DROME,tr|Q9VX15|Q9VX15_DROME,tr|Q9VKW3|Q9VKW3_DROME,sp|P53034|RFC2_DROME,tr|Q86BP6|Q86BP6_DROME,sp|P35600|RFC1_DROME,tr|Q8IQ05|Q8IQ05_DROME	cellular organisms	1	7
tr|Q9VM26|Q9VM26_DROME,sp|P28465|WNT2_DROME,sp|P09615|WNTG_DROME,tr|Q9VM25|Q9VM25_DROME,sp|P40589|WNT4_DROME,sp|P28466|WNT5_DROME,sp|Q9VFX1|WNT8_DROME	cellular organisms	1	7
tr|Q9W281|Q9W281_DROME,sp|Q9V410|LZTR1_DROME,sp|Q9V4C8|HCF_DROME,tr|Q9W3D5|Q9W3D5_DROME,tr|Q9VTZ7|Q9VTZ7_DROME,tr|Q0E9A5|Q0E9A5_DROME,sp|A1ZB86|KLD10_DROME	cellular organisms	1	7
tr|B7YZK8|B7YZK8_DROME,sp|Q8MQJ9|BRAT_DROME,tr|A0A4D6K5H4|A0A4D6K5H4_DROME,tr|A0A0B4KGE5|A0A0B4KGE5_DROME,tr|Q9VLR7|Q9VLR7_DROME,sp|Q9V4M2|WECH_DROME,sp|M9MRI4|TRIM9_DROME	cellular organisms	1	7
sp|Q05344|SSRP1_DROME,sp|Q05783|HMGD_DROME,sp|Q06943|HMGZ_DROME,tr|E1JIT5|E1JIT5_DROME,tr|Q9VCZ5|Q9VCZ5_DROME,sp|Q24537|HMG2_DROME,tr|Q86BR8|Q86BR8_DROME	cellular organisms	1	7
tr|Q9VSR8|Q9VSR8_DROME,tr|Q9VVK1|Q9VVK1_DROME,tr|Q9VVK2|Q9VVK2_DROME,tr|A0A0B4LET0|A0A0B4LET0_DROME,tr|Q9VHN8|Q9VHN8_DROME,sp|P18487|A37C_DROME,sp|Q9VW97|LSDA_DROME	cellular organisms	1	7
tr|Q9W1T5|Q9W1T5_DROME,tr|Q9VYG8|Q9VYG8_DROME,tr|Q9VI33|Q9VI33_DROME,tr|Q9V9P6|Q9V9P6_DROME,tr|Q9W2S6|Q9W2S6_DROME,tr|Q9VAW6|Q9VAW6_DROME,tr|Q8T485|Q8T485_DROME	cellular organisms	1	7
tr|Q9VZQ4|Q9VZQ4_DROME,sp|P41964|DMYC_DROME,tr|Q9VZR2|Q9VZR2_DROME,tr|Q7YXH9|Q7YXH9_DROME,tr|Q9VZQ5|Q9VZQ5_DROME,tr|Q8IRD6|Q8IRD6_DROME,tr|Q8IRD7|Q8IRD7_DROME	Ecdysozoa	8	7
tr|E1JIV5|E1JIV5_DROME,tr|Q9VSB6|Q9VSB6_DROME,tr|Q9VRY0|Q9VRY0_DROME,tr|Q9W5B3|Q9W5B3_DROME,sp|P48598|IF4E_DROME,tr|Q9VAR1|Q9VAR1_DROME,tr|Q9VSG1|Q9VSG1_DROME	cellular organisms	1	7
tr|M9MS63|M9MS63_DROME,tr|F7VJS7|F7VJS7_DROME,tr|Q8T8R7|Q8T8R7_DROME,tr|M9NF55|M9NF55_DROME,tr|Q7KUX0|Q7KUX0_DROME,tr|Q9VXZ7|Q9VXZ7_DROME,tr|Q8IRU2|Q8IRU2_DROME	Brachycera	18	7
sp|P31409|VATB_DROME,sp|Q05825|ATPB_DROME,sp|P35381|ATPA_DROME,tr|Q8T4C4|Q8T4C4_DROME,tr|Q9VK47|Q9VK47_DROME,sp|Q27331|VATA2_DROME,sp|P48602|VATA1_DROME	cellular organisms	1	7
tr|Q9VR51|Q9VR51_DROME,tr|Q9VJA0|Q9VJA0_DROME,tr|Q9VJ98|Q9VJ98_DROME,tr|Q9VLU3|Q9VLU3_DROME,tr|Q9VR30|Q9VR30_DROME,tr|Q2PDV0|Q2PDV0_DROME,tr|Q9VJ99|Q9VJ99_DROME	cellular organisms	1	7
sp|P07713|DECA_DROME,sp|P27091|60A_DROME,sp|P54631|SCW_DROME,tr|Q9VQG9|Q9VQG9_DROME,sp|O61643|INHB_DROME,tr|Q9V4F4|Q9V4F4_DROME,tr|Q9V4E6|Q9V4E6_DROME	cellular organisms	1	7
sp|Q8MR37|KLFL_DROME,sp|Q9VZN4|DAR1_DROME,tr|Q9W1W2|Q9W1W2_DROME,tr|M9PJG1|M9PJG1_DROME,tr|A0A0B4KHC8|A0A0B4KHC8_DROME,sp|Q24266|BTD_DROME,tr|Q2MGN0|Q2MGN0_DROME	cellular organisms	1	7
tr|Q9W1M2|Q9W1M2_DROME,tr|A0A0C4DHF9|A0A0C4DHF9_DROME,tr|A0A0B4KFZ1|A0A0B4KFZ1_DROME,sp|Q9V5Z7|AQP_DROME,tr|D3DMU9|D3DMU9_DROME,tr|Q9W1M4|Q9W1M4_DROME,sp|P23645|BIB_DROME	cellular organisms	1	7
tr|D0EP92|D0EP92_DROME,tr|D0EP96|D0EP96_DROME,tr|D0EP89|D0EP89_DROME,tr|D0EP95|D0EP95_DROME,tr|D0EP94|D0EP94_DROME,tr|D0EP91|D0EP91_DROME,sp|P16909|18C_DROME	melanogaster group	26	7
tr|Q9VZW7|Q9VZW7_DROME,tr|Q9V3K9|Q9V3K9_DROME,tr|Q9VI16|Q9VI16_DROME,tr|Q9VEM4|Q9VEM4_DROME,sp|P07668|CLAT_DROME,tr|Q9VB02|Q9VB02_DROME,tr|Q9VK40|Q9VK40_DROME	cellular organisms	1	7
sp|P23380|VATL_DROME,tr|Q8IQG3|Q8IQG3_DROME,tr|A1ZAL7|A1ZAL7_DROME,tr|Q9VTI6|Q9VTI6_DROME,tr|Q9VKQ8|Q9VKQ8_DROME,tr|Q9VFE3|Q9VFE3_DROME,tr|Q9VFE5|Q9VFE5_DROME	cellular organisms	1	7
tr|Q9VWL0|Q9VWL0_DROME,tr|Q8T4B6|Q8T4B6_DROME,tr|M9PI06|M9PI06_DROME,sp|Q9VZA4|BND7A_DROME,tr|Q9VGD7|Q9VGD7_DROME,tr|Q9VGD9|Q9VGD9_DROME,tr|Q9W1F7|Q9W1F7_DROME	cellular organisms	1	7
tr|Q9VA92|Q9VA92_DROME,tr|Q7K4Y0|Q7K4Y0_DROME,tr|Q9VG68|Q9VG68_DROME,tr|Q9VFX5|Q9VFX5_DROME,tr|Q9VTD4|Q9VTD4_DROME,tr|Q9VA94|Q9VA94_DROME,tr|Q9VA93|Q9VA93_DROME	cellular organisms	1	7
tr|Q9V9R2|Q9V9R2_DROME,sp|Q24311|CUL1_DROME,tr|Q5BI50|Q5BI50_DROME,tr|Q8IP45|Q8IP45_DROME,tr|Q9VAQ0|Q9VAQ0_DROME,tr|Q9VU33|Q9VU33_DROME,tr|Q9W1E5|Q9W1E5_DROME	cellular organisms	1	7
tr|Q9VQK3|Q9VQK3_DROME,tr|Q9VSQ2|Q9VSQ2_DROME,tr|Q9VSR6|Q9VSR6_DROME,tr|Q9VDY3|Q9VDY3_DROME,tr|A1Z9B9|A1Z9B9_DROME,tr|Q9VJA6|Q9VJA6_DROME,tr|A1Z9B8|A1Z9B8_DROME	Eukaryota	2	7
tr|Q4V6I0|Q4V6I0_DROME,tr|A1A6Q5|A1A6Q5_DROME,sp|Q9VF36|ACYP2_DROME,sp|P56544|ACYP1_DROME,tr|Q9VHX3|Q9VHX3_DROME,tr|Q9VMR9|Q9VMR9_DROME,tr|Q9W3A0|Q9W3A0_DROME	cellular organisms	1	7
tr|A0A0B4JDB4|A0A0B4JDB4_DROME,tr|A0A0B4LHQ5|A0A0B4LHQ5_DROME,tr|A0A0B4LIF8|A0A0B4LIF8_DROME,tr|A0A126GUX4|A0A126GUX4_DROME,tr|A0A0B4LHF4|A0A0B4LHF4_DROME,tr|A0A0B4JCZ1|A0A0B4JCZ1_DROME,tr|A0A0B4LHE5|A0A0B4LHE5_DROME	Arthropoda	10	7
tr|M9PC26|M9PC26_DROME,sp|Q9VCX1|RGS_DROME,tr|M9PHI8|M9PHI8_DROME,tr|Q9VXA3|Q9VXA3_DROME,tr|Q8T017|Q8T017_DROME,sp|Q9V407|AXN_DROME	cellular organisms	1	6
tr|Q7PLT4|Q7PLT4_DROME,tr|Q9VJP1|Q9VJP1_DROME,tr|Q9VRF6|Q9VRF6_DROME,sp|Q9VNA0|TI17A_DROME,sp|Q9VGA2|TI17C_DROME,sp|Q9VN97|TI17D_DROME	Eukaryota	2	6
tr|B7Z0N0|B7Z0N0_DROME,tr|Q9W1C8|Q9W1C8_DROME,tr|Q9W0P0|Q9W0P0_DROME,tr|Q9VYJ6|Q9VYJ6_DROME,tr|Q9VSB8|Q9VSB8_DROME,tr|Q9VXR4|Q9VXR4_DROME	cellular organisms	1	6
tr|Q9VC84|Q9VC84_DROME,tr|Q9VS31|Q9VS31_DROME,tr|Q9VS32|Q9VS32_DROME,tr|A1ZBR8|A1ZBR8_DROME,tr|Q7KS21|Q7KS21_DROME,tr|Q9VSG7|Q9VSG7_DROME	Arthropoda	10	6
tr|Q9VQH0|Q9VQH0_DROME,sp|O62619|KPYK_DROME,tr|Q9VD23|Q9VD23_DROME,tr|Q9VFG4|Q9VFG4_DROME,tr|Q9VNZ9|Q9VNZ9_DROME,tr|Q9VVH0|Q9VVH0_DROME	cellular organisms	1	6
tr|Q9VV47|Q9VV47_DROME,tr|Q9I7R3|Q9I7R3_DROME,tr|Q9VV42|Q9VV42_DROME,sp|P54398|FBP2_DROME,sp|P91615|ADHR_DROME,sp|P00334|ADH_DROME	cellular organisms	1	6
tr|Q9VPI3|Q9VPI3_DROME,tr|Q9VW34|Q9VW34_DROME,tr|E1JI40|E1JI40_DROME,tr|Q9VJI8|Q9VJI8_DROME,tr|Q9VR69|Q9VR69_DROME,tr|A1ZAQ7|A1ZAQ7_DROME	cellular organisms	1	6
tr|Q9VG22|Q9VG22_DROME,tr|Q9VI40|Q9VI40_DROME,tr|Q9VI39|Q9VI39_DROME,tr|Q4V5H8|Q4V5H8_DROME,tr|Q9W139|Q9W139_DROME,tr|Q9W3K8|Q9W3K8_DROME	Eukaryota	2	6
tr|Q9VRR3|Q9VRR3_DROME,tr|M9PBR6|M9PBR6_DROME,tr|Q8I941|Q8I941_DROME,tr|Q9W4N8|Q9W4N8_DROME,tr|Q9VSD3|Q9VSD3_DROME,tr|Q9VT97|Q9VT97_DROME	cellular organisms	1	6
tr|Q9W0P9|Q9W0P9_DROME,tr|Q29R14|Q29R14_DROME,tr|Q9VZK2|Q9VZK2_DROME,tr|Q9VJP2|Q9VJP2_DROME,sp|P25932|ESCA_DROME,sp|P08044|SNAI_DROME	Eukaryota	2	6
sp|Q9VCA8|ANKHM_DROME,sp|Q9VFD5|FEM1A_DROME,tr|Q7KTP7|Q7KTP7_DROME,sp|A1ZBY1|FEM1B_DROME,tr|Q9I7J2|Q9I7J2_DROME,tr|Q7K5K0|Q7K5K0_DROME	cellular organisms	1	6
sp|Q9VDD9|TRM72_DROME,sp|Q9VEP1|TRM71_DROME,tr|Q9VXK5|Q9VXK5_DROME,sp|Q9VDT6|MRM2_DROME,sp|Q9W4N2|CMTR1_DROME,sp|Q9UAS6|CMTR2_DROME	cellular organisms	1	6
tr|Q9VII9|Q9VII9_DROME,tr|Q8SZU0|Q8SZU0_DROME,tr|Q8INU6|Q8INU6_DROME,tr|Q8I725|Q8I725_DROME,tr|Q9VKI8|Q9VKI8_DROME,sp|O46036|CTBP_DROME	cellular organisms	1	6
tr|Q9VJV2|Q9VJV2_DROME,sp|Q10714|ACE_DROME,sp|Q9VLJ6|ACER_DROME,tr|Q8SXX2|Q8SXX2_DROME,tr|Q9W0Z1|Q9W0Z1_DROME,tr|A1Z7M8|A1Z7M8_DROME	cellular organisms	1	6
sp|Q9VUV9|U520_DROME,tr|Q9VF56|Q9VF56_DROME,sp|O18475|DPOLQ_DROME,tr|Q9VSE2|Q9VSE2_DROME,tr|Q9Y134|Q9Y134_DROME,tr|Q9VCH8|Q9VCH8_DROME	cellular organisms	1	6
tr|Q9VUT3|Q9VUT3_DROME,tr|Q9VUT0|Q9VUT0_DROME,tr|Q27364|Q27364_DROME,tr|Q9VUT2|Q9VUT2_DROME,tr|M9NFE3|M9NFE3_DROME,tr|Q9VUS6|Q9VUS6_DROME	Acalyptratae	22	6
tr|Q2MGP6|Q2MGP6_DROME,tr|Q2MGP4|Q2MGP4_DROME,tr|Q2MGP3|Q2MGP3_DROME,tr|Q2MGP7|Q2MGP7_DROME,tr|Q2MGP5|Q2MGP5_DROME,tr|Q2MGP2|Q2MGP2_DROME	melanogaster subgroup	27	6
tr|Q9VLF7|Q9VLF7_DROME,tr|Q9VLF8|Q9VLF8_DROME,tr|Q9VJR3|Q9VJR3_DROME,tr|Q9VLG1|Q9VLG1_DROME,sp|O44252|ROST_DROME,tr|A0A6H2EJZ8|A0A6H2EJZ8_DROME	Eukaryota	2	6
tr|A1A6X9|A1A6X9_DROME,tr|Q9V3A0|Q9V3A0_DROME,tr|Q7KTA2|Q7KTA2_DROME,tr|Q9V3H6|Q9V3H6_DROME,tr|Q9V3P4|Q9V3P4_DROME,tr|Q9V3U5|Q9V3U5_DROME	cellular organisms	1	6
tr|Q9VDJ8|Q9VDJ8_DROME,tr|Q9VV45|Q9VV45_DROME,tr|Q9VV44|Q9VV44_DROME,tr|Q9VSY0|Q9VSY0_DROME,tr|Q7K5J8|Q7K5J8_DROME,tr|Q9VV46|Q9VV46_DROME	cellular organisms	1	6
tr|Q9VHV9|Q9VHV9_DROME,tr|Q9VHW0|Q9VHW0_DROME,tr|Q7K2E1|Q7K2E1_DROME,tr|Q9I7I6|Q9I7I6_DROME,tr|Q9VBQ5|Q9VBQ5_DROME,sp|Q9VE09|GATA_DROME	cellular organisms	1	6
tr|Q9W3J1|Q9W3J1_DROME,sp|P26308|GBB1_DROME,tr|Q9VD52|Q9VD52_DROME,sp|P29829|GBB2_DROME,sp|Q9W328|LST8_DROME,tr|Q9XZ19|Q9XZ19_DROME	cellular organisms	1	6
tr|Q9VS51|Q9VS51_DROME,tr|Q9V395|Q9V395_DROME,tr|Q9VPD9|Q9VPD9_DROME,tr|Q9VPE0|Q9VPE0_DROME,tr|Q6NLL3|Q6NLL3_DROME,tr|Q9VPD8|Q9VPD8_DROME	cellular organisms	1	6
tr|Q9Y128|Q9Y128_DROME,tr|Q9VC05|Q9VC05_DROME,tr|A1Z814|A1Z814_DROME,tr|Q9W0K9|Q9W0K9_DROME,tr|A0A0B4JCZ0|A0A0B4JCZ0_DROME,tr|A0A0B4LGH8|A0A0B4LGH8_DROME	cellular organisms	1	6
tr|Q9VQR8|Q9VQR8_DROME,tr|Q8MSW0|Q8MSW0_DROME,tr|Q9VUY4|Q9VUY4_DROME,tr|Q9VSR7|Q9VSR7_DROME,tr|A0A0B4KF06|A0A0B4KF06_DROME,tr|Q9VZ82|Q9VZ82_DROME	cellular organisms	1	6
sp|Q9W0Y8|SCN60_DROME,sp|P35500|SCNA_DROME,tr|M9PGH9|M9PGH9_DROME,sp|P91645|CAC1A_DROME,sp|Q24270|CAC1D_DROME,tr|A8JUW5|A8JUW5_DROME	cellular organisms	1	6
tr|A8QI32|A8QI32_DROME,tr|A8QI13|A8QI13_DROME,tr|Q9VY84|Q9VY84_DROME,tr|Q9W394|Q9W394_DROME,tr|Q8IRM9|Q8IRM9_DROME,tr|Q9W393|Q9W393_DROME	cellular organisms	1	6
tr|M9PHQ2|M9PHQ2_DROME,tr|M9PJN5|M9PJN5_DROME,tr|Q7KTS4|Q7KTS4_DROME,sp|Q94517|HDAC1_DROME,tr|Q9VC26|Q9VC26_DROME,tr|A0A0B4KHR2|A0A0B4KHR2_DROME	cellular organisms	1	6
tr|Q8MLQ8|Q8MLQ8_DROME,tr|Q9W1J5|Q9W1J5_DROME,tr|A0A0B4JCU3|A0A0B4JCU3_DROME,tr|A1Z9M2|A1Z9M2_DROME,tr|Q9VBM3|Q9VBM3_DROME,tr|Q9VYX3|Q9VYX3_DROME	cellular organisms	1	6
sp|P54733|CCNE_DROME,sp|P14785|CCNA_DROME,sp|P20439|CCNB_DROME,sp|Q9I7I0|CCNB3_DROME,tr|Q7KUZ5|Q7KUZ5_DROME,tr|Q9VZP3|Q9VZP3_DROME	cellular organisms	1	6
tr|A0A499JF18|A0A499JF18_DROME,sp|O77459|KEN_DROME,tr|Q9VRV0|Q9VRV0_DROME,tr|Q9VKH3|Q9VKH3_DROME,sp|P39770|SALM_DROME,tr|A0A0B4KFC0|A0A0B4KFC0_DROME	cellular organisms	1	6
tr|Q9VWD3|Q9VWD3_DROME,tr|Q9VNP7|Q9VNP7_DROME,tr|Q9VVM0|Q9VVM0_DROME,tr|Q9VPG2|Q9VPG2_DROME,tr|Q2PDY3|Q2PDY3_DROME,tr|Q9I7L6|Q9I7L6_DROME	cellular organisms	1	6
tr|A8DY63|A8DY63_DROME,tr|Q8T8W2|Q8T8W2_DROME,tr|Q9VFM3|Q9VFM3_DROME,tr|Q7JRM9|Q7JRM9_DROME,tr|A1Z773|A1Z773_DROME,tr|Q4ABI5|Q4ABI5_DROME	cellular organisms	1	6
sp|Q9VQS6|DRM_DROME,sp|P23803|ODD_DROME,sp|Q9VQU9|BOWEL_DROME,sp|Q9VQS7|SOB_DROME,tr|Q7KT79|Q7KT79_DROME,tr|Q9VM77|Q9VM77_DROME	Opisthokonta	3	6
tr|Q9VTT0|Q9VTT0_DROME,sp|Q95TU8|UNC5_DROME,sp|Q24323|SEM2A_DROME,tr|A0A0B4KG38|A0A0B4KG38_DROME,sp|Q24322|SEM1A_DROME,tr|Q7KK54|Q7KK54_DROME	cellular organisms	1	6
tr|Q8IR04|Q8IR04_DROME,tr|X2J9P4|X2J9P4_DROME,tr|A0A0C4DHM8|A0A0C4DHM8_DROME,tr|A2RVG6|A2RVG6_DROME,tr|Q9VMM2|Q9VMM2_DROME,tr|Q9VC19|Q9VC19_DROME	cellular organisms	1	6
tr|Q9VB40|Q9VB40_DROME,sp|Q9W0T5|PYX_DROME,sp|Q7Z020|TRPA1_DROME,sp|Q9W0Y6|PAIN_DROME,tr|Q9VHY7|Q9VHY7_DROME,tr|Q7JQL2|Q7JQL2_DROME	cellular organisms	1	6
tr|Q9VFF0|Q9VFF0_DROME,tr|Q7K3W2|Q7K3W2_DROME,tr|Q9VV75|Q9VV75_DROME,tr|Q9VYT3|Q9VYT3_DROME,tr|Q9VP94|Q9VP94_DROME,sp|P22817|IDE_DROME	cellular organisms	1	6
tr|Q8IRZ3|Q8IRZ3_DROME,sp|Q24246|DYIN_DROME,tr|Q7KWG3|Q7KWG3_DROME,tr|B5RJJ8|B5RJJ8_DROME,tr|T2FGB0|T2FGB0_DROME,tr|Q9W5W4|Q9W5W4_DROME	cellular organisms	1	6
tr|Q9V3S3|Q9V3S3_DROME,tr|Q9VJR1|Q9VJR1_DROME,tr|A0A0S0X9R6|A0A0S0X9R6_DROME,tr|A0A0S0X8W6|A0A0S0X8W6_DROME,tr|A0A0S0X2Z1|A0A0S0X2Z1_DROME,sp|Q9VAF7|PR99C_DROME	Endopterygota	16	6
sp|Q9W0T1|NU301_DROME,tr|A0A0B4K6G3|A0A0B4K6G3_DROME,tr|Q9VUB5|Q9VUB5_DROME,tr|Q8T3Y1|Q8T3Y1_DROME,sp|Q9W352|CXXC1_DROME,tr|Q9VQN2|Q9VQN2_DROME	cellular organisms	1	6
tr|Q8SYA4|Q8SYA4_DROME,sp|O77150|BM02_DROME,sp|P82706|BM01_DROME,sp|Q9V8G0|BM03_DROME,sp|A1ZB63|BM065_DROME,sp|A1ZB64|BM068_DROME	Drosophilinae	23	6
sp|Q9I7S6|PDE9A_DROME,sp|Q9VJ79|PDE11_DROME,sp|Q9VFI9|PDE6_DROME,sp|Q9W4T4|PDE4A_DROME,sp|Q6NNF2|PDE8_DROME,sp|B7YZV4|PDE1_DROME	cellular organisms	1	6
tr|A8Y5A2|A8Y5A2_DROME,tr|Q5LJX8|Q5LJX8_DROME,sp|Q9VN12|NCKXH_DROME,tr|Q7PLW4|Q7PLW4_DROME,sp|Q9U6A0|NCKX_DROME,tr|A0A0B4K6E2|A0A0B4K6E2_DROME	cellular organisms	1	6
tr|B7Z028|B7Z028_DROME,tr|Q9VIX4|Q9VIX4_DROME,tr|Q9W3U0|Q9W3U0_DROME,sp|Q7KML2|ACOX1_DROME,tr|Q9W2G8|Q9W2G8_DROME,tr|Q9W2G9|Q9W2G9_DROME	cellular organisms	1	6
tr|Q9W172|Q9W172_DROME,sp|Q9VWH4|IDH3A_DROME,tr|Q8T0R3|Q8T0R3_DROME,tr|Q9VD58|Q9VD58_DROME,tr|Q8MT18|Q8MT18_DROME,tr|A1ZAD2|A1ZAD2_DROME	cellular organisms	1	6
sp|Q8SWU7|OLA1_DROME,tr|Q9VLN0|Q9VLN0_DROME,sp|Q9I7M2|GTPBA_DROME,tr|Q9VDV2|Q9VDV2_DROME,sp|P32234|128UP_DROME,sp|Q9V411|NOG1_DROME	cellular organisms	1	6
tr|Q4V4H7|Q4V4H7_DROME,tr|A1Z979|A1Z979_DROME,tr|Q8INX6|Q8INX6_DROME,tr|Q2PE22|Q2PE22_DROME,tr|Q8MLS3|Q8MLS3_DROME,tr|Q6IG52|Q6IG52_DROME	cellular organisms	1	6
tr|Q9W0E9|Q9W0E9_DROME,sp|P20350|RHOM_DROME,tr|Q9W0F8|Q9W0F8_DROME,tr|Q9VYW6|Q9VYW6_DROME,tr|Q86BL6|Q86BL6_DROME,sp|Q76NQ1|RHDF1_DROME	cellular organisms	1	6
tr|B9A0N7|B9A0N7_DROME,tr|Q9W579|Q9W579_DROME,tr|Q7JZ62|Q7JZ62_DROME,sp|D5SHR0|TIWAZ_DROME,tr|A0A6H2EG81|A0A6H2EG81_DROME,tr|Q9VDH3|Q9VDH3_DROME	cellular organisms	1	6
sp|P12024|CHAO_DROME,tr|Q9VAD1|Q9VAD1_DROME,tr|Q9W2J7|Q9W2J7_DROME,tr|Q0KHN6|Q0KHN6_DROME,tr|Q9VJQ0|Q9VJQ0_DROME,tr|A0A4D6K327|A0A4D6K327_DROME	cellular organisms	1	6
tr|Q9V3Q7|Q9V3Q7_DROME,sp|Q24048|ATPB2_DROME,sp|Q24046|ATPB1_DROME,tr|M9PDX8|M9PDX8_DROME,tr|Q9VDY7|Q9VDY7_DROME,tr|Q7KT77|Q7KT77_DROME	cellular organisms	1	6
tr|A8JNM1|A8JNM1_DROME,tr|M9MSM5|M9MSM5_DROME,sp|Q9VUC6|FRL_DROME,sp|P48608|DIA_DROME,sp|Q24120|CAPU_DROME,tr|E1JI78|E1JI78_DROME	cellular organisms	1	6
tr|Q9VKA3|Q9VKA3_DROME,tr|Q9V471|Q9V471_DROME,tr|Q8T0G1|Q8T0G1_DROME,tr|M9PEG6|M9PEG6_DROME,tr|Q9VGS1|Q9VGS1_DROME,tr|Q9VPE3|Q9VPE3_DROME	cellular organisms	1	6
tr|Q9VK31|Q9VK31_DROME,tr|Q7K490|Q7K490_DROME,tr|M9PCP3|M9PCP3_DROME,sp|Q8IPH9|SLOB_DROME,tr|A1Z782|A1Z782_DROME,tr|Q7JR96|Q7JR96_DROME	cellular organisms	1	6
sp|Q7KTX7|PRKN_DROME,tr|Q7JR34|Q7JR34_DROME,sp|Q94981|ARI1_DROME,sp|O76924|ARI2_DROME,tr|Q9VT94|Q9VT94_DROME,sp|Q8IPJ3|LUBEL_DROME	cellular organisms	1	6
sp|P58953|GR22E_DROME,sp|P58951|GR22A_DROME,sp|P84181|GR22D_DROME,sp|P84180|GR22B_DROME,sp|P58954|GR22F_DROME,sp|P58952|GR22C_DROME	Diptera	17	6
tr|Q9VS02|Q9VS02_DROME,tr|Q8SXS7|Q8SXS7_DROME,tr|Q9VDX6|Q9VDX6_DROME,tr|Q9VDX5|Q9VDX5_DROME,tr|A0A6H2EEF7|A0A6H2EEF7_DROME,tr|Q9VIM0|Q9VIM0_DROME	cellular organisms	1	6
tr|Q9V9T5|Q9V9T5_DROME,tr|Q0E9E2|Q0E9E2_DROME,tr|A1Z784|A1Z784_DROME,sp|P05990|PYR1_DROME,tr|Q9VWW1|Q9VWW1_DROME,tr|Q8IPQ2|Q8IPQ2_DROME	cellular organisms	1	6
sp|Q9W376|NEUFC_DROME,tr|Q9VXM4|Q9VXM4_DROME,tr|Q9VJY5|Q9VJY5_DROME,tr|Q8IP85|Q8IP85_DROME,tr|Q9VQ46|Q9VQ46_DROME,tr|Q9VQ51|Q9VQ51_DROME	cellular organisms	1	6
tr|Q4AB33|Q4AB33_DROME,tr|Q2MGK0|Q2MGK0_DROME,tr|Q9VVP3|Q9VVP3_DROME,tr|A1ZBB5|A1ZBB5_DROME,tr|Q8T0X8|Q8T0X8_DROME,tr|A1Z7Y9|A1Z7Y9_DROME	Diptera	17	6
tr|Q8IQA0|Q8IQA0_DROME,tr|A1Z6P3|A1Z6P3_DROME,tr|A1ZBF1|A1ZBF1_DROME,tr|Q9W2W2|Q9W2W2_DROME,tr|Q8IPI4|Q8IPI4_DROME,tr|Q9VQX0|Q9VQX0_DROME	cellular organisms	1	6
tr|A1ZBF6|A1ZBF6_DROME,sp|P24492|DIPA_DROME,sp|Q9V751|ATTB_DROME,sp|P45884|ATTA_DROME,sp|Q95NH6|ATTC_DROME,tr|Q9VEH5|Q9VEH5_DROME	Protostomia	7	6
tr|E1JI06|E1JI06_DROME,tr|D0IQA3|D0IQA3_DROME,tr|Q8T4G7|Q8T4G7_DROME,tr|A8DYC6|A8DYC6_DROME,tr|E1JI53|E1JI53_DROME,tr|Q6ILN6|Q6ILN6_DROME	Schizophora	21	6
tr|A8Y589|A8Y589_DROME,sp|P27398|CAND_DROME,sp|Q11002|CANA_DROME,sp|Q9VT65|CANB_DROME,sp|Q9VXH6|CANC_DROME,tr|Q7K2L7|Q7K2L7_DROME	cellular organisms	1	6
tr|B7YZF8|B7YZF8_DROME,tr|Q7KTG6|Q7KTG6_DROME,tr|Q9VXG7|Q9VXG7_DROME,tr|Q9VXG6|Q9VXG6_DROME,tr|Q9VK06|Q9VK06_DROME,tr|Q9VGD4|Q9VGD4_DROME	cellular organisms	1	6
tr|X2JDH0|X2JDH0_DROME,tr|A8DYW8|A8DYW8_DROME,sp|O61366|GPRS_DROME,tr|Q9VW83|Q9VW83_DROME,sp|Q9VB98|Y5521_DROME,tr|X2JEC6|X2JEC6_DROME	Eukaryota	2	6
sp|Q86DS1|F10A2_DROME,sp|C4NYP8|F10A1_DROME,tr|Q9XYW6|Q9XYW6_DROME,tr|Q9VJD4|Q9VJD4_DROME,tr|Q9VKC8|Q9VKC8_DROME,sp|A1Z6M6|TTC4_DROME	cellular organisms	1	6
sp|P53624|MA1A1_DROME,tr|Q8IMK0|Q8IMK0_DROME,tr|Q9VAP8|Q9VAP8_DROME,tr|M9PG98|M9PG98_DROME,tr|Q9VK27|Q9VK27_DROME,sp|Q9W1W9|PADC1_DROME	cellular organisms	1	6
sp|P58985|GR59D_DROME,sp|Q8INZ2|GR36C_DROME,sp|P58955|GR36A_DROME,sp|Q9W1U5|GR59C_DROME,sp|Q9VJF2|GR36B_DROME,sp|P58950|GR10A_DROME	Schizophora	21	6
sp|Q9VZV5|CYHR1_DROME,sp|Q8T3Y0|SINAL_DROME,sp|P21461|SINA_DROME,tr|Q9W4W4|Q9W4W4_DROME,tr|C6SUV4|C6SUV4_DROME,tr|Q9VCS4|Q9VCS4_DROME	cellular organisms	1	6
tr|Q9VUW3|Q9VUW3_DROME,tr|Q9VUW2|Q9VUW2_DROME,tr|Q9VUW1|Q9VUW1_DROME,tr|Q9VUW4|Q9VUW4_DROME,tr|Q7KTW5|Q7KTW5_DROME,tr|Q9VP62|Q9VP62_DROME	cellular organisms	1	6
sp|Q9VVR4|BGBP2_DROME,sp|Q9NHB0|GNBP1_DROME,sp|Q9NHA8|BGBP3_DROME,tr|A1ZBU5|A1ZBU5_DROME,tr|A0ZWY4|A0ZWY4_DROME,tr|Q8MKJ9|Q8MKJ9_DROME	cellular organisms	1	6
sp|P83292|G23A_DROME,sp|P58960|GR39B_DROME,sp|Q9VB26|GR98B_DROME,sp|Q8IMN5|GR98D_DROME,sp|Q8IMN6|GR98C_DROME,sp|Q9VB30|GR98A_DROME	Neoptera	15	6
tr|Q9VFM5|Q9VFM5_DROME,tr|Q8ING2|Q8ING2_DROME,tr|Q8ING1|Q8ING1_DROME,tr|Q8IMJ2|Q8IMJ2_DROME,tr|Q8MRN4|Q8MRN4_DROME,tr|Q9VFM2|Q9VFM2_DROME	Endopterygota	16	6
tr|Q9V3G9|Q9V3G9_DROME,tr|Q9VW23|Q9VW23_DROME,tr|Q9VP43|Q9VP43_DROME,tr|Q8IPS5|Q8IPS5_DROME,tr|Q8T4H6|Q8T4H6_DROME,tr|Q9VRK6|Q9VRK6_DROME	Opisthokonta	3	6
sp|O96433|CCNT_DROME,tr|Q961D1|Q961D1_DROME,tr|Q9W526|Q9W526_DROME,sp|P25008|CCNC_DROME,tr|Q9VE72|Q9VE72_DROME,tr|O76513|O76513_DROME	cellular organisms	1	6
sp|Q09103|DGK2_DROME,tr|A0A0B4KHZ4|A0A0B4KHZ4_DROME,sp|Q01583|DGK1_DROME,tr|Q7K579|Q7K579_DROME,sp|A8JQ65|DGKH_DROME	cellular organisms	1	5
tr|E1JHA6|E1JHA6_DROME,tr|B7YZX0|B7YZX0_DROME,sp|Q09101|HIG_DROME,tr|Q9VYR4|Q9VYR4_DROME,tr|A8JUX3|A8JUX3_DROME	cellular organisms	1	5
tr|Q9VS84|Q9VS84_DROME,sp|Q9VPF0|ATK_DROME,tr|D0Z756|D0Z756_DROME,sp|Q9W266|WDP_DROME,tr|A1Z9N6|A1Z9N6_DROME	cellular organisms	1	5
sp|Q9VUY0|MOX11_DROME,sp|Q6NP60|MOX12_DROME,sp|Q86B61|TBH1_DROME,sp|O01404|PHM_DROME,tr|Q9W1X5|Q9W1X5_DROME	cellular organisms	1	5
tr|A1Z7I2|A1Z7I2_DROME,tr|A1Z7I1|A1Z7I1_DROME,tr|Q8SZV0|Q8SZV0_DROME,tr|A1ZAJ4|A1ZAJ4_DROME,tr|A1Z8H3|A1Z8H3_DROME	cellular organisms	1	5
tr|E1JJS0|E1JJS0_DROME,tr|E1JJ97|E1JJ97_DROME,tr|E1JJR7|E1JJR7_DROME,tr|Q6II39|Q6II39_DROME,tr|Q6II41|Q6II41_DROME	Possible contamination or HGT	NA	5
sp|P31368|PDM1_DROME,sp|Q9VK71|PDM2B_DROME,sp|P16241|CF1A_DROME,sp|P24350|IPOU_DROME,tr|A0A0B4JD55|A0A0B4JD55_DROME	Eukaryota	2	5
sp|Q24297|RUXF_DROME,tr|Q9W2P5|Q9W2P5_DROME,sp|Q9VXE0|RUXG_DROME,sp|Q9VLV5|RUXE_DROME,tr|Q9VJI7|Q9VJI7_DROME	cellular organisms	1	5
tr|Q9V416|Q9V416_DROME,tr|O97132|O97132_DROME,tr|Q76NS2|Q76NS2_DROME,tr|A0A0B4JCY1|A0A0B4JCY1_DROME,tr|M9PI24|M9PI24_DROME	cellular organisms	1	5
tr|Q9VH18|Q9VH18_DROME,tr|Q4V6W8|Q4V6W8_DROME,sp|Q9VJN5|WEK_DROME,tr|Q9VIY9|Q9VIY9_DROME,tr|Q9VIS9|Q9VIS9_DROME	Eukaryota	2	5
tr|Q9VF00|Q9VF00_DROME,sp|P52168|PNR_DROME,sp|P91623|GATAC_DROME,sp|P52172|SRP_DROME,tr|Q9VKZ0|Q9VKZ0_DROME	cellular organisms	1	5
sp|Q9VKM1|PIWI_DROME,sp|O76922|AUB_DROME,sp|Q7PLK0|AGO3_DROME,tr|Q32KD4|Q32KD4_DROME,sp|Q9VUQ5|AGO2_DROME	cellular organisms	1	5
tr|Q9VQ02|Q9VQ02_DROME,tr|Q9VQ01|Q9VQ01_DROME,sp|Q94529|GS1_DROME,tr|Q9VQ04|Q9VQ04_DROME,tr|Q8MZ65|Q8MZ65_DROME	cellular organisms	1	5
tr|Q9VTI5|Q9VTI5_DROME,tr|Q9W3X6|Q9W3X6_DROME,tr|Q9W3X5|Q9W3X5_DROME,tr|Q8IPD2|Q8IPD2_DROME,tr|Q9VEP6|Q9VEP6_DROME	cellular organisms	1	5
tr|Q9V3C8|Q9V3C8_DROME,tr|Q7KTZ2|Q7KTZ2_DROME,tr|M9PHY7|M9PHY7_DROME,tr|Q7JVF1|Q7JVF1_DROME,tr|Q8INY1|Q8INY1_DROME	cellular organisms	1	5
tr|Q7JXU4|Q7JXU4_DROME,sp|Q8MT06|GNL3_DROME,sp|Q9W590|LSG1_DROME,tr|Q9VIJ9|Q9VIJ9_DROME,sp|Q9VCU5|MTG1_DROME	cellular organisms	1	5
tr|Q7K5M6|Q7K5M6_DROME,tr|Q9W486|Q9W486_DROME,tr|A1Z9K8|A1Z9K8_DROME,tr|Q9VL28|Q9VL28_DROME,tr|Q9VRT8|Q9VRT8_DROME	cellular organisms	1	5
tr|Q8I0P9|Q8I0P9_DROME,tr|B7Z080|B7Z080_DROME,tr|Q9VW01|Q9VW01_DROME,tr|Q9VW00|Q9VW00_DROME,tr|Q9VD68|Q9VD68_DROME	cellular organisms	1	5
tr|Q9VQU3|Q9VQU3_DROME,tr|Q9VGB2|Q9VGB2_DROME,tr|Q9W2L6|Q9W2L6_DROME,tr|Q86BI9|Q86BI9_DROME,tr|Q9VVV4|Q9VVV4_DROME	cellular organisms	1	5
tr|Q27241|Q27241_DROME,tr|Q9VUS9|Q9VUS9_DROME,tr|Q9VUT1|Q9VUT1_DROME,tr|Q24077|Q24077_DROME,tr|Q9VUS3|Q9VUS3_DROME	Acalyptratae	22	5
tr|Q9V3E7|Q9V3E7_DROME,tr|Q9VHC7|Q9VHC7_DROME,tr|Q9VK76|Q9VK76_DROME,tr|Q9VWQ3|Q9VWQ3_DROME,tr|Q9VWQ6|Q9VWQ6_DROME	cellular organisms	1	5
sp|Q9VCK2|GILT3_DROME,sp|Q9VCK1|GILT2_DROME,tr|A0A0C4DHN2|A0A0C4DHN2_DROME,sp|Q95RA9|GILT1_DROME,tr|Q9VHA5|Q9VHA5_DROME	Eukaryota	2	5
tr|Q9VYH9|Q9VYH9_DROME,tr|A0A0B4KF12|A0A0B4KF12_DROME,tr|A1Z9Q8|A1Z9Q8_DROME,tr|E2QCM9|E2QCM9_DROME,sp|Q9W4Y2|PDFR_DROME	Opisthokonta	3	5
tr|Q9VHL4|Q9VHL4_DROME,tr|Q9VTT6|Q9VTT6_DROME,tr|A8JUR3|A8JUR3_DROME,tr|Q9V9T2|Q9V9T2_DROME,tr|Q9W191|Q9W191_DROME	Protostomia	7	5
tr|Q7K0E6|Q7K0E6_DROME,tr|Q9V434|Q9V434_DROME,tr|Q7JZR5|Q7JZR5_DROME,tr|M9PDL2|M9PDL2_DROME,tr|Q9W327|Q9W327_DROME	cellular organisms	1	5
tr|Q9VRU1|Q9VRU1_DROME,tr|Q8MR63|Q8MR63_DROME,tr|Q9VP02|Q9VP02_DROME,tr|Q9VKF7|Q9VKF7_DROME,tr|Q9VY83|Q9VY83_DROME	cellular organisms	1	5
tr|Q9VTT3|Q9VTT3_DROME,tr|A0A0S0WNE9|A0A0S0WNE9_DROME,tr|Q9VTT2|Q9VTT2_DROME,tr|Q0E8D0|Q0E8D0_DROME,tr|Q9I7H8|Q9I7H8_DROME	Eumetazoa	5	5
sp|Q24547|STX1A_DROME,sp|Q7KVY7|STX4_DROME,tr|Q9VR90|Q9VR90_DROME,tr|Q7K0X9|Q7K0X9_DROME,tr|Q9VU45|Q9VU45_DROME	cellular organisms	1	5
tr|Q9VSL8|Q9VSL8_DROME,tr|Q9VVD2|Q9VVD2_DROME,sp|Q9VZI3|UN112_DROME,tr|Q9VBX0|Q9VBX0_DROME,tr|Q8MQJ8|Q8MQJ8_DROME	cellular organisms	1	5
sp|Q9V3J4|SEC13_DROME,tr|Q5U0X8|Q5U0X8_DROME,sp|Q7K2X8|SEH1_DROME,sp|Q9VPR4|NLE_DROME,sp|Q7K1Y4|CIAO1_DROME	cellular organisms	1	5
tr|M9PB21|M9PB21_DROME,tr|B7Z001|B7Z001_DROME,tr|Q7PLB8|Q7PLB8_DROME,tr|Q9VNF5|Q9VNF5_DROME,tr|Q8IPZ3|Q8IPZ3_DROME	cellular organisms	1	5
sp|Q5EAK6|ATM_DROME,sp|Q9VXG8|ATR_DROME,sp|Q9VK45|TOR_DROME,sp|Q70PP2|SMG1_DROME,sp|Q8I8U7|TRA1_DROME	cellular organisms	1	5
tr|Q9W1M7|Q9W1M7_DROME,tr|M9PDM4|M9PDM4_DROME,tr|A0A4D6K881|A0A4D6K881_DROME,tr|P91634|P91634_DROME,tr|Q7K3H0|Q7K3H0_DROME	cellular organisms	1	5
tr|Q9VCV7|Q9VCV7_DROME,tr|Q9VB32|Q9VB32_DROME,tr|Q9VGM0|Q9VGM0_DROME,tr|A1Z838|A1Z838_DROME,tr|Q9VGL9|Q9VGL9_DROME	cellular organisms	1	5
tr|Q9VQI2|Q9VQI2_DROME,tr|M9PDP1|M9PDP1_DROME,tr|Q9VB61|Q9VB61_DROME,tr|Q9W3I6|Q9W3I6_DROME,tr|Q9VN18|Q9VN18_DROME	cellular organisms	1	5
tr|Q9VUX9|Q9VUX9_DROME,sp|Q9VXT7|ASGL1_DROME,sp|Q8MR45|ASPG1_DROME,tr|A1ZBI7|A1ZBI7_DROME,sp|Q9W2C3|ASPG2_DROME	cellular organisms	1	5
tr|A1Z913|A1Z913_DROME,tr|A1Z916|A1Z916_DROME,tr|Q9VPL4|Q9VPL4_DROME,sp|O46339|HTH_DROME,sp|P40427|EXD_DROME	cellular organisms	1	5
tr|Q9VHB5|Q9VHB5_DROME,sp|Q24179|SLY1_DROME,sp|Q07327|ROP_DROME,sp|Q9Y1I2|VP33A_DROME,tr|Q9VBR1|Q9VBR1_DROME	cellular organisms	1	5
tr|E1JH38|E1JH38_DROME,tr|M9NEY2|M9NEY2_DROME,tr|A8JRH2|A8JRH2_DROME,tr|A8DYA9|A8DYA9_DROME,tr|C0PV55|C0PV55_DROME	Drosophilinae	23	5
tr|Q9Y1A7|Q9Y1A7_DROME,tr|Q8IR48|Q8IR48_DROME,tr|Q9VKC2|Q9VKC2_DROME,tr|Q9VB75|Q9VB75_DROME,tr|A0A0B4KHK8|A0A0B4KHK8_DROME	cellular organisms	1	5
sp|P20227|TBP_DROME,sp|Q27896|TRF_DROME,tr|Q07DP5|Q07DP5_DROME,tr|Q9VQE6|Q9VQE6_DROME,tr|Q9VQE8|Q9VQE8_DROME	cellular organisms	1	5
sp|Q03017|CACT_DROME,tr|Q9VH61|Q9VH61_DROME,tr|Q9W4N6|Q9W4N6_DROME,tr|Q1RL13|Q1RL13_DROME,tr|Q9VMV0|Q9VMV0_DROME	cellular organisms	1	5
tr|Q9VMR4|Q9VMR4_DROME,sp|P19334|TRP_DROME,sp|Q9VJJ7|TRPG_DROME,sp|P48994|TRPL_DROME,sp|A8DYE2|TRPCG_DROME	cellular organisms	1	5
tr|Q9W108|Q9W108_DROME,tr|X2JC79|X2JC79_DROME,tr|Q9VA45|Q9VA45_DROME,tr|Q9VTH9|Q9VTH9_DROME,tr|Q7PLL3|Q7PLL3_DROME	cellular organisms	1	5
tr|Q6QU65|Q6QU65_DROME,tr|Q9VJW9|Q9VJW9_DROME,tr|Q9VAI2|Q9VAI2_DROME,sp|Q9VAC5|ADA17_DROME,tr|X2JE21|X2JE21_DROME	cellular organisms	1	5
tr|Q9VP44|Q9VP44_DROME,tr|Q9W0N9|Q9W0N9_DROME,tr|M9PDR6|M9PDR6_DROME,tr|Q7JR24|Q7JR24_DROME,tr|Q9W0N5|Q9W0N5_DROME	cellular organisms	1	5
tr|Q7K3G5|Q7K3G5_DROME,tr|Q9W1H0|Q9W1H0_DROME,sp|Q9VWF2|SAYP_DROME,tr|Q9VID9|Q9VID9_DROME,tr|Q9VYA9|Q9VYA9_DROME	cellular organisms	1	5
sp|Q6NR09|EGRAP_DROME,tr|Q9VRS2|Q9VRS2_DROME,tr|M9PEA4|M9PEA4_DROME,tr|Q9VHC3|Q9VHC3_DROME,sp|Q8MQW8|SPRI_DROME	Eukaryota	2	5
tr|Q7KUG8|Q7KUG8_DROME,tr|Q7KUG4|Q7KUG4_DROME,tr|Q7KUG3|Q7KUG3_DROME,tr|Q7KUG9|Q7KUG9_DROME,tr|Q7KUG2|Q7KUG2_DROME	Sophophora	25	5
tr|A0A0B4LGD3|A0A0B4LGD3_DROME,tr|M9PI37|M9PI37_DROME,tr|Q9VNC7|Q9VNC7_DROME,tr|Q9VJ75|Q9VJ75_DROME,tr|O46100|O46100_DROME	cellular organisms	1	5
sp|Q9VKA5|GR33A_DROME,sp|Q9VM08|GR28B_DROME,sp|Q9W594|GR02A_DROME,sp|Q9VSH2|GR66A_DROME,sp|Q9VM09|GR28A_DROME	Pterygota	14	5
tr|A0A0B4LHY5|A0A0B4LHY5_DROME,tr|Q8IR23|Q8IR23_DROME,sp|Q8T498|GAP2_DROME,sp|P48423|GAP1_DROME,tr|Q9VBJ2|Q9VBJ2_DROME	cellular organisms	1	5
tr|Q9VC80|Q9VC80_DROME,tr|Q9VC75|Q9VC75_DROME,tr|Q9VC79|Q9VC79_DROME,tr|A0A6H2EF03|A0A6H2EF03_DROME,tr|Q9VC78|Q9VC78_DROME	Pancrustacea	12	5
sp|P54359|SEPT2_DROME,tr|Q7KLG8|Q7KLG8_DROME,sp|P40797|PNUT_DROME,sp|P42207|SEPT1_DROME,tr|Q0KHR7|Q0KHR7_DROME	cellular organisms	1	5
sp|Q9XYP8|GCP3_DROME,sp|Q9XYP7|GCP2_DROME,tr|Q4LDP4|Q4LDP4_DROME,sp|Q9VKU7|GCP4_DROME,tr|Q9VS91|Q9VS91_DROME	cellular organisms	1	5
sp|Q9VD76|GR93A_DROME,sp|Q8IN23|GR93B_DROME,sp|Q9VD74|GR93C_DROME,tr|Q8IN22|Q8IN22_DROME,sp|Q8IN58|GR92A_DROME	Schizophora	21	5
tr|Q9VYV6|Q9VYV6_DROME,tr|A8DYV1|A8DYV1_DROME,tr|A8DYV0|A8DYV0_DROME,tr|A8DY49|A8DY49_DROME,tr|Q9VZ37|Q9VZ37_DROME	Pancrustacea	12	5
tr|Q4V625|Q4V625_DROME,tr|Q8SY67|Q8SY67_DROME,tr|Q7JYZ0|Q7JYZ0_DROME,tr|A1ZAL1|A1ZAL1_DROME,tr|Q9VS11|Q9VS11_DROME	cellular organisms	1	5
sp|O46102|PAPD1_DROME,sp|Q9VD44|GLD2A_DROME,sp|Q9VYS4|GLD2B_DROME,sp|Q9VI58|TUTT_DROME,tr|Q95U58|Q95U58_DROME	cellular organisms	1	5
tr|Q9VGU3|Q9VGU3_DROME,tr|Q8IPZ0|Q8IPZ0_DROME,tr|Q7JXB9|Q7JXB9_DROME,tr|Q8IPY9|Q8IPY9_DROME,tr|Q9VQ95|Q9VQ95_DROME	cellular organisms	1	5
tr|A1ZBM2|A1ZBM2_DROME,sp|Q9VJE5|CL190_DROME,sp|P13496|DCTN1_DROME,tr|Q7JQV2|Q7JQV2_DROME,sp|A1Z6J5|TBCE_DROME	cellular organisms	1	5
tr|Q0E8H7|Q0E8H7_DROME,tr|Q9VQ52|Q9VQ52_DROME,tr|A1Z9U2|A1Z9U2_DROME,tr|Q8MRB2|Q8MRB2_DROME,tr|Q9VTL9|Q9VTL9_DROME	cellular organisms	1	5
sp|Q9W4M9|NSUN2_DROME,tr|A1Z909|A1Z909_DROME,tr|Q9VPX3|Q9VPX3_DROME,tr|Q8IPS4|Q8IPS4_DROME,sp|Q9VDZ4|NSUN5_DROME	cellular organisms	1	5
sp|P39768|OPA_DROME,tr|Q962I0|Q962I0_DROME,sp|P19538|CI_DROME,sp|Q7K0S9|GLIS2_DROME,sp|Q7KHG2|JING_DROME	Eukaryota	2	5
sp|A1Z7K9|PAN2_DROME,tr|Q9VUC3|Q9VUC3_DROME,tr|Q9VRX7|Q9VRX7_DROME,tr|C7LAE5|C7LAE5_DROME,tr|Q2PDP6|Q2PDP6_DROME	cellular organisms	1	5
tr|Q9VDT5|Q9VDT5_DROME,tr|Q8IRI8|Q8IRI8_DROME,tr|Q9VJN0|Q9VJN0_DROME,tr|Q8IP31|Q8IP31_DROME,tr|Q9W0N8|Q9W0N8_DROME	cellular organisms	1	5
tr|Q9VF51|Q9VF51_DROME,tr|Q9VF50|Q9VF50_DROME,tr|Q8IND5|Q8IND5_DROME,tr|Q9VF53|Q9VF53_DROME,sp|P10351|XDH_DROME	cellular organisms	1	5
tr|Q9VR48|Q9VR48_DROME,tr|Q9VR47|Q9VR47_DROME,tr|Q9VU30|Q9VU30_DROME,tr|Q7KRS1|Q7KRS1_DROME,tr|Q9W024|Q9W024_DROME	cellular organisms	1	5
sp|Q9VK34|SIRT1_DROME,sp|Q9I7I7|SIRT2_DROME,sp|Q8IRR5|SIR4_DROME,sp|Q9VH08|SIR6_DROME,sp|Q9VAQ1|SIR7_DROME	cellular organisms	1	5
tr|Q9VA23|Q9VA23_DROME,tr|Q9VGD8|Q9VGD8_DROME,tr|Q9W1S3|Q9W1S3_DROME,tr|Q9VL47|Q9VL47_DROME,tr|Q7KTH6|Q7KTH6_DROME	Endopterygota	16	5
tr|Q9VL24|Q9VL24_DROME,sp|Q9VRC9|NPC1B_DROME,tr|Q86P36|Q86P36_DROME,sp|P18502|PTC_DROME,tr|A1Z6J2|A1Z6J2_DROME	cellular organisms	1	5
sp|Q9W1M8|ITA5_DROME,sp|O44386|ITA3_DROME,sp|Q9V7A4|ITA4_DROME,sp|P12080|ITA2_DROME,sp|Q24247|ITA1_DROME	cellular organisms	1	5
tr|Q4AB94|Q4AB94_DROME,tr|Q4AB54|Q4AB54_DROME,sp|P02255|H1_DROME,tr|Q4ABD8|Q4ABD8_DROME,tr|Q4ABE3|Q4ABE3_DROME	cellular organisms	1	5
sp|Q9VQ62|NPC2_DROME,tr|Q9VFN7|Q9VFN7_DROME,tr|Q9VH32|Q9VH32_DROME,tr|Q9VH33|Q9VH33_DROME,tr|Q9VH31|Q9VH31_DROME	cellular organisms	1	5
tr|Q9VIA6|Q9VIA6_DROME,tr|Q8T4A3|Q8T4A3_DROME,tr|A1ZBP5|A1ZBP5_DROME,tr|Q9VRD3|Q9VRD3_DROME,tr|Q9VX50|Q9VX50_DROME	Hexapoda	13	5
sp|Q9VMW9|GMDS_DROME,tr|Q9VSE8|Q9VSE8_DROME,sp|Q9W0P5|GALE_DROME,tr|Q9VPE8|Q9VPE8_DROME,sp|Q9W1X8|FCL_DROME	cellular organisms	1	5
tr|Q9NFV8|Q9NFV8_DROME,tr|Q9NFV7|Q9NFV7_DROME,tr|M9PDR0|M9PDR0_DROME,tr|Q9VLY7|Q9VLY7_DROME,tr|Q9VLT3|Q9VLT3_DROME	cellular organisms	1	5
tr|Q9VDN6|Q9VDN6_DROME,tr|Q7KSB4|Q7KSB4_DROME,tr|D2A6L3|D2A6L3_DROME,tr|M9MS70|M9MS70_DROME,tr|A8Y548|A8Y548_DROME	cellular organisms	1	5
sp|Q9VKI3|VTU4_DROME,sp|Q06521|VTU3_DROME,sp|P11449|VTU1_DROME,sp|P13238|VTU2_DROME,tr|A8JUV4|A8JUV4_DROME	Schizophora	21	5
tr|Q9VZ32|Q9VZ32_DROME,tr|Q7K0L5|Q7K0L5_DROME,tr|Q8SZY4|Q8SZY4_DROME,tr|A1ZAU0|A1ZAU0_DROME,tr|A8DY95|A8DY95_DROME	cellular organisms	1	5
tr|Q9W097|Q9W097_DROME,tr|A0A0B4KI44|A0A0B4KI44_DROME,tr|Q9VSJ6|Q9VSJ6_DROME,tr|Q9VBC4|Q9VBC4_DROME,sp|Q86PC9|TULP_DROME	cellular organisms	1	5
tr|Q86NT5|Q86NT5_DROME,tr|A1ZAF6|A1ZAF6_DROME,tr|E1JIZ4|E1JIZ4_DROME,tr|Q9VG31|Q9VG31_DROME,tr|Q7K3R0|Q7K3R0_DROME	cellular organisms	1	5
sp|Q94899|CSN2_DROME,sp|Q7KLV9|PSD11_DROME,sp|Q9VVU5|CSN1_DROME,sp|Q9V3G7|PSMD6_DROME,tr|Q9VJR9|Q9VJR9_DROME	cellular organisms	1	5
sp|P09775|AST8_DROME,sp|P09774|AST3_DROME,sp|P10083|AST5_DROME,sp|P10084|AST4_DROME,sp|P41894|DEI_DROME	cellular organisms	1	5
tr|Q9W0U0|Q9W0U0_DROME,tr|Q9W095|Q9W095_DROME,tr|Q7JY99|Q7JY99_DROME,tr|Q9VZV9|Q9VZV9_DROME,tr|Q9VZJ8|Q9VZJ8_DROME	cellular organisms	1	5
tr|Q9VYH4|Q9VYH4_DROME,tr|M9PGK1|M9PGK1_DROME,tr|Q9V3E4|Q9V3E4_DROME,tr|Q9VJZ9|Q9VJZ9_DROME,tr|Q7K2R1|Q7K2R1_DROME	cellular organisms	1	5
tr|Q9VKF6|Q9VKF6_DROME,tr|Q9VE75|Q9VE75_DROME,tr|Q9VE77|Q9VE77_DROME,tr|Q9XZ10|Q9XZ10_DROME,tr|A1ZBF7|A1ZBF7_DROME	cellular organisms	1	5
tr|Q9VAV6|Q9VAV6_DROME,sp|O02193|MOF_DROME,sp|Q960X4|TIP60_DROME,tr|Q9VM15|Q9VM15_DROME,tr|Q9W1A9|Q9W1A9_DROME	cellular organisms	1	5
tr|Q9VJT3|Q9VJT3_DROME,sp|Q95RX5|KCMF1_DROME,tr|Q9W4V2|Q9W4V2_DROME,tr|Q7KT86|Q7KT86_DROME,tr|Q8IPJ9|Q8IPJ9_DROME	cellular organisms	1	5
tr|Q9VPI7|Q9VPI7_DROME,tr|Q9VPI6|Q9VPI6_DROME,tr|A1ZBB1|A1ZBB1_DROME,tr|Q9VPU6|Q9VPU6_DROME,sp|Q9VWB0|TECPR_DROME	cellular organisms	1	5
tr|Q7JX94|Q7JX94_DROME,tr|Q6XPX3|Q6XPX3_DROME,tr|Q9W4I0|Q9W4I0_DROME,tr|Q9VYG9|Q9VYG9_DROME,tr|Q9W3I8|Q9W3I8_DROME	Eumetazoa	5	5
sp|Q9VEI3|S35B2_DROME,sp|Q9VDD7|S35B1_DROME,sp|Q9VVD9|S35B3_DROME,sp|Q9W429|S35B4_DROME,tr|Q9VAN9|Q9VAN9_DROME	cellular organisms	1	5
sp|Q9VKG9|SPZ4_DROME,sp|Q9VLV7|SPZ3_DROME,sp|B7TB45|SPZ2_DROME,sp|P48607|SPZ_DROME,sp|Q9VZX1|SPZ5_DROME	cellular organisms	1	5
tr|Q8INZ5|Q8INZ5_DROME,tr|Q2MGK5|Q2MGK5_DROME,tr|A1Z9B2|A1Z9B2_DROME,tr|Q8IN79|Q8IN79_DROME,tr|A1Z9B0|A1Z9B0_DROME	Eukaryota	2	5
tr|A0A0B4KG70|A0A0B4KG70_DROME,tr|M9PHT1|M9PHT1_DROME,sp|Q59E36|RCOR_DROME,tr|A1Z6Z7|A1Z6Z7_DROME,tr|Q8IPD6|Q8IPD6_DROME	Eukaryota	2	5
tr|Q8IQG9|Q8IQG9_DROME,tr|Q9VBI2|Q9VBI2_DROME,sp|Q9U915|KAD2_DROME,tr|M9PCF9|M9PCF9_DROME,tr|Q9VGU6|Q9VGU6_DROME	cellular organisms	1	5
sp|Q9VSL3|SEPIA_DROME,tr|Q9VSL2|Q9VSL2_DROME,tr|Q9VSL6|Q9VSL6_DROME,tr|Q9VSL5|Q9VSL5_DROME	cellular organisms	1	4
tr|A4V0X6|A4V0X6_DROME,tr|Q9VWJ9|Q9VWJ9_DROME,tr|Q9VEZ4|Q9VEZ4_DROME,tr|Q9VP86|Q9VP86_DROME	cellular organisms	1	4
tr|Q7JZR2|Q7JZR2_DROME,tr|A1Z6P0|A1Z6P0_DROME,tr|Q9VEX1|Q9VEX1_DROME,tr|Q9VFA2|Q9VFA2_DROME	cellular organisms	1	4
tr|Q9VQS2|Q9VQS2_DROME,tr|Q9V3H7|Q9V3H7_DROME,tr|A1Z8V0|A1Z8V0_DROME,tr|Q9N2Q3|Q9N2Q3_DROME	Eukaryota	2	4
tr|Q7KTA0|Q7KTA0_DROME,tr|Q9VBP0|Q9VBP0_DROME,tr|X2JJX6|X2JJX6_DROME,tr|Q9VEG4|Q9VEG4_DROME	cellular organisms	1	4
tr|A0A0B4LFG2|A0A0B4LFG2_DROME,tr|Q9VMA6|Q9VMA6_DROME,tr|Q8T4E7|Q8T4E7_DROME,tr|Q9VKF2|Q9VKF2_DROME	cellular organisms	1	4
tr|A0A6M3Q8Y2|A0A6M3Q8Y2_DROME,tr|Q9VAR0|Q9VAR0_DROME,tr|Q9VAH7|Q9VAH7_DROME,tr|A1Z6G6|A1Z6G6_DROME	cellular organisms	1	4
tr|Q8I936|Q8I936_DROME,tr|Q9VRQ9|Q9VRQ9_DROME,tr|Q86PD7|Q86PD7_DROME,tr|Q9VTH7|Q9VTH7_DROME	cellular organisms	1	4
tr|Q8SZN1|Q8SZN1_DROME,sp|P23779|CYTL_DROME,tr|Q9VFI3|Q9VFI3_DROME,tr|Q9W370|Q9W370_DROME	Eukaryota	2	4
tr|A8DY43|A8DY43_DROME,tr|M9ND25|M9ND25_DROME,sp|Q9VKA4|Y1760_DROME,tr|Q8IN49|Q8IN49_DROME	Eukaryota	2	4
tr|D2NUL5|D2NUL5_DROME,tr|Q9VDS0|Q9VDS0_DROME,tr|Q9VDR9|Q9VDR9_DROME,tr|Q9VDS2|Q9VDS2_DROME	cellular organisms	1	4
tr|Q9VYR2|Q9VYR2_DROME,tr|Q7KUX2|Q7KUX2_DROME,tr|Q9VWT3|Q9VWT3_DROME,tr|M9NFP5|M9NFP5_DROME	cellular organisms	1	4
tr|A1Z968|A1Z968_DROME,tr|A8DZ29|A8DZ29_DROME,tr|Q9VCH1|Q9VCH1_DROME,sp|Q9VNE2|PKRA_DROME	cellular organisms	1	4
sp|Q95RI5|FAXC_DROME,sp|Q9VHB6|MTX1_DROME,tr|Q8T4F2|Q8T4F2_DROME,tr|Q9VW58|Q9VW58_DROME	cellular organisms	1	4
tr|Q9V3V1|Q9V3V1_DROME,tr|Q9I7Y5|Q9I7Y5_DROME,tr|Q9U9Q2|Q9U9Q2_DROME,tr|Q9VJG2|Q9VJG2_DROME	cellular organisms	1	4
tr|E1JIB5|E1JIB5_DROME,tr|Q8MS92|Q8MS92_DROME,tr|Q9VZT6|Q9VZT6_DROME,tr|E1JIC1|E1JIC1_DROME	Schizophora	21	4
tr|Q9V3I9|Q9V3I9_DROME,sp|Q94547|RGA_DROME,tr|Q9VSP8|Q9VSP8_DROME,tr|Q7K126|Q7K126_DROME	cellular organisms	1	4
tr|Q9V3X3|Q9V3X3_DROME,sp|Q9W261|RTF1_DROME,tr|Q8IME8|Q8IME8_DROME,tr|Q8IME7|Q8IME7_DROME	Eukaryota	2	4
sp|Q9VCS9|OR94A_DROME,sp|Q9VCS8|OR94B_DROME,sp|Q9VUK5|OR71A_DROME,sp|Q9V3N2|OR46B_DROME	Neoptera	15	4
tr|Q9W1A3|Q9W1A3_DROME,tr|Q9VG62|Q9VG62_DROME,tr|Q8SX21|Q8SX21_DROME,tr|Q9VTB0|Q9VTB0_DROME	cellular organisms	1	4
tr|A1ZAM7|A1ZAM7_DROME,tr|Q7JV41|Q7JV41_DROME,tr|Q7K172|Q7K172_DROME,tr|Q8MS56|Q8MS56_DROME	cellular organisms	1	4
tr|Q8INX4|Q8INX4_DROME,tr|E1JHL3|E1JHL3_DROME,tr|E1JHL2|E1JHL2_DROME,tr|Q7KT15|Q7KT15_DROME	Schizophora	21	4
tr|Q8IP91|Q8IP91_DROME,tr|Q8IMX1|Q8IMX1_DROME,sp|A8JQX3|NOCT_DROME,sp|Q24239|ANGEL_DROME	cellular organisms	1	4
tr|Q9VBC7|Q9VBC7_DROME,sp|P26016|FUR11_DROME,sp|P30432|FUR2_DROME,tr|Q9VPJ0|Q9VPJ0_DROME	cellular organisms	1	4
tr|Q9VMA4|Q9VMA4_DROME,tr|Q9V9W4|Q9V9W4_DROME,tr|Q9V9W5|Q9V9W5_DROME,tr|Q95TK5|Q95TK5_DROME	cellular organisms	1	4
tr|Q9W1A7|Q9W1A7_DROME,tr|Q9VK55|Q9VK55_DROME,tr|Q7JRE1|Q7JRE1_DROME,tr|Q9VMN1|Q9VMN1_DROME	Eukaryota	2	4
tr|A0A0B4JCY9|A0A0B4JCY9_DROME,tr|A0A0B4K6C0|A0A0B4K6C0_DROME,tr|E1JIS3|E1JIS3_DROME,tr|A0A0B4K6L9|A0A0B4K6L9_DROME	Sophophora	25	4
tr|A1Z885|A1Z885_DROME,tr|A1Z884|A1Z884_DROME,tr|A1Z886|A1Z886_DROME,tr|A1Z887|A1Z887_DROME	Schizophora	21	4
tr|Q8T3U8|Q8T3U8_DROME,tr|Q9VU38|Q9VU38_DROME,tr|Q7JWW6|Q7JWW6_DROME,tr|Q9VPR3|Q9VPR3_DROME	cellular organisms	1	4
tr|Q8T4I0|Q8T4I0_DROME,tr|Q9VW84|Q9VW84_DROME,tr|Q9VTI3|Q9VTI3_DROME,tr|Q9VW82|Q9VW82_DROME	cellular organisms	1	4
tr|Q9V9X7|Q9V9X7_DROME,tr|Q9VK19|Q9VK19_DROME,tr|Q9VGZ2|Q9VGZ2_DROME,tr|Q9VW53|Q9VW53_DROME	cellular organisms	1	4
tr|Q9VAT8|Q9VAT8_DROME,tr|Q9VAT6|Q9VAT6_DROME,tr|A8JRF1|A8JRF1_DROME,tr|Q9VAT7|Q9VAT7_DROME	Bilateria	6	4
tr|Q9VJ43|Q9VJ43_DROME,tr|Q9VJ44|Q9VJ44_DROME,tr|Q9VY92|Q9VY92_DROME,tr|A0A0B4K7H3|A0A0B4K7H3_DROME	cellular organisms	1	4
tr|Q9W3N9|Q9W3N9_DROME,tr|Q9W0H6|Q9W0H6_DROME,tr|Q9VL70|Q9VL70_DROME,tr|Q9W1H8|Q9W1H8_DROME	cellular organisms	1	4
tr|Q9VSD6|Q9VSD6_DROME,sp|Q9XZU1|XPO2_DROME,tr|Q9VGP4|Q9VGP4_DROME,tr|Q7K0Q2|Q7K0Q2_DROME	cellular organisms	1	4
tr|Q9VSF5|Q9VSF5_DROME,tr|Q9VSF7|Q9VSF7_DROME,tr|Q8IPP9|Q8IPP9_DROME,tr|Q9VG11|Q9VG11_DROME	Schizophora	21	4
sp|Q9W0S7|SND1_DROME,sp|P25823|TUD_DROME,sp|Q9VQ91|TDRKH_DROME,tr|Q7KVW1|Q7KVW1_DROME	cellular organisms	1	4
tr|B7Z092|B7Z092_DROME,tr|Q7KTX4|Q7KTX4_DROME,tr|B7Z095|B7Z095_DROME,tr|A8JUM9|A8JUM9_DROME	Eumetazoa	5	4
tr|Q8INI3|Q8INI3_DROME,tr|Q9VLC8|Q9VLC8_DROME,tr|Q9VG36|Q9VG36_DROME,tr|M9PCY6|M9PCY6_DROME	Brachycera	18	4
tr|Q9VSX7|Q9VSX7_DROME,tr|A1ZBY4|A1ZBY4_DROME,tr|Q9W023|Q9W023_DROME,tr|Q9W3Y8|Q9W3Y8_DROME	cellular organisms	1	4
tr|O62530|O62530_DROME,tr|O62531|O62531_DROME,tr|O76928|O76928_DROME,sp|Q24212|STNB_DROME	cellular organisms	1	4
sp|Q9VN50|EI3F1_DROME,sp|A1Z6K7|EI3F2_DROME,sp|P26270|PSMD7_DROME,sp|Q9VCY3|CSN6_DROME	cellular organisms	1	4
tr|Q9VXT3|Q9VXT3_DROME,tr|Q9VVH7|Q9VVH7_DROME,tr|Q9VXT4|Q9VXT4_DROME,tr|Q9VXT8|Q9VXT8_DROME	Bilateria	6	4
tr|Q9W403|Q9W403_DROME,tr|Q9VP57|Q9VP57_DROME,tr|Q4V6W7|Q4V6W7_DROME,tr|Q9VKC4|Q9VKC4_DROME	Eukaryota	2	4
sp|P83088|FUCTC_DROME,sp|Q9VUL9|FUCTA_DROME,tr|Q9W0F6|Q9W0F6_DROME,sp|Q9VLC1|FUCTB_DROME	cellular organisms	1	4
tr|Q8MLP9|Q8MLP9_DROME,tr|Q9W0X2|Q9W0X2_DROME,sp|Q27377|OB10_DROME,sp|Q9W1C9|PEB3_DROME	cellular organisms	1	4
tr|Q9VRJ5|Q9VRJ5_DROME,tr|Q9VBI3|Q9VBI3_DROME,tr|Q9VN02|Q9VN02_DROME,tr|Q95SH2|Q95SH2_DROME	cellular organisms	1	4
tr|Q9VU29|Q9VU29_DROME,tr|Q9VEB1|Q9VEB1_DROME,tr|Q9VU28|Q9VU28_DROME,tr|Q9VKX2|Q9VKX2_DROME	cellular organisms	1	4
tr|Q7JWH5|Q7JWH5_DROME,sp|Q9W5E1|RBX1A_DROME,sp|Q9NHX0|RBX1B_DROME,tr|Q7KA43|Q7KA43_DROME	cellular organisms	1	4
sp|Q9VQE9|TMTC1_DROME,sp|Q9V3X5|TMTC2_DROME,sp|Q7K4B6|TMTC3_DROME,sp|Q9VF81|TMTC4_DROME	cellular organisms	1	4
tr|Q9VUI5|Q9VUI5_DROME,tr|Q9V3S6|Q9V3S6_DROME,sp|O97178|ESMA_DROME,sp|P13095|ESM4_DROME	Endopterygota	16	4
tr|Q9W170|Q9W170_DROME,tr|Q961L5|Q961L5_DROME,tr|Q9W473|Q9W473_DROME,tr|Q95U06|Q95U06_DROME	cellular organisms	1	4
tr|M9PC80|M9PC80_DROME,tr|Q9W3L0|Q9W3L0_DROME,tr|Q9VS90|Q9VS90_DROME,tr|Q9VJY4|Q9VJY4_DROME	cellular organisms	1	4
sp|P82984|OR65C_DROME,sp|P82983|OR65B_DROME,sp|P82982|OR65A_DROME,sp|P81922|OR47B_DROME	Neoptera	15	4
tr|Q7K264|Q7K264_DROME,tr|Q7KRS9|Q7KRS9_DROME,tr|Q9VAA9|Q9VAA9_DROME,tr|Q9VFP7|Q9VFP7_DROME	Eukaryota	2	4
sp|Q9V6L9|FBSP1_DROME,sp|A1Z6E0|GUS_DROME,tr|Q9VMV3|Q9VMV3_DROME,tr|Q9VUW0|Q9VUW0_DROME	cellular organisms	1	4
tr|Q9VJ94|Q9VJ94_DROME,tr|Q9VBG1|Q9VBG1_DROME,tr|X2JCU8|X2JCU8_DROME,tr|Q9VPG0|Q9VPG0_DROME	cellular organisms	1	4
tr|Q9W2R3|Q9W2R3_DROME,tr|A0A6M3Q9L5|A0A6M3Q9L5_DROME,tr|Q8SXX1|Q8SXX1_DROME,sp|O96838|FYV1_DROME	cellular organisms	1	4
tr|Q9W523|Q9W523_DROME,sp|P39769|PHP_DROME,tr|Q9VKL0|Q9VKL0_DROME,tr|Q9W4W7|Q9W4W7_DROME	Metazoa	4	4
tr|M9NFH8|M9NFH8_DROME,tr|Q9W374|Q9W374_DROME,sp|Q9V3T9|ADRO_DROME,sp|P32748|PYRD_DROME	cellular organisms	1	4
tr|Q8INS6|Q8INS6_DROME,sp|Q9U1H9|NXF1_DROME,tr|Q8IQK4|Q8IQK4_DROME,sp|Q9VV73|NXF2_DROME	Eukaryota	2	4
tr|Q8SZ30|Q8SZ30_DROME,tr|O77135|O77135_DROME,sp|Q27297|RAD51_DROME,tr|A1Z7R8|A1Z7R8_DROME	cellular organisms	1	4
tr|Q8T3Z0|Q8T3Z0_DROME,tr|Q8I0K9|Q8I0K9_DROME,tr|Q9V3M9|Q9V3M9_DROME,tr|Q9W1V2|Q9W1V2_DROME	Eukaryota	2	4
tr|Q9VFC4|Q9VFC4_DROME,sp|Q24498|RYR_DROME,sp|Q94545|ASH2_DROME,sp|P29993|ITPR_DROME	cellular organisms	1	4
sp|Q8SXX4|CAPON_DROME,tr|Q9VCM6|Q9VCM6_DROME,tr|Q9VC09|Q9VC09_DROME,sp|Q7JUY7|CED6_DROME	cellular organisms	1	4
tr|Q9V426|Q9V426_DROME,tr|D2A6L8|D2A6L8_DROME,tr|Q9VBX3|Q9VBX3_DROME,tr|Q9VXX1|Q9VXX1_DROME	cellular organisms	1	4
sp|Q9XYM0|CRK_DROME,tr|A0A0B4KHV7|A0A0B4KHV7_DROME,tr|A0A0B4KGJ9|A0A0B4KGJ9_DROME,tr|Q9VCW5|Q9VCW5_DROME	Eukaryota	2	4
tr|Q9VR95|Q9VR95_DROME,sp|P54192|OB19D_DROME,sp|P54195|OB28A_DROME,tr|Q9VR96|Q9VR96_DROME	Neoptera	15	4
tr|Q9VVS2|Q9VVS2_DROME,tr|Q9VP20|Q9VP20_DROME,tr|Q9VY20|Q9VY20_DROME,tr|Q9VY21|Q9VY21_DROME	cellular organisms	1	4
sp|P22814|RUNT_DROME,tr|Q9VRA9|Q9VRA9_DROME,tr|M9PI08|M9PI08_DROME,sp|Q9W349|LOZEN_DROME	Opisthokonta	3	4
tr|Q4V459|Q4V459_DROME,tr|Q9W1U2|Q9W1U2_DROME,tr|Q7KT67|Q7KT67_DROME,tr|Q8IP32|Q8IP32_DROME	Eukaryota	2	4
tr|Q9VT91|Q9VT91_DROME,sp|P49846|TAF5_DROME,tr|Q9VCN9|Q9VCN9_DROME,tr|M9NE98|M9NE98_DROME	cellular organisms	1	4
tr|Q9VXF6|Q9VXF6_DROME,tr|Q9VAL7|Q9VAL7_DROME,tr|Q9I7S9|Q9I7S9_DROME,sp|P29413|CALR_DROME	cellular organisms	1	4
tr|Q9W4L7|Q9W4L7_DROME,tr|Q9W4L6|Q9W4L6_DROME,tr|Q9W4L9|Q9W4L9_DROME,tr|Q9W4L8|Q9W4L8_DROME	Drosophilinae	23	4
tr|Q9Y170|Q9Y170_DROME,sp|P20349|JANB_DROME,tr|Q9VLG0|Q9VLG0_DROME,sp|P20348|JANA_DROME	cellular organisms	1	4
tr|Q9VK95|Q9VK95_DROME,tr|Q8T8Z2|Q8T8Z2_DROME,tr|X2JI61|X2JI61_DROME,tr|Q9VVZ8|Q9VVZ8_DROME	cellular organisms	1	4
tr|Q9VYD9|Q9VYD9_DROME,tr|Q9VY42|Q9VY42_DROME,tr|Q8SXC2|Q8SXC2_DROME,tr|Q9VTD9|Q9VTD9_DROME	cellular organisms	1	4
sp|Q9VU95|AGT2L_DROME,tr|A8E6R2|A8E6R2_DROME,sp|Q9VW26|OAT_DROME,tr|Q9VW68|Q9VW68_DROME	cellular organisms	1	4
sp|O02649|CH60A_DROME,sp|Q9VMN5|CH60C_DROME,sp|Q9VPS5|CH60B_DROME,tr|Q9VJX7|Q9VJX7_DROME	cellular organisms	1	4
tr|Q8INZ7|Q8INZ7_DROME,tr|Q9VHB1|Q9VHB1_DROME,tr|Q9VHB2|Q9VHB2_DROME,sp|Q7KSC4|MPC1_DROME	cellular organisms	1	4
tr|Q9VGZ3|Q9VGZ3_DROME,tr|Q9VCV4|Q9VCV4_DROME,tr|Q9VIE8|Q9VIE8_DROME,tr|Q8T4D6|Q8T4D6_DROME	cellular organisms	1	4
tr|Q9VHR5|Q9VHR5_DROME,tr|Q9VFP5|Q9VFP5_DROME,sp|Q9VCU7|VRET_DROME,tr|Q9VE55|Q9VE55_DROME	Metazoa	4	4
sp|Q9VRJ0|GEN_DROME,sp|Q7K7A9|FEN1_DROME,tr|Q4U2Q5|Q4U2Q5_DROME,sp|Q24558|EXO1_DROME	cellular organisms	1	4
sp|Q9V4K2|GR43A_DROME,sp|Q9VKJ7|GR32A_DROME,sp|Q9VTN0|GR68A_DROME,sp|P58957|G39AB_DROME	Neoptera	15	4
tr|Q9VGF1|Q9VGF1_DROME,tr|Q9VGF2|Q9VGF2_DROME,tr|Q9VGF3|Q9VGF3_DROME,tr|M9PHI0|M9PHI0_DROME	cellular organisms	1	4
tr|Q9VE30|Q9VE30_DROME,tr|Q8ING6|Q8ING6_DROME,sp|P82890|PPAC1_DROME,sp|P82891|PPAC2_DROME	cellular organisms	1	4
tr|Q9VQQ6|Q9VQQ6_DROME,tr|M9NDI3|M9NDI3_DROME,tr|Q9VG51|Q9VG51_DROME,tr|Q9NCC3|Q9NCC3_DROME	cellular organisms	1	4
tr|E1JIB1|E1JIB1_DROME,tr|E1JIB0|E1JIB0_DROME,tr|Q9VTA1|Q9VTA1_DROME,tr|A8JNQ7|A8JNQ7_DROME	Drosophilinae	23	4
tr|Q7KMQ6|Q7KMQ6_DROME,tr|Q9VLW7|Q9VLW7_DROME,sp|O61722|PRL1_DROME,sp|Q86BN8|PTPM1_DROME	cellular organisms	1	4
tr|Q9VL10|Q9VL10_DROME,tr|Q9VYY8|Q9VYY8_DROME,tr|Q9VNA6|Q9VNA6_DROME,tr|Q9VZW0|Q9VZW0_DROME	cellular organisms	1	4
tr|Q9W2J0|Q9W2J0_DROME,tr|Q8T8Y8|Q8T8Y8_DROME,tr|Q8T421|Q8T421_DROME,tr|Q9VCX6|Q9VCX6_DROME	Brachycera	18	4
sp|O46199|A53E_DROME,tr|Q6GUT7|Q6GUT7_DROME,tr|Q6GUR9|Q6GUR9_DROME,tr|Q6IGA4|Q6IGA4_DROME	Drosophilinae	23	4
tr|Q960D4|Q960D4_DROME,tr|Q9VJ03|Q9VJ03_DROME,sp|Q9VQ79|AIFM1_DROME,sp|Q9VIP2|PYRD1_DROME	cellular organisms	1	4
sp|Q9V9X4|MTNA_DROME,tr|Q9VAD4|Q9VAD4_DROME,tr|O76863|O76863_DROME,tr|Q9W1Q8|Q9W1Q8_DROME	cellular organisms	1	4
sp|Q9VZ08|RME6_DROME,tr|Q9W0H9|Q9W0H9_DROME,tr|Q9VHF4|Q9VHF4_DROME,tr|Q9W371|Q9W371_DROME	cellular organisms	1	4
tr|Q9W4P9|Q9W4P9_DROME,tr|Q7KT29|Q7KT29_DROME,tr|Q9VWZ2|Q9VWZ2_DROME,tr|Q9VRR2|Q9VRR2_DROME	cellular organisms	1	4
tr|E1JH26|E1JH26_DROME,sp|P61851|SODC_DROME,sp|Q7JR71|SODE_DROME,tr|Q9VBK8|Q9VBK8_DROME	cellular organisms	1	4
tr|Q9VD61|Q9VD61_DROME,tr|Q9VD62|Q9VD62_DROME,tr|Q8IMY4|Q8IMY4_DROME,tr|Q7JQR3|Q7JQR3_DROME	cellular organisms	1	4
sp|P48610|KARG_DROME,tr|Q9VST4|Q9VST4_DROME,tr|Q9VF23|Q9VF23_DROME,tr|Q8MMD7|Q8MMD7_DROME	cellular organisms	1	4
sp|Q9NFT9|HXK1_DROME,tr|Q9W330|Q9W330_DROME,sp|Q9NFT7|HXK2_DROME,tr|Q7JYW9|Q7JYW9_DROME	cellular organisms	1	4
tr|Q9W2K3|Q9W2K3_DROME,tr|E1JI94|E1JI94_DROME,tr|Q9VNP4|Q9VNP4_DROME,tr|Q9VNP3|Q9VNP3_DROME	Metazoa	4	4
tr|M9PF86|M9PF86_DROME,tr|Q9VYI4|Q9VYI4_DROME,tr|Q9VLA6|Q9VLA6_DROME,tr|Q9VUE5|Q9VUE5_DROME	Metazoa	4	4
sp|Q8IQG1|MOB2_DROME,sp|Q95RA8|MOB1_DROME,sp|Q9VL13|MOB3_DROME,sp|Q7K0E3|MOB4_DROME	cellular organisms	1	4
tr|Q9W430|Q9W430_DROME,sp|Q9NFP1|VNNL1_DROME,sp|Q8IRR1|VNNL2_DROME,sp|P83548|VNNL3_DROME	cellular organisms	1	4
sp|P54358|DPOD1_DROME,sp|Q9GSR1|DPOZ_DROME,sp|P26019|DPOLA_DROME,sp|Q9VCN1|DPOE1_DROME	cellular organisms	1	4
tr|Q8IPZ7|Q8IPZ7_DROME,sp|Q05856|RSMB_DROME,tr|Q9W2K2|Q9W2K2_DROME,tr|Q9W087|Q9W087_DROME	cellular organisms	1	4
tr|Q9VFY6|Q9VFY6_DROME,tr|Q9VMP6|Q9VMP6_DROME,tr|Q9VMP5|Q9VMP5_DROME,tr|Q9VQD0|Q9VQD0_DROME	cellular organisms	1	4
sp|P52295|IMA_DROME,tr|Q9V455|Q9V455_DROME,tr|O76521|O76521_DROME,tr|Q9VRS0|Q9VRS0_DROME	cellular organisms	1	4
tr|Q0E8V7|Q0E8V7_DROME,sp|Q9VTN3|TIM13_DROME,tr|A8JUP9|A8JUP9_DROME,sp|Q9Y1A3|TIM8_DROME	cellular organisms	1	4
tr|Q9VKG4|Q9VKG4_DROME,tr|Q9W5D6|Q9W5D6_DROME,tr|Q8T0P4|Q8T0P4_DROME,tr|M9NEZ8|M9NEZ8_DROME	Brachycera	18	4
tr|Q9W1E7|Q9W1E7_DROME,tr|Q7K4R2|Q7K4R2_DROME,tr|Q9VJK4|Q9VJK4_DROME,tr|M9PC68|M9PC68_DROME	Eumetazoa	5	4
tr|O96660|O96660_DROME,sp|P42003|MAD_DROME,tr|O62609|O62609_DROME,tr|A0A6H2EEY2|A0A6H2EEY2_DROME	cellular organisms	1	4
tr|Q9W299|Q9W299_DROME,tr|Q9V3Z7|Q9V3Z7_DROME,tr|Q9W298|Q9W298_DROME,tr|Q9W2A0|Q9W2A0_DROME	cellular organisms	1	4
tr|M9NET9|M9NET9_DROME,tr|D1Z365|D1Z365_DROME,sp|O46200|A63F_DROME,tr|C0PV13|C0PV13_DROME	Schizophora	21	4
sp|Q24020|FLII_DROME,sp|Q07171|GELS_DROME,sp|Q23989|QUAI_DROME,tr|X2JAM4|X2JAM4_DROME	cellular organisms	1	4
tr|Q9VI03|Q9VI03_DROME,tr|A0A0B4JD69|A0A0B4JD69_DROME,tr|Q9VI02|Q9VI02_DROME,tr|Q9VPZ2|Q9VPZ2_DROME	Diptera	17	4
sp|Q9W256|DPOE4_DROME,tr|Q9W3V9|Q9W3V9_DROME,sp|Q9V452|CHRC_DROME,tr|Q9W2E3|Q9W2E3_DROME	cellular organisms	1	4
tr|Q9VZG7|Q9VZG7_DROME,tr|Q9VZE9|Q9VZE9_DROME,tr|Q9VP18|Q9VP18_DROME,tr|Q9VEQ6|Q9VEQ6_DROME	Eukaryota	2	4
tr|Q9VDD4|Q9VDD4_DROME,tr|Q9VDD5|Q9VDD5_DROME,tr|Q9VV09|Q9VV09_DROME,tr|Q9VBR3|Q9VBR3_DROME	cellular organisms	1	4
tr|Q9VKP2|Q9VKP2_DROME,sp|Q94920|VDAC_DROME,tr|Q9VKP4|Q9VKP4_DROME,tr|Q9VKP3|Q9VKP3_DROME	cellular organisms	1	4
tr|A1Z6W2|A1Z6W2_DROME,tr|Q7JRQ1|Q7JRQ1_DROME,tr|Q7K2W2|Q7K2W2_DROME,tr|A1Z6W1|A1Z6W1_DROME	Bilateria	6	4
sp|Q7KUD5|INSL5_DROME,sp|Q9VT50|INSL1_DROME,sp|Q9VT52|INSL3_DROME,sp|Q9VT53|INSL4_DROME	Arthropoda	10	4
sp|O44437|SMD3_DROME,tr|Q9VKW8|Q9VKW8_DROME,tr|Q9VTW6|Q9VTW6_DROME,sp|Q9VU02|SMD1_DROME	cellular organisms	1	4
tr|Q9VRW4|Q9VRW4_DROME,tr|A0A0B4K651|A0A0B4K651_DROME,tr|Q9VUM7|Q9VUM7_DROME,tr|Q9VUM6|Q9VUM6_DROME	Eukaryota	2	4
tr|Q9VWS0|Q9VWS0_DROME,tr|Q9VJY8|Q9VJY8_DROME,tr|Q9VEF5|Q9VEF5_DROME,tr|A1ZAV3|A1ZAV3_DROME	cellular organisms	1	4
tr|A1ZAG7|A1ZAG7_DROME,tr|A1ZAG1|A1ZAG1_DROME,tr|A1ZAG3|A1ZAG3_DROME,tr|Q9W1N9|Q9W1N9_DROME	cellular organisms	1	4
tr|O96299|O96299_DROME,tr|O97479|O97479_DROME,tr|B7Z0M7|B7Z0M7_DROME,sp|P46415|ADHX_DROME	cellular organisms	1	4
sp|Q9VAW5|LARP_DROME,sp|Q9I7T7|LAR4_DROME,tr|Q9W362|Q9W362_DROME,sp|P40796|LA_DROME	cellular organisms	1	4
tr|Q9W4F3|Q9W4F3_DROME,tr|Q3ZAL3|Q3ZAL3_DROME,tr|M9NDZ9|M9NDZ9_DROME,tr|M9NEJ1|M9NEJ1_DROME	Schizophora	21	4
sp|C0HKQ7|CECA1_DROME,sp|C0HKQ8|CECA2_DROME,sp|O16829|CECC_DROME,sp|P14956|CECB_DROME	Diptera	17	4
tr|Q8IQV2|Q8IQV2_DROME,tr|Q9VW38|Q9VW38_DROME,tr|Q9VY46|Q9VY46_DROME,tr|Q9VIK3|Q9VIK3_DROME	cellular organisms	1	4
sp|Q9VHH9|JHD1_DROME,tr|Q7YZ95|Q7YZ95_DROME,sp|Q9VJ97|JMJD4_DROME,sp|Q9VD28|JMJD6_DROME	cellular organisms	1	4
tr|A0A0B4KGB5|A0A0B4KGB5_DROME,tr|B7Z064|B7Z064_DROME,tr|Q8IQR9|Q8IQR9_DROME,tr|A0A0B4K7K5|A0A0B4K7K5_DROME	Sophophora	25	4
tr|B8A3Y2|B8A3Y2_DROME,sp|P11956|MT2_DROME,sp|Q8I9B4|MT4_DROME,sp|Q9VDN2|MT3_DROME	Diptera	17	4
sp|Q27597|NCPR_DROME,tr|Q9VSJ5|Q9VSJ5_DROME,sp|Q27571|NOS_DROME,tr|Q9VEV2|Q9VEV2_DROME	cellular organisms	1	4
tr|Q8IP52|Q8IP52_DROME,tr|Q86B94|Q86B94_DROME,tr|Q0E8P5|Q0E8P5_DROME,sp|P10674|FAS1_DROME	cellular organisms	1	4
sp|Q9V8P9|TOPRS_DROME,tr|A0A0B4JD40|A0A0B4JD40_DROME,tr|A0A4D6K4B0|A0A4D6K4B0_DROME,tr|Q4QPY0|Q4QPY0_DROME	Eukaryota	2	4
tr|Q7KW25|Q7KW25_DROME,tr|Q9W1G7|Q9W1G7_DROME,tr|Q9VAZ1|Q9VAZ1_DROME,sp|P53997|SET_DROME	cellular organisms	1	4
sp|Q9VK13|MABI_DROME,tr|Q9VK15|Q9VK15_DROME,tr|Q9VK16|Q9VK16_DROME,tr|Q9VMP8|Q9VMP8_DROME	Schizophora	21	4
tr|D6W4U0|D6W4U0_DROME,tr|Q9VA77|Q9VA77_DROME,tr|Q9VA78|Q9VA78_DROME,tr|Q8IQD3|Q8IQD3_DROME	cellular organisms	1	4
tr|Q9Y124|Q9Y124_DROME,tr|Q8T0Q4|Q8T0Q4_DROME,sp|Q9VVI9|CHMP5_DROME,tr|Q9W236|Q9W236_DROME	cellular organisms	1	4
tr|Q9VF10|Q9VF10_DROME,tr|Q9VAK7|Q9VAK7_DROME,tr|Q9VH60|Q9VH60_DROME,tr|A8DYA6|A8DYA6_DROME	cellular organisms	1	4
sp|Q9VIR2|TOTF_DROME,sp|Q8INV7|TOTE_DROME,sp|Q9VMR8|TOTM_DROME,sp|Q8IN41|TOTX_DROME	Sophophora	25	4
tr|Q9VLC3|Q9VLC3_DROME,tr|A0A0B4KF30|A0A0B4KF30_DROME,tr|Q9VX11|Q9VX11_DROME,tr|Q9VBK7|Q9VBK7_DROME	cellular organisms	1	4
sp|Q9VVH3|MIC13_DROME,tr|Q9W2T5|Q9W2T5_DROME,tr|B9ER12|B9ER12_DROME,tr|Q9VKG6|Q9VKG6_DROME	cellular organisms	1	4
sp|Q9V3D6|CPSF2_DROME,sp|Q9VAH9|INT11_DROME,sp|Q9VE51|CPSF3_DROME,sp|Q95TS5|INT9_DROME	cellular organisms	1	4
sp|Q7K5N4|CALYP_DROME,tr|Q9XZ61|Q9XZ61_DROME,tr|Q9VYQ3|Q9VYQ3_DROME,sp|P35122|UCHL_DROME	cellular organisms	1	4
tr|Q9VLE7|Q9VLE7_DROME,tr|A8DYY2|A8DYY2_DROME,tr|E1JJ15|E1JJ15_DROME,tr|Q9V3A3|Q9V3A3_DROME	Brachycera	18	4
tr|Q9VMU7|Q9VMU7_DROME,tr|Q8IR64|Q8IR64_DROME,tr|A8JR38|A8JR38_DROME,sp|Q8SWX0|ASTRX_DROME	Eumetazoa	5	4
tr|A0A4D6K3U9|A0A4D6K3U9_DROME,sp|Q9Y115|UN93L_DROME,tr|B7YZU1|B7YZU1_DROME,tr|Q9VG64|Q9VG64_DROME	cellular organisms	1	4
tr|Q9VJH7|Q9VJH7_DROME,tr|Q9VQB4|Q9VQB4_DROME,tr|M9PE54|M9PE54_DROME,tr|Q9Y153|Q9Y153_DROME	cellular organisms	1	4
sp|P20193|SUV37_DROME,tr|Q9VFX8|Q9VFX8_DROME,tr|Q0KI27|Q0KI27_DROME,tr|A0A0B4K7B6|A0A0B4K7B6_DROME	Schizophora	21	4
tr|Q9VIS4|Q9VIS4_DROME,tr|Q9VPM1|Q9VPM1_DROME,tr|Q9VY45|Q9VY45_DROME,tr|Q9VJ06|Q9VJ06_DROME	cellular organisms	1	4
tr|Q9V393|Q9V393_DROME,sp|P15372|ARRA_DROME,sp|P19107|ARRB_DROME,tr|Q9W2V2|Q9W2V2_DROME	cellular organisms	1	4
tr|Q9VAE6|Q9VAE6_DROME,tr|Q9VX49|Q9VX49_DROME,tr|Q8I0K2|Q8I0K2_DROME,tr|Q2PE11|Q2PE11_DROME	Eumetazoa	5	4
sp|Q9V3A4|CSUP_DROME,sp|Q9VAF0|S39AD_DROME,tr|A4IJ72|A4IJ72_DROME,sp|Q9VSL7|FOI_DROME	cellular organisms	1	4
sp|P02299|H3_DROME,sp|C0HL67|H33B_DROME,sp|C0HL66|H33A_DROME,sp|Q9V6Q2|CID_DROME	cellular organisms	1	4
sp|Q9VVT2|INDY1_DROME,tr|E1JIQ7|E1JIQ7_DROME,sp|Q9VDQ0|INDY2_DROME,tr|Q7KTF1|Q7KTF1_DROME	cellular organisms	1	4
tr|Q9W1L8|Q9W1L8_DROME,tr|A0A0B4KF40|A0A0B4KF40_DROME,tr|Q9VHH0|Q9VHH0_DROME,tr|A1Z9J8|A1Z9J8_DROME	cellular organisms	1	4
tr|Q9W5B5|Q9W5B5_DROME,tr|Q9VY24|Q9VY24_DROME,tr|Q7K4A8|Q7K4A8_DROME,tr|Q9VDM7|Q9VDM7_DROME	cellular organisms	1	4
tr|Q7KK96|Q7KK96_DROME,tr|Q9VXE9|Q9VXE9_DROME,tr|Q9VCD8|Q9VCD8_DROME,tr|Q9V3A7|Q9V3A7_DROME	cellular organisms	1	4
tr|O18680|O18680_DROME,tr|Q9VTN9|Q9VTN9_DROME,tr|Q9V3F2|Q9V3F2_DROME,tr|Q6NR46|Q6NR46_DROME	cellular organisms	1	4
tr|Q7KUM2|Q7KUM2_DROME,sp|O46202|A62F_DROME,tr|A1ZAJ3|A1ZAJ3_DROME,tr|A8DYG6|A8DYG6_DROME	Opisthokonta	3	4
tr|Q9VR87|Q9VR87_DROME,tr|Q9W4S5|Q9W4S5_DROME,tr|Q9W4S4|Q9W4S4_DROME,tr|Q9VLW3|Q9VLW3_DROME	Brachycera	18	4
sp|P23023|DSX_DROME,tr|Q9VAI8|Q9VAI8_DROME,tr|Q9VYE0|Q9VYE0_DROME,tr|Q9VDF1|Q9VDF1_DROME	Eumetazoa	5	4
sp|P43125|RDGB_DROME,sp|Q9U9P7|PITC1_DROME,tr|A0A0B4KGG5|A0A0B4KGG5_DROME,tr|Q9VLS7|Q9VLS7_DROME	cellular organisms	1	4
tr|Q5LJN3|Q5LJN3_DROME,tr|Q9VB71|Q9VB71_DROME,tr|Q9VB72|Q9VB72_DROME	cellular organisms	1	3
tr|Q9VR70|Q9VR70_DROME,tr|Q9VKU2|Q9VKU2_DROME,tr|Q0IGY6|Q0IGY6_DROME	cellular organisms	1	3
tr|Q9VXR5|Q9VXR5_DROME,tr|Q9VW13|Q9VW13_DROME,tr|Q9VYW4|Q9VYW4_DROME	cellular organisms	1	3
sp|Q9VWE9|S61G2_DROME,sp|Q9V668|S61G1_DROME,tr|A1ZBU4|A1ZBU4_DROME	cellular organisms	1	3
tr|Q9W4K8|Q9W4K8_DROME,tr|A1ZAZ2|A1ZAZ2_DROME,tr|Q9VKR4|Q9VKR4_DROME	cellular organisms	1	3
tr|Q9W4R9|Q9W4R9_DROME,sp|Q9VRJ1|SYAM_DROME,sp|Q9VLM8|SYAC_DROME	cellular organisms	1	3
tr|Q9W4W2|Q9W4W2_DROME,sp|Q9VL52|SOYB_DROME,sp|Q9VNP5|BOYB_DROME	cellular organisms	1	3
tr|A0A0B4KG69|A0A0B4KG69_DROME,tr|Q9VM63|Q9VM63_DROME,tr|Q9VLL1|Q9VLL1_DROME	Eukaryota	2	3
tr|B6IDT8|B6IDT8_DROME,tr|A0A0B4KGN9|A0A0B4KGN9_DROME,sp|P48613|TIPE_DROME	Pancrustacea	12	3
sp|P18168|SERR_DROME,sp|P10041|DL_DROME,tr|Q9VZ44|Q9VZ44_DROME	Opisthokonta	3	3
sp|Q24562|U2AF2_DROME,tr|Q9W1T4|Q9W1T4_DROME,tr|Q7PL83|Q7PL83_DROME	cellular organisms	1	3
tr|Q0KHY8|Q0KHY8_DROME,sp|Q7JR49|VAS1_DROME,tr|Q9VK83|Q9VK83_DROME	Eumetazoa	5	3
tr|Q7KSF2|Q7KSF2_DROME,tr|A0A0B4JDG0|A0A0B4JDG0_DROME,tr|Q9VEK1|Q9VEK1_DROME	melanogaster group	26	3
tr|Q9VU88|Q9VU88_DROME,tr|A8DYM0|A8DYM0_DROME,tr|M9PCD4|M9PCD4_DROME	Eukaryota	2	3
tr|A8DYL2|A8DYL2_DROME,tr|R9PY60|R9PY60_DROME,tr|Q9VPA1|Q9VPA1_DROME	Eumetazoa	5	3
tr|A0A0B4KGS5|A0A0B4KGS5_DROME,tr|Q9VXK3|Q9VXK3_DROME,tr|Q9VXJ8|Q9VXJ8_DROME	cellular organisms	1	3
tr|M9NGC6|M9NGC6_DROME,tr|Q9VXN5|Q9VXN5_DROME,tr|A0A6M3Q7C8|A0A6M3Q7C8_DROME	cellular organisms	1	3
sp|P54191|OB69A_DROME,sp|P54193|OB83A_DROME,sp|Q23970|PBP6_DROME	cellular organisms	1	3
tr|Q5BIC3|Q5BIC3_DROME,tr|Q8MSB3|Q8MSB3_DROME,tr|Q1LZ24|Q1LZ24_DROME	Eukaryota	2	3
tr|Q8MLV4|Q8MLV4_DROME,sp|Q8ML70|IMPP_DROME,tr|A1Z7L0|A1Z7L0_DROME	Drosophilinae	23	3
tr|Q9VEV7|Q9VEV7_DROME,tr|Q9XZ68|Q9XZ68_DROME,tr|Q24173|Q24173_DROME	cellular organisms	1	3
sp|Q9VPD2|NUBP2_DROME,sp|Q9VJI9|NUBP1_DROME,tr|Q9V9M8|Q9V9M8_DROME	cellular organisms	1	3
tr|Q9VPS7|Q9VPS7_DROME,tr|A0A0B4LHR4|A0A0B4LHR4_DROME,tr|Q9V3Q9|Q9V3Q9_DROME	cellular organisms	1	3
tr|A0A0B4KF15|A0A0B4KF15_DROME,sp|P91685|GRM_DROME,tr|Q8MQZ8|Q8MQZ8_DROME	cellular organisms	1	3
tr|Q9VXB7|Q9VXB7_DROME,tr|A0A6F7R657|A0A6F7R657_DROME,tr|Q8IN89|Q8IN89_DROME	cellular organisms	1	3
tr|E1JHE4|E1JHE4_DROME,tr|Q7KVJ6|Q7KVJ6_DROME,tr|Q8SXR7|Q8SXR7_DROME	cellular organisms	1	3
tr|Q9V3T8|Q9V3T8_DROME,sp|Q04047|NONA_DROME,tr|Q24113|Q24113_DROME	cellular organisms	1	3
sp|Q9V3L6|NCBP2_DROME,sp|Q9W4X7|EI3G1_DROME,sp|Q9VDM6|EI3G2_DROME	cellular organisms	1	3
sp|Q9VRV7|SF3B6_DROME,tr|A0A0B4LGA2|A0A0B4LGA2_DROME,sp|P43332|SNRPA_DROME	cellular organisms	1	3
tr|Q9VMB6|Q9VMB6_DROME,tr|Q9VPP0|Q9VPP0_DROME,tr|Q9VU20|Q9VU20_DROME	cellular organisms	1	3
tr|Q9VVF2|Q9VVF2_DROME,tr|Q9VVE8|Q9VVE8_DROME,tr|Q8IQP0|Q8IQP0_DROME	Brachycera	18	3
tr|Q9VZ18|Q9VZ18_DROME,tr|Q9VZ17|Q9VZ17_DROME,tr|Q9VZ15|Q9VZ15_DROME	Sophophora	25	3
tr|A2VEH9|A2VEH9_DROME,tr|Q6IHA3|Q6IHA3_DROME,tr|Q9W100|Q9W100_DROME	Drosophilinae	23	3
sp|Q9VCE9|UBS3A_DROME,tr|Q9VSC5|Q9VSC5_DROME,tr|Q9Y114|Q9Y114_DROME	cellular organisms	1	3
tr|Q9VDC3|Q9VDC3_DROME,tr|B8A403|B8A403_DROME,tr|Q9W1E8|Q9W1E8_DROME	cellular organisms	1	3
tr|Q9VU25|Q9VU25_DROME,tr|M9PCC8|M9PCC8_DROME,tr|Q8I0T1|Q8I0T1_DROME	Schizophora	21	3
tr|A1Z6D6|A1Z6D6_DROME,tr|A8JNV9|A8JNV9_DROME,tr|Q9VDN3|Q9VDN3_DROME	Bilateria	6	3
tr|Q9VYC1|Q9VYC1_DROME,tr|M9PH18|M9PH18_DROME,tr|Q9VYC2|Q9VYC2_DROME	Endopterygota	16	3
tr|Q8IQB0|Q8IQB0_DROME,tr|Q9VUX8|Q9VUX8_DROME,tr|Q2PDZ1|Q2PDZ1_DROME	Brachycera	18	3
sp|P11455|TERM_DROME,tr|Q9VVQ2|Q9VVQ2_DROME,tr|Q9VVS3|Q9VVS3_DROME	Schizophora	21	3
tr|Q9VK25|Q9VK25_DROME,tr|Q9W0D9|Q9W0D9_DROME,tr|Q7K4C7|Q7K4C7_DROME	cellular organisms	1	3
tr|Q9W0F5|Q9W0F5_DROME,tr|Q9VDW9|Q9VDW9_DROME,tr|A1ZBQ7|A1ZBQ7_DROME	Endopterygota	16	3
tr|Q9VL67|Q9VL67_DROME,tr|Q9VL68|Q9VL68_DROME,tr|Q9VL66|Q9VL66_DROME	cellular organisms	1	3
tr|M9PEP7|M9PEP7_DROME,tr|Q9VYC9|Q9VYC9_DROME,tr|A8DY89|A8DY89_DROME	Bilateria	6	3
tr|E1JHM5|E1JHM5_DROME,tr|Q9I7L8|Q9I7L8_DROME,tr|Q9VS37|Q9VS37_DROME	cellular organisms	1	3
tr|Q9VM07|Q9VM07_DROME,tr|Q9VGA3|Q9VGA3_DROME,tr|Q8SZK9|Q8SZK9_DROME	Eukaryota	2	3
tr|Q9I7S2|Q9I7S2_DROME,tr|Q9VK81|Q9VK81_DROME,tr|Q9VYA1|Q9VYA1_DROME	cellular organisms	1	3
tr|Q9VIB7|Q9VIB7_DROME,tr|E1JHT6|E1JHT6_DROME,tr|C0PDE0|C0PDE0_DROME	cellular organisms	1	3
tr|Q9VZW1|Q9VZW1_DROME,tr|Q9VT88|Q9VT88_DROME,tr|A0A0B4KEL2|A0A0B4KEL2_DROME	cellular organisms	1	3
tr|Q9VET4|Q9VET4_DROME,tr|Q8T4D9|Q8T4D9_DROME,tr|M9ND79|M9ND79_DROME	Eumetazoa	5	3
tr|Q9VIT5|Q9VIT5_DROME,tr|Q9VIT6|Q9VIT6_DROME,tr|Q9VIU6|Q9VIU6_DROME	Eumetazoa	5	3
sp|Q9VSH3|BI1_DROME,tr|Q9VIB2|Q9VIB2_DROME,tr|Q9VZ34|Q9VZ34_DROME	cellular organisms	1	3
sp|P15330|DORS_DROME,sp|P98149|DIF_DROME,sp|Q94527|NFKB1_DROME	cellular organisms	1	3
sp|Q24248|ARA_DROME,sp|P54269|CAUP_DROME,tr|M9PI45|M9PI45_DROME	Eukaryota	2	3
tr|Q7KVT0|Q7KVT0_DROME,tr|Q8IRN3|Q8IRN3_DROME,tr|Q9VYD4|Q9VYD4_DROME	Drosophilinae	23	3
tr|Q9VTI1|Q9VTI1_DROME,tr|Q9VPN0|Q9VPN0_DROME,tr|Q9VPM9|Q9VPM9_DROME	Eukaryota	2	3
tr|Q9VE63|Q9VE63_DROME,tr|A0A0B4KGW2|A0A0B4KGW2_DROME,tr|Q9VRE7|Q9VRE7_DROME	cellular organisms	1	3
sp|P02828|HSP83_DROME,tr|Q9VAY2|Q9VAY2_DROME,tr|A1Z6L9|A1Z6L9_DROME	cellular organisms	1	3
sp|P25455|PIP1_DROME,sp|P13217|PIPA_DROME,tr|Q9VXH3|Q9VXH3_DROME	cellular organisms	1	3
sp|Q9VBY8|UN13B_DROME,tr|Q9VS41|Q9VS41_DROME,tr|H9XVP2|H9XVP2_DROME	cellular organisms	1	3
tr|Q9VBJ3|Q9VBJ3_DROME,tr|Q9W232|Q9W232_DROME,tr|Q9VKU5|Q9VKU5_DROME	cellular organisms	1	3
sp|Q9VC99|UCK_DROME,tr|Q8MQK4|Q8MQK4_DROME,tr|M9PHI7|M9PHI7_DROME	cellular organisms	1	3
tr|Q7K569|Q7K569_DROME,tr|A1Z707|A1Z707_DROME,tr|Q7KTA9|Q7KTA9_DROME	cellular organisms	1	3
tr|Q7KUG5|Q7KUG5_DROME,tr|Q8MST3|Q8MST3_DROME,tr|Q8IQG0|Q8IQG0_DROME	Eukaryota	2	3
tr|Q86BI5|Q86BI5_DROME,tr|Q9VZJ1|Q9VZJ1_DROME,sp|Q9VKQ9|DPY30_DROME	cellular organisms	1	3
tr|Q9V9X5|Q9V9X5_DROME,tr|Q9W2C9|Q9W2C9_DROME,sp|M9NDE3|BARK_DROME	cellular organisms	1	3
tr|Q9VKP5|Q9VKP5_DROME,sp|Q9U3V9|XMAS2_DROME,tr|Q9VSZ4|Q9VSZ4_DROME	cellular organisms	1	3
tr|Q9VWX2|Q9VWX2_DROME,tr|Q9VWW4|Q9VWW4_DROME,tr|Q59E38|Q59E38_DROME	Diptera	17	3
tr|A0A0B4LG18|A0A0B4LG18_DROME,tr|Q9W0U9|Q9W0U9_DROME,tr|Q9W0A6|Q9W0A6_DROME	cellular organisms	1	3
tr|Q7KB18|Q7KB18_DROME,tr|Q7JRC3|Q7JRC3_DROME,tr|Q7K1W4|Q7K1W4_DROME	cellular organisms	1	3
sp|Q4Z8K6|RBP9X_DROME,tr|Q8SZN4|Q8SZN4_DROME,tr|Q9VWS1|Q9VWS1_DROME	cellular organisms	1	3
tr|Q9VBA0|Q9VBA0_DROME,tr|Q8T8S2|Q8T8S2_DROME,tr|Q0E8U4|Q0E8U4_DROME	cellular organisms	1	3
tr|Q9VWP6|Q9VWP6_DROME,tr|Q9VM39|Q9VM39_DROME,tr|Q9VM43|Q9VM43_DROME	cellular organisms	1	3
sp|Q9VZM5|PIGB_DROME,tr|Q9VBV8|Q9VBV8_DROME,sp|Q9VH78|ALG12_DROME	cellular organisms	1	3
sp|Q9VK33|SMBT_DROME,tr|Q9VB52|Q9VB52_DROME,sp|Q9VHA0|SCM_DROME	cellular organisms	1	3
sp|C0HK94|Y5078_DROME,sp|C0HK95|FAU_DROME,sp|C0HK92|Y5076_DROME	cellular organisms	1	3
tr|F0JAT1|F0JAT1_DROME,tr|E0R7Q3|E0R7Q3_DROME,tr|M9NFP0|M9NFP0_DROME	Sophophora	25	3
tr|Q7KU18|Q7KU18_DROME,tr|A0A1Z1CH00|A0A1Z1CH00_DROME,tr|Q9VK65|Q9VK65_DROME	Endopterygota	16	3
tr|Q8IN72|Q8IN72_DROME,tr|Q9VDY0|Q9VDY0_DROME,tr|Q9VDX9|Q9VDX9_DROME	Schizophora	21	3
tr|Q9VBU2|Q9VBU2_DROME,tr|Q9VTL5|Q9VTL5_DROME,tr|Q9VR42|Q9VR42_DROME	cellular organisms	1	3
tr|Q9VFI5|Q9VFI5_DROME,tr|Q9VFI7|Q9VFI7_DROME,tr|Q9VFI6|Q9VFI6_DROME	Drosophila	24	3
tr|Q9VM89|Q9VM89_DROME,tr|Q8IRV6|Q8IRV6_DROME,sp|Q7KW09|GCNA_DROME	Eukaryota	2	3
tr|Q9VPT0|Q9VPT0_DROME,tr|Q9VPS8|Q9VPS8_DROME,tr|Q9VPS9|Q9VPS9_DROME	melanogaster group	26	3
tr|Q9VQE0|Q9VQE0_DROME,sp|P27619|DYN_DROME,tr|A1Z9N0|A1Z9N0_DROME	cellular organisms	1	3
sp|P98081|DAB_DROME,sp|P16554|NUMB_DROME,sp|Q9W0K0|JIP1_DROME	Eukaryota	2	3
sp|Q8IN43|TOTC_DROME,sp|Q8IN44|TOTA_DROME,sp|Q9VDH4|TOTB_DROME	Sophophora	25	3
tr|Q8IP16|Q8IP16_DROME,tr|Q9VJK1|Q9VJK1_DROME,tr|Q9V9P9|Q9V9P9_DROME	Drosophilinae	23	3
tr|Q95T35|Q95T35_DROME,tr|A8JNU6|A8JNU6_DROME,sp|Q9VA02|DHTK1_DROME	cellular organisms	1	3
tr|Q9W1T0|Q9W1T0_DROME,sp|Q9W2E7|RAE1_DROME,tr|Q9VAJ2|Q9VAJ2_DROME	cellular organisms	1	3
tr|A0A0B4K816|A0A0B4K816_DROME,tr|A8DY57|A8DY57_DROME,tr|Q4V4P2|Q4V4P2_DROME	Drosophilinae	23	3
tr|A0A0B4KH11|A0A0B4KH11_DROME,tr|A0A0B4LH65|A0A0B4LH65_DROME,tr|A8DY47|A8DY47_DROME	Acalyptratae	22	3
tr|A1Z8Z5|A1Z8Z5_DROME,tr|A1Z8Z4|A1Z8Z4_DROME,tr|A1Z8Z6|A1Z8Z6_DROME	Schizophora	21	3
sp|P91938|TRXR1_DROME,sp|Q9VNT5|TRXR2_DROME,tr|Q9VVL7|Q9VVL7_DROME	cellular organisms	1	3
sp|Q8SYK5|INSV_DROME,sp|Q9VR17|ELBA1_DROME,sp|Q9VQD6|ELBA2_DROME	cellular organisms	1	3
tr|Q9VB06|Q9VB06_DROME,tr|Q9W0M3|Q9W0M3_DROME,tr|Q9VU77|Q9VU77_DROME	cellular organisms	1	3
tr|A1Z6G4|A1Z6G4_DROME,tr|Q4V6K4|Q4V6K4_DROME,tr|Q9VR55|Q9VR55_DROME	Eukaryota	2	3
tr|A1Z8T9|A1Z8T9_DROME,sp|O96860|DYL2_DROME,sp|Q24117|DYL1_DROME	cellular organisms	1	3
sp|P35220|CTNA_DROME,sp|O46037|VINC_DROME,tr|A0A0C4DHD7|A0A0C4DHD7_DROME	cellular organisms	1	3
sp|P54353|DOD_DROME,tr|Q8IRJ5|Q8IRJ5_DROME,tr|Q9VBU4|Q9VBU4_DROME	cellular organisms	1	3
sp|Q9VTT9|DEFI8_DROME,tr|Q9W293|Q9W293_DROME,tr|Q9W3C9|Q9W3C9_DROME	Eukaryota	2	3
tr|A8JNV1|A8JNV1_DROME,tr|M9PFU4|M9PFU4_DROME,tr|M9PCW4|M9PCW4_DROME	Drosophilinae	23	3
tr|Q9VCT5|Q9VCT5_DROME,tr|A0A0B4KHF1|A0A0B4KHF1_DROME,sp|A2VEI2|MICU1_DROME	Eukaryota	2	3
tr|Q9VSG0|Q9VSG0_DROME,tr|Q8SZ49|Q8SZ49_DROME,tr|Q9VSF9|Q9VSF9_DROME	Schizophora	21	3
sp|Q9VU52|SNKY_DROME,tr|Q9W0V0|Q9W0V0_DROME,tr|Q8IRH3|Q8IRH3_DROME	Eukaryota	2	3
tr|A0A0B4LGM3|A0A0B4LGM3_DROME,tr|Q9VFV6|Q9VFV6_DROME,tr|Q9VFV5|Q9VFV5_DROME	Drosophilinae	23	3
tr|A1ZBX4|A1ZBX4_DROME,tr|Q9VD81|Q9VD81_DROME,sp|P36958|RPB9_DROME	cellular organisms	1	3
tr|Q8INL4|Q8INL4_DROME,tr|Q8MSL1|Q8MSL1_DROME,tr|Q9VGY1|Q9VGY1_DROME	Bilateria	6	3
sp|Q9V931|OB57C_DROME,sp|Q8MKJ4|OB57B_DROME,sp|Q8MKK0|OB57A_DROME	Schizophora	21	3
tr|Q9VG84|Q9VG84_DROME,sp|Q9W1H4|DNLI1_DROME,tr|Q9VYA5|Q9VYA5_DROME	cellular organisms	1	3
tr|Q9VJW5|Q9VJW5_DROME,tr|Q9VUV7|Q9VUV7_DROME,tr|Q9W3I9|Q9W3I9_DROME	cellular organisms	1	3
tr|Q9VU50|Q9VU50_DROME,tr|Q95SI7|Q95SI7_DROME,tr|Q9VDE2|Q9VDE2_DROME	cellular organisms	1	3
tr|Q9W0K2|Q9W0K2_DROME,sp|P17276|PH4H_DROME,sp|P18459|TY3H_DROME	cellular organisms	1	3
tr|Q9W490|Q9W490_DROME,tr|Q9VBR6|Q9VBR6_DROME,tr|Q7KMM4|Q7KMM4_DROME	cellular organisms	1	3
sp|Q9Y169|EXT2_DROME,sp|Q9V730|EXT1_DROME,sp|Q9XZ08|EXT3_DROME	cellular organisms	1	3
tr|A1A6Q4|A1A6Q4_DROME,tr|M9PF81|M9PF81_DROME,tr|Q9VUD8|Q9VUD8_DROME	Schizophora	21	3
tr|Q0KI22|Q0KI22_DROME,sp|Q9VCG3|OPA32_DROME,sp|Q9VCG2|OPA31_DROME	cellular organisms	1	3
tr|Q86BM2|Q86BM2_DROME,tr|Q9VLH6|Q9VLH6_DROME,tr|Q86BM3|Q86BM3_DROME	Drosophilinae	23	3
tr|Q9VCN7|Q9VCN7_DROME,sp|Q9VSR3|ORB2_DROME,tr|M9PHU7|M9PHU7_DROME	cellular organisms	1	3
sp|P02842|SGS8_DROME,sp|P02841|SGS7_DROME,sp|P02840|SGS3_DROME	Drosophila	24	3
tr|Q7JZ25|Q7JZ25_DROME,tr|Q9VUY1|Q9VUY1_DROME,sp|Q9VGH7|CLCN2_DROME	cellular organisms	1	3
tr|Q8MLS5|Q8MLS5_DROME,tr|Q9W1T3|Q9W1T3_DROME,tr|Q7KVJ1|Q7KVJ1_DROME	Pterygota	14	3
tr|Q9VRM3|Q9VRM3_DROME,tr|A1Z6H0|A1Z6H0_DROME,tr|O76899|O76899_DROME	Opisthokonta	3	3
sp|Q9VWK6|PGP2L_DROME,sp|Q9VPT7|PGAP2_DROME,tr|Q9VPT6|Q9VPT6_DROME	Eukaryota	2	3
tr|Q9VWV6|Q9VWV6_DROME,tr|A1ZAC0|A1ZAC0_DROME,tr|Q9VTZ5|Q9VTZ5_DROME	cellular organisms	1	3
tr|Q9W1U3|Q9W1U3_DROME,sp|P13706|GPDA_DROME,tr|Q8IN06|Q8IN06_DROME	cellular organisms	1	3
tr|Q9W3J0|Q9W3J0_DROME,tr|Q9VSZ3|Q9VSZ3_DROME,sp|Q8ST83|PHO_DROME	Eukaryota	2	3
tr|A0A0B4K866|A0A0B4K866_DROME,tr|X2J9Z3|X2J9Z3_DROME,tr|Q8IP22|Q8IP22_DROME	cellular organisms	1	3
sp|P42287|GRK_DROME,tr|Q9VVJ6|Q9VVJ6_DROME,sp|Q01083|SPITZ_DROME	Bilateria	6	3
tr|Q9VTG8|Q9VTG8_DROME,tr|Q8SX06|Q8SX06_DROME,sp|Q94918|VEIN_DROME	Eumetazoa	5	3
sp|Q9VTK2|POMT1_DROME,sp|Q9W5D4|POMT2_DROME,tr|Q9VNA3|Q9VNA3_DROME	cellular organisms	1	3
tr|Q9W226|Q9W226_DROME,tr|Q9W222|Q9W222_DROME,tr|Q4V6L7|Q4V6L7_DROME	Schizophora	21	3
tr|B7YZX2|B7YZX2_DROME,tr|A0A0B4KH86|A0A0B4KH86_DROME,tr|A0A0B4LHI9|A0A0B4LHI9_DROME	cellular organisms	1	3
tr|Q4V424|Q4V424_DROME,tr|Q9VJE7|Q9VJE7_DROME,tr|A8JNP7|A8JNP7_DROME	Eukaryota	2	3
tr|Q8ST61|Q8ST61_DROME,sp|Q9VJQ5|NC2B_DROME,sp|Q9V444|DPOE3_DROME	cellular organisms	1	3
tr|Q9VQN3|Q9VQN3_DROME,sp|B7Z0W9|OTOP_DROME,tr|E1JJE6|E1JJE6_DROME	Eumetazoa	5	3
tr|Q9Y1P6|Q9Y1P6_DROME,sp|Q27350|SO_DROME,sp|Q95RW8|OPTIX_DROME	cellular organisms	1	3
tr|M9PIM3|M9PIM3_DROME,tr|Q9VA10|Q9VA10_DROME,tr|Q8SZ78|Q8SZ78_DROME	Opisthokonta	3	3
tr|Q7JQV9|Q7JQV9_DROME,tr|Q7JZR0|Q7JZR0_DROME,tr|Q6NMX2|Q6NMX2_DROME	Schizophora	21	3
tr|Q9VZI1|Q9VZI1_DROME,sp|P14318|MP20_DROME,tr|Q9I7J0|Q9I7J0_DROME	cellular organisms	1	3
tr|Q9VHX0|Q9VHX0_DROME,sp|P04197|MYB_DROME,tr|Q9W0R0|Q9W0R0_DROME	cellular organisms	1	3
sp|P07487|G3P2_DROME,sp|P07486|G3P1_DROME,tr|Q7JY07|Q7JY07_DROME	cellular organisms	1	3
tr|Q7K1C2|Q7K1C2_DROME,tr|Q7JYK2|Q7JYK2_DROME,tr|A1Z739|A1Z739_DROME	cellular organisms	1	3
tr|Q9VJ85|Q9VJ85_DROME,tr|Q9VRD6|Q9VRD6_DROME,tr|Q9VFT4|Q9VFT4_DROME	cellular organisms	1	3
tr|Q9W0N1|Q9W0N1_DROME,tr|Q9VQ77|Q9VQ77_DROME,tr|Q9VXS5|Q9VXS5_DROME	Bilateria	6	3
tr|B7YZE5|B7YZE5_DROME,tr|Q9VT49|Q9VT49_DROME,tr|A1ZAI8|A1ZAI8_DROME	cellular organisms	1	3
tr|Q8IPU1|Q8IPU1_DROME,tr|A8JNW5|A8JNW5_DROME,tr|Q961L8|Q961L8_DROME	cellular organisms	1	3
sp|Q9V3Y3|DFP_DROME,sp|Q8MSU3|FRRS1_DROME,tr|Q9VAN1|Q9VAN1_DROME	cellular organisms	1	3
sp|Q95SP2|HRD1_DROME,tr|Q9VX13|Q9VX13_DROME,sp|Q7KRW1|TRC8_DROME	cellular organisms	1	3
sp|Q9VMD5|MBOA7_DROME,sp|Q6NN55|MBOA6_DROME,sp|Q9VVX5|MBOA5_DROME	cellular organisms	1	3
sp|Q9VU08|VP13D_DROME,sp|A1Z713|VPS13_DROME,tr|Q9VAD3|Q9VAD3_DROME	cellular organisms	1	3
sp|Q0KHU5|PCAT_DROME,tr|A0A0B4LGJ9|A0A0B4LGJ9_DROME,tr|Q9VRC1|Q9VRC1_DROME	cellular organisms	1	3
sp|Q94522|SUCA_DROME,tr|Q9VDW7|Q9VDW7_DROME,tr|Q7KN85|Q7KN85_DROME	cellular organisms	1	3
tr|Q9VPI9|Q9VPI9_DROME,tr|M9PCG3|M9PCG3_DROME,sp|Q9VZZ9|DOS_DROME	cellular organisms	1	3
tr|Q9W1N3|Q9W1N3_DROME,tr|Q4QPY7|Q4QPY7_DROME,tr|Q9VVU8|Q9VVU8_DROME	cellular organisms	1	3
tr|A1Z759|A1Z759_DROME,tr|A1Z758|A1Z758_DROME,tr|Q7JY97|Q7JY97_DROME	cellular organisms	1	3
tr|Q6IIA4|Q6IIA4_DROME,tr|Q9VQ59|Q9VQ59_DROME,sp|Q8MSG8|APTX_DROME	cellular organisms	1	3
tr|Q9I7T1|Q9I7T1_DROME,tr|Q9VP68|Q9VP68_DROME,tr|Q9VDP6|Q9VDP6_DROME	cellular organisms	1	3
sp|Q9VCY8|ADRL_DROME,tr|Q9VFG7|Q9VFG7_DROME,tr|B7Z0R3|B7Z0R3_DROME	cellular organisms	1	3
sp|Q9VNX1|POLH_DROME,sp|Q9VHV1|POLI_DROME,sp|Q9W0P2|REV1_DROME	cellular organisms	1	3
sp|Q9VTG7|B3G2P_DROME,sp|Q9VLA1|B3G2S_DROME,sp|O97422|B3GI_DROME	cellular organisms	1	3
tr|Q9W2B0|Q9W2B0_DROME,sp|Q9VBW9|DANR_DROME,sp|Q9VBW6|DAN_DROME	Bilateria	6	3
sp|P22464|ANXB9_DROME,sp|Q9VXG4|ANX11_DROME,sp|P22465|ANX10_DROME	cellular organisms	1	3
tr|Q9VWB1|Q9VWB1_DROME,sp|Q9VUQ8|DCN1L_DROME,tr|Q8T8S1|Q8T8S1_DROME	cellular organisms	1	3
sp|P50245|SAHH3_DROME,sp|Q9VZX9|SAHH2_DROME,sp|Q27580|SAHH_DROME	cellular organisms	1	3
tr|Q7JVK8|Q7JVK8_DROME,tr|Q7JY26|Q7JY26_DROME,tr|Q9W3A7|Q9W3A7_DROME	Eukaryota	2	3
sp|P08144|AMYA_DROME,sp|P81641|AMYB_DROME,sp|O18408|AMYR_DROME	cellular organisms	1	3
tr|Q7KUG0|Q7KUG0_DROME,tr|Q7KUG1|Q7KUG1_DROME,tr|Q7KUG7|Q7KUG7_DROME	melanogaster group	26	3
tr|Q86B83|Q86B83_DROME,tr|Q9VCZ2|Q9VCZ2_DROME,tr|Q86B82|Q86B82_DROME	cellular organisms	1	3
tr|Q9VS81|Q9VS81_DROME,tr|Q9VS76|Q9VS76_DROME,tr|Q9VS75|Q9VS75_DROME	Pterygota	14	3
tr|Q9VV59|Q9VV59_DROME,sp|P28668|SYEP_DROME,sp|Q9Y105|SYQ_DROME	cellular organisms	1	3
tr|Q9W1B2|Q9W1B2_DROME,tr|Q9VY65|Q9VY65_DROME,tr|Q8SY69|Q8SY69_DROME	Eukaryota	2	3
sp|P08985|H2AV_DROME,sp|P84051|H2A_DROME,tr|Q4AB57|Q4AB57_DROME	cellular organisms	1	3
tr|Q7KWG5|Q7KWG5_DROME,tr|E1JJR5|E1JJR5_DROME,tr|E2QDA1|E2QDA1_DROME	melanogaster subgroup	27	3
tr|Q9VG79|Q9VG79_DROME,tr|Q9W5W7|Q9W5W7_DROME,tr|Q8IPS7|Q8IPS7_DROME	cellular organisms	1	3
sp|Q04448|MTDC_DROME,sp|O96553|C1TC_DROME,tr|A0A6H2EGA2|A0A6H2EGA2_DROME	cellular organisms	1	3
tr|Q9VH94|Q9VH94_DROME,tr|Q9VY27|Q9VY27_DROME,sp|P08879|NDKA_DROME	cellular organisms	1	3
tr|Q9VLR2|Q9VLR2_DROME,tr|Q7KTJ2|Q7KTJ2_DROME,tr|Q9VLR3|Q9VLR3_DROME	cellular organisms	1	3
sp|P25167|RPC2_DROME,sp|P08266|RPB2_DROME,sp|P20028|RPA2_DROME	cellular organisms	1	3
tr|Q8T983|Q8T983_DROME,tr|Q9VCJ6|Q9VCJ6_DROME,tr|Q8T3Q4|Q8T3Q4_DROME	Opisthokonta	3	3
tr|Q9VCJ5|Q9VCJ5_DROME,tr|Q8IH57|Q8IH57_DROME,sp|O17444|VACHT_DROME	cellular organisms	1	3
sp|Q9VEA5|RPB4_DROME,sp|Q7KSD8|TAD2A_DROME,sp|Q8I8V0|TAD2B_DROME	cellular organisms	1	3
sp|Q9VLS9|LACB2_DROME,tr|Q8IPU3|Q8IPU3_DROME,tr|Q86PD3|Q86PD3_DROME	cellular organisms	1	3
tr|Q9VUX4|Q9VUX4_DROME,tr|Q9VKC3|Q9VKC3_DROME,tr|Q9VIP3|Q9VIP3_DROME	cellular organisms	1	3
tr|Q9VX57|Q9VX57_DROME,tr|Q9VBQ4|Q9VBQ4_DROME,tr|Q9VX58|Q9VX58_DROME	Schizophora	21	3
tr|Q9W5B4|Q9W5B4_DROME,tr|Q9V3I0|Q9V3I0_DROME,tr|Q9VXH7|Q9VXH7_DROME	cellular organisms	1	3
sp|Q9VUX2|MIB_DROME,tr|Q9VJ14|Q9VJ14_DROME,sp|P14199|REF2P_DROME	Eukaryota	2	3
sp|Q8INM3|SLE_DROME,sp|Q9VGZ8|SLEL_DROME,tr|V9HVU8|V9HVU8_DROME	Schizophora	21	3
tr|Q8IR43|Q8IR43_DROME,tr|Q9VU69|Q9VU69_DROME,tr|Q6NMT8|Q6NMT8_DROME	Eukaryota	2	3
tr|Q9V3R3|Q9V3R3_DROME,tr|Q9VI70|Q9VI70_DROME,tr|Q9VU67|Q9VU67_DROME	cellular organisms	1	3
tr|Q9VHE4|Q9VHE4_DROME,sp|O76464|NFT1_DROME,tr|Q9VI04|Q9VI04_DROME	cellular organisms	1	3
tr|Q9VTG5|Q9VTG5_DROME,sp|Q9W133|ADCK_DROME,tr|Q9VYI6|Q9VYI6_DROME	cellular organisms	1	3
tr|Q9VUM1|Q9VUM1_DROME,tr|Q9VM69|Q9VM69_DROME,tr|Q95WY3|Q95WY3_DROME	cellular organisms	1	3
tr|Q7KS23|Q7KS23_DROME,tr|Q9VC81|Q9VC81_DROME,tr|Q9VC85|Q9VC85_DROME	Pterygota	14	3
tr|Q9VRN1|Q9VRN1_DROME,tr|Q9V3N6|Q9V3N6_DROME,tr|Q9VIK1|Q9VIK1_DROME	cellular organisms	1	3
tr|Q9W4L0|Q9W4L0_DROME,tr|Q9VJE1|Q9VJE1_DROME,tr|Q9VJD8|Q9VJD8_DROME	Brachycera	18	3
tr|Q9VED1|Q9VED1_DROME,tr|A8JRH5|A8JRH5_DROME,tr|A8JRH4|A8JRH4_DROME	Schizophora	21	3
sp|Q9VR50|S35E1_DROME,sp|Q95YI5|US74C_DROME,sp|Q9VHT4|FUCT1_DROME	cellular organisms	1	3
tr|Q9VBZ9|Q9VBZ9_DROME,tr|Q7KN92|Q7KN92_DROME,tr|Q9VAQ8|Q9VAQ8_DROME	cellular organisms	1	3
tr|Q9VH23|Q9VH23_DROME,tr|A0A0B4K709|A0A0B4K709_DROME,sp|Q9GPJ1|SKEL2_DROME	cellular organisms	1	3
sp|Q9VIH7|SKY_DROME,tr|A0A0B4K620|A0A0B4K620_DROME,tr|Q9VM22|Q9VM22_DROME	cellular organisms	1	3
tr|A1Z9S3|A1Z9S3_DROME,tr|Q4V4P1|Q4V4P1_DROME,tr|A1Z9S4|A1Z9S4_DROME	Drosophilinae	23	3
tr|Q9VEI6|Q9VEI6_DROME,sp|P07701|SGS5_DROME,tr|Q2PDQ7|Q2PDQ7_DROME	Schizophora	21	3
tr|A0A1L4AAD6|A0A1L4AAD6_DROME,sp|P29503|NEUR_DROME,tr|Q9W112|Q9W112_DROME	Eukaryota	2	3
tr|Q6IL42|Q6IL42_DROME,tr|Q9VV08|Q9VV08_DROME,tr|Q9VV11|Q9VV11_DROME	Brachycera	18	3
sp|Q8T4F7|ENA_DROME,tr|A0A0B4KG11|A0A0B4KG11_DROME,sp|O44783|SPY_DROME	cellular organisms	1	3
sp|Q9VCU9|DCR1_DROME,tr|A1ZAW0|A1ZAW0_DROME,tr|Q7KNF1|Q7KNF1_DROME	cellular organisms	1	3
tr|Q9VIV9|Q9VIV9_DROME,tr|Q9VIV5|Q9VIV5_DROME,tr|Q9VIV6|Q9VIV6_DROME	cellular organisms	1	3
tr|Q9VTK7|Q9VTK7_DROME,sp|P10383|OTU_DROME,tr|Q9VR20|Q9VR20_DROME	cellular organisms	1	3
tr|Q6IHY5|Q6IHY5_DROME,tr|Q9VHR9|Q9VHR9_DROME,sp|Q9VHS2|COX7A_DROME	cellular organisms	1	3
sp|Q9V3L1|NDST_DROME,tr|Q9VWJ7|Q9VWJ7_DROME,tr|Q8MRE7|Q8MRE7_DROME	cellular organisms	1	3
tr|Q9VG33|Q9VG33_DROME,sp|P22978|CG445_DROME,tr|Q9VCD9|Q9VCD9_DROME	cellular organisms	1	3
tr|Q9VN31|Q9VN31_DROME,tr|A0A0B4KFB8|A0A0B4KFB8_DROME,tr|Q9VQK5|Q9VQK5_DROME	Eukaryota	2	3
tr|A0A6M3Q7U5|A0A6M3Q7U5_DROME,tr|M9PFH7|M9PFH7_DROME,tr|A0A0S0WP14|A0A0S0WP14_DROME	cellular organisms	1	3
tr|Q9VMS3|Q9VMS3_DROME,tr|Q8IRG5|Q8IRG5_DROME,tr|Q9VJG5|Q9VJG5_DROME	cellular organisms	1	3
tr|Q9VP87|Q9VP87_DROME,tr|Q9V9Z3|Q9V9Z3_DROME,tr|Q9VS54|Q9VS54_DROME	cellular organisms	1	3
tr|Q9VTM7|Q9VTM7_DROME,tr|Q9VZ25|Q9VZ25_DROME,tr|Q9VZ26|Q9VZ26_DROME	Pancrustacea	12	3
tr|Q9VWM3|Q9VWM3_DROME,tr|Q8MYY7|Q8MYY7_DROME,tr|Q9VL58|Q9VL58_DROME	cellular organisms	1	3
tr|A1Z891|A1Z891_DROME,tr|A0A0B4K701|A0A0B4K701_DROME,tr|Q7JZE1|Q7JZE1_DROME	cellular organisms	1	3
tr|Q9VH45|Q9VH45_DROME,tr|Q7KUM9|Q7KUM9_DROME,sp|Q94524|DYLT_DROME	cellular organisms	1	3
tr|A0A0B4KF09|A0A0B4KF09_DROME,tr|A0A4P7VLH6|A0A4P7VLH6_DROME,tr|A0A0B4KEV6|A0A0B4KEV6_DROME	Drosophila	24	3
sp|A1Z6L1|TO402_DROME,sp|Q9U4L6|TO401_DROME,tr|Q9VF44|Q9VF44_DROME	Eukaryota	2	3
tr|Q9VMY0|Q9VMY0_DROME,tr|A0A126GUT7|A0A126GUT7_DROME,tr|A0A0B4KEH1|A0A0B4KEH1_DROME	cellular organisms	1	3
sp|Q9U4H5|AMX_DROME,sp|Q9W2H1|TM2D1_DROME,sp|Q9VY86|TM2D2_DROME	cellular organisms	1	3
tr|Q9VQL1|Q9VQL1_DROME,tr|Q9VF85|Q9VF85_DROME,sp|Q95T19|SLIMP_DROME	cellular organisms	1	3
sp|P91875|RPA1_DROME,tr|A8JUY3|A8JUY3_DROME,sp|P04052|RPB1_DROME	cellular organisms	1	3
tr|M9NE97|M9NE97_DROME,tr|Q9VA22|Q9VA22_DROME,tr|Q9VHS6|Q9VHS6_DROME	Eukaryota	2	3
sp|Q8WSF3|FDL_DROME,tr|Q0E8H9|Q0E8H9_DROME,tr|Q9W3C4|Q9W3C4_DROME	cellular organisms	1	3
tr|Q9W2U8|Q9W2U8_DROME,tr|Q9VR92|Q9VR92_DROME,sp|Q9VR93|RL33_DROME	Pancrustacea	12	3
sp|A1Z8J0|C19L1_DROME,sp|Q9VXT5|C19L2_DROME,sp|Q9VSD7|DBR1_DROME	cellular organisms	1	3
tr|Q961B3|Q961B3_DROME,tr|A1Z7V9|A1Z7V9_DROME,tr|Q9VWV5|Q9VWV5_DROME	cellular organisms	1	3
sp|Q960C5|LRCH_DROME,tr|Q9W2U2|Q9W2U2_DROME,tr|Q9VKU0|Q9VKU0_DROME	Eukaryota	2	3
sp|Q9U3Z7|NH2L1_DROME,sp|Q9V3U2|NHP2_DROME,sp|P46223|RL7A_DROME	cellular organisms	1	3
tr|Q9VV77|Q9VV77_DROME,sp|P35820|PSC_DROME,sp|P25172|SUZ2_DROME	cellular organisms	1	3
tr|Q9VXH4|Q9VXH4_DROME,tr|A0A0B4KEI1|A0A0B4KEI1_DROME,tr|A0A0B4K6E6|A0A0B4K6E6_DROME	cellular organisms	1	3
tr|Q7JVP2|Q7JVP2_DROME,tr|Q9VLF2|Q9VLF2_DROME,tr|Q9V9S3|Q9V9S3_DROME	cellular organisms	1	3
sp|Q9VYF2|IMPA3_DROME,tr|Q9VAG9|Q9VAG9_DROME,tr|Q9VFP6|Q9VFP6_DROME	cellular organisms	1	3
sp|Q9W334|RS28_DROME,tr|Q9VAB9|Q9VAB9_DROME,tr|A8DYY3|A8DYY3_DROME	cellular organisms	1	3
tr|Q9VHJ2|Q9VHJ2_DROME,tr|M9PER1|M9PER1_DROME,tr|Q9VIE1|Q9VIE1_DROME	cellular organisms	1	3
tr|A0A4D6K2Q0|A0A4D6K2Q0_DROME,tr|O76462|O76462_DROME,tr|A1ZBH3|A1ZBH3_DROME	cellular organisms	1	3
tr|A1Z991|A1Z991_DROME,tr|M9PBN2|M9PBN2_DROME,tr|Q8IPX4|Q8IPX4_DROME	cellular organisms	1	3
tr|A8JUT0|A8JUT0_DROME,tr|A8WH76|A8WH76_DROME,tr|Q6IIF2|Q6IIF2_DROME	Schizophora	21	3
tr|Q7KVP9|Q7KVP9_DROME,sp|Q9W484|RTEL1_DROME,tr|Q9XZS9|Q9XZS9_DROME	cellular organisms	1	3
sp|Q9NEF6|VATD2_DROME,sp|Q9V7D2|VATD1_DROME,tr|A1Z8V7|A1Z8V7_DROME	cellular organisms	1	3
tr|Q9VPJ1|Q9VPJ1_DROME,tr|Q8IPJ4|Q8IPJ4_DROME,tr|B7YZY2|B7YZY2_DROME	cellular organisms	1	3
tr|C9QPE7|C9QPE7_DROME,tr|Q9Y119|Q9Y119_DROME,tr|Q9VM18|Q9VM18_DROME	cellular organisms	1	3
tr|Q86B54|Q86B54_DROME,tr|Q8SY19|Q8SY19_DROME,tr|X2JF29|X2JF29_DROME	cellular organisms	1	3
tr|Q9VIU4|Q9VIU4_DROME,tr|Q8T0S3|Q8T0S3_DROME,tr|A0A0B4K7Y4|A0A0B4K7Y4_DROME	cellular organisms	1	3
tr|Q9VQQ0|Q9VQQ0_DROME,tr|Q9VNG7|Q9VNG7_DROME,tr|Q9VXN8|Q9VXN8_DROME	cellular organisms	1	3
tr|Q9VGV5|Q9VGV5_DROME,tr|Q9VGV6|Q9VGV6_DROME,tr|Q9VK64|Q9VK64_DROME	Eukaryota	2	3
tr|A0A0B4K7M8|A0A0B4K7M8_DROME,tr|A1Z8V3|A1Z8V3_DROME,tr|Q6IGL6|Q6IGL6_DROME	Schizophora	21	3
tr|A8DY77|A8DY77_DROME,tr|Q0E9B7|Q0E9B7_DROME,tr|A0A0B4KFQ3|A0A0B4KFQ3_DROME	Eumetazoa	5	3
tr|Q9VRV8|Q9VRV8_DROME,tr|Q9VRV9|Q9VRV9_DROME,sp|O18388|IMB_DROME	cellular organisms	1	3
tr|Q9VN44|Q9VN44_DROME,tr|Q9I7R5|Q9I7R5_DROME,tr|M9PFR8|M9PFR8_DROME	cellular organisms	1	3
tr|A1ZAX7|A1ZAX7_DROME,tr|E1JH94|E1JH94_DROME,tr|A0A0B4K6S3|A0A0B4K6S3_DROME	Acalyptratae	22	3
tr|M9PGI6|M9PGI6_DROME,tr|Q7JYX5|Q7JYX5_DROME,tr|Q9W3M8|Q9W3M8_DROME	cellular organisms	1	3
sp|Q9VSH0|CGASL_DROME,sp|A1ZA55|CGLR1_DROME,sp|A8DYP7|CGLR2_DROME	cellular organisms	1	3
sp|Q9V726|CPSF1_DROME,sp|Q9XYZ5|DDB1_DROME,sp|Q9W0M7|SF3B3_DROME	cellular organisms	1	3
tr|Q9VN65|Q9VN65_DROME,tr|Q9VN64|Q9VN64_DROME,tr|Q8IP17|Q8IP17_DROME	Brachycera	18	3
tr|A1Z8Z0|A1Z8Z0_DROME,tr|Q9VJS0|Q9VJS0_DROME,tr|A8QI68|A8QI68_DROME	Eukaryota	2	3
tr|A1Z9Z7|A1Z9Z7_DROME,tr|Q9VMI3|Q9VMI3_DROME,tr|A1ZAW7|A1ZAW7_DROME	cellular organisms	1	3
sp|Q9V496|APLP_DROME,tr|Q7KTG2|Q7KTG2_DROME,tr|Q9VF24|Q9VF24_DROME	cellular organisms	1	3
sp|Q8MPP0|NIJA_DROME,tr|A8JQY7|A8JQY7_DROME,sp|Q9VVT9|NIJB_DROME	Bilateria	6	3
tr|Q9VQG0|Q9VQG0_DROME,tr|A1ZAR6|A1ZAR6_DROME,tr|Q9VEC5|Q9VEC5_DROME	cellular organisms	1	3
sp|Q9VXE6|NU153_DROME,sp|A0A0B4K7J2|RBP2_DROME,tr|E1JHY2|E1JHY2_DROME	cellular organisms	1	3
tr|Q9VHQ4|Q9VHQ4_DROME,tr|Q8INQ8|Q8INQ8_DROME,tr|Q9VHQ5|Q9VHQ5_DROME	Eukaryota	2	3
tr|Q9VXS3|Q9VXS3_DROME,tr|Q9VXS4|Q9VXS4_DROME,tr|Q9W4Y8|Q9W4Y8_DROME	Diptera	17	3
tr|Q7JWU2|Q7JWU2_DROME,sp|Q9VYB0|BTHD_DROME,tr|Q9VJB9|Q9VJB9_DROME	Bilateria	6	3
tr|A0A0B4JDB3|A0A0B4JDB3_DROME,tr|A0A126GUW5|A0A126GUW5_DROME,tr|A0A0B4LHE8|A0A0B4LHE8_DROME	Diptera	17	3
tr|A0A0B4K5Z8|A0A0B4K5Z8_DROME,tr|A1Z813|A1Z813_DROME,tr|M9PC99|M9PC99_DROME	cellular organisms	1	3
tr|Q9VGH5|Q9VGH5_DROME,sp|Q9BJZ5|FUSIL_DROME,tr|Q9W0D6|Q9W0D6_DROME	Eukaryota	2	3
tr|Q9VX77|Q9VX77_DROME,tr|Q8IMH2|Q8IMH2_DROME,tr|Q4V6F6|Q4V6F6_DROME	cellular organisms	1	3
tr|Q7KT36|Q7KT36_DROME,tr|Q9VIV8|Q9VIV8_DROME,tr|Q9VGA8|Q9VGA8_DROME	Drosophilinae	23	3
tr|A0A0B4K6M8|A0A0B4K6M8_DROME,sp|Q9VAK8|DIE_DROME,tr|Q9VWM9|Q9VWM9_DROME	Opisthokonta	3	3
tr|Q9VHB8|Q9VHB8_DROME,tr|Q7KVX1|Q7KVX1_DROME,tr|Q9W4H4|Q9W4H4_DROME	cellular organisms	1	3
tr|A0A0B4KI27|A0A0B4KI27_DROME,tr|Q9VYH1|Q9VYH1_DROME,tr|A0A0B4KHF0|A0A0B4KHF0_DROME	cellular organisms	1	3
sp|Q9W2D6|TIM10_DROME,sp|Q9Y0V3|T10B_DROME,sp|Q9VYD7|TIM9_DROME	cellular organisms	1	3
sp|Q24139|COMM_DROME,sp|Q9VUT8|COMM2_DROME,tr|Q9VUS1|Q9VUS1_DROME	Pterygota	14	3
tr|Q6ILA6|Q6ILA6_DROME,tr|Q6IH99|Q6IH99_DROME,tr|Q9VRF7|Q9VRF7_DROME	Endopterygota	16	3
tr|Q9VMP0|Q9VMP0_DROME,tr|Q9VMP2|Q9VMP2_DROME,tr|Q9VMP1|Q9VMP1_DROME	Endopterygota	16	3
tr|Q9VZ88|Q9VZ88_DROME,tr|Q9VRL8|Q9VRL8_DROME,tr|Q9TW27|Q9TW27_DROME	Bilateria	6	3
tr|Q9W0E2|Q9W0E2_DROME,tr|Q9W3R1|Q9W3R1_DROME,sp|Q9VAH4|PTC71_DROME	cellular organisms	1	3
tr|A0A0B4JCU2|A0A0B4JCU2_DROME,tr|A0A0B4JD85|A0A0B4JD85_DROME,tr|G2J646|G2J646_DROME	Sophophora	25	3
tr|R9PY49|R9PY49_DROME,tr|Q9VQS0|Q9VQS0_DROME,tr|Q9W0V5|Q9W0V5_DROME	Neoptera	15	3
tr|Q8IPV8|Q8IPV8_DROME,tr|M9PBM5|M9PBM5_DROME,tr|Q9VIY5|Q9VIY5_DROME	Drosophilinae	23	3
tr|Q8IRY8|Q8IRY8_DROME,tr|Q9I7Z9|Q9I7Z9_DROME,tr|A8JUS8|A8JUS8_DROME	Diptera	17	3
tr|Q9VM14|Q9VM14_DROME,tr|Q9VXY3|Q9VXY3_DROME,tr|Q9VGQ1|Q9VGQ1_DROME	cellular organisms	1	3
sp|Q9VZD2|BN3D3_DROME,sp|Q9VNH1|BN3D2_DROME,sp|Q7K480|MEPCE_DROME	cellular organisms	1	3
tr|Q7K1W8|Q7K1W8_DROME,tr|Q9W0H8|Q9W0H8_DROME,tr|Q9VDY9|Q9VDY9_DROME	cellular organisms	1	3
tr|Q8IQ80|Q8IQ80_DROME,tr|Q9VVD3|Q9VVD3_DROME,tr|Q8MZ22|Q8MZ22_DROME	cellular organisms	1	3
tr|Q9VJC5|Q9VJC5_DROME,tr|Q9VJC4|Q9VJC4_DROME,tr|Q9VJC3|Q9VJC3_DROME	Eukaryota	2	3
tr|Q9VZE5|Q9VZE5_DROME,tr|Q9W494|Q9W494_DROME,sp|P54356|TSG_DROME	Eumetazoa	5	3
sp|Q9XZ58|CSN5_DROME,sp|Q9V3H2|PSDE_DROME,sp|Q9U9Q4|EIF3H_DROME	cellular organisms	1	3
tr|Q9VAN7|Q9VAN7_DROME,tr|Q9VGB6|Q9VGB6_DROME,tr|Q8T8W6|Q8T8W6_DROME	cellular organisms	1	3
sp|P36975|SNP25_DROME,tr|Q9VH76|Q9VH76_DROME,tr|Q9W1I8|Q9W1I8_DROME	cellular organisms	1	3
sp|Q9VNL3|VATF2_DROME,sp|Q24583|VATF1_DROME,tr|Q9VYH6|Q9VYH6_DROME	cellular organisms	1	3
tr|E1JJ19|E1JJ19_DROME,tr|A0A0B4LHV7|A0A0B4LHV7_DROME,tr|Q9VGX0|Q9VGX0_DROME	Pancrustacea	12	3
tr|Q8IRT0|Q8IRT0_DROME,tr|Q8IRS9|Q8IRS9_DROME,tr|Q9W4N9|Q9W4N9_DROME	Diptera	17	3
tr|X2JCG8|X2JCG8_DROME,sp|P91679|PEPT1_DROME,tr|Q9VH93|Q9VH93_DROME	cellular organisms	1	3
tr|Q9W451|Q9W451_DROME,tr|O76904|O76904_DROME,tr|A8DQW8|A8DQW8_DROME	Eumetazoa	5	3
tr|Q6IHC3|Q6IHC3_DROME,tr|Q8IP27|Q8IP27_DROME	Drosophilinae	23	2
tr|Q6IKG0|Q6IKG0_DROME,tr|Q8INB5|Q8INB5_DROME	Drosophilinae	23	2
sp|Q7KS38|RS19B_DROME,sp|P39018|RS19A_DROME	cellular organisms	1	2
tr|Q8INR5|Q8INR5_DROME,tr|Q9VHZ5|Q9VHZ5_DROME	cellular organisms	1	2
tr|Q8INU1|Q8INU1_DROME,tr|A1ZAC8|A1ZAC8_DROME	Protostomia	7	2
tr|Q8T908|Q8T908_DROME,tr|Q9VED2|Q9VED2_DROME	Schizophora	21	2
tr|Q9VDT4|Q9VDT4_DROME,tr|B7Z137|B7Z137_DROME	cellular organisms	1	2
sp|Q9VJS8|ELBOW_DROME,sp|Q24423|NOC_DROME	Eumetazoa	5	2
sp|Q9VX91|UBR1_DROME,sp|Q9W3M3|UBR3_DROME	cellular organisms	1	2
sp|Q9VYX1|ENY2_DROME,sp|Q9VI60|ENY2B_DROME	Eukaryota	2	2
tr|Q9W0I5|Q9W0I5_DROME,tr|Q8IRH9|Q8IRH9_DROME	Brachycera	18	2
tr|Q9W1T9|Q9W1T9_DROME,tr|Q7K0X3|Q7K0X3_DROME	cellular organisms	1	2
tr|A1Z6N5|A1Z6N5_DROME,tr|Q9VJ10|Q9VJ10_DROME	cellular organisms	1	2
tr|Q9VZG8|Q9VZG8_DROME,tr|Q4V5U6|Q4V5U6_DROME	Pancrustacea	12	2
tr|M9PEW1|M9PEW1_DROME,tr|Q9VGV9|Q9VGV9_DROME	cellular organisms	1	2
tr|Q9W3Y1|Q9W3Y1_DROME,tr|Q9VJ90|Q9VJ90_DROME	cellular organisms	1	2
tr|Q4V4V0|Q4V4V0_DROME,tr|Q8T3R9|Q8T3R9_DROME	Eukaryota	2	2
sp|Q7K2G1|ADRM1_DROME,tr|Q9W4E6|Q9W4E6_DROME	Eukaryota	2	2
sp|Q8IMM9|NENYA_DROME,sp|Q9VWI4|NARYA_DROME	Opisthokonta	3	2
tr|Q9V392|Q9V392_DROME,tr|Q9VJU2|Q9VJU2_DROME	Endopterygota	16	2
sp|Q9VBZ5|YTHDF_DROME,sp|Q9VZQ1|YTDC1_DROME	cellular organisms	1	2
tr|A0A0B4LF50|A0A0B4LF50_DROME,sp|Q9VLR9|MPPE1_DROME	Eukaryota	2	2
tr|M9PFV8|M9PFV8_DROME,tr|Q9W468|Q9W468_DROME	Bilateria	6	2
tr|Q59DZ7|Q59DZ7_DROME,tr|R9PY37|R9PY37_DROME	cellular organisms	1	2
sp|P20240|OTE_DROME,sp|Q709R6|BOCKS_DROME	Brachycera	18	2
tr|Q6IHN1|Q6IHN1_DROME,sp|B4F7L9|WDY_DROME	Eukaryota	2	2
tr|Q8IPI2|Q8IPI2_DROME,tr|M9PF07|M9PF07_DROME	melanogaster subgroup	27	2
sp|Q8MMC4|CDV3_DROME,tr|Q9VJM2|Q9VJM2_DROME	Eumetazoa	5	2
tr|A1ZBR3|A1ZBR3_DROME,tr|Q9W2L0|Q9W2L0_DROME	cellular organisms	1	2
sp|Q9VCB1|PTOV1_DROME,sp|Q9VDR1|MED25_DROME	Eukaryota	2	2
tr|Q9VHN7|Q9VHN7_DROME,tr|Q9VVP4|Q9VVP4_DROME	cellular organisms	1	2
tr|B7Z0Z5|B7Z0Z5_DROME,sp|P42787|CBPD_DROME	cellular organisms	1	2
sp|Q9VMD6|RETM_DROME,tr|Q8SYC4|Q8SYC4_DROME	cellular organisms	1	2
sp|Q9VRA2|MOCOS_DROME,tr|A1Z803|A1Z803_DROME	cellular organisms	1	2
tr|Q9VSW7|Q9VSW7_DROME,tr|Q6IGZ9|Q6IGZ9_DROME	Metazoa	4	2
tr|Q9W1W4|Q9W1W4_DROME,tr|Q9VD50|Q9VD50_DROME	Eukaryota	2	2
tr|Q7KT85|Q7KT85_DROME,tr|Q9VJL3|Q9VJL3_DROME	melanogaster group	26	2
tr|Q9VAM8|Q9VAM8_DROME,tr|Q9VRL0|Q9VRL0_DROME	cellular organisms	1	2
tr|Q9VJ58|Q9VJ58_DROME,tr|Q7JUP3|Q7JUP3_DROME	cellular organisms	1	2
tr|Q9VKG2|Q9VKG2_DROME,sp|A0A0B4KEE4|KOI_DROME	cellular organisms	1	2
tr|Q4AB38|Q4AB38_DROME,tr|Q4AB37|Q4AB37_DROME	Acalyptratae	22	2
tr|Q9VR24|Q9VR24_DROME,tr|Q9VR18|Q9VR18_DROME	Schizophora	21	2
tr|Q9W3F1|Q9W3F1_DROME,tr|O76752|O76752_DROME	cellular organisms	1	2
tr|Q9W3T1|Q9W3T1_DROME,tr|Q9W233|Q9W233_DROME	Protostomia	7	2
tr|Q9W569|Q9W569_DROME,sp|Q9VHT9|NAZO_DROME	Eumetazoa	5	2
tr|A1Z9V3|A1Z9V3_DROME,tr|A1Z7P1|A1Z7P1_DROME	cellular organisms	1	2
tr|E1JJR3|E1JJR3_DROME,sp|Q9VM71|XRN2_DROME	cellular organisms	1	2
sp|P25161|PSMD3_DROME,sp|Q8SYG2|CSN3_DROME	cellular organisms	1	2
sp|P45594|CADF_DROME,tr|Q9VWR1|Q9VWR1_DROME	cellular organisms	1	2
tr|P83263|P83263_DROME,tr|P83262|P83262_DROME	Schizophora	21	2
tr|Q4V6H2|Q4V6H2_DROME,tr|Q8IRD3|Q8IRD3_DROME	cellular organisms	1	2
tr|Q8MLV6|Q8MLV6_DROME,tr|R9PY62|R9PY62_DROME	cellular organisms	1	2
tr|Q8SXF0|Q8SXF0_DROME,sp|Q9W237|RS16_DROME	cellular organisms	1	2
sp|Q94518|NACA_DROME,tr|Q9VPV7|Q9VPV7_DROME	cellular organisms	1	2
tr|Q9VDI5|Q9VDI5_DROME,tr|Q0KI91|Q0KI91_DROME	Metazoa	4	2
tr|Q9VF38|Q9VF38_DROME,tr|Q9W3B3|Q9W3B3_DROME	cellular organisms	1	2
tr|Q9VHV3|Q9VHV3_DROME,tr|E1JJ89|E1JJ89_DROME	Bilateria	6	2
tr|Q9VK61|Q9VK61_DROME,tr|Q7KT57|Q7KT57_DROME	Schizophora	21	2
sp|Q9VS59|AKIRN_DROME,tr|F3YD83|F3YD83_DROME	cellular organisms	1	2
tr|Q9W4J9|Q9W4J9_DROME,tr|Q9W2W5|Q9W2W5_DROME	cellular organisms	1	2
tr|B9A0M7|B9A0M7_DROME,tr|Q8T007|Q8T007_DROME	Schizophora	21	2
tr|H9ZYQ1|H9ZYQ1_DROME,tr|Q8IPW1|Q8IPW1_DROME	Metazoa	4	2
tr|M9PE19|M9PE19_DROME,tr|Q9W1K6|Q9W1K6_DROME	cellular organisms	1	2
sp|P49847|TAF6_DROME,tr|Q9VND0|Q9VND0_DROME	cellular organisms	1	2
sp|Q86BJ3|PIPE_DROME,sp|P25722|HS2ST_DROME	cellular organisms	1	2
sp|Q9V579|PREL_DROME,sp|Q9V3U9|SLMO_DROME	cellular organisms	1	2
sp|Q9VCR3|COW_DROME,tr|O97365|O97365_DROME	cellular organisms	1	2
tr|Q9VEL2|Q9VEL2_DROME,sp|P29052|TF2B_DROME	cellular organisms	1	2
tr|Q9VSS4|Q9VSS4_DROME,tr|E1JHN0|E1JHN0_DROME	Pterygota	14	2
tr|A1ZB48|A1ZB48_DROME,tr|A0A0B4KEZ3|A0A0B4KEZ3_DROME	Bilateria	6	2
tr|A0A1B2AKX6|A0A1B2AKX6_DROME,tr|A0A4W0WZA6|A0A4W0WZA6_DROME	Drosophilinae	23	2
sp|P23938|NG1_DROME,sp|P40139|NG2_DROME	melanogaster group	26	2
tr|Q9VC06|Q9VC06_DROME,tr|A1Z6H6|A1Z6H6_DROME	cellular organisms	1	2
tr|Q9VFD0|Q9VFD0_DROME,tr|Q9VFD1|Q9VFD1_DROME	Diptera	17	2
tr|Q9VIY1|Q9VIY1_DROME,tr|Q9VIY3|Q9VIY3_DROME	Opisthokonta	3	2
tr|Q9VKR1|Q9VKR1_DROME,sp|Q9VKV8|CFA20_DROME	cellular organisms	1	2
tr|Q9VP40|Q9VP40_DROME,sp|Q9VWY6|TAF8_DROME	Eukaryota	2	2
tr|Q9VW80|Q9VW80_DROME,tr|Q9VMM8|Q9VMM8_DROME	Eukaryota	2	2
sp|Q9W0Y1|TINA1_DROME,sp|Q9W0Y2|YS11_DROME	cellular organisms	1	2
sp|Q9XZT7|TAFAB_DROME,sp|Q9U5W9|TAF10_DROME	cellular organisms	1	2
tr|A0A0B4KEJ7|A0A0B4KEJ7_DROME,tr|D6W4T8|D6W4T8_DROME	cellular organisms	1	2
sp|P38040|GBG1_DROME,tr|A0A0B4K838|A0A0B4K838_DROME	Eumetazoa	5	2
tr|Q7JZC9|Q7JZC9_DROME,tr|Q8IPW3|Q8IPW3_DROME	Schizophora	21	2
tr|Q8IMQ4|Q8IMQ4_DROME,tr|Q9GU54|Q9GU54_DROME	Eukaryota	2	2
tr|Q8IP99|Q8IP99_DROME,tr|Q8IPA1|Q8IPA1_DROME	Metazoa	4	2
tr|Q8IRA7|Q8IRA7_DROME,sp|Q9VCG4|NDC1_DROME	Opisthokonta	3	2
tr|Q9VG26|Q9VG26_DROME,tr|Q86PF4|Q86PF4_DROME	cellular organisms	1	2
tr|Q9VIU0|Q9VIU0_DROME,tr|Q9W4U9|Q9W4U9_DROME	Endopterygota	16	2
sp|Q9VLQ1|ALG5_DROME,sp|Q9VIU7|DPM1_DROME	cellular organisms	1	2
tr|Q9VSV1|Q9VSV1_DROME,tr|A0A0S0WGX2|A0A0S0WGX2_DROME	cellular organisms	1	2
tr|Q9VXQ7|Q9VXQ7_DROME,tr|Q9VXR1|Q9VXR1_DROME	cellular organisms	1	2
tr|Q9VZW6|Q9VZW6_DROME,tr|O46052|O46052_DROME	Eukaryota	2	2
tr|A1Z6Y2|A1Z6Y2_DROME,tr|A1Z6Y1|A1Z6Y1_DROME	melanogaster group	26	2
sp|A1Z9E2|LIN54_DROME,tr|Q9VMQ3|Q9VMQ3_DROME	cellular organisms	1	2
tr|A1ZB84|A1ZB84_DROME,tr|A1Z705|A1Z705_DROME	cellular organisms	1	2
sp|Q7KR04|RS15B_DROME,sp|P48149|RS15A_DROME	cellular organisms	1	2
tr|Q8IRP6|Q8IRP6_DROME,sp|Q9VTJ8|TIM14_DROME	cellular organisms	1	2
tr|Q9I7N3|Q9I7N3_DROME,tr|Q9I7N2|Q9I7N2_DROME	Opisthokonta	3	2
tr|Q9V9P5|Q9V9P5_DROME,tr|Q9VKW5|Q9VKW5_DROME	cellular organisms	1	2
tr|Q9VEC4|Q9VEC4_DROME,tr|Q8IPY5|Q8IPY5_DROME	Schizophora	21	2
tr|Q9VL89|Q9VL89_DROME,tr|Q9VRP2|Q9VRP2_DROME	cellular organisms	1	2
tr|Q9VLL4|Q9VLL4_DROME,tr|Q9W3R6|Q9W3R6_DROME	Opisthokonta	3	2
sp|Q9VM35|U2QL1_DROME,tr|Q29R09|Q29R09_DROME	cellular organisms	1	2
sp|Q9VNB3|OR83A_DROME,tr|A0A0B4KGT9|A0A0B4KGT9_DROME	Neoptera	15	2
tr|Q9VYK7|Q9VYK7_DROME,tr|Q9VCI9|Q9VCI9_DROME	cellular organisms	1	2
tr|A0A1L4AAC2|A0A1L4AAC2_DROME,sp|P82295|PROML_DROME	Eukaryota	2	2
tr|A1ZAH1|A1ZAH1_DROME,sp|Q24251|ATP5H_DROME	cellular organisms	1	2
tr|A8JRE2|A8JRE2_DROME,tr|A8DYH6|A8DYH6_DROME	Opisthokonta	3	2
tr|Q00G30|Q00G30_DROME,tr|D1YSG4|D1YSG4_DROME	Eumetazoa	5	2
tr|Q9VMG7|Q9VMG7_DROME,tr|Q8IMS9|Q8IMS9_DROME	Schizophora	21	2
tr|Q8IPI3|Q8IPI3_DROME,tr|Q9VT48|Q9VT48_DROME	cellular organisms	1	2
tr|Q8SXU3|Q8SXU3_DROME,sp|Q7JZB4|GMPPB_DROME	cellular organisms	1	2
tr|Q8T4H8|Q8T4H8_DROME,tr|Q9VIQ8|Q9VIQ8_DROME	cellular organisms	1	2
tr|Q9VDX4|Q9VDX4_DROME,tr|Q9VL11|Q9VL11_DROME	cellular organisms	1	2
tr|Q9VMY3|Q9VMY3_DROME,tr|Q9VG43|Q9VG43_DROME	Protostomia	7	2
tr|Q9VSV3|Q9VSV3_DROME,tr|Q9VG80|Q9VG80_DROME	Eukaryota	2	2
sp|Q9VUJ0|RM39_DROME,tr|Q9VKB0|Q9VKB0_DROME	cellular organisms	1	2
tr|A1Z8Q9|A1Z8Q9_DROME,tr|A1Z8R1|A1Z8R1_DROME	Eukaryota	2	2
tr|Q0KHX4|Q0KHX4_DROME,tr|M9NFC6|M9NFC6_DROME	Opisthokonta	3	2
sp|Q9VKX7|ALG6_DROME,sp|Q9W3V8|ALG8_DROME	cellular organisms	1	2
tr|Q9VNL1|Q9VNL1_DROME,tr|Q9VNL2|Q9VNL2_DROME	Endopterygota	16	2
tr|Q9VRE0|Q9VRE0_DROME,tr|Q9XZ53|Q9XZ53_DROME	cellular organisms	1	2
tr|Q9W212|Q9W212_DROME,tr|Q9VP67|Q9VP67_DROME	Eukaryota	2	2
tr|Q9W4N1|Q9W4N1_DROME,tr|Q9VGM5|Q9VGM5_DROME	Drosophilinae	23	2
tr|A1ZAX2|A1ZAX2_DROME,tr|Q6NLJ9|Q6NLJ9_DROME	cellular organisms	1	2
tr|M9MRW9|M9MRW9_DROME,tr|M9MSL9|M9MSL9_DROME	Drosophila	24	2
sp|Q9VBV5|SIL1_DROME,tr|Q95RI2|Q95RI2_DROME	cellular organisms	1	2
tr|Q9VGA7|Q9VGA7_DROME,tr|Q9VWP0|Q9VWP0_DROME	Neoptera	15	2
tr|Q9VWH2|Q9VWH2_DROME,tr|Q7K2B1|Q7K2B1_DROME	cellular organisms	1	2
tr|A1ZB13|A1ZB13_DROME,tr|A1ZB12|A1ZB12_DROME	Schizophora	21	2
tr|Q8IRJ7|Q8IRJ7_DROME,tr|Q9VC93|Q9VC93_DROME	cellular organisms	1	2
sp|Q9V439|MED22_DROME,tr|Q86BK9|Q86BK9_DROME	Eukaryota	2	2
tr|Q9VH24|Q9VH24_DROME,sp|Q9VXN2|SUN_DROME	cellular organisms	1	2
tr|Q9VK96|Q9VK96_DROME,tr|O77425|O77425_DROME	cellular organisms	1	2
sp|Q9W2X7|YPL1_DROME,sp|Q9XZF0|YIPP_DROME	cellular organisms	1	2
tr|A0A0B4KHK0|A0A0B4KHK0_DROME,tr|Q9Y137|Q9Y137_DROME	cellular organisms	1	2
sp|Q9VWE0|DOME_DROME,tr|M9NE35|M9NE35_DROME	cellular organisms	1	2
tr|B7YZN3|B7YZN3_DROME,tr|Q8T3P2|Q8T3P2_DROME	Drosophilinae	23	2
tr|Q8SXQ5|Q8SXQ5_DROME,tr|Q9VJZ6|Q9VJZ6_DROME	cellular organisms	1	2
sp|Q95T10|XYLK_DROME,sp|A4VCL2|FA20C_DROME	Metazoa	4	2
tr|Q9V3W9|Q9V3W9_DROME,tr|Q9VCD5|Q9VCD5_DROME	cellular organisms	1	2
tr|Q9VB47|Q9VB47_DROME,tr|Q9VID4|Q9VID4_DROME	Opisthokonta	3	2
sp|Q9VHN9|HPS5_DROME,sp|Q6NLL1|Y1411_DROME	Eukaryota	2	2
tr|Q9VKC1|Q9VKC1_DROME,sp|P32100|RL7_DROME	cellular organisms	1	2
sp|Q9VL18|EF1D_DROME,sp|O96827|EF1B_DROME	cellular organisms	1	2
tr|Q9VT89|Q9VT89_DROME,tr|Q9VT44|Q9VT44_DROME	Bilateria	6	2
tr|Q9VUH4|Q9VUH4_DROME,tr|Q9VUH5|Q9VUH5_DROME	cellular organisms	1	2
tr|Q9VXR8|Q9VXR8_DROME,tr|Q4QQ12|Q4QQ12_DROME	cellular organisms	1	2
sp|Q5BI31|ALMS1_DROME,tr|M9PJ28|M9PJ28_DROME	Neoptera	15	2
tr|Q7KV26|Q7KV26_DROME,tr|Q9VL83|Q9VL83_DROME	Eukaryota	2	2
tr|Q8MR82|Q8MR82_DROME,tr|Q9W2S1|Q9W2S1_DROME	cellular organisms	1	2
sp|Q9V3R6|ADAT1_DROME,sp|Q9NII1|ADAR_DROME	cellular organisms	1	2
sp|Q9VLU6|SDHF4_DROME,tr|Q9VJS6|Q9VJS6_DROME	cellular organisms	1	2
tr|Q9VPT2|Q9VPT2_DROME,tr|Q9VEQ0|Q9VEQ0_DROME	cellular organisms	1	2
sp|Q9Y103|TFP11_DROME,sp|Q9VL59|ZGPAT_DROME	cellular organisms	1	2
sp|A8JUV0|SBNO_DROME,tr|Q9V453|Q9V453_DROME	cellular organisms	1	2
tr|C9QPH0|C9QPH0_DROME,tr|C4NAP1|C4NAP1_DROME	melanogaster subgroup	27	2
tr|M9NFG6|M9NFG6_DROME,tr|Q500Y7|Q500Y7_DROME	Bilateria	6	2
tr|Q7K3Z3|Q7K3Z3_DROME,tr|Q9W175|Q9W175_DROME	Eukaryota	2	2
tr|Q7PLE6|Q7PLE6_DROME,tr|Q7K5K3|Q7K5K3_DROME	cellular organisms	1	2
sp|Q8IMZ5|GR94A_DROME,sp|Q8IMQ6|GR97A_DROME	Diptera	17	2
sp|Q95028|LDH_DROME,tr|A1Z9F8|A1Z9F8_DROME	cellular organisms	1	2
tr|Q9VGJ2|Q9VGJ2_DROME,tr|Q9VG63|Q9VG63_DROME	Drosophilinae	23	2
sp|Q9VJY6|RL24_DROME,sp|Q9VGN9|RLP24_DROME	cellular organisms	1	2
tr|Q9VMQ9|Q9VMQ9_DROME,tr|Q9U1K7|Q9U1K7_DROME	cellular organisms	1	2
sp|Q9VTC4|GALL2_DROME,sp|Q9V968|GALL1_DROME	cellular organisms	1	2
tr|Q9VUG1|Q9VUG1_DROME,sp|Q24114|DALY_DROME	Eumetazoa	5	2
tr|Q9VZF3|Q9VZF3_DROME,sp|Q9VMW8|MPU1_DROME	cellular organisms	1	2
tr|Q9W3R8|Q9W3R8_DROME,tr|Q9VGJ4|Q9VGJ4_DROME	cellular organisms	1	2
tr|B9ZW35|B9ZW35_DROME,tr|Q6Q7I9|Q6Q7I9_DROME	Pterygota	14	2
sp|O97067|PTH2_DROME,tr|Q9VG06|Q9VG06_DROME	cellular organisms	1	2
tr|O97418|O97418_DROME,tr|Q9VNT3|Q9VNT3_DROME	Metazoa	4	2
tr|Q5LJU1|Q5LJU1_DROME,sp|Q8T0B1|NEPR1_DROME	Metazoa	4	2
sp|Q94546|ATU_DROME,tr|Q9VDP7|Q9VDP7_DROME	Eukaryota	2	2
tr|Q9V3Y7|Q9V3Y7_DROME,tr|Q8SZK5|Q8SZK5_DROME	Drosophilinae	23	2
tr|Q9VGT9|Q9VGT9_DROME,tr|Q9VGS3|Q9VGS3_DROME	cellular organisms	1	2
tr|Q9VQ06|Q9VQ06_DROME,tr|Q6IJL2|Q6IJL2_DROME	Schizophora	21	2
tr|Q9VVP9|Q9VVP9_DROME,tr|Q8IQT0|Q8IQT0_DROME	cellular organisms	1	2
tr|Q9VK36|Q9VK36_DROME,tr|Q9VK42|Q9VK42_DROME	Bilateria	6	2
tr|Q9VV52|Q9VV52_DROME,tr|A0A0B4KEZ2|A0A0B4KEZ2_DROME	Metazoa	4	2
tr|Q9VZ72|Q9VZ72_DROME,sp|Q24407|ATP5J_DROME	Eumetazoa	5	2
tr|Q9W3P5|Q9W3P5_DROME,sp|Q9VF08|TIM16_DROME	Eukaryota	2	2
sp|Q9Y106|MB21L_DROME,sp|Q9U3W6|MAB21_DROME	Eukaryota	2	2
tr|A1Z905|A1Z905_DROME,tr|M9MRQ3|M9MRQ3_DROME	Drosophilinae	23	2
sp|F0JAI6|KEBAB_DROME,tr|Q9VYB1|Q9VYB1_DROME	Neoptera	15	2
sp|O16129|SYFM_DROME,sp|Q9W3J5|SYFA_DROME	cellular organisms	1	2
sp|P20232|TFS2_DROME,tr|Q9VXS6|Q9VXS6_DROME	cellular organisms	1	2
sp|Q7JUX9|MRRP1_DROME,sp|Q9VR56|TM10A_DROME	cellular organisms	1	2
tr|Q9V3V9|Q9V3V9_DROME,tr|Q9I7M8|Q9I7M8_DROME	Eukaryota	2	2
tr|Q9VEJ3|Q9VEJ3_DROME,tr|Q9V3F8|Q9V3F8_DROME	cellular organisms	1	2
tr|Q9VFL9|Q9VFL9_DROME,tr|Q9VK00|Q9VK00_DROME	Acalyptratae	22	2
tr|Q9VM74|Q9VM74_DROME,tr|A0A0B4K6G5|A0A0B4K6G5_DROME	cellular organisms	1	2
tr|Q9VYR5|Q9VYR5_DROME,tr|M9PHK6|M9PHK6_DROME	cellular organisms	1	2
sp|Q9VZE7|CTL1L_DROME,sp|Q9VAP3|CTL12_DROME	cellular organisms	1	2
tr|Q9W2D1|Q9W2D1_DROME,tr|Q9VVT6|Q9VVT6_DROME	cellular organisms	1	2
tr|Q8MT42|Q8MT42_DROME,tr|Q9VLF4|Q9VLF4_DROME	Schizophora	21	2
tr|Q960U8|Q960U8_DROME,tr|Q8MYW9|Q8MYW9_DROME	cellular organisms	1	2
sp|Q9V8F3|GSKIP_DROME,tr|Q9VNV2|Q9VNV2_DROME	Metazoa	4	2
sp|Q9V8M5|3HIDH_DROME,sp|Q8T079|GLYR1_DROME	cellular organisms	1	2
tr|Q9VXP5|Q9VXP5_DROME,tr|Q7K2N1|Q7K2N1_DROME	cellular organisms	1	2
tr|Q9VY49|Q9VY49_DROME,tr|Q9VG15|Q9VG15_DROME	Protostomia	7	2
tr|Q9XYR0|Q9XYR0_DROME,tr|Q8IR14|Q8IR14_DROME	cellular organisms	1	2
tr|A0A0B4KH71|A0A0B4KH71_DROME,tr|Q6IJW6|Q6IJW6_DROME	melanogaster group	26	2
tr|Q32KC6|Q32KC6_DROME,tr|Q86BI1|Q86BI1_DROME	Arthropoda	10	2
tr|Q9I7W3|Q9I7W3_DROME,tr|Q9W377|Q9W377_DROME	Schizophora	21	2
tr|Q9VF46|Q9VF46_DROME,tr|A0A0B4KH75|A0A0B4KH75_DROME	Schizophora	21	2
sp|Q9VNL4|GRCR1_DROME,sp|Q9W4S1|GRCR2_DROME	cellular organisms	1	2
sp|Q9VWN5|MINY3_DROME,tr|Q9VTG6|Q9VTG6_DROME	cellular organisms	1	2
tr|Q9VXY8|Q9VXY8_DROME,tr|E1JI03|E1JI03_DROME	cellular organisms	1	2
tr|Q0E931|Q0E931_DROME,tr|Q960F7|Q960F7_DROME	cellular organisms	1	2
sp|Q9W420|SPT6H_DROME,tr|Q9VCX7|Q9VCX7_DROME	cellular organisms	1	2
tr|Q9Y168|Q9Y168_DROME,tr|Q9I7L9|Q9I7L9_DROME	cellular organisms	1	2
tr|A0A0B4K6X8|A0A0B4K6X8_DROME,tr|Q7KUP8|Q7KUP8_DROME	Neoptera	15	2
tr|A0A0B4K825|A0A0B4K825_DROME,tr|Q8INI2|Q8INI2_DROME	Schizophora	21	2
tr|M9PDI0|M9PDI0_DROME,tr|Q9W0S5|Q9W0S5_DROME	Protostomia	7	2
sp|Q24093|ABHD2_DROME,tr|A1Z7Q7|A1Z7Q7_DROME	cellular organisms	1	2
sp|Q24472|RBF_DROME,tr|Q9VF04|Q9VF04_DROME	Eukaryota	2	2
tr|Q9NG60|Q9NG60_DROME,sp|Q9W445|MCTS1_DROME	cellular organisms	1	2
sp|Q9VA37|DJ1B_DROME,sp|A1Z9J4|DJ1A_DROME	cellular organisms	1	2
tr|Q9VJ55|Q9VJ55_DROME,sp|Q8I7Z8|HAM_DROME	Eukaryota	2	2
tr|Q9VLB2|Q9VLB2_DROME,tr|M9NEX2|M9NEX2_DROME	Schizophora	21	2
sp|Q9VVW3|SFXN2_DROME,sp|Q9VN13|SFXN1_DROME	cellular organisms	1	2
tr|Q9W1H6|Q9W1H6_DROME,tr|Q9W1Y4|Q9W1Y4_DROME	cellular organisms	1	2
tr|A0A0B4LEE2|A0A0B4LEE2_DROME,tr|Q7K035|Q7K035_DROME	Eukaryota	2	2
tr|A1ZBU9|A1ZBU9_DROME,tr|X2JEJ0|X2JEJ0_DROME	cellular organisms	1	2
tr|Q6IHK7|Q6IHK7_DROME,sp|Q9XZS3|TMA7_DROME	cellular organisms	1	2
tr|Q95RE4|Q95RE4_DROME,sp|Q9VRN5|LIN28_DROME	cellular organisms	1	2
tr|Q9VAK5|Q9VAK5_DROME,tr|Q9VXK7|Q9VXK7_DROME	cellular organisms	1	2
sp|Q9VKB4|RPF1_DROME,tr|Q9VBY2|Q9VBY2_DROME	cellular organisms	1	2
tr|Q9VKS7|Q9VKS7_DROME,tr|Q9W0R2|Q9W0R2_DROME	Eukaryota	2	2
tr|Q9VLY0|Q9VLY0_DROME,tr|Q9VKM3|Q9VKM3_DROME	cellular organisms	1	2
tr|Q9VWN3|Q9VWN3_DROME,sp|P21914|SDHB_DROME	cellular organisms	1	2
tr|Q9VXG9|Q9VXG9_DROME,tr|Q86BI6|Q86BI6_DROME	cellular organisms	1	2
sp|P54385|DHE3_DROME,tr|Q9VCN3|Q9VCN3_DROME	cellular organisms	1	2
tr|Q7JQ02|Q7JQ02_DROME,tr|Q9W0F0|Q9W0F0_DROME	Eukaryota	2	2
sp|Q7Z2C4|SELG_DROME,tr|Q9VYS6|Q9VYS6_DROME	Diptera	17	2
tr|Q8IPA0|Q8IPA0_DROME,sp|Q9VKD3|NFS1_DROME	cellular organisms	1	2
sp|Q9U6L4|TTY1_DROME,sp|Q9W5A5|TTY2_DROME	cellular organisms	1	2
tr|Q9VAU5|Q9VAU5_DROME,tr|Q9VTS9|Q9VTS9_DROME	cellular organisms	1	2
tr|Q9VDL4|Q9VDL4_DROME,tr|Q9VIK0|Q9VIK0_DROME	cellular organisms	1	2
tr|Q9VMX3|Q9VMX3_DROME,tr|O97183|O97183_DROME	cellular organisms	1	2
tr|Q9VPD4|Q9VPD4_DROME,tr|Q6II06|Q6II06_DROME	cellular organisms	1	2
tr|Q9VSM9|Q9VSM9_DROME,sp|O16810|ORC1_DROME	cellular organisms	1	2
tr|A2VEV2|A2VEV2_DROME,tr|Q8IR47|Q8IR47_DROME	Drosophila	24	2
tr|E1JGT3|E1JGT3_DROME,tr|Q0E8X8|Q0E8X8_DROME	cellular organisms	1	2
sp|Q27294|CAZ_DROME,tr|Q9VGJ3|Q9VGJ3_DROME	cellular organisms	1	2
tr|Q4QPY6|Q4QPY6_DROME,tr|A8Y535|A8Y535_DROME	Eukaryota	2	2
tr|Q7JNE1|Q7JNE1_DROME,tr|A0A0B4KFV4|A0A0B4KFV4_DROME	Arthropoda	10	2
tr|X2JE74|X2JE74_DROME,tr|Q9W2S5|Q9W2S5_DROME	cellular organisms	1	2
sp|Q9V3K3|RUVB2_DROME,sp|Q9VH07|RUVB1_DROME	cellular organisms	1	2
tr|Q9V9T9|Q9V9T9_DROME,tr|A1ZBG9|A1ZBG9_DROME	cellular organisms	1	2
tr|Q9VG21|Q9VG21_DROME,sp|Q9W1V3|FBRL_DROME	cellular organisms	1	2
tr|Q9VI69|Q9VI69_DROME,tr|Q9VB09|Q9VB09_DROME	Diptera	17	2
tr|Q9VMJ5|Q9VMJ5_DROME,tr|Q9VGE7|Q9VGE7_DROME	cellular organisms	1	2
tr|Q9VMN0|Q9VMN0_DROME,tr|Q9VXD6|Q9VXD6_DROME	Eukaryota	2	2
tr|Q9VPK1|Q9VPK1_DROME,tr|A0A4D6K2Q4|A0A4D6K2Q4_DROME	Brachycera	18	2
tr|Q9VS47|Q9VS47_DROME,tr|E1JHT4|E1JHT4_DROME	cellular organisms	1	2
sp|Q9VXA8|DXO_DROME,sp|Q9V629|CUFF_DROME	Eukaryota	2	2
tr|E1JHF6|E1JHF6_DROME,tr|E1JHF7|E1JHF7_DROME	Drosophila	24	2
tr|Q8MLN2|Q8MLN2_DROME,tr|Q9VEP0|Q9VEP0_DROME	Arthropoda	10	2
tr|Q9VNW4|Q9VNW4_DROME,sp|P12646|G6PD_DROME	cellular organisms	1	2
tr|Q9VV49|Q9VV49_DROME,tr|D5AEK7|D5AEK7_DROME	cellular organisms	1	2
sp|Q9W5X9|ATAT2_DROME,sp|Q9VSY4|ATAT1_DROME	Eukaryota	2	2
sp|P54352|EAS_DROME,tr|Q8IMF4|Q8IMF4_DROME	cellular organisms	1	2
tr|Q8IPY3|Q8IPY3_DROME,tr|A1ZAA5|A1ZAA5_DROME	cellular organisms	1	2
sp|Q9VJG0|XPP_DROME,tr|Q9VG44|Q9VG44_DROME	cellular organisms	1	2
tr|Q9VAS8|Q9VAS8_DROME,tr|A0A0B4K7Q6|A0A0B4K7Q6_DROME	cellular organisms	1	2
tr|Q9VXF4|Q9VXF4_DROME,tr|Q9VVF8|Q9VVF8_DROME	Neoptera	15	2
tr|Q9VYJ3|Q9VYJ3_DROME,tr|Q9VFA8|Q9VFA8_DROME	Bilateria	6	2
tr|Q9VYJ5|Q9VYJ5_DROME,tr|Q9VRY4|Q9VRY4_DROME	cellular organisms	1	2
tr|Q8IQH8|Q8IQH8_DROME,tr|Q9VWK5|Q9VWK5_DROME	cellular organisms	1	2
sp|Q9W020|NOM1_DROME,sp|Q9VJ87|CWC22_DROME	cellular organisms	1	2
tr|Q9W057|Q9W057_DROME,tr|A1Z9G4|A1Z9G4_DROME	Schizophora	21	2
sp|P07664|SRYD_DROME,sp|P07665|SRYB_DROME	Diptera	17	2
sp|Q27368|E2F1_DROME,sp|O77051|E2F2_DROME	cellular organisms	1	2
tr|Q29QQ9|Q29QQ9_DROME,tr|Q8T4A9|Q8T4A9_DROME	cellular organisms	1	2
sp|Q9VFL5|SYMM_DROME,tr|A1ZBE9|A1ZBE9_DROME	cellular organisms	1	2
tr|Q9VKW2|Q9VKW2_DROME,tr|Q9W5W9|Q9W5W9_DROME	Eumetazoa	5	2
tr|Q9VL29|Q9VL29_DROME,tr|Q9VUP0|Q9VUP0_DROME	Bilateria	6	2
sp|Q9VY99|NNAD_DROME,tr|Q8IMH9|Q8IMH9_DROME	cellular organisms	1	2
tr|A1Z7M6|A1Z7M6_DROME,tr|Q4QQB9|Q4QQB9_DROME	Diptera	17	2
tr|Q0E8W8|Q0E8W8_DROME,tr|A0A0B4KG03|A0A0B4KG03_DROME	Eukaryota	2	2
tr|Q8SYP8|Q8SYP8_DROME,sp|P07666|SRYA_DROME	Pancrustacea	12	2
tr|Q9V3D9|Q9V3D9_DROME,sp|Q9U5L1|SRPRA_DROME	cellular organisms	1	2
tr|Q9VRC5|Q9VRC5_DROME,tr|Q9VMI2|Q9VMI2_DROME	Eukaryota	2	2
tr|Q9VXI6|Q9VXI6_DROME,tr|Q9VAW7|Q9VAW7_DROME	cellular organisms	1	2
tr|Q9W375|Q9W375_DROME,tr|E1JHJ7|E1JHJ7_DROME	Metazoa	4	2
tr|A1ZA03|A1ZA03_DROME,tr|A1Z7C1|A1Z7C1_DROME	cellular organisms	1	2
tr|A8DT49|A8DT49_DROME,tr|A1Z998|A1Z998_DROME	Drosophilinae	23	2
sp|Q9V5E1|PAL1_DROME,sp|Q9W1L5|PAL2_DROME	cellular organisms	1	2
tr|Q9VCJ4|Q9VCJ4_DROME,tr|Q8IMY3|Q8IMY3_DROME	cellular organisms	1	2
tr|E1JGY6|E1JGY6_DROME,tr|Q8SWX6|Q8SWX6_DROME	cellular organisms	1	2
tr|Q9VMC4|Q9VMC4_DROME,tr|Q9VMC3|Q9VMC3_DROME	cellular organisms	1	2
tr|Q9VQW6|Q9VQW6_DROME,tr|B7Z016|B7Z016_DROME	Drosophilinae	23	2
tr|Q9VMN2|Q9VMN2_DROME,tr|Q2PDV5|Q2PDV5_DROME	Diptera	17	2
tr|Q9VWW2|Q9VWW2_DROME,tr|Q9W337|Q9W337_DROME	Pterygota	14	2
sp|Q9W401|CISY_DROME,tr|Q95TZ4|Q95TZ4_DROME	cellular organisms	1	2
tr|A0A126GUQ2|A0A126GUQ2_DROME,sp|M9MSG8|PIEZO_DROME	Eukaryota	2	2
sp|A1Z9G2|SYF1_DROME,sp|P17886|CRN_DROME	cellular organisms	1	2
sp|P24156|L2CC_DROME,tr|A8DYI6|A8DYI6_DROME	cellular organisms	1	2
tr|Q1RKZ2|Q1RKZ2_DROME,tr|B7YZN1|B7YZN1_DROME	Drosophila	24	2
tr|Q6IDH2|Q6IDH2_DROME,tr|A1Z9F4|A1Z9F4_DROME	cellular organisms	1	2
tr|Q9VJK3|Q9VJK3_DROME,tr|Q8INM8|Q8INM8_DROME	Acalyptratae	22	2
tr|Q9VQF4|Q9VQF4_DROME,sp|Q01604|PGK_DROME	cellular organisms	1	2
sp|Q9VYR0|LSM12_DROME,sp|Q9VT67|HEZ_DROME	Eukaryota	2	2
tr|A8DY93|A8DY93_DROME,sp|Q03720|SLO_DROME	cellular organisms	1	2
sp|Q27415|NLP_DROME,tr|Q9VAC4|Q9VAC4_DROME	cellular organisms	1	2
tr|Q4V6L1|Q4V6L1_DROME,tr|Q9I7P6|Q9I7P6_DROME	Diptera	17	2
tr|Q7K511|Q7K511_DROME,sp|Q9V778|ADAS_DROME	cellular organisms	1	2
tr|Q9U599|Q9U599_DROME,tr|Q9VVG5|Q9VVG5_DROME	cellular organisms	1	2
tr|Q9W4Z5|Q9W4Z5_DROME,tr|Q9VRT6|Q9VRT6_DROME	Eukaryota	2	2
tr|Q9V3Y4|Q9V3Y4_DROME,tr|Q9W3P6|Q9W3P6_DROME	Eukaryota	2	2
sp|O77059|CRY1_DROME,tr|Q0E8P0|Q0E8P0_DROME	cellular organisms	1	2
tr|Q6IJE8|Q6IJE8_DROME,tr|A0A0B4K7N7|A0A0B4K7N7_DROME	melanogaster group	26	2
tr|Q9VQX6|Q9VQX6_DROME,tr|Q9VYG3|Q9VYG3_DROME	cellular organisms	1	2
tr|Q9VWE7|Q9VWE7_DROME,sp|Q9TVM2|XPO1_DROME	cellular organisms	1	2
tr|Q9W206|Q9W206_DROME,tr|Q7KVK5|Q7KVK5_DROME	Eukaryota	2	2
sp|Q24152|CKS1_DROME,tr|Q9VHN1|Q9VHN1_DROME	cellular organisms	1	2
tr|Q7JWU6|Q7JWU6_DROME,tr|A0A384TPA0|A0A384TPA0_DROME	Drosophilinae	23	2
tr|Q9VKX6|Q9VKX6_DROME,tr|Q9VE49|Q9VE49_DROME	cellular organisms	1	2
tr|Q9VMJ2|Q9VMJ2_DROME,tr|Q9VR43|Q9VR43_DROME	Opisthokonta	3	2
sp|Q9VNX8|EIF2A_DROME,sp|Q0E940|EIF3B_DROME	cellular organisms	1	2
tr|Q9VVA6|Q9VVA6_DROME,tr|Q8IN95|Q8IN95_DROME	cellular organisms	1	2
sp|Q9W040|OSM1_DROME,tr|Q7KTZ4|Q7KTZ4_DROME	cellular organisms	1	2
tr|A0A0B4K870|A0A0B4K870_DROME,tr|Q9W225|Q9W225_DROME	Schizophora	21	2
tr|Q8MLR5|Q8MLR5_DROME,tr|Q8T3P5|Q8T3P5_DROME	Diptera	17	2
tr|Q9VA53|Q9VA53_DROME,tr|Q9VT33|Q9VT33_DROME	cellular organisms	1	2
tr|Q9VH25|Q9VH25_DROME,tr|Q9U6R9|Q9U6R9_DROME	Eukaryota	2	2
tr|Q9VNM2|Q9VNM2_DROME,tr|A0A0B4KGL7|A0A0B4KGL7_DROME	Pancrustacea	12	2
sp|Q9XZ06|NU931_DROME,tr|Q9VFE7|Q9VFE7_DROME	Eukaryota	2	2
sp|O18412|FZO_DROME,sp|Q7YU24|MARF_DROME	cellular organisms	1	2
tr|Q6ILZ2|Q6ILZ2_DROME,tr|B7Z0I1|B7Z0I1_DROME	Drosophilinae	23	2
sp|Q9V637|PSMF1_DROME,tr|Q9W466|Q9W466_DROME	Eukaryota	2	2
tr|Q9VN77|Q9VN77_DROME,tr|Q9W501|Q9W501_DROME	cellular organisms	1	2
sp|P58962|GR58A_DROME,sp|Q9W2B1|GR58B_DROME	Endopterygota	16	2
tr|Q7JZB1|Q7JZB1_DROME,tr|Q9VM80|Q9VM80_DROME	cellular organisms	1	2
sp|Q7K0Y1|BOP1_DROME,tr|Q9VYQ9|Q9VYQ9_DROME	cellular organisms	1	2
sp|Q8IPK4|GLT25_DROME,sp|Q9VTH0|PLOD_DROME	cellular organisms	1	2
tr|Q8SZT1|Q8SZT1_DROME,tr|A1ZAC2|A1ZAC2_DROME	Opisthokonta	3	2
sp|Q9VGC7|EI3D2_DROME,sp|Q9VCK0|EI3D1_DROME	cellular organisms	1	2
sp|Q9VI10|SMD2_DROME,tr|Q8IMX8|Q8IMX8_DROME	cellular organisms	1	2
tr|Q9VLJ5|Q9VLJ5_DROME,tr|Q9VAE7|Q9VAE7_DROME	Bilateria	6	2
sp|Q9VLP7|MET14_DROME,sp|Q9VCE6|MTA70_DROME	cellular organisms	1	2
tr|Q9VQB8|Q9VQB8_DROME,tr|Q9W096|Q9W096_DROME	cellular organisms	1	2
tr|Q7JUN9|Q7JUN9_DROME,tr|Q9VDC1|Q9VDC1_DROME	cellular organisms	1	2
tr|Q9VP10|Q9VP10_DROME,sp|Q9V6K1|TPP2_DROME	cellular organisms	1	2
tr|Q9V491|Q9V491_DROME,sp|Q9V4A7|PLXB_DROME	cellular organisms	1	2
tr|A0A0B4KFD9|A0A0B4KFD9_DROME,tr|A0A0B4KFW8|A0A0B4KFW8_DROME	Sophophora	25	2
tr|Q9VLH5|Q9VLH5_DROME,tr|Q9VGY0|Q9VGY0_DROME	Drosophilinae	23	2
tr|Q9VRF3|Q9VRF3_DROME,tr|Q9VBQ3|Q9VBQ3_DROME	Eukaryota	2	2
sp|Q9VTI8|CHRB_DROME,sp|Q9VTH4|SCLLA_DROME	Bilateria	6	2
tr|Q9VUJ4|Q9VUJ4_DROME,tr|Q9V436|Q9V436_DROME	cellular organisms	1	2
tr|Q9VYJ4|Q9VYJ4_DROME,tr|Q7KTI0|Q7KTI0_DROME	cellular organisms	1	2
sp|Q9VYN8|TENA_DROME,sp|O61307|TENM_DROME	cellular organisms	1	2
tr|Q9VZZ6|Q9VZZ6_DROME,tr|Q9VZZ5|Q9VZZ5_DROME	cellular organisms	1	2
tr|X2JD93|X2JD93_DROME,tr|Q9VMS1|Q9VMS1_DROME	cellular organisms	1	2
tr|A0A0S0X8W1|A0A0S0X8W1_DROME,tr|Q8IN01|Q8IN01_DROME	Schizophora	21	2
tr|M9PCZ8|M9PCZ8_DROME,tr|Q9VJM5|Q9VJM5_DROME	Drosophilinae	23	2
tr|Q8MLS6|Q8MLS6_DROME,tr|Q9W1V0|Q9W1V0_DROME	Schizophora	21	2
tr|Q9VE13|Q9VE13_DROME,tr|F2FB81|F2FB81_DROME	Eukaryota	2	2
tr|Q9VY44|Q9VY44_DROME,tr|Q8SX38|Q8SX38_DROME	cellular organisms	1	2
tr|Q9W3X8|Q9W3X8_DROME,tr|Q9VVI1|Q9VVI1_DROME	cellular organisms	1	2
sp|Q9W440|THEM6_DROME,tr|Q9W439|Q9W439_DROME	cellular organisms	1	2
sp|P16905|KAPR1_DROME,sp|P81900|KAPR2_DROME	cellular organisms	1	2
sp|Q24338|ESC_DROME,tr|Q9VKD5|Q9VKD5_DROME	cellular organisms	1	2
tr|Q86NV3|Q86NV3_DROME,tr|Q9VSK1|Q9VSK1_DROME	cellular organisms	1	2
tr|Q8IQE7|Q8IQE7_DROME,tr|R9PY30|R9PY30_DROME	Drosophila melanogaster	28	2
tr|Q9VHK8|Q9VHK8_DROME,tr|Q8IRW0|Q8IRW0_DROME	Diptera	17	2
tr|Q9VJY1|Q9VJY1_DROME,tr|Q9VYI5|Q9VYI5_DROME	cellular organisms	1	2
tr|Q9W0J9|Q9W0J9_DROME,tr|Q8SXQ8|Q8SXQ8_DROME	cellular organisms	1	2
tr|A0A023GRW3|A0A023GRW3_DROME,tr|Q9VPY4|Q9VPY4_DROME	cellular organisms	1	2
tr|A0A0B4K7I2|A0A0B4K7I2_DROME,tr|A0A0B4K6W9|A0A0B4K6W9_DROME	cellular organisms	1	2
tr|A1ZBM4|A1ZBM4_DROME,tr|Q9VIX9|Q9VIX9_DROME	cellular organisms	1	2
tr|Q9VCC2|Q9VCC2_DROME,tr|Q9V3A8|Q9V3A8_DROME	cellular organisms	1	2
tr|Q9VPW6|Q9VPW6_DROME,tr|M9PCK0|M9PCK0_DROME	Bilateria	6	2
tr|Q9VXW3|Q9VXW3_DROME,tr|Q9VXW4|Q9VXW4_DROME	cellular organisms	1	2
tr|Q9VZ62|Q9VZ62_DROME,tr|Q9VZ61|Q9VZ61_DROME	Eukaryota	2	2
tr|A0A0B4KGA3|A0A0B4KGA3_DROME,tr|Q9VTK6|Q9VTK6_DROME	Pterygota	14	2
tr|A1ZA08|A1ZA08_DROME,tr|Q6IGD9|Q6IGD9_DROME	Drosophila	24	2
sp|M9MRD5|B9D2_DROME,sp|Q9VF59|B9D1_DROME	cellular organisms	1	2
sp|Q7K4V4|AKTP1_DROME,sp|A1ZBR5|AKTP2_DROME	cellular organisms	1	2
tr|Q960Q9|Q960Q9_DROME,tr|Q9W4V9|Q9W4V9_DROME	Schizophora	21	2
tr|Q9W592|Q9W592_DROME,tr|Q9VJ86|Q9VJ86_DROME	Eukaryota	2	2
tr|A1Z7U2|A1Z7U2_DROME,tr|Q9V3Q0|Q9V3Q0_DROME	Eukaryota	2	2
tr|X2JDZ1|X2JDZ1_DROME,tr|Q9VGQ8|Q9VGQ8_DROME	Eukaryota	2	2
tr|Q9VWF3|Q9VWF3_DROME,tr|Q9VWF0|Q9VWF0_DROME	Eukaryota	2	2
tr|Q9W135|Q9W135_DROME,tr|Q8T0D9|Q8T0D9_DROME	cellular organisms	1	2
tr|A1Z851|A1Z851_DROME,sp|P13002|ELF1_DROME	Eukaryota	2	2
sp|P20483|MPIP_DROME,sp|Q03019|TWINE_DROME	Eukaryota	2	2
tr|Q8IRI7|Q8IRI7_DROME,tr|M9PGM1|M9PGM1_DROME	Protostomia	7	2
sp|Q94523|SDHA_DROME,tr|Q8SX97|Q8SX97_DROME	cellular organisms	1	2
tr|Q9VND4|Q9VND4_DROME,tr|Q9VUE9|Q9VUE9_DROME	Pancrustacea	12	2
sp|Q9VVF3|OR74A_DROME,sp|Q9V3Q2|OR35A_DROME	Endopterygota	16	2
tr|Q9W282|Q9W282_DROME,tr|Q0E8K6|Q0E8K6_DROME	cellular organisms	1	2
tr|Q8MSI2|Q8MSI2_DROME,tr|O16158|O16158_DROME	cellular organisms	1	2
sp|Q9V4Q0|Y1339_DROME,sp|Q8INZ1|Y1750_DROME	Drosophila	24	2
tr|Q9VCB8|Q9VCB8_DROME,tr|Q8IPT2|Q8IPT2_DROME	cellular organisms	1	2
sp|Q9VR94|OB19A_DROME,sp|O02372|OB76A_DROME	Neoptera	15	2
tr|Q9VYL1|Q9VYL1_DROME,tr|Q9VQW0|Q9VQW0_DROME	cellular organisms	1	2
tr|Q9VZT9|Q9VZT9_DROME,tr|Q9W0L3|Q9W0L3_DROME	Schizophora	21	2
tr|A0A0B4K653|A0A0B4K653_DROME,tr|A0A0B4KGM5|A0A0B4KGM5_DROME	Eukaryota	2	2
tr|M9PI57|M9PI57_DROME,tr|Q9W3W0|Q9W3W0_DROME	cellular organisms	1	2
sp|P40798|STC_DROME,tr|Q9VZF2|Q9VZF2_DROME	Eukaryota	2	2
tr|Q0E8Q6|Q0E8Q6_DROME,tr|Q9VM61|Q9VM61_DROME	Eukaryota	2	2
sp|Q7JRP4|U605_DROME,tr|A1Z8I5|A1Z8I5_DROME	cellular organisms	1	2
tr|Q8IQJ2|Q8IQJ2_DROME,tr|Q7JQU5|Q7JQU5_DROME	Schizophora	21	2
tr|Q9VKV9|Q9VKV9_DROME,tr|Q9VC48|Q9VC48_DROME	cellular organisms	1	2
sp|Q9VZL7|GR63A_DROME,sp|Q9VPT1|GR21A_DROME	Pterygota	14	2
tr|O76896|O76896_DROME,tr|Q9VUM3|Q9VUM3_DROME	cellular organisms	1	2
sp|P07764|ALF_DROME,tr|Q9VBF5|Q9VBF5_DROME	cellular organisms	1	2
sp|P49858|CNI_DROME,tr|Q9VQL3|Q9VQL3_DROME	Eukaryota	2	2
tr|O97042|O97042_DROME,tr|A8JNG6|A8JNG6_DROME	Pancrustacea	12	2
tr|Q9VCU4|Q9VCU4_DROME,sp|Q8T045|RUMI_DROME	cellular organisms	1	2
sp|Q9VEZ3|MSPS_DROME,sp|Q9NBD7|CLASP_DROME	cellular organisms	1	2
tr|Q9VLW8|Q9VLW8_DROME,tr|Q9VJY9|Q9VJY9_DROME	cellular organisms	1	2
tr|Q9VN55|Q9VN55_DROME,tr|Q9VQ73|Q9VQ73_DROME	Eukaryota	2	2
tr|Q9VQ40|Q9VQ40_DROME,tr|Q9VL75|Q9VL75_DROME	cellular organisms	1	2
tr|Q9VQK4|Q9VQK4_DROME,tr|Q9VBL5|Q9VBL5_DROME	cellular organisms	1	2
tr|Q9W1T1|Q9W1T1_DROME,sp|P50887|RL22_DROME	cellular organisms	1	2
tr|A1Z8V5|A1Z8V5_DROME,tr|Q9VI32|Q9VI32_DROME	Neoptera	15	2
tr|A1ZAE9|A1ZAE9_DROME,sp|Q9W2M2|TREA_DROME	cellular organisms	1	2
sp|Q8IMU4|PNPH_DROME,sp|Q9V813|MTAP_DROME	cellular organisms	1	2
tr|Q8T419|Q8T419_DROME,tr|Q9W4J2|Q9W4J2_DROME	Neoptera	15	2
tr|Q9VBA8|Q9VBA8_DROME,tr|Q7JWP6|Q7JWP6_DROME	Schizophora	21	2
sp|Q9VJE4|RPB11_DROME,sp|Q9VIZ0|RPAC2_DROME	cellular organisms	1	2
tr|Q9VNX7|Q9VNX7_DROME,tr|Q9VED4|Q9VED4_DROME	Schizophora	21	2
tr|M9MRG9|M9MRG9_DROME,tr|Q8IPG8|Q8IPG8_DROME	melanogaster group	26	2
sp|Q24186|RS5A_DROME,sp|Q9VFE4|RS5B_DROME	cellular organisms	1	2
tr|Q7K1T1|Q7K1T1_DROME,sp|Q7K3L1|MARS_DROME	Eukaryota	2	2
tr|Q7KTW1|Q7KTW1_DROME,tr|Q9VNY8|Q9VNY8_DROME	Endopterygota	16	2
tr|Q9V9U7|Q9V9U7_DROME,tr|Q9VXY1|Q9VXY1_DROME	Eukaryota	2	2
tr|Q9VI57|Q9VI57_DROME,tr|Q9VRP4|Q9VRP4_DROME	cellular organisms	1	2
tr|Q9W0B8|Q9W0B8_DROME,sp|O62621|COPB2_DROME	cellular organisms	1	2
tr|A1Z8L5|A1Z8L5_DROME,tr|Q6IGP4|Q6IGP4_DROME	Drosophilinae	23	2
tr|Q9VE71|Q9VE71_DROME,tr|Q9VJD1|Q9VJD1_DROME	cellular organisms	1	2
tr|Q9VHE5|Q9VHE5_DROME,tr|Q9VBH8|Q9VBH8_DROME	cellular organisms	1	2
tr|Q9VHI1|Q9VHI1_DROME,tr|A1Z9G9|A1Z9G9_DROME	Eukaryota	2	2
tr|Q9VN86|Q9VN86_DROME,tr|Q9VG81|Q9VG81_DROME	cellular organisms	1	2
tr|Q9VNW7|Q9VNW7_DROME,tr|Q8IPN4|Q8IPN4_DROME	cellular organisms	1	2
sp|P47825|TAF4_DROME,tr|Q9VJP5|Q9VJP5_DROME	Eukaryota	2	2
sp|P49455|TPM4_DROME,sp|P09491|TPM2_DROME	cellular organisms	1	2
tr|Q6IHC8|Q6IHC8_DROME,tr|Q6IHC9|Q6IHC9_DROME	melanogaster group	26	2
tr|Q9VK58|Q9VK58_DROME,tr|Q9VK59|Q9VK59_DROME	Acalyptratae	22	2
sp|Q9VM65|FGOP2_DROME,tr|Q9VF68|Q9VF68_DROME	Metazoa	4	2
sp|Q9W3M2|DM7B_DROME,sp|Q9W3L5|DM7A_DROME	Drosophilinae	23	2
sp|Q27403|GCM_DROME,sp|Q9VLA2|GCM2_DROME	Eumetazoa	5	2
sp|Q8MSF5|RNK_DROME,tr|Q9W286|Q9W286_DROME	Opisthokonta	3	2
tr|Q9VIS5|Q9VIS5_DROME,tr|Q9VFE8|Q9VFE8_DROME	Bilateria	6	2
sp|Q9VQ57|DERL1_DROME,tr|Q9VEU2|Q9VEU2_DROME	cellular organisms	1	2
sp|O77264|RTCA_DROME,sp|P56175|RCL1_DROME	cellular organisms	1	2
sp|Q9VSZ6|QTRT2_DROME,sp|Q9VPY8|TGT_DROME	cellular organisms	1	2
sp|Q7KVS9|TRF41_DROME,sp|Q9VC07|TRF42_DROME	cellular organisms	1	2
sp|C0HKA1|RS14B_DROME,sp|C0HKA0|RS14A_DROME	cellular organisms	1	2
tr|E1JH43|E1JH43_DROME,tr|Q9VRE9|Q9VRE9_DROME	cellular organisms	1	2
tr|E1JHQ6|E1JHQ6_DROME,tr|A0A6H2EJK0|A0A6H2EJK0_DROME	cellular organisms	1	2
tr|M9NEW7|M9NEW7_DROME,tr|F7VJU4|F7VJU4_DROME	Schizophora	21	2
sp|Q24040|BGB_DROME,sp|Q24039|BRO_DROME	Metazoa	4	2
sp|Q4V5I9|SDF2A_DROME,sp|A1Z897|SDF2B_DROME	cellular organisms	1	2
tr|Q9VRA5|Q9VRA5_DROME,tr|Q6IGW6|Q6IGW6_DROME	Pancrustacea	12	2
tr|Q9VXQ6|Q9VXQ6_DROME,tr|E1JH10|E1JH10_DROME	cellular organisms	1	2
sp|Q9VXX8|RL371_DROME,sp|Q9W1U6|RL372_DROME	cellular organisms	1	2
tr|Q5U1B0|Q5U1B0_DROME,tr|Q9VXI1|Q9VXI1_DROME	cellular organisms	1	2
tr|Q86BA8|Q86BA8_DROME,tr|Q961W9|Q961W9_DROME	Acalyptratae	22	2
sp|Q94516|AT5F1_DROME,tr|Q9VU49|Q9VU49_DROME	cellular organisms	1	2
sp|Q9VIT0|PCNA2_DROME,sp|P17917|PCNA_DROME	cellular organisms	1	2
sp|Q9VKY8|SPS2_DROME,sp|O18373|SPS1_DROME	cellular organisms	1	2
tr|Q9VLI9|Q9VLI9_DROME,tr|Q9VA95|Q9VA95_DROME	cellular organisms	1	2
sp|Q8T3U2|RS23_DROME,sp|P10735|RT12_DROME	cellular organisms	1	2
tr|Q9VV00|Q9VV00_DROME,tr|Q8IQM9|Q8IQM9_DROME	cellular organisms	1	2
tr|M9PG80|M9PG80_DROME,tr|A0A0B4LH09|A0A0B4LH09_DROME	Eukaryota	2	2
sp|P19889|RLA0_DROME,tr|Q7K1Q7|Q7K1Q7_DROME	cellular organisms	1	2
sp|Q9VNE1|POLZ2_DROME,tr|Q9VRQ2|Q9VRQ2_DROME	cellular organisms	1	2
sp|P08928|LAM0_DROME,sp|Q03427|LAMC_DROME	cellular organisms	1	2
sp|P17336|CATA_DROME,tr|Q9VLI6|Q9VLI6_DROME	cellular organisms	1	2
tr|Q9VBH0|Q9VBH0_DROME,tr|Q7KVW9|Q7KVW9_DROME	Drosophilinae	23	2
tr|Q9VEL5|Q9VEL5_DROME,tr|Q9VEL4|Q9VEL4_DROME	Drosophilinae	23	2
sp|Q9VIK9|EFNMT_DROME,tr|Q9VQJ8|Q9VQJ8_DROME	cellular organisms	1	2
tr|Q9VJ64|Q9VJ64_DROME,tr|Q9VBE6|Q9VBE6_DROME	cellular organisms	1	2
tr|Q9VPC1|Q9VPC1_DROME,tr|A1ZAA9|A1ZAA9_DROME	cellular organisms	1	2
sp|Q9VAQ5|DIM1_DROME,sp|Q9VTM5|TFB1M_DROME	cellular organisms	1	2
tr|Q9VRD7|Q9VRD7_DROME,tr|Q9W398|Q9W398_DROME	Pterygota	14	2
tr|Q9W2S2|Q9W2S2_DROME,tr|Q9VEG5|Q9VEG5_DROME	cellular organisms	1	2
tr|Q7K0S5|Q7K0S5_DROME,tr|Q6NL44|Q6NL44_DROME	cellular organisms	1	2
tr|Q9VLL6|Q9VLL6_DROME,tr|Q9VVF5|Q9VVF5_DROME	Schizophora	21	2
tr|Q9VPQ7|Q9VPQ7_DROME,tr|Q86P97|Q86P97_DROME	cellular organisms	1	2
tr|Q9VVC9|Q9VVC9_DROME,sp|Q9VP47|TSR1_DROME	cellular organisms	1	2
sp|P20007|PCKG_DROME,tr|Q7JXB5|Q7JXB5_DROME	cellular organisms	1	2
tr|Q9VEQ2|Q9VEQ2_DROME,tr|Q9VEQ1|Q9VEQ1_DROME	cellular organisms	1	2
sp|Q9VLS1|KPBB_DROME,sp|Q9W391|KPBA_DROME	cellular organisms	1	2
tr|Q9VFE0|Q9VFE0_DROME,sp|Q9VTP4|R10AB_DROME	cellular organisms	1	2
tr|Q9VPW5|Q9VPW5_DROME,tr|Q9VKG0|Q9VKG0_DROME	Bilateria	6	2
sp|P05623|A70A_DROME,sp|P81160|DEJP_DROME	Sophophora	25	2
tr|Q9VT14|Q9VT14_DROME,tr|Q9VT16|Q9VT16_DROME	Eukaryota	2	2
sp|Q9VUR0|UFSP2_DROME,sp|Q4V6M7|UFSP1_DROME	Eukaryota	2	2
tr|Q9W455|Q9W455_DROME,tr|Q95RH3|Q95RH3_DROME	Schizophora	21	2
tr|X2JDF3|X2JDF3_DROME,tr|Q8IPJ1|Q8IPJ1_DROME	Neoptera	15	2
tr|Q8IMF0|Q8IMF0_DROME,tr|Q9W3R9|Q9W3R9_DROME	Eumetazoa	5	2
sp|Q8MQI6|ELOF1_DROME,tr|Q7KUN6|Q7KUN6_DROME	cellular organisms	1	2
tr|Q9VGX9|Q9VGX9_DROME,tr|Q95RF6|Q95RF6_DROME	Eukaryota	2	2
tr|Q9VII2|Q9VII2_DROME,tr|Q9VXD7|Q9VXD7_DROME	Schizophora	21	2
tr|Q9VT31|Q9VT31_DROME,tr|Q9VXK2|Q9VXK2_DROME	cellular organisms	1	2
tr|Q9VTJ5|Q9VTJ5_DROME,tr|M9NDR1|M9NDR1_DROME	cellular organisms	1	2
tr|Q9VX97|Q9VX97_DROME,tr|Q9VTI2|Q9VTI2_DROME	Neoptera	15	2
tr|Q9VZU1|Q9VZU1_DROME,tr|Q9VNS1|Q9VNS1_DROME	Protostomia	7	2
tr|Q9I7U1|Q9I7U1_DROME,tr|Q7JR72|Q7JR72_DROME	cellular organisms	1	2
sp|Q9VCI3|LSD1_DROME,sp|Q9VXY7|LSD2_DROME	cellular organisms	1	2
sp|Q9VWG3|RS10B_DROME,sp|Q9VB14|RS10A_DROME	cellular organisms	1	2
sp|P10180|CUT_DROME,sp|Q9NJB5|ONEC_DROME	cellular organisms	1	2
tr|Q7JVH0|Q7JVH0_DROME,sp|Q7K0F0|CC130_DROME	cellular organisms	1	2
tr|Q7K3P0|Q7K3P0_DROME,sp|Q7KN90|SYCC_DROME	cellular organisms	1	2
tr|Q9VF80|Q9VF80_DROME,tr|Q9VPW2|Q9VPW2_DROME	cellular organisms	1	2
tr|Q9VYA2|Q9VYA2_DROME,tr|Q9VYD2|Q9VYD2_DROME	cellular organisms	1	2
tr|A0A0B4LF36|A0A0B4LF36_DROME,tr|Q7JW00|Q7JW00_DROME	cellular organisms	1	2
tr|Q8MSB1|Q8MSB1_DROME,tr|Q9W2N5|Q9W2N5_DROME	cellular organisms	1	2
tr|Q8SXP1|Q8SXP1_DROME,tr|A1ZAR7|A1ZAR7_DROME	melanogaster group	26	2
tr|Q9VTF3|Q9VTF3_DROME,tr|Q9VTF1|Q9VTF1_DROME	melanogaster subgroup	27	2
tr|Q9VVF0|Q9VVF0_DROME,tr|Q9VX36|Q9VX36_DROME	cellular organisms	1	2
sp|Q9W4P5|VA0D1_DROME,sp|Q9VCQ3|VA0D2_DROME	cellular organisms	1	2
tr|F3YD80|F3YD80_DROME,tr|Q9VB64|Q9VB64_DROME	cellular organisms	1	2
sp|O96651|TOP3B_DROME,sp|Q9NG98|TOP3A_DROME	cellular organisms	1	2
sp|P41073|PEP_DROME,tr|Q9VT61|Q9VT61_DROME	Bilateria	6	2
tr|Q9VPR6|Q9VPR6_DROME,tr|Q9W2E9|Q9W2E9_DROME	cellular organisms	1	2
tr|Q9VT66|Q9VT66_DROME,sp|Q9VV43|TPPP_DROME	cellular organisms	1	2
tr|Q9W127|Q9W127_DROME,tr|Q9V9X3|Q9V9X3_DROME	cellular organisms	1	2
tr|A8DYM8|A8DYM8_DROME,tr|Q9W1Z4|Q9W1Z4_DROME	Eukaryota	2	2
sp|Q9W351|AAAS_DROME,tr|Q9VL33|Q9VL33_DROME	Eukaryota	2	2
tr|Q9VAW3|Q9VAW3_DROME,tr|Q7PLC7|Q7PLC7_DROME	cellular organisms	1	2
sp|Q27601|PUR1_DROME,tr|Q967S0|Q967S0_DROME	cellular organisms	1	2
tr|A0A0B4JCS8|A0A0B4JCS8_DROME,tr|A0A0B4K7L9|A0A0B4K7L9_DROME	Drosophilinae	23	2
tr|A0A6M3Q7I6|A0A6M3Q7I6_DROME,tr|A0A6H2EDS4|A0A6H2EDS4_DROME	Sophophora	25	2
tr|A1Z9P1|A1Z9P1_DROME,tr|Q0E910|Q0E910_DROME	Eumetazoa	5	2
tr|E1JHZ6|E1JHZ6_DROME,tr|B4ZJA3|B4ZJA3_DROME	melanogaster group	26	2
tr|Q9VWG2|Q9VWG2_DROME,tr|Q9VYI2|Q9VYI2_DROME	Eukaryota	2	2
tr|Q9W099|Q9W099_DROME,tr|Q9VNK8|Q9VNK8_DROME	Eukaryota	2	2
tr|Q9VMN4|Q9VMN4_DROME,tr|Q9VL16|Q9VL16_DROME	Eukaryota	2	2
tr|Q9W044|Q9W044_DROME,tr|Q9VWJ8|Q9VWJ8_DROME	Diptera	17	2
sp|O01352|DJ_DROME,tr|Q9VI51|Q9VI51_DROME	melanogaster group	26	2
tr|Q9VBF3|Q9VBF3_DROME,tr|A8JRD6|A8JRD6_DROME	cellular organisms	1	2
sp|Q94915|REG2_DROME,tr|Q9W4J7|Q9W4J7_DROME	cellular organisms	1	2
tr|Q95U38|Q95U38_DROME,tr|Q9V470|Q9V470_DROME	cellular organisms	1	2
tr|X2JAA3|X2JAA3_DROME,tr|Q9W039|Q9W039_DROME	Eukaryota	2	2
sp|P23792|DISC_DROME,tr|Q9VXJ5|Q9VXJ5_DROME	Bilateria	6	2
tr|Q76NR6|Q76NR6_DROME,tr|H8F4T3|H8F4T3_DROME	cellular organisms	1	2
sp|Q86BS6|METL_DROME,tr|A1ZAY5|A1ZAY5_DROME	cellular organisms	1	2
sp|Q9V4P1|ANLN_DROME,tr|Q9W1L2|Q9W1L2_DROME	cellular organisms	1	2
tr|Q9V9C8|Q9V9C8_DROME,tr|Q8T8Y5|Q8T8Y5_DROME	Metazoa	4	2
tr|Q9VBR4|Q9VBR4_DROME,tr|Q9V4E0|Q9V4E0_DROME	cellular organisms	1	2
tr|Q9VHN0|Q9VHN0_DROME,tr|Q8INQ3|Q8INQ3_DROME	Eumetazoa	5	2
tr|A1Z7K8|A1Z7K8_DROME,tr|Q9VV60|Q9VV60_DROME	cellular organisms	1	2
tr|Q8MLV2|Q8MLV2_DROME,tr|Q9VZK1|Q9VZK1_DROME	cellular organisms	1	2
sp|Q9V8W3|RABEP_DROME,tr|Q9VLB7|Q9VLB7_DROME	cellular organisms	1	2
tr|A1A6X5|A1A6X5_DROME,tr|A8JNH4|A8JNH4_DROME	melanogaster group	26	2
tr|Q8SXK2|Q8SXK2_DROME,sp|Q9VXN4|SYRC_DROME	cellular organisms	1	2
sp|Q9VVY3|GBS76_DROME,tr|Q9VUF3|Q9VUF3_DROME	cellular organisms	1	2
tr|Q9VXV4|Q9VXV4_DROME,tr|Q9VXF5|Q9VXF5_DROME	cellular organisms	1	2
tr|B7YZX3|B7YZX3_DROME,tr|E1JHL4|E1JHL4_DROME	Schizophora	21	2
sp|P40807|DCOR1_DROME,sp|P40808|DCOR2_DROME	cellular organisms	1	2
tr|Q8MSC8|Q8MSC8_DROME,tr|A8JR34|A8JR34_DROME	cellular organisms	1	2
tr|Q8SXH7|Q8SXH7_DROME,tr|Q9VX52|Q9VX52_DROME	Pterygota	14	2
sp|P22265|TSH_DROME,sp|Q9U3V5|TIPT_DROME	Protostomia	7	2
tr|Q8IRA1|Q8IRA1_DROME,tr|Q9VXU8|Q9VXU8_DROME	Eumetazoa	5	2
tr|Q9VD72|Q9VD72_DROME,sp|Q9VU87|VPS36_DROME	cellular organisms	1	2
sp|Q9W1N6|GR59E_DROME,sp|Q9W1N5|GR59F_DROME	Diptera	17	2
tr|Q9W3M4|Q9W3M4_DROME,tr|M9PC61|M9PC61_DROME	Bilateria	6	2
tr|A1Z7P5|A1Z7P5_DROME,tr|A0A6J3SHB9|A0A6J3SHB9_DROME	cellular organisms	1	2
sp|P40791|MEF2_DROME,sp|Q24535|SRF_DROME	cellular organisms	1	2
sp|P52656|T2AG_DROME,sp|Q9W5B9|T2AH_DROME	Eukaryota	2	2
tr|Q8INL3|Q8INL3_DROME,tr|Q9VGY2|Q9VGY2_DROME	cellular organisms	1	2
sp|Q9VUM0|MSH6_DROME,sp|P43248|MSH2_DROME	cellular organisms	1	2
tr|Q6ILD8|Q6ILD8_DROME,tr|A1Z8X1|A1Z8X1_DROME	Schizophora	21	2
tr|Q8IR82|Q8IR82_DROME,tr|Q9VP41|Q9VP41_DROME	Diptera	17	2
tr|Q9VBC0|Q9VBC0_DROME,tr|Q4V5R2|Q4V5R2_DROME	Brachycera	18	2
tr|Q9VKV0|Q9VKV0_DROME,tr|Q9VKU8|Q9VKU8_DROME	cellular organisms	1	2
tr|Q9W0F4|Q9W0F4_DROME,tr|Q9VM62|Q9VM62_DROME	cellular organisms	1	2
tr|Q7K4A1|Q7K4A1_DROME,tr|A1Z7N3|A1Z7N3_DROME	cellular organisms	1	2
tr|Q9VB53|Q9VB53_DROME,tr|Q9VB54|Q9VB54_DROME	Neoptera	15	2
tr|Q9VNU3|Q9VNU3_DROME,tr|Q9W4E4|Q9W4E4_DROME	Eukaryota	2	2
tr|Q9VUN8|Q9VUN8_DROME,sp|Q7JVE7|SWET1_DROME	cellular organisms	1	2
tr|A0A0B4KHK1|A0A0B4KHK1_DROME,sp|Q9VZF4|FBXW7_DROME	Eukaryota	2	2
tr|A0A6H2EIG2|A0A6H2EIG2_DROME,tr|Q9VJ23|Q9VJ23_DROME	Schizophora	21	2
sp|Q9V785|3BP5H_DROME,tr|Q8IR46|Q8IR46_DROME	Eukaryota	2	2
tr|Q9VRW7|Q9VRW7_DROME,tr|Q9VRW9|Q9VRW9_DROME	Pancrustacea	12	2
sp|P20478|GLNA2_DROME,sp|P20477|GLNA1_DROME	cellular organisms	1	2
tr|Q8IND7|Q8IND7_DROME,tr|A0A0B4KG77|A0A0B4KG77_DROME	Neoptera	15	2
tr|Q9VHT3|Q9VHT3_DROME,sp|Q9VCC0|CHRD1_DROME	cellular organisms	1	2
tr|Q9VZU8|Q9VZU8_DROME,tr|Q9VP06|Q9VP06_DROME	cellular organisms	1	2
sp|P92177|1433E_DROME,sp|P29310|1433Z_DROME	cellular organisms	1	2
tr|Q9VCN4|Q9VCN4_DROME,tr|Q9VES4|Q9VES4_DROME	cellular organisms	1	2
tr|Q9VFB5|Q9VFB5_DROME,tr|Q9VTL6|Q9VTL6_DROME	cellular organisms	1	2
tr|Q9W1A6|Q9W1A6_DROME,tr|Q9W131|Q9W131_DROME	Pterygota	14	2
tr|M9NEV9|M9NEV9_DROME,sp|Q7JX57|EMRE_DROME	Eumetazoa	5	2
sp|Q7JV70|ARC2_DROME,sp|Q7K1U0|ARC1_DROME	cellular organisms	1	2
tr|Q9VHA1|Q9VHA1_DROME,tr|X2JGL7|X2JGL7_DROME	cellular organisms	1	2
tr|Q9VR26|Q9VR26_DROME,sp|Q94535|U2AF1_DROME	cellular organisms	1	2
tr|Q9VX82|Q9VX82_DROME,tr|Q9VF28|Q9VF28_DROME	cellular organisms	1	2
tr|Q9VXR9|Q9VXR9_DROME,tr|Q9VGM4|Q9VGM4_DROME	cellular organisms	1	2
tr|A1Z933|A1Z933_DROME,tr|Q9VC53|Q9VC53_DROME	cellular organisms	1	2
tr|E0R7Q0|E0R7Q0_DROME,tr|A0A0B4LG22|A0A0B4LG22_DROME	melanogaster subgroup	27	2
tr|M9PE71|M9PE71_DROME,sp|P18489|SYB_DROME	Eukaryota	2	2
sp|P58961|GR47B_DROME,sp|Q9V969|GR57A_DROME	Brachycera	18	2
sp|Q27591|ITBN_DROME,sp|P11584|ITBX_DROME	cellular organisms	1	2
sp|Q7YZA2|Y7065_DROME,tr|Q9VBX4|Q9VBX4_DROME	Pancrustacea	12	2
tr|Q95V50|Q95V50_DROME,tr|Q9VL65|Q9VL65_DROME	Eukaryota	2	2
sp|Q9VGN7|EXD2_DROME,sp|Q9VE86|WRNXO_DROME	cellular organisms	1	2
sp|O46084|PGAM5_DROME,tr|Q9W173|Q9W173_DROME	cellular organisms	1	2
sp|Q3LHL9|WGE_DROME,tr|Q9VWC0|Q9VWC0_DROME	Eukaryota	2	2
sp|Q7KRW8|PRP39_DROME,sp|P25991|SUF_DROME	cellular organisms	1	2
tr|Q9VTM2|Q9VTM2_DROME,tr|Q9VFE9|Q9VFE9_DROME	cellular organisms	1	2
tr|Q9W122|Q9W122_DROME,sp|Q8MPP3|D2MP_DROME	cellular organisms	1	2
tr|Q9Y171|Q9Y171_DROME,tr|Q9VST8|Q9VST8_DROME	cellular organisms	1	2
tr|Q9VMB9|Q9VMB9_DROME,tr|Q9VMB8|Q9VMB8_DROME	cellular organisms	1	2
tr|Q8SY34|Q8SY34_DROME,tr|M9NEB2|M9NEB2_DROME	Eukaryota	2	2
tr|Q9VIF2|Q9VIF2_DROME,tr|Q9VIE9|Q9VIE9_DROME	cellular organisms	1	2
tr|Q9VJ31|Q9VJ31_DROME,tr|Q9VJ32|Q9VJ32_DROME	cellular organisms	1	2
tr|Q9VJF6|Q9VJF6_DROME,tr|Q9VXE2|Q9VXE2_DROME	Drosophilinae	23	2
sp|Q9VWD6|OSGP2_DROME,sp|Q9VV41|OSGEP_DROME	cellular organisms	1	2
tr|A0A0B4JDG3|A0A0B4JDG3_DROME,tr|A0A0B4LHI2|A0A0B4LHI2_DROME	Diptera	17	2
tr|Q9V3Z4|Q9V3Z4_DROME,sp|Q9V345|CSN4_DROME	cellular organisms	1	2
tr|Q9VHF0|Q9VHF0_DROME,tr|Q9VRD9|Q9VRD9_DROME	cellular organisms	1	2
tr|A1ZAQ6|A1ZAQ6_DROME,tr|Q9VCB9|Q9VCB9_DROME	Eukaryota	2	2
tr|C9QP99|C9QP99_DROME,tr|Q4V477|Q4V477_DROME	Acalyptratae	22	2
tr|Q9VLC4|Q9VLC4_DROME,tr|Q9W4J4|Q9W4J4_DROME	cellular organisms	1	2
tr|X2JJ74|X2JJ74_DROME,tr|X2JEB1|X2JEB1_DROME	Brachycera	18	2
sp|O61491|FLOT1_DROME,sp|O61492|FLOT2_DROME	cellular organisms	1	2
tr|Q9VA42|Q9VA42_DROME,tr|Q9VA41|Q9VA41_DROME	Eumetazoa	5	2
sp|Q9VMU8|SENJU_DROME,tr|O76865|O76865_DROME	cellular organisms	1	2
sp|Q9VGP6|PFD3_DROME,tr|Q8T965|Q8T965_DROME	cellular organisms	1	2
tr|A0A0B4KH20|A0A0B4KH20_DROME,tr|Q9V3B8|Q9V3B8_DROME	Eumetazoa	5	2
tr|Q9VIE0|Q9VIE0_DROME,tr|B7YZH2|B7YZH2_DROME	Metazoa	4	2
tr|Q9VQ35|Q9VQ35_DROME,sp|Q9VFB2|RT10_DROME	Opisthokonta	3	2
tr|Q9VWT2|Q9VWT2_DROME,tr|E1JIH4|E1JIH4_DROME	Diptera	17	2
tr|A8DYL7|A8DYL7_DROME,tr|A8DYL6|A8DYL6_DROME	Drosophila	24	2
sp|O18405|SURF4_DROME,tr|Q9VKN4|Q9VKN4_DROME	cellular organisms	1	2
tr|Q9U4F8|Q9U4F8_DROME,tr|Q9VK44|Q9VK44_DROME	cellular organisms	1	2
tr|Q9VAA7|Q9VAA7_DROME,tr|A8JRG8|A8JRG8_DROME	Opisthokonta	3	2
sp|Q9VZ49|ENDOU_DROME,tr|Q9VF14|Q9VF14_DROME	cellular organisms	1	2
tr|Q9VZW3|Q9VZW3_DROME,tr|Q9W542|Q9W542_DROME	Eukaryota	2	2
tr|Q8INT9|Q8INT9_DROME,tr|Q9VZC0|Q9VZC0_DROME	Schizophora	21	2
tr|Q9VLD7|Q9VLD7_DROME,sp|Q9VLD6|BOREA_DROME	Endopterygota	16	2
tr|A4V362|A4V362_DROME,tr|Q7K3M9|Q7K3M9_DROME	cellular organisms	1	2
tr|B3DMV2|B3DMV2_DROME,tr|Q7KW26|Q7KW26_DROME	Acalyptratae	22	2
tr|Q7K4M9|Q7K4M9_DROME,tr|A0A0B4KFB5|A0A0B4KFB5_DROME	Eukaryota	2	2
tr|A1ZAC4|A1ZAC4_DROME,tr|Q9VWS8|Q9VWS8_DROME	cellular organisms	1	2
tr|Q9VCI4|Q9VCI4_DROME,tr|Q9VDB7|Q9VDB7_DROME	Eukaryota	2	2
tr|Q9VI66|Q9VI66_DROME,tr|Q8INT0|Q8INT0_DROME	Pterygota	14	2
tr|Q9Y164|Q9Y164_DROME,tr|Q9GU50|Q9GU50_DROME	cellular organisms	1	2
tr|Q7JXG2|Q7JXG2_DROME,tr|A0A0B4K8A4|A0A0B4K8A4_DROME	Drosophilinae	23	2
tr|Q9VNJ3|Q9VNJ3_DROME,tr|A2VEQ4|A2VEQ4_DROME	Schizophora	21	2
sp|P37193|ADXH1_DROME,sp|Q8SZA8|ADXH2_DROME	cellular organisms	1	2
sp|Q7K4W1|CDKAL_DROME,sp|Q9VGZ1|CK5P1_DROME	cellular organisms	1	2
tr|Q9VJX8|Q9VJX8_DROME,tr|Q9VKD2|Q9VKD2_DROME	cellular organisms	1	2
tr|Q8IRF2|Q8IRF2_DROME,tr|Q8IRF1|Q8IRF1_DROME	Schizophora	21	2
tr|Q8MLT8|Q8MLT8_DROME,tr|Q9W2K0|Q9W2K0_DROME	Drosophilinae	23	2
tr|Q9W3E0|Q9W3E0_DROME,tr|M9MSF6|M9MSF6_DROME	Schizophora	21	2
tr|Q9VCQ2|Q9VCQ2_DROME,sp|Q9VPE4|VMA21_DROME	Protostomia	7	2
tr|Q8IN05|Q8IN05_DROME,tr|Q9VS85|Q9VS85_DROME	cellular organisms	1	2
tr|Q9W1E9|Q9W1E9_DROME,tr|Q7K3U4|Q7K3U4_DROME	cellular organisms	1	2
tr|Q7K519|Q7K519_DROME,tr|Q9VHJ4|Q9VHJ4_DROME	cellular organisms	1	2
tr|Q9VK20|Q9VK20_DROME,tr|A1ZAD7|A1ZAD7_DROME	cellular organisms	1	2
tr|Q9VU35|Q9VU35_DROME,tr|Q9VFN5|Q9VFN5_DROME	cellular organisms	1	2
tr|Q9VZ39|Q9VZ39_DROME,tr|Q9VZ38|Q9VZ38_DROME	Schizophora	21	2
tr|Q9W560|Q9W560_DROME,tr|Q4V5I6|Q4V5I6_DROME	melanogaster group	26	2
tr|A8DY65|A8DY65_DROME,tr|Q86NX3|Q86NX3_DROME	cellular organisms	1	2
tr|Q9VJI1|Q9VJI1_DROME,sp|P19967|CYB5R_DROME	cellular organisms	1	2
tr|M9MRX4|M9MRX4_DROME,tr|Q0KIE7|Q0KIE7_DROME	Eumetazoa	5	2
tr|Q7K127|Q7K127_DROME,tr|Q9VL27|Q9VL27_DROME	cellular organisms	1	2
tr|Q8IPK2|Q8IPK2_DROME,tr|Q9W2M9|Q9W2M9_DROME	cellular organisms	1	2
sp|Q24312|EWG_DROME,tr|Q9VL20|Q9VL20_DROME	Metazoa	4	2
tr|Q9VMV5|Q9VMV5_DROME,sp|P08120|CO4A1_DROME	cellular organisms	1	2
tr|Q9W438|Q9W438_DROME,sp|Q9VV72|MINP1_DROME	cellular organisms	1	2
tr|Q7K2J4|Q7K2J4_DROME,tr|Q9VT01|Q9VT01_DROME	Bilateria	6	2
tr|Q86BI3|Q86BI3_DROME,sp|Q9VG73|ILF2_DROME	cellular organisms	1	2
tr|Q9VAW8|Q9VAW8_DROME,tr|Q24404|Q24404_DROME	Diptera	17	2
sp|Q9VT92|OR67D_DROME,sp|Q9VNK9|OR83C_DROME	Endopterygota	16	2
tr|Q9VXV1|Q9VXV1_DROME,tr|Q8MLW4|Q8MLW4_DROME	cellular organisms	1	2
sp|P04657|CYC1_DROME,sp|P84029|CYC2_DROME	cellular organisms	1	2
sp|Q9V3P6|PSMD1_DROME,tr|Q9VW54|Q9VW54_DROME	cellular organisms	1	2
tr|Q9VWT8|Q9VWT8_DROME,tr|Q9VWT7|Q9VWT7_DROME	Endopterygota	16	2
sp|Q9W3C7|PPT1_DROME,sp|Q9VKH6|PPT2_DROME	cellular organisms	1	2
tr|Q9W5Q1|Q9W5Q1_DROME,tr|Q9V7W9|Q9V7W9_DROME	cellular organisms	1	2
tr|Q9VHJ3|Q9VHJ3_DROME,tr|A0A0B4K7S6|A0A0B4K7S6_DROME	Bilateria	6	2
sp|Q9VI93|RN_DROME,sp|Q9VDZ3|SQZ_DROME	Protostomia	7	2
tr|Q9VXK8|Q9VXK8_DROME,tr|Q9VJA5|Q9VJA5_DROME	Opisthokonta	3	2
sp|Q7M3M8|CAS_DROME,tr|Q9VTJ3|Q9VTJ3_DROME	cellular organisms	1	2
tr|Q9VUU7|Q9VUU7_DROME,tr|Q9VUU8|Q9VUU8_DROME	Opisthokonta	3	2
tr|A1A714|A1A714_DROME,tr|M9PD30|M9PD30_DROME	cellular organisms	1	2
tr|Q9VAQ9|Q9VAQ9_DROME,sp|Q9VB46|APMAP_DROME	cellular organisms	1	2
sp|P08111|L2GL_DROME,tr|Q9VYK6|Q9VYK6_DROME	cellular organisms	1	2
sp|Q7K4N3|NCBP1_DROME,tr|Q4V551|Q4V551_DROME	Eukaryota	2	2
sp|Q8MMF9|OB57D_DROME,sp|Q9V938|OB57E_DROME	Acalyptratae	22	2
tr|Q9VAS9|Q9VAS9_DROME,tr|Q9Y1T2|Q9Y1T2_DROME	cellular organisms	1	2
tr|A0A0B4JCV0|A0A0B4JCV0_DROME	Drosophila	24	1
tr|A0A6H2EJ23|A0A6H2EJ23_DROME	Drosophila melanogaster	28	1
tr|A1Z7K4|A1Z7K4_DROME	Schizophora	21	1
tr|A8JQZ1|A8JQZ1_DROME	Drosophila	24	1
tr|B7Z0J4|B7Z0J4_DROME	Eukaryota	2	1
tr|E1JIF0|E1JIF0_DROME	Drosophilinae	23	1
tr|M9NDA3|M9NDA3_DROME	Eukaryota	2	1
tr|M9PFK5|M9PFK5_DROME	cellular organisms	1	1
tr|M9PHH0|M9PHH0_DROME	cellular organisms	1	1
sp|O16011|MBL_DROME	Eukaryota	2	1
sp|P36179|2AAA_DROME	cellular organisms	1	1
tr|Q0IGQ2|Q0IGQ2_DROME	Pterygota	14	1
tr|Q1RKX9|Q1RKX9_DROME	Drosophilinae	23	1
tr|Q7JUY8|Q7JUY8_DROME	Eukaryota	2	1
tr|Q7JYM7|Q7JYM7_DROME	Eumetazoa	5	1
tr|Q7K1C5|Q7K1C5_DROME	Eukaryota	2	1
tr|Q7KIS4|Q7KIS4_DROME	Eukaryota	2	1
tr|Q7KUD4|Q7KUD4_DROME	cellular organisms	1	1
tr|Q7PLL6|Q7PLL6_DROME	cellular organisms	1	1
tr|Q8INH8|Q8INH8_DROME	Neoptera	15	1
tr|Q8IPI9|Q8IPI9_DROME	Drosophila	24	1
tr|Q8T0N5|Q8T0N5_DROME	cellular organisms	1	1
tr|Q95SH7|Q95SH7_DROME	Eumetazoa	5	1
sp|Q9V3N8|THG1_DROME	cellular organisms	1	1
sp|Q9V9A7|MCCB_DROME	cellular organisms	1	1
tr|Q9VEW3|Q9VEW3_DROME	Pterygota	14	1
tr|Q9VEY5|Q9VEY5_DROME	Bilateria	6	1
tr|Q9VFA0|Q9VFA0_DROME	cellular organisms	1	1
tr|Q9VNB1|Q9VNB1_DROME	Drosophilinae	23	1
tr|Q9VRK2|Q9VRK2_DROME	Schizophora	21	1
sp|Q9VTJ4|FUCO_DROME	cellular organisms	1	1
tr|Q9VTZ4|Q9VTZ4_DROME	cellular organisms	1	1
tr|Q9VUK1|Q9VUK1_DROME	Drosophila	24	1
tr|Q9VUL6|Q9VUL6_DROME	Brachycera	18	1
sp|Q9VVN2|RT26_DROME	Bilateria	6	1
tr|Q9VVS6|Q9VVS6_DROME	cellular organisms	1	1
tr|Q9VW42|Q9VW42_DROME	Endopterygota	16	1
tr|Q9W009|Q9W009_DROME	Schizophora	21	1
tr|Q9W1I6|Q9W1I6_DROME	cellular organisms	1	1
tr|Q9W4D1|Q9W4D1_DROME	Eukaryota	2	1
tr|A0A0B4KFK5|A0A0B4KFK5_DROME	melanogaster group	26	1
tr|A0A0B4KGY8|A0A0B4KGY8_DROME	Protostomia	7	1
tr|A0A126GUS8|A0A126GUS8_DROME	Drosophila melanogaster	28	1
tr|A1Z917|A1Z917_DROME	Bilateria	6	1
tr|A8DYK8|A8DYK8_DROME	Drosophilinae	23	1
sp|A8DYY6|SCHI1_DROME	Bilateria	6	1
tr|C0PV00|C0PV00_DROME	Schizophora	21	1
tr|F3YD86|F3YD86_DROME	melanogaster group	26	1
sp|G5CKU5|RYA_DROME	Diptera	17	1
sp|O17445|RL15_DROME	cellular organisms	1	1
tr|Q4V3L3|Q4V3L3_DROME	melanogaster group	26	1
tr|Q6IDE2|Q6IDE2_DROME	Arthropoda	10	1
tr|Q6NP72|Q6NP72_DROME	Eumetazoa	5	1
tr|Q7KMP8|Q7KMP8_DROME	Eukaryota	2	1
tr|Q7KUN9|Q7KUN9_DROME	Acalyptratae	22	1
tr|Q8IRB2|Q8IRB2_DROME	melanogaster group	26	1
tr|Q8IRP3|Q8IRP3_DROME	Drosophilinae	23	1
tr|Q8MS38|Q8MS38_DROME	Bilateria	6	1
tr|Q8MSS7|Q8MSS7_DROME	cellular organisms	1	1
tr|Q8SYM0|Q8SYM0_DROME	Drosophila melanogaster	28	1
tr|Q961U0|Q961U0_DROME	Eukaryota	2	1
tr|Q9I7W4|Q9I7W4_DROME	Drosophilinae	23	1
sp|Q9V460|SPT5H_DROME	cellular organisms	1	1
tr|Q9V9U9|Q9V9U9_DROME	Eumetazoa	5	1
tr|Q9VEM0|Q9VEM0_DROME	cellular organisms	1	1
sp|Q9VF27|NDUS8_DROME	cellular organisms	1	1
tr|Q9VH13|Q9VH13_DROME	Pancrustacea	12	1
sp|Q9VKV5|CD2B2_DROME	Eukaryota	2	1
sp|Q9VQ56|ERM_DROME	Eumetazoa	5	1
tr|Q9VQR2|Q9VQR2_DROME	Eukaryota	2	1
tr|Q9VUM2|Q9VUM2_DROME	Eukaryota	2	1
tr|Q9VUZ8|Q9VUZ8_DROME	cellular organisms	1	1
tr|Q9VVF4|Q9VVF4_DROME	Eukaryota	2	1
tr|Q9VW61|Q9VW61_DROME	Opisthokonta	3	1
sp|Q9VYV5|FUT8_DROME	Eukaryota	2	1
tr|Q9W3F5|Q9W3F5_DROME	Opisthokonta	3	1
sp|Q9W4K2|Y3556_DROME	Eumetazoa	5	1
tr|Q9Y109|Q9Y109_DROME	Eukaryota	2	1
tr|A0A0B4JCV9|A0A0B4JCV9_DROME	Sophophora	25	1
tr|A0A6H2EE55|A0A6H2EE55_DROME	Pterygota	14	1
tr|F0JAR8|F0JAR8_DROME	Drosophilinae	23	1
sp|P25822|PUM_DROME	Eukaryota	2	1
sp|P48591|RIR1_DROME	cellular organisms	1	1
sp|P50535|MSL1_DROME	Bilateria	6	1
sp|P82701|IM18_DROME	Sophophora	25	1
tr|Q0KHZ6|Q0KHZ6_DROME	cellular organisms	1	1
tr|Q6NP91|Q6NP91_DROME	Eukaryota	2	1
sp|Q7K3D8|DMAP1_DROME	cellular organisms	1	1
tr|Q7K533|Q7K533_DROME	Drosophila	24	1
sp|Q7KU86|URM1_DROME	cellular organisms	1	1
sp|Q8INF7|DAAF5_DROME	Eukaryota	2	1
tr|Q8INW1|Q8INW1_DROME	Drosophilinae	23	1
tr|Q8IPB0|Q8IPB0_DROME	Drosophila	24	1
sp|Q9V468|Y9776_DROME	Bilateria	6	1
tr|Q9VE97|Q9VE97_DROME	Endopterygota	16	1
tr|Q9VFL8|Q9VFL8_DROME	Schizophora	21	1
tr|Q9VJT4|Q9VJT4_DROME	Brachycera	18	1
tr|Q9VM59|Q9VM59_DROME	Eukaryota	2	1
tr|Q9VM72|Q9VM72_DROME	Eukaryota	2	1
tr|Q9VMB5|Q9VMB5_DROME	Schizophora	21	1
tr|Q9VQP5|Q9VQP5_DROME	melanogaster group	26	1
tr|Q9VRC3|Q9VRC3_DROME	Schizophora	21	1
tr|Q9VUI0|Q9VUI0_DROME	Drosophilinae	23	1
tr|Q9VUP6|Q9VUP6_DROME	Drosophila	24	1
tr|Q9VUV6|Q9VUV6_DROME	cellular organisms	1	1
tr|Q9VVK3|Q9VVK3_DROME	Bilateria	6	1
tr|Q9VWD7|Q9VWD7_DROME	Neoptera	15	1
tr|A0A0B4LFF6|A0A0B4LFF6_DROME	Neoptera	15	1
tr|A0A0C4DHH2|A0A0C4DHH2_DROME	Drosophilinae	23	1
tr|A0A1W5PXH3|A0A1W5PXH3_DROME	Metazoa	4	1
tr|A1ZBX0|A1ZBX0_DROME	Eukaryota	2	1
tr|F0JAT6|F0JAT6_DROME	Drosophilinae	23	1
tr|M9NFF9|M9NFF9_DROME	Eukaryota	2	1
tr|M9NGF1|M9NGF1_DROME	Sophophora	25	1
tr|M9PBB0|M9PBB0_DROME	melanogaster group	26	1
tr|M9PBB7|M9PBB7_DROME	Drosophila	24	1
sp|O76927|RS21_DROME	cellular organisms	1	1
sp|O77460|IPYR_DROME	cellular organisms	1	1
sp|P10552|FMRF_DROME	Schizophora	21	1
sp|Q04164|SAS_DROME	Bilateria	6	1
tr|Q2MGK7|Q2MGK7_DROME	Pancrustacea	12	1
sp|Q7K1V5|JAGN_DROME	Eumetazoa	5	1
tr|Q7KUB3|Q7KUB3_DROME	Arthropoda	10	1
tr|Q7PLI0|Q7PLI0_DROME	Eukaryota	2	1
tr|Q86B99|Q86B99_DROME	cellular organisms	1	1
tr|Q8IMM2|Q8IMM2_DROME	melanogaster group	26	1
tr|Q8IPT0|Q8IPT0_DROME	Eukaryota	2	1
tr|Q8MTA6|Q8MTA6_DROME	Drosophila	24	1
sp|Q9VAC8|SAS6_DROME	Opisthokonta	3	1
tr|Q9VB49|Q9VB49_DROME	Diptera	17	1
tr|Q9VD14|Q9VD14_DROME	Bilateria	6	1
sp|Q9VFS2|NINAB_DROME	cellular organisms	1	1
tr|Q9VFU3|Q9VFU3_DROME	Drosophilinae	23	1
sp|Q9VKH0|COG8_DROME	Eukaryota	2	1
sp|Q9VMA2|GALT_DROME	cellular organisms	1	1
tr|Q9VMT4|Q9VMT4_DROME	Eukaryota	2	1
tr|Q9VNI5|Q9VNI5_DROME	Bilateria	6	1
tr|Q9VNS4|Q9VNS4_DROME	Drosophila melanogaster	28	1
tr|Q9VPH4|Q9VPH4_DROME	cellular organisms	1	1
tr|Q9VPT9|Q9VPT9_DROME	cellular organisms	1	1
sp|Q9VPW1|ASTE_DROME	cellular organisms	1	1
tr|Q9VQ78|Q9VQ78_DROME	cellular organisms	1	1
tr|Q9VSD8|Q9VSD8_DROME	cellular organisms	1	1
tr|Q9VV20|Q9VV20_DROME	Sophophora	25	1
tr|Q9VY91|Q9VY91_DROME	cellular organisms	1	1
tr|Q9W2R4|Q9W2R4_DROME	Bilateria	6	1
tr|Q9W3S3|Q9W3S3_DROME	Bilateria	6	1
tr|Q9W437|Q9W437_DROME	cellular organisms	1	1
tr|A0A0B4K878|A0A0B4K878_DROME	Schizophora	21	1
tr|A0A0B4KF86|A0A0B4KF86_DROME	cellular organisms	1	1
tr|A0A0B4LIJ3|A0A0B4LIJ3_DROME	Neoptera	15	1
tr|A0A6H2EED7|A0A6H2EED7_DROME	Sophophora	25	1
tr|A0A6M3Q9I2|A0A6M3Q9I2_DROME	cellular organisms	1	1
tr|A0A6M3QAV0|A0A6M3QAV0_DROME	Drosophilinae	23	1
tr|A1Z8I0|A1Z8I0_DROME	Eukaryota	2	1
tr|E1JHX0|E1JHX0_DROME	Schizophora	21	1
tr|E1JIG6|E1JIG6_DROME	Diptera	17	1
sp|P29327|RS6_DROME	cellular organisms	1	1
sp|P41375|IF2B_DROME	cellular organisms	1	1
tr|Q0E8J0|Q0E8J0_DROME	Bilateria	6	1
sp|Q27934|PHYL_DROME	Diptera	17	1
tr|Q7JN06|Q7JN06_DROME	Arthropoda	10	1
sp|Q7JVL3|PRP38_DROME	cellular organisms	1	1
tr|Q7K4Y8|Q7K4Y8_DROME	cellular organisms	1	1
tr|Q9V3H5|Q9V3H5_DROME	Metazoa	4	1
sp|Q9V719|SIN1_DROME	Eukaryota	2	1
sp|Q9VAU9|ZN330_DROME	cellular organisms	1	1
tr|Q9VD32|Q9VD32_DROME	Drosophilinae	23	1
sp|Q9VJ29|TNG6_DROME	Eukaryota	2	1
tr|Q9VL03|Q9VL03_DROME	Drosophila	24	1
tr|Q9VLM7|Q9VLM7_DROME	Bilateria	6	1
tr|Q9VZB1|Q9VZB1_DROME	Drosophila	24	1
sp|Q9W0C7|OPI10_DROME	cellular organisms	1	1
sp|Q9W0G6|MSD5_DROME	Schizophora	21	1
tr|Q9W4B7|Q9W4B7_DROME	Schizophora	21	1
sp|Q9W596|FUTSC_DROME	Bilateria	6	1
sp|Q9XZ34|RIF1_DROME	Eumetazoa	5	1
tr|X2JD14|X2JD14_DROME	Bilateria	6	1
tr|A0A0B4K7B4|A0A0B4K7B4_DROME	Drosophilinae	23	1
tr|A0A0B4LHJ2|A0A0B4LHJ2_DROME	melanogaster group	26	1
tr|A1A6X2|A1A6X2_DROME	Pancrustacea	12	1
tr|A1Z8W1|A1Z8W1_DROME	Brachycera	18	1
sp|A1ZB91|DAAF3_DROME	cellular organisms	1	1
tr|E1JGR3|E1JGR3_DROME	Arthropoda	10	1
sp|O46106|NOI_DROME	cellular organisms	1	1
sp|P55830|RS3A_DROME	cellular organisms	1	1
sp|Q24459|PCL_DROME	Eukaryota	2	1
tr|Q6IGM9|Q6IGM9_DROME	Eukaryota	2	1
tr|Q7K2Q5|Q7K2Q5_DROME	Schizophora	21	1
tr|Q8INY9|Q8INY9_DROME	melanogaster group	26	1
tr|Q8IP62|Q8IP62_DROME	Eumetazoa	5	1
sp|Q8MT08|DRC4_DROME	cellular organisms	1	1
sp|Q8T8R1|CNBP_DROME	Schizophora	21	1
tr|Q9V9Z4|Q9V9Z4_DROME	Endopterygota	16	1
tr|Q9VC39|Q9VC39_DROME	Neoptera	15	1
tr|Q9VDS3|Q9VDS3_DROME	Neoptera	15	1
tr|Q9VDZ9|Q9VDZ9_DROME	Schizophora	21	1
tr|Q9VH65|Q9VH65_DROME	Diptera	17	1
sp|Q9VH89|DALMA_DROME	Brachycera	18	1
tr|Q9VM45|Q9VM45_DROME	Diptera	17	1
tr|Q9VMU2|Q9VMU2_DROME	cellular organisms	1	1
sp|Q9VMW7|ITPA_DROME	cellular organisms	1	1
tr|Q9VPX4|Q9VPX4_DROME	cellular organisms	1	1
sp|Q9VPY0|INT14_DROME	Eukaryota	2	1
tr|Q9VQI1|Q9VQI1_DROME	Eumetazoa	5	1
sp|Q9VQS5|IFT57_DROME	cellular organisms	1	1
tr|Q9VR13|Q9VR13_DROME	melanogaster subgroup	27	1
sp|Q9VR35|MXT_DROME	Protostomia	7	1
tr|Q9VTA8|Q9VTA8_DROME	Drosophilinae	23	1
tr|Q9VUJ9|Q9VUJ9_DROME	melanogaster group	26	1
tr|Q9VVH6|Q9VVH6_DROME	melanogaster group	26	1
tr|Q9VX72|Q9VX72_DROME	Sophophora	25	1
sp|Q9VXG1|HANG_DROME	Endopterygota	16	1
sp|Q9VXK6|IF5_DROME	cellular organisms	1	1
tr|Q9VXX0|Q9VXX0_DROME	Drosophilinae	23	1
sp|Q9VZD8|THUM1_DROME	cellular organisms	1	1
tr|Q9W0S6|Q9W0S6_DROME	cellular organisms	1	1
tr|Q9W3K6|Q9W3K6_DROME	Eukaryota	2	1
tr|Q9W511|Q9W511_DROME	Drosophila	24	1
tr|A0A0B4KEE7|A0A0B4KEE7_DROME	cellular organisms	1	1
sp|A1Z8X3|RTTN_DROME	Bilateria	6	1
tr|A1ZB49|A1ZB49_DROME	Sophophora	25	1
tr|A8E795|A8E795_DROME	melanogaster group	26	1
tr|B4F613|B4F613_DROME	Endopterygota	16	1
sp|B7Z073|SOSSC_DROME	Eumetazoa	5	1
tr|Q0E9N4|Q0E9N4_DROME	Eukaryota	2	1
sp|Q24211|STNA_DROME	Pancrustacea	12	1
sp|Q24492|RFA1_DROME	cellular organisms	1	1
sp|Q7JRE4|MAN1_DROME	Metazoa	4	1
tr|Q7KTX1|Q7KTX1_DROME	Drosophilinae	23	1
tr|Q8SXV9|Q8SXV9_DROME	Drosophilinae	23	1
sp|Q9VAN6|SLBP_DROME	cellular organisms	1	1
tr|Q9VF09|Q9VF09_DROME	Drosophilinae	23	1
sp|Q9VFS5|PP4R3_DROME	cellular organisms	1	1
tr|Q9VGH0|Q9VGH0_DROME	Eukaryota	2	1
tr|Q9VGH2|Q9VGH2_DROME	Bilateria	6	1
sp|Q9VHY5|TAF7_DROME	Eukaryota	2	1
tr|Q9VJF8|Q9VJF8_DROME	Drosophila	24	1
sp|Q9VN19|GET4_DROME	Eukaryota	2	1
tr|Q9VRD2|Q9VRD2_DROME	melanogaster group	26	1
sp|Q9VS38|MED4_DROME	Eukaryota	2	1
tr|Q9VSZ5|Q9VSZ5_DROME	cellular organisms	1	1
tr|Q9VV12|Q9VV12_DROME	Sophophora	25	1
tr|Q9VXT6|Q9VXT6_DROME	cellular organisms	1	1
tr|Q9VYI8|Q9VYI8_DROME	melanogaster group	26	1
tr|Q9VYW3|Q9VYW3_DROME	Eukaryota	2	1
tr|Q9VZK7|Q9VZK7_DROME	Neoptera	15	1
tr|Q9W3B8|Q9W3B8_DROME	Protostomia	7	1
tr|Q9W5A6|Q9W5A6_DROME	Drosophilinae	23	1
tr|A8DYT6|A8DYT6_DROME	Eumetazoa	5	1
tr|M9PG65|M9PG65_DROME	melanogaster group	26	1
sp|O46227|A33A_DROME	melanogaster subgroup	27	1
sp|Q00637|SODM_DROME	cellular organisms	1	1
tr|Q4V5M2|Q4V5M2_DROME	melanogaster subgroup	27	1
tr|Q7JR82|Q7JR82_DROME	Eukaryota	2	1
tr|Q7JVK6|Q7JVK6_DROME	cellular organisms	1	1
tr|Q7KTW4|Q7KTW4_DROME	Neoptera	15	1
tr|Q8IMZ6|Q8IMZ6_DROME	melanogaster group	26	1
tr|Q8IP75|Q8IP75_DROME	Drosophila	24	1
tr|Q8IQ73|Q8IQ73_DROME	Pancrustacea	12	1
tr|Q8MLV0|Q8MLV0_DROME	melanogaster group	26	1
sp|Q8MLV1|LBR_DROME	cellular organisms	1	1
tr|Q95RF3|Q95RF3_DROME	Eumetazoa	5	1
tr|Q960K3|Q960K3_DROME	Protostomia	7	1
tr|Q9V3A9|Q9V3A9_DROME	Drosophilinae	23	1
tr|Q9VAM5|Q9VAM5_DROME	Eukaryota	2	1
tr|Q9VEH7|Q9VEH7_DROME	Sophophora	25	1
tr|Q9VFX9|Q9VFX9_DROME	Hexapoda	13	1
tr|Q9VHQ0|Q9VHQ0_DROME	cellular organisms	1	1
tr|Q9VJP0|Q9VJP0_DROME	Schizophora	21	1
tr|Q9VK88|Q9VK88_DROME	Eumetazoa	5	1
sp|Q9VMH0|TECT_DROME	Eumetazoa	5	1
tr|Q9VP29|Q9VP29_DROME	Eukaryota	2	1
tr|Q9VU76|Q9VU76_DROME	Neoptera	15	1
tr|Q9VVJ7|Q9VVJ7_DROME	cellular organisms	1	1
tr|Q9VWK3|Q9VWK3_DROME	cellular organisms	1	1
tr|Q9VY61|Q9VY61_DROME	Drosophilinae	23	1
tr|Q9VZP0|Q9VZP0_DROME	Bilateria	6	1
tr|Q9VZR0|Q9VZR0_DROME	cellular organisms	1	1
tr|Q9W073|Q9W073_DROME	Eukaryota	2	1
tr|Q9W0C4|Q9W0C4_DROME	cellular organisms	1	1
tr|Q9XZ16|Q9XZ16_DROME	cellular organisms	1	1
tr|X2J9Y4|X2J9Y4_DROME	Eukaryota	2	1
tr|X2JCP1|X2JCP1_DROME	melanogaster subgroup	27	1
tr|A0A0B4KF34|A0A0B4KF34_DROME	cellular organisms	1	1
tr|A0A0C4DHF7|A0A0C4DHF7_DROME	Sophophora	25	1
tr|A0A6M3Q8N2|A0A6M3Q8N2_DROME	melanogaster group	26	1
tr|A1Z9Z9|A1Z9Z9_DROME	Drosophila melanogaster	28	1
tr|A8DYB2|A8DYB2_DROME	Drosophila	24	1
tr|A8DYC4|A8DYC4_DROME	Arthropoda	10	1
tr|A8DYH5|A8DYH5_DROME	Schizophora	21	1
tr|B7Z0X7|B7Z0X7_DROME	Bilateria	6	1
sp|P14599|A4_DROME	cellular organisms	1	1
sp|P23487|MEX1_DROME	Schizophora	21	1
sp|P84040|H4_DROME	cellular organisms	1	1
tr|Q4V3Z5|Q4V3Z5_DROME	Eukaryota	2	1
tr|Q6IL75|Q6IL75_DROME	melanogaster group	26	1
tr|Q7JX82|Q7JX82_DROME	Opisthokonta	3	1
tr|Q8IQ92|Q8IQ92_DROME	Drosophilinae	23	1
tr|Q8IQA2|Q8IQA2_DROME	Bilateria	6	1
tr|Q8MKK8|Q8MKK8_DROME	Schizophora	21	1
sp|Q9VCI0|ORN_DROME	cellular organisms	1	1
tr|Q9VD33|Q9VD33_DROME	Schizophora	21	1
tr|Q9VEH9|Q9VEH9_DROME	Schizophora	21	1
sp|Q9VGC3|COG1_DROME	Eukaryota	2	1
tr|Q9VH00|Q9VH00_DROME	Opisthokonta	3	1
sp|Q9VKD7|ZUC_DROME	cellular organisms	1	1
tr|Q9VM87|Q9VM87_DROME	Opisthokonta	3	1
tr|Q9VMF5|Q9VMF5_DROME	Drosophilinae	23	1
tr|Q9VNB9|Q9VNB9_DROME	cellular organisms	1	1
sp|Q9VQM4|TYDP1_DROME	cellular organisms	1	1
tr|Q9VRN3|Q9VRN3_DROME	Eukaryota	2	1
tr|Q9VSP0|Q9VSP0_DROME	Eukaryota	2	1
tr|Q9VT05|Q9VT05_DROME	Bilateria	6	1
tr|Q9VTY5|Q9VTY5_DROME	Eukaryota	2	1
sp|Q9VYG2|BAP60_DROME	Eukaryota	2	1
tr|Q9VYT5|Q9VYT5_DROME	Opisthokonta	3	1
tr|Q9W1H1|Q9W1H1_DROME	cellular organisms	1	1
tr|Q9W253|Q9W253_DROME	Eukaryota	2	1
tr|Q9W3J9|Q9W3J9_DROME	Schizophora	21	1
tr|Q9W3T0|Q9W3T0_DROME	Schizophora	21	1
sp|Q9W4M8|DGT4_DROME	Schizophora	21	1
tr|Q9W525|Q9W525_DROME	Eukaryota	2	1
tr|A0A0B4KGL2|A0A0B4KGL2_DROME	Eukaryota	2	1
tr|A0A0B4LF48|A0A0B4LF48_DROME	Drosophila melanogaster	28	1
tr|A0A1Z1CH08|A0A1Z1CH08_DROME	Drosophila melanogaster	28	1
tr|A0A4D6K3Y7|A0A4D6K3Y7_DROME	Protostomia	7	1
tr|A1ZAL4|A1ZAL4_DROME	Eumetazoa	5	1
tr|A8DYZ4|A8DYZ4_DROME	Bilateria	6	1
tr|M9NFS2|M9NFS2_DROME	melanogaster subgroup	27	1
tr|M9PEA2|M9PEA2_DROME	Eumetazoa	5	1
tr|O97182|O97182_DROME	cellular organisms	1	1
sp|P16568|BICD_DROME	Eukaryota	2	1
sp|P29746|BNB_DROME	Drosophilinae	23	1
sp|P40794|BNK_DROME	Schizophora	21	1
sp|Q24595|XPC_DROME	Eukaryota	2	1
tr|Q4QPR8|Q4QPR8_DROME	Eumetazoa	5	1
tr|Q7JX41|Q7JX41_DROME	Neoptera	15	1
tr|Q7K0Q0|Q7K0Q0_DROME	Neoptera	15	1
sp|Q7K2D2|DCTN2_DROME	Eukaryota	2	1
tr|Q7KRS6|Q7KRS6_DROME	cellular organisms	1	1
sp|Q8IH18|4ET_DROME	Neoptera	15	1
tr|Q8IQX3|Q8IQX3_DROME	Pterygota	14	1
tr|Q8SYP1|Q8SYP1_DROME	Eukaryota	2	1
sp|Q9V3A6|ERO1L_DROME	cellular organisms	1	1
tr|Q9V449|Q9V449_DROME	melanogaster group	26	1
sp|Q9V9S8|HEMH_DROME	cellular organisms	1	1
tr|Q9VA34|Q9VA34_DROME	Pancrustacea	12	1
tr|Q9VEA1|Q9VEA1_DROME	cellular organisms	1	1
tr|Q9VEA2|Q9VEA2_DROME	Eukaryota	2	1
tr|Q9VFH4|Q9VFH4_DROME	Endopterygota	16	1
tr|Q9VGZ4|Q9VGZ4_DROME	Eumetazoa	5	1
tr|Q9VJ63|Q9VJ63_DROME	cellular organisms	1	1
sp|Q9VJD3|COG5_DROME	Eukaryota	2	1
tr|Q9VKM7|Q9VKM7_DROME	Eumetazoa	5	1
sp|Q9VKY2|CAND1_DROME	Eukaryota	2	1
tr|Q9VLB0|Q9VLB0_DROME	Schizophora	21	1
tr|Q9W076|Q9W076_DROME	Schizophora	21	1
tr|Q9W1F5|Q9W1F5_DROME	cellular organisms	1	1
tr|Q9W1K1|Q9W1K1_DROME	melanogaster subgroup	27	1
sp|Q9W265|HOT_DROME	cellular organisms	1	1
tr|Q9W2U7|Q9W2U7_DROME	Protostomia	7	1
sp|Q9W4Q9|INSL7_DROME	Bilateria	6	1
tr|Q9W4U6|Q9W4U6_DROME	Sophophora	25	1
sp|Q9W4Z4|INSL6_DROME	Drosophila	24	1
tr|A0A0B4LG03|A0A0B4LG03_DROME	Drosophilinae	23	1
tr|A1Z763|A1Z763_DROME	Pterygota	14	1
tr|A1Z987|A1Z987_DROME	Eukaryota	2	1
tr|M9MRP4|M9MRP4_DROME	Diptera	17	1
sp|O16130|RL39_DROME	cellular organisms	1	1
sp|Q0KIC3|Y3427_DROME	Eukaryota	2	1
tr|Q27411|Q27411_DROME	Brachycera	18	1
tr|Q4QQ49|Q4QQ49_DROME	Neoptera	15	1
tr|Q6IGY0|Q6IGY0_DROME	Drosophilinae	23	1
tr|Q6IJ01|Q6IJ01_DROME	Drosophilinae	23	1
tr|Q6IJ53|Q6IJ53_DROME	Sophophora	25	1
tr|Q6IK96|Q6IK96_DROME	melanogaster group	26	1
tr|Q8IPR5|Q8IPR5_DROME	Neoptera	15	1
tr|Q8IQ04|Q8IQ04_DROME	melanogaster group	26	1
tr|Q8IQT4|Q8IQT4_DROME	Bilateria	6	1
sp|Q8MLL3|COQ10_DROME	cellular organisms	1	1
sp|Q9V6B9|NUP54_DROME	cellular organisms	1	1
tr|Q9VC86|Q9VC86_DROME	Drosophilinae	23	1
tr|Q9VDC9|Q9VDC9_DROME	cellular organisms	1	1
tr|Q9VDN4|Q9VDN4_DROME	Schizophora	21	1
sp|Q9VEB3|RPF2_DROME	cellular organisms	1	1
tr|Q9VKQ2|Q9VKQ2_DROME	Pterygota	14	1
tr|Q9VLK0|Q9VLK0_DROME	Eukaryota	2	1
tr|Q9VMK7|Q9VMK7_DROME	Drosophilinae	23	1
tr|Q9VPB8|Q9VPB8_DROME	Opisthokonta	3	1
tr|Q9VQI5|Q9VQI5_DROME	Eukaryota	2	1
sp|Q9VU31|EXD1_DROME	Eukaryota	2	1
[truncated: 4,706 more rows]

## Sheet: 7227_founder_summary
#number_of_founders	phylostratum	phylorank
53	Drosophila melanogaster	27
91	melanogaster subgroup	26
341	melanogaster group	25
178	Sophophora	24
218	Drosophila	23
368	Drosophilinae	22
66	Acalyptratae	21
424	Schizophora	20
0	Cyclorrhapha	19
0	Muscomorpha	18
99	Brachycera	17
184	Diptera	16
157	Endopterygota	15
155	Neoptera	14
87	Pterygota	13
6	Hexapoda	12
101	Pancrustacea	11
0	Mandibulata	10
88	Arthropoda	9
5	Panarthropoda	8
13	Ecdysozoa	7
77	Protostomia	6
224	Bilateria	5
106	Metazoa	4
157	Opisthokonta	3
830	Eukaryota	2
2370	cellular organisms	1

## Sheet: 7227_HDF_gene_ages
#gene	phylostratum	rank	taxonomic_representativeness
tr|E1JJN4|E1JJN4_DROME	Hexapoda	13	86
sp|Q00805|GIL_DROME	Panarthropoda	9	84
sp|Q07892|ECLH_DROME	Panarthropoda	9	84
sp|Q9VKG9|SPZ4_DROME	Panarthropoda	9	84
sp|Q9VLV7|SPZ3_DROME	Panarthropoda	9	84
tr|D0Z756|D0Z756_DROME	Panarthropoda	9	84
tr|Q8IQI9|Q8IQI9_DROME	Panarthropoda	9	84
tr|Q9VHF5|Q9VHF5_DROME	Panarthropoda	9	84
sp|Q9VEB4|MTEF5_DROME	Ecdysozoa	8	85
sp|Q9VLK4|DIUX_DROME	Ecdysozoa	8	80
tr|A0A0B4KFK4|A0A0B4KFK4_DROME	Ecdysozoa	8	85
tr|A8JR57|A8JR57_DROME	Ecdysozoa	8	85
tr|B7YZF2|B7YZF2_DROME	Ecdysozoa	8	80
tr|Q0E8W5|Q0E8W5_DROME	Ecdysozoa	8	80
tr|Q7KQN5|Q7KQN5_DROME	Ecdysozoa	8	80
tr|Q9VPA1|Q9VPA1_DROME	Ecdysozoa	8	80
tr|Q9VYS2|Q9VYS2_DROME	Ecdysozoa	8	85
sp|B5A5T4|QVR_DROME	Protostomia	7	85
sp|P15278|FAS3_DROME	Protostomia	7	80
sp|P22265|TSH_DROME	Protostomia	7	80
sp|P28750|EXU_DROME	Protostomia	7	71
sp|Q9U3V5|TIPT_DROME	Protostomia	7	85
sp|Q9V3F3|MTTF_DROME	Protostomia	7	76
sp|Q9VDZ3|SQZ_DROME	Protostomia	7	85
sp|Q9VI93|RN_DROME	Protostomia	7	90
sp|Q9VMU5|QTC_DROME	Protostomia	7	66
sp|Q9VR35|MXT_DROME	Protostomia	7	80
tr|A0A0B4KGH8|A0A0B4KGH8_DROME	Protostomia	7	71
tr|A0A0B4KGY8|A0A0B4KGY8_DROME	Protostomia	7	85
tr|A0A0B4LF70|A0A0B4LF70_DROME	Protostomia	7	80
tr|A0A0B4LFU3|A0A0B4LFU3_DROME	Protostomia	7	80
tr|A0A4D6K3Y7|A0A4D6K3Y7_DROME	Protostomia	7	76
tr|A1ZA45|A1ZA45_DROME	Protostomia	7	85
tr|A1ZAL6|A1ZAL6_DROME	Protostomia	7	71
tr|A1ZBJ8|A1ZBJ8_DROME	Protostomia	7	80
tr|B7Z0K3|B7Z0K3_DROME	Protostomia	7	71
tr|E1JGK3|E1JGK3_DROME	Protostomia	7	85
tr|H9XVM9|H9XVM9_DROME	Protostomia	7	85
tr|M9PCE3|M9PCE3_DROME	Protostomia	7	85
tr|M9PEC0|M9PEC0_DROME	Protostomia	7	85
tr|M9PGK3|M9PGK3_DROME	Protostomia	7	76
tr|Q59E04|Q59E04_DROME	Protostomia	7	85
tr|Q7JUF2|Q7JUF2_DROME	Protostomia	7	76
tr|Q7K188|Q7K188_DROME	Protostomia	7	85
tr|Q7K2X4|Q7K2X4_DROME	Protostomia	7	80
tr|Q7KTB0|Q7KTB0_DROME	Protostomia	7	85
tr|Q95NU8|Q95NU8_DROME	Protostomia	7	85
tr|Q960K3|Q960K3_DROME	Protostomia	7	80
tr|Q9V3W2|Q9V3W2_DROME	Protostomia	7	85
tr|Q9VA06|Q9VA06_DROME	Protostomia	7	71
tr|Q9VBR0|Q9VBR0_DROME	Protostomia	7	85
tr|Q9VDB7|Q9VDB7_DROME	Protostomia	7	85
tr|Q9VK28|Q9VK28_DROME	Protostomia	7	80
tr|Q9VK36|Q9VK36_DROME	Protostomia	7	80
tr|Q9VKA0|Q9VKA0_DROME	Protostomia	7	85
tr|Q9VKA1|Q9VKA1_DROME	Protostomia	7	80
tr|Q9VKX8|Q9VKX8_DROME	Protostomia	7	85
tr|Q9VL20|Q9VL20_DROME	Protostomia	7	71
tr|Q9VLP2|Q9VLP2_DROME	Protostomia	7	76
tr|Q9VM43|Q9VM43_DROME	Protostomia	7	76
tr|Q9VMY3|Q9VMY3_DROME	Protostomia	7	85
tr|Q9VNI6|Q9VNI6_DROME	Protostomia	7	76
tr|Q9VPU6|Q9VPU6_DROME	Protostomia	7	57
tr|Q9VQR0|Q9VQR0_DROME	Protostomia	7	76
tr|Q9VRM3|Q9VRM3_DROME	Protostomia	7	85
tr|Q9VT74|Q9VT74_DROME	Protostomia	7	71
tr|Q9VTM6|Q9VTM6_DROME	Protostomia	7	85
tr|Q9VVH2|Q9VVH2_DROME	Protostomia	7	85
tr|Q9VWX4|Q9VWX4_DROME	Protostomia	7	85
tr|Q9VX17|Q9VX17_DROME	Protostomia	7	85
tr|Q9VXK1|Q9VXK1_DROME	Protostomia	7	80
tr|Q9VYU5|Q9VYU5_DROME	Protostomia	7	71
tr|Q9W0L8|Q9W0L8_DROME	Protostomia	7	85
tr|Q9W0S5|Q9W0S5_DROME	Protostomia	7	71
tr|Q9W2B5|Q9W2B5_DROME	Protostomia	7	71
tr|Q9W3B8|Q9W3B8_DROME	Protostomia	7	85
tr|Q9W3T7|Q9W3T7_DROME	Protostomia	7	85
sp|P22816|MYOD_DROME	Bilateria	6	90
sp|P23792|DISC_DROME	Bilateria	6	90
sp|Q01083|SPITZ_DROME	Bilateria	6	86
sp|Q04164|SAS_DROME	Bilateria	6	81
sp|Q8ML92|AVE_DROME	Bilateria	6	81
sp|Q8MPP0|NIJA_DROME	Bilateria	6	86
sp|Q8MS27|RM35_DROME	Bilateria	6	86
sp|Q8SWR3|SPR_DROME	Bilateria	6	86
sp|Q8SX68|CT2NL_DROME	Bilateria	6	81
sp|Q95T64|PGPLA_DROME	Bilateria	6	90
sp|Q9VBQ9|MED28_DROME	Bilateria	6	81
sp|Q9VD83|BURS_DROME	Bilateria	6	81
sp|Q9VES1|AR6P1_DROME	Bilateria	6	86
sp|Q9VH39|NDUF4_DROME	Bilateria	6	86
sp|Q9VJS7|PBURS_DROME	Bilateria	6	81
sp|Q9VLJ9|RM51_DROME	Bilateria	6	86
sp|Q9VNA4|Y1161_DROME	Bilateria	6	81
sp|Q9VPQ6|USH_DROME	Bilateria	6	86
sp|Q9VTH4|SCLLA_DROME	Bilateria	6	81
sp|Q9VTI8|CHRB_DROME	Bilateria	6	81
sp|Q9VU52|SNKY_DROME	Bilateria	6	86
sp|Q9VW12|U389_DROME	Bilateria	6	77
sp|Q9W4Q9|INSL7_DROME	Bilateria	6	77
sp|Q9W596|FUTSC_DROME	Bilateria	6	81
tr|A0A0B4K7J4|A0A0B4K7J4_DROME	Bilateria	6	86
tr|A0A0B4KER0|A0A0B4KER0_DROME	Bilateria	6	81
tr|A0A0B4LGN7|A0A0B4LGN7_DROME	Bilateria	6	86
tr|A0A0B4LHK8|A0A0B4LHK8_DROME	Bilateria	6	86
tr|A0A4D6K327|A0A4D6K327_DROME	Bilateria	6	77
tr|A0A6I8WFJ4|A0A6I8WFJ4_DROME	Bilateria	6	81
tr|A0A6J3SW69|A0A6J3SW69_DROME	Bilateria	6	86
tr|A1Z9N6|A1Z9N6_DROME	Bilateria	6	77
tr|A1ZBR6|A1ZBR6_DROME	Bilateria	6	86
tr|A8JQY7|A8JQY7_DROME	Bilateria	6	86
tr|A8JQY9|A8JQY9_DROME	Bilateria	6	81
tr|E1JIX4|E1JIX4_DROME	Bilateria	6	77
tr|M9PC61|M9PC61_DROME	Bilateria	6	68
tr|M9PCK0|M9PCK0_DROME	Bilateria	6	72
tr|M9PDT9|M9PDT9_DROME	Bilateria	6	86
tr|M9PEQ7|M9PEQ7_DROME	Bilateria	6	81
tr|Q0E8J0|Q0E8J0_DROME	Bilateria	6	81
tr|Q0KHN6|Q0KHN6_DROME	Bilateria	6	86
tr|Q4V4C8|Q4V4C8_DROME	Bilateria	6	81
tr|Q4V625|Q4V625_DROME	Bilateria	6	77
tr|Q7K2J4|Q7K2J4_DROME	Bilateria	6	77
tr|Q8MKJ9|Q8MKJ9_DROME	Bilateria	6	63
tr|Q8MQZ8|Q8MQZ8_DROME	Bilateria	6	86
tr|Q8SX06|Q8SX06_DROME	Bilateria	6	86
tr|Q8SY67|Q8SY67_DROME	Bilateria	6	81
tr|Q95TY2|Q95TY2_DROME	Bilateria	6	81
tr|Q960W0|Q960W0_DROME	Bilateria	6	81
tr|Q961J0|Q961J0_DROME	Bilateria	6	63
tr|Q9V3E3|Q9V3E3_DROME	Bilateria	6	86
tr|Q9V3L7|Q9V3L7_DROME	Bilateria	6	86
tr|Q9VA76|Q9VA76_DROME	Bilateria	6	86
tr|Q9VCF1|Q9VCF1_DROME	Bilateria	6	81
tr|Q9VD14|Q9VD14_DROME	Bilateria	6	81
tr|Q9VF16|Q9VF16_DROME	Bilateria	6	86
tr|Q9VGH2|Q9VGH2_DROME	Bilateria	6	81
tr|Q9VGV1|Q9VGV1_DROME	Bilateria	6	77
tr|Q9VGW9|Q9VGW9_DROME	Bilateria	6	86
tr|Q9VHA6|Q9VHA6_DROME	Bilateria	6	86
tr|Q9VIM6|Q9VIM6_DROME	Bilateria	6	63
tr|Q9VKQ5|Q9VKQ5_DROME	Bilateria	6	77
tr|Q9VL73|Q9VL73_DROME	Bilateria	6	81
tr|Q9VPR7|Q9VPR7_DROME	Bilateria	6	86
tr|Q9VPW6|Q9VPW6_DROME	Bilateria	6	72
tr|Q9VQM2|Q9VQM2_DROME	Bilateria	6	86
tr|Q9VST7|Q9VST7_DROME	Bilateria	6	81
tr|Q9VT01|Q9VT01_DROME	Bilateria	6	77
tr|Q9VT27|Q9VT27_DROME	Bilateria	6	86
tr|Q9VTJ3|Q9VTJ3_DROME	Bilateria	6	86
tr|Q9VTL8|Q9VTL8_DROME	Bilateria	6	81
tr|Q9VVJ6|Q9VVJ6_DROME	Bilateria	6	86
tr|Q9VVK3|Q9VVK3_DROME	Bilateria	6	77
tr|Q9VWE5|Q9VWE5_DROME	Bilateria	6	77
tr|Q9VXJ5|Q9VXJ5_DROME	Bilateria	6	90
tr|Q9VZ21|Q9VZ21_DROME	Bilateria	6	81
tr|Q9VZ71|Q9VZ71_DROME	Bilateria	6	86
tr|Q9VZR5|Q9VZR5_DROME	Bilateria	6	86
tr|Q9W0B7|Q9W0B7_DROME	Bilateria	6	81
tr|Q9W0L9|Q9W0L9_DROME	Bilateria	6	86
tr|Q9W194|Q9W194_DROME	Bilateria	6	77
tr|Q9W2T3|Q9W2T3_DROME	Bilateria	6	86
tr|Q9W3M4|Q9W3M4_DROME	Bilateria	6	68
tr|Q9W3N2|Q9W3N2_DROME	Bilateria	6	86
tr|Q9W4H3|Q9W4H3_DROME	Bilateria	6	86
tr|Q9W4I3|Q9W4I3_DROME	Bilateria	6	86
tr|Q9W592|Q9W592_DROME	Bilateria	6	86
tr|Q9Y110|Q9Y110_DROME	Bilateria	6	86
tr|R9PY60|R9PY60_DROME	Bilateria	6	86
sp|P24014|SLIT_DROME	Metazoa	4	91
sp|Q8T0B1|NEPR1_DROME	Metazoa	4	83
sp|Q9GQF1|JIP3_DROME	Metazoa	4	87
sp|Q9NHE5|CAPS_DROME	Metazoa	4	87
sp|Q9VFD5|FEM1A_DROME	Metazoa	4	87
sp|Q9VG73|ILF2_DROME	Metazoa	4	87
sp|Q9VKY1|LIX1_DROME	Metazoa	5	82
sp|Q9VY28|RT25_DROME	Metazoa	4	87
tr|Q0KI06|Q0KI06_DROME	Metazoa	4	83
tr|Q0KIE7|Q0KIE7_DROME	Metazoa	5	86
tr|Q9VT69|Q9VT69_DROME	Metazoa	4	87
tr|Q9VV48|Q9VV48_DROME	Metazoa	4	87

## Sheet: 7227_HDF_gene_age_summary
#numer_of_genes	phylostratum	phylorank	outgroup
NA	Drosophila melanogaster	27	NA
NA	melanogaster subgroup	26	NO OUTGROUP
NA	melanogaster group	25	NO OUTGROUP
NA	Sophophora	24	NO OUTGROUP
NA	Drosophila	23	NO OUTGROUP
NA	Drosophilinae	22	NO OUTGROUP
NA	Acalyptratae	21	NO OUTGROUP
NA	Schizophora	20	NO OUTGROUP
NA	Cyclorrhapha	19	NO OUTGROUP
NA	Muscomorpha	18	NO OUTGROUP
NA	Brachycera	17	NO OUTGROUP
0	Diptera	16	7460
NA	Endopterygota	15	NO OUTGROUP
NA	Neoptera	14	NO OUTGROUP
0	Pterygota	13	158441
1	Hexapoda	12	6669
NA	Pancrustacea	11	NO OUTGROUP
0	Mandibulata	10	6850
NA	Arthropoda	9	NO OUTGROUP
7	Panarthropoda	8	37621
9	Ecdysozoa	7	7574
60	Protostomia	6	7739
91	Bilateria	5	45351
12	Metazoa	4	946362
NA	Opisthokonta	3	NO OUTGROUP
NA	Eukaryota	2	NO OUTGROUP
NA	cellular organisms	1	NO OUTGROUP

## Sheet: 7227_HDF_founder_events
#gene_family	phylostratum	rank	family_size
tr|E1JJN4|E1JJN4_DROME	Hexapoda	13	1
sp|Q00805|GIL_DROME	Panarthropoda	9	1
tr|Q8IQI9|Q8IQI9_DROME	Panarthropoda	9	1
tr|Q9VHF5|Q9VHF5_DROME	Panarthropoda	9	1
sp|Q07892|ECLH_DROME	Panarthropoda	9	1
tr|A8JR57|A8JR57_DROME	Ecdysozoa	8	1
tr|Q7KQN5|Q7KQN5_DROME	Ecdysozoa	8	1
tr|B7YZF2|B7YZF2_DROME	Ecdysozoa	8	1
tr|Q0E8W5|Q0E8W5_DROME	Ecdysozoa	8	1
tr|Q9VYS2|Q9VYS2_DROME	Ecdysozoa	8	1
sp|Q9VLK4|DIUX_DROME	Ecdysozoa	8	1
sp|Q9VEB4|MTEF5_DROME	Ecdysozoa	8	1
tr|Q9VMY3|Q9VMY3_DROME,tr|Q9VG43|Q9VG43_DROME	Protostomia	7	2
tr|M9PDI0|M9PDI0_DROME,tr|Q9W0S5|Q9W0S5_DROME	Protostomia	7	2
sp|P22265|TSH_DROME,sp|Q9U3V5|TIPT_DROME	Protostomia	7	2
sp|Q9VI93|RN_DROME,sp|Q9VDZ3|SQZ_DROME	Protostomia	7	2
tr|A0A0B4KGY8|A0A0B4KGY8_DROME	Protostomia	7	1
sp|Q9VR35|MXT_DROME	Protostomia	7	1
tr|Q9W3B8|Q9W3B8_DROME	Protostomia	7	1
tr|Q960K3|Q960K3_DROME	Protostomia	7	1
tr|A0A4D6K3Y7|A0A4D6K3Y7_DROME	Protostomia	7	1
tr|Q7JUF2|Q7JUF2_DROME	Protostomia	7	1
tr|A1ZBJ8|A1ZBJ8_DROME	Protostomia	7	1
tr|H9XVM9|H9XVM9_DROME	Protostomia	7	1
tr|M9PGK3|M9PGK3_DROME	Protostomia	7	1
tr|Q9W3T7|Q9W3T7_DROME	Protostomia	7	1
tr|Q9V3W2|Q9V3W2_DROME	Protostomia	7	1
tr|Q9VBR0|Q9VBR0_DROME	Protostomia	7	1
tr|Q9VYU5|Q9VYU5_DROME	Protostomia	7	1
tr|Q9VT74|Q9VT74_DROME	Protostomia	7	1
tr|Q9VVH2|Q9VVH2_DROME	Protostomia	7	1
tr|A0A0B4KGH8|A0A0B4KGH8_DROME	Protostomia	7	1
tr|Q9W0L8|Q9W0L8_DROME	Protostomia	7	1
tr|Q95NU8|Q95NU8_DROME	Protostomia	7	1
tr|Q9VNI6|Q9VNI6_DROME	Protostomia	7	1
tr|A1ZAL6|A1ZAL6_DROME	Protostomia	7	1
tr|A0A0B4LF70|A0A0B4LF70_DROME	Protostomia	7	1
tr|Q9VA06|Q9VA06_DROME	Protostomia	7	1
sp|Q9VMU5|QTC_DROME	Protostomia	7	1
tr|Q7K2X4|Q7K2X4_DROME	Protostomia	7	1
tr|M9PCE3|M9PCE3_DROME	Protostomia	7	1
tr|E1JGK3|E1JGK3_DROME	Protostomia	7	1
tr|A1ZA45|A1ZA45_DROME	Protostomia	7	1
tr|Q9VK28|Q9VK28_DROME	Protostomia	7	1
tr|A0A0B4LFU3|A0A0B4LFU3_DROME	Protostomia	7	1
tr|Q7KTB0|Q7KTB0_DROME	Protostomia	7	1
sp|Q9V3F3|MTTF_DROME	Protostomia	7	1
sp|P28750|EXU_DROME	Protostomia	7	1
tr|Q59E04|Q59E04_DROME	Protostomia	7	1
tr|Q9VX17|Q9VX17_DROME	Protostomia	7	1
tr|Q9VTM6|Q9VTM6_DROME	Protostomia	7	1
sp|P42287|GRK_DROME,tr|Q9VVJ6|Q9VVJ6_DROME,sp|Q01083|SPITZ_DROME	Bilateria	6	3
sp|Q8MPP0|NIJA_DROME,tr|A8JQY7|A8JQY7_DROME,sp|Q9VVT9|NIJB_DROME	Bilateria	6	3
sp|Q9VTI8|CHRB_DROME,sp|Q9VTH4|SCLLA_DROME	Bilateria	6	2
tr|Q9VPW6|Q9VPW6_DROME,tr|M9PCK0|M9PCK0_DROME	Bilateria	6	2
sp|P23792|DISC_DROME,tr|Q9VXJ5|Q9VXJ5_DROME	Bilateria	6	2
tr|Q9W3M4|Q9W3M4_DROME,tr|M9PC61|M9PC61_DROME	Bilateria	6	2
tr|Q7K2J4|Q7K2J4_DROME,tr|Q9VT01|Q9VT01_DROME	Bilateria	6	2
tr|Q9VVK3|Q9VVK3_DROME	Bilateria	6	1
sp|Q04164|SAS_DROME	Bilateria	6	1
tr|Q9VD14|Q9VD14_DROME	Bilateria	6	1
tr|Q0E8J0|Q0E8J0_DROME	Bilateria	6	1
sp|Q9W596|FUTSC_DROME	Bilateria	6	1
tr|Q9VGH2|Q9VGH2_DROME	Bilateria	6	1
sp|Q9W4Q9|INSL7_DROME	Bilateria	6	1
sp|Q9VBQ9|MED28_DROME	Bilateria	6	1
tr|A0A0B4LHK8|A0A0B4LHK8_DROME	Bilateria	6	1
sp|Q9VNA4|Y1161_DROME	Bilateria	6	1
tr|A0A0B4KER0|A0A0B4KER0_DROME	Bilateria	6	1
tr|Q9V3L7|Q9V3L7_DROME	Bilateria	6	1
tr|Q4V4C8|Q4V4C8_DROME	Bilateria	6	1
tr|Q9VWE5|Q9VWE5_DROME	Bilateria	6	1
tr|Q9VKQ5|Q9VKQ5_DROME	Bilateria	6	1
tr|A0A6I8WFJ4|A0A6I8WFJ4_DROME	Bilateria	6	1
tr|Q9VST7|Q9VST7_DROME	Bilateria	6	1
tr|M9PEQ7|M9PEQ7_DROME	Bilateria	6	1
tr|Q9VZ71|Q9VZ71_DROME	Bilateria	6	1
tr|Q9W2T3|Q9W2T3_DROME	Bilateria	6	1
tr|Q9VGV1|Q9VGV1_DROME	Bilateria	6	1
tr|Q9V3E3|Q9V3E3_DROME	Bilateria	6	1
sp|Q9VD83|BURS_DROME	Bilateria	6	1
sp|Q8MS27|RM35_DROME	Bilateria	6	1
tr|Q9VPR7|Q9VPR7_DROME	Bilateria	6	1
tr|A0A0B4K7J4|A0A0B4K7J4_DROME	Bilateria	6	1
sp|Q9VH39|NDUF4_DROME	Bilateria	6	1
sp|Q9VPQ6|USH_DROME	Bilateria	6	1
tr|Q9VCF1|Q9VCF1_DROME	Bilateria	6	1
sp|Q9VW12|U389_DROME	Bilateria	6	1
tr|Q9VGW9|Q9VGW9_DROME	Bilateria	6	1
tr|A0A6J3SW69|A0A6J3SW69_DROME	Bilateria	6	1
sp|Q9VES1|AR6P1_DROME	Bilateria	6	1
tr|Q9VZR5|Q9VZR5_DROME	Bilateria	6	1
tr|A1ZBR6|A1ZBR6_DROME	Bilateria	6	1
tr|Q9VTL8|Q9VTL8_DROME	Bilateria	6	1
tr|E1JIX4|E1JIX4_DROME	Bilateria	6	1
tr|Q9VA76|Q9VA76_DROME	Bilateria	6	1
tr|Q9VL73|Q9VL73_DROME	Bilateria	6	1
tr|Q9W194|Q9W194_DROME	Bilateria	6	1
sp|Q8SX68|CT2NL_DROME	Bilateria	6	1
tr|Q9W0B7|Q9W0B7_DROME	Bilateria	6	1
sp|Q8ML92|AVE_DROME	Bilateria	6	1
tr|Q9VQM2|Q9VQM2_DROME	Bilateria	6	1
tr|Q9W4I3|Q9W4I3_DROME	Bilateria	6	1
sp|Q9VLJ9|RM51_DROME	Bilateria	6	1
tr|Q961J0|Q961J0_DROME	Bilateria	6	1
sp|Q9VJS7|PBURS_DROME	Bilateria	6	1
tr|Q95TY2|Q95TY2_DROME	Bilateria	6	1
tr|Q9Y110|Q9Y110_DROME	Bilateria	6	1
tr|Q9VHA6|Q9VHA6_DROME	Bilateria	6	1
tr|A8JQY9|A8JQY9_DROME	Bilateria	6	1
tr|Q960W0|Q960W0_DROME	Bilateria	6	1
tr|Q5LJU1|Q5LJU1_DROME,sp|Q8T0B1|NEPR1_DROME	Metazoa	4	2
tr|M9MRX4|M9MRX4_DROME,tr|Q0KIE7|Q0KIE7_DROME	Metazoa	5	2
tr|Q9VV48|Q9VV48_DROME	Metazoa	4	1
sp|Q9NHE5|CAPS_DROME	Metazoa	4	1
tr|Q0KI06|Q0KI06_DROME	Metazoa	4	1
sp|Q9VKY1|LIX1_DROME	Metazoa	5	1
sp|Q9VY28|RT25_DROME	Metazoa	4	1
tr|Q9VT69|Q9VT69_DROME	Metazoa	4	1

## Sheet: 7227_HDF_founder_summary
#numer_of_founders	phylostratum	phylorank	outgroup
NA	Drosophila melanogaster	27	NA
NA	melanogaster subgroup	26	NO OUTGROUP
NA	melanogaster group	25	NO OUTGROUP
NA	Sophophora	24	NO OUTGROUP
NA	Drosophila	23	NO OUTGROUP
NA	Drosophilinae	22	NO OUTGROUP
NA	Acalyptratae	21	NO OUTGROUP
NA	Schizophora	20	NO OUTGROUP
NA	Cyclorrhapha	19	NO OUTGROUP
NA	Muscomorpha	18	NO OUTGROUP
NA	Brachycera	17	NO OUTGROUP
0	Diptera	16	7460
NA	Endopterygota	15	NO OUTGROUP
NA	Neoptera	14	NO OUTGROUP
0	Pterygota	13	158441
1	Hexapoda	12	6669
NA	Pancrustacea	11	NO OUTGROUP
0	Mandibulata	10	6850
NA	Arthropoda	9	NO OUTGROUP
4	Panarthropoda	8	37621
7	Ecdysozoa	7	7574
39	Protostomia	6	7739
60	Bilateria	5	45351
8	Metazoa	4	946362
NA	Opisthokonta	3	NO OUTGROUP
NA	Eukaryota	2	NO OUTGROUP
NA	cellular organisms	1	NO OUTGROUP

## Sheet: 7227_ambiguous_ages
#gene	possible_phylostrata
tr|Q9VR21|Q9VR21_DROME	Bilateria,Drosophilinae,Drosophila,Sophophora,melanogaster group,melanogaster subgroup
sp|C0HJH3|SLCB_DROME	Drosophila
tr|Q9V3T7|Q9V3T7_DROME	cellular organisms,Drosophilinae,Drosophila,Sophophora,melanogaster group,melanogaster subgroup
tr|Q6IGS3|Q6IGS3_DROME	Bilateria,Drosophilinae,Drosophila,Sophophora,melanogaster group,melanogaster subgroup
tr|Q9VTH9|Q9VTH9_DROME	Opisthokonta,Pancrustacea,Endopterygota,Drosophilinae,Sophophora,melanogaster group,melanogaster subgroup
tr|Q2MGK5|Q2MGK5_DROME	cellular organisms,Schizophora,Acalyptratae,Drosophilinae,Drosophila,Sophophora,melanogaster group,melanogaster subgroup
tr|Q6II41|Q6II41_DROME	cellular organisms
tr|A1ZB21|A1ZB21_DROME	cellular organisms,Schizophora,Acalyptratae,Drosophilinae,Drosophila,Sophophora,melanogaster group,melanogaster subgroup
tr|Q9W4X1|Q9W4X1_DROME	Eukaryota,Protostomia,Drosophilinae,Drosophila,Sophophora,melanogaster group,melanogaster subgroup
tr|Q9VEA7|Q9VEA7_DROME	Eukaryota,Endopterygota,Schizophora,Acalyptratae,Drosophila,Sophophora,melanogaster group
tr|Q6II39|Q6II39_DROME	cellular organisms
tr|Q9VAF3|Q9VAF3_DROME	cellular organisms,Endopterygota,Schizophora,Acalyptratae,Drosophila,Sophophora,melanogaster group,melanogaster subgroup
tr|A0A0B4K6E5|A0A0B4K6E5_DROME	Opisthokonta,Drosophilinae,Drosophila,Sophophora,melanogaster group,melanogaster subgroup
tr|E1JJS0|E1JJS0_DROME	cellular organisms,melanogaster subgroup
tr|A1ZAJ3|A1ZAJ3_DROME	Protostomia,Drosophilinae,Drosophila,Sophophora,melanogaster group,melanogaster subgroup
tr|M9ND39|M9ND39_DROME	Bilateria,Drosophilinae,Drosophila,Sophophora,melanogaster group,melanogaster subgroup
tr|B7Z0I0|B7Z0I0_DROME	cellular organisms,Drosophilinae,Drosophila,Sophophora,melanogaster group,melanogaster subgroup
tr|A1ZB24|A1ZB24_DROME	cellular organisms,Schizophora,Acalyptratae,Drosophilinae,Drosophila,Sophophora,melanogaster group,melanogaster subgroup
tr|A0A0B4LHW5|A0A0B4LHW5_DROME	Bilateria,Endopterygota,melanogaster group,melanogaster subgroup
tr|Q9VLH5|Q9VLH5_DROME	cellular organisms,Drosophilinae,Drosophila,Sophophora,melanogaster group,melanogaster subgroup
tr|A0A1Z1CH22|A0A1Z1CH22_DROME	Pancrustacea,Neoptera,Endopterygota
tr|Q9VEF1|Q9VEF1_DROME	Opisthokonta,Endopterygota,Drosophilinae,Drosophila,Sophophora,melanogaster group,melanogaster subgroup
tr|O16043|O16043_DROME	cellular organisms,Schizophora,Acalyptratae,Drosophilinae,Drosophila,Sophophora,melanogaster group,melanogaster subgroup
tr|Q9VYG4|Q9VYG4_DROME	Opisthokonta,Bilateria,Endopterygota,Drosophila,melanogaster group,melanogaster subgroup
sp|Q7K4M4|TEF_DROME	cellular organisms,Schizophora,Acalyptratae,Drosophilinae,Drosophila,Sophophora,melanogaster group,melanogaster subgroup
tr|E1JHS5|E1JHS5_DROME	Ecdysozoa,Brachycera,Schizophora,Sophophora,melanogaster group,melanogaster subgroup
tr|Q8IPL4|Q8IPL4_DROME	Metazoa,Endopterygota,Drosophilinae,Drosophila,Sophophora,melanogaster group,melanogaster subgroup
tr|Q9VBQ4|Q9VBQ4_DROME	cellular organisms,Schizophora,Acalyptratae,Drosophilinae,Drosophila,Sophophora,melanogaster group,melanogaster subgroup
tr|A0A0B4K7M5|A0A0B4K7M5_DROME	Protostomia,Endopterygota,melanogaster group,melanogaster subgroup
tr|Q9W2G2|Q9W2G2_DROME	Bilateria,Drosophilinae,Drosophila,Sophophora,melanogaster group,melanogaster subgroup
tr|Q9VST1|Q9VST1_DROME	Eukaryota,Drosophilinae,Drosophila,Sophophora,melanogaster group,melanogaster subgroup
tr|Q9W377|Q9W377_DROME	cellular organisms,Schizophora,Acalyptratae,Drosophilinae,Drosophila,Sophophora,melanogaster group,melanogaster subgroup
tr|A2VEV2|A2VEV2_DROME	Eukaryota,Drosophilinae,Drosophila,Sophophora,melanogaster group,melanogaster subgroup
tr|Q9VZQ4|Q9VZQ4_DROME	Eukaryota,Ecdysozoa,Neoptera,Endopterygota,Schizophora,Drosophila,melanogaster group,melanogaster subgroup
tr|M9NE21|M9NE21_DROME	Endopterygota,melanogaster group,melanogaster subgroup
tr|Q7KSA5|Q7KSA5_DROME	Bilateria,melanogaster group
tr|Q9VX57|Q9VX57_DROME	cellular organisms,Schizophora,Acalyptratae,Drosophilinae,Drosophila,Sophophora,melanogaster group,melanogaster subgroup
tr|E1JJR7|E1JJR7_DROME	cellular organisms
tr|Q8MLQ8|Q8MLQ8_DROME	Bilateria,Sophophora,melanogaster group,melanogaster subgroup
sp|Q8IRH5|Y2199_DROME	cellular organisms,Pancrustacea,Drosophilinae,Drosophila,Sophophora,melanogaster group,melanogaster subgroup
tr|Q8SX40|Q8SX40_DROME	Eukaryota,Bilateria,Arthropoda,Drosophilinae,Drosophila,Sophophora,melanogaster group,melanogaster subgroup
tr|Q9VQE8|Q9VQE8_DROME	Bilateria,Drosophilinae,Drosophila,Sophophora,melanogaster group,melanogaster subgroup
tr|E1JJ97|E1JJ97_DROME	cellular organisms,melanogaster subgroup
tr|Q7JYK5|Q7JYK5_DROME	cellular organisms,Schizophora,Acalyptratae,Drosophilinae,Drosophila,Sophophora,melanogaster group,melanogaster subgroup

[truncated: 81 more sheets: 6239_gene_ages, 6239_gene_age_summary, 6239_founder_events, 6239_founder_summary, 6239_HDF_gene_ages, 6239_HDF_gene_age_summary, 6239_HDF_founder_events, 6239_HDF_founder_summary, 6239_ambiguous_ages, 6210_gene_ages, 6210_gene_age_summary, 6210_founder_events, 6210_founder_summary, 6210_HDF_gene_ages, 6210_HDF_gene_age_summary, 6210_HDF_founder_events, 6210_HDF_founder_summary, 6210_ambiguous_ages, 6645_gene_ages, 6645_gene_age_summary …]
