# Supplementary material for: Uncovering gene-family founder events during major evolutionary transitions in animals, plants and fungi using GenEra
Source: Genome Biol. 2023 Mar 24;24:54. doi: 10.1186/s13059-023-02895-z (PMC10037820; doi:10.1186/s13059-023-02895-z)
Supplement: Supplementary file 5 — Additional file 5. Raw results for the 10 analyzed plant species using GenEra. The sheets within the file are named and ordered after the species taxonomy ID. The file contains the gene ages and the gene-family founder events, both before and after accounting for homology detection failure, for each of the 10 species. Note: The plant-specific gene-family founder events that are described and discussed in the manuscript can be found on the sheet “7227_HDF_founder_events”. [file 13059_2023_2895_MOESM5_ESM.xlsx]

## Sheet: README
Supplemental data 3: Raw results for 10 plant species using GenEra.
The sheets within the file are named and ordered after the species taxonomy ID
For each species, you will find the following tables:
[taxid]_gene_ages.tsv:	Tab-delimited table that contains the age assignment for every gene in the query species, a rank that ranges from 1 in the oldest taxonomic level (i.e., conserved genes throughout all cellular organisms) to the Nth youngest taxonomic level (i.e., putative orphans at species-level), and the taxonomic representativeness score for each gene age assignment.
[taxid]_gene_age_summary.tsv:	Summary file with the number of individual genes in the query species that could be assigned to each taxonomic level.
[taxid]_founder_events.tsv:	Tab-delimited table that contains the oldest age assignment for each gene family (as defined by MCL clustering), with its respective taxonomic rank and with the number of genes that are contained within each gene family. These represent the putative gene-family founder events before accounting for homology detection failure.
[taxid]_founder_summary.tsv:	Summary file with the number of putative gene-family founder events per taxonomic level before accounting for homology tecection failure. These values were plotted for the main figure in the manuscript.
[taxid]_HDF_gene_ages.tsv:	Tab-delimited table that contains the genes whose age assignment cannot be explained by homology detection failure. All the genes whose detection failure probabilities are lower than 0.05 in the closest outgroup were deemed as high-confidence gene age assignments.
[taxid]_HDF_gene_age_summary.tsv:	Summary file with the number of high-confidence gene-age assignments for each taxonomic level. The fouth column contains the NCBI taxonomy ID of the outgroup that was used to assess homolohy detection failure.
[taxid]_HDF_founder_events.tsv:	Tab-delimited table that contains the oldest age assignment of the high-confidence gene-family founder events (i.e., gene families whose age assignment cannot be explained by homology detection failure).
[taxid]_HDF_founder_summary.tsv:	Summary file with the number of high-confidence gene-family founder events after accounting for homology detection failure. These values were plotted for the main figure in the manuscript.
[taxid]_ambiguous_ages.tsv:	List of genes below the taxonomic representativeness threshold of 30%, which were flagged as potential contaminants in the genome or putative horizontal gene transfer events. The table gives a list of possible phylostrata to which these genes could be assigned.
The association between the NCBI Taxonomy and species names are the following:
Kingdom	taxid	species
Embryophyta	3702	Arabidopsis thaliana
	3847	Glycine max
	4081	Solanum lycopersicum
	39947	Oryza sativa
	51239	Vanilla planifolia
	214687	Musa acuminata
	3330	Picea glauca
	88036	Selaginella moellendorffii
	3218	Physcomitrella patens
	3197	Marchantia polymorpha

## Sheet: 3702_gene_ages
#gene	phylostratum	rank	taxonomic_representativeness
sp|A0A0A7EPL0|PIAL1_ARATH	Eukaryota	2	88
sp|A0A140JWM8|C7162_ARATH	cellular organisms	1	100
sp|A0A178VBJ0|APSR1_ARATH	Embryophyta	6	100
sp|A0A178VE74|ZRK4_ARATH	cellular organisms	1	100
sp|A0A178VEK7|DUO1_ARATH	cellular organisms	1	100
sp|A0A178WF56|CSTM3_ARATH	Mesangiospermae	11	100
sp|A0A1I9LM04|CNDD2_ARATH	cellular organisms	1	94
sp|A0A1I9LMX5|PCEP9_ARATH	rosids	13	83
sp|A0A1I9LN01|LAF3_ARATH	cellular organisms	1	83
sp|A0A1I9LQ12|O3L2_ARATH	cellular organisms	1	77
sp|A0A1P8ARG1|NVL_ARATH	cellular organisms	1	83
sp|A0A1P8AS03|ECT4_ARATH	cellular organisms	1	94
sp|A0A1P8ASY1|JHS1_ARATH	cellular organisms	1	94
sp|A0A1P8ATR9|RLP9B_ARATH	Magnoliopsida	10	100
sp|A0A1P8AUY4|MDN1_ARATH	cellular organisms	1	88
sp|A0A1P8AW69|KTN81_ARATH	cellular organisms	1	100
sp|A0A1P8AWH8|XYN1_ARATH	cellular organisms	1	94
sp|A0A1P8B0B7|IQD29_ARATH	Spermatophyta	9	100
sp|A0A1P8B554|THLP1_ARATH	cellular organisms	1	94
sp|A0A1P8B590|IQD19_ARATH	Magnoliopsida	10	100
sp|A0A1P8B760|AMI4G_ARATH	cellular organisms	1	94
sp|A0A1P8B8F8|XYN5_ARATH	cellular organisms	1	94
sp|A0A1P8B9P9|PL1_ARATH	Magnoliopsida	10	100
sp|A0A1P8BH03|IQD12_ARATH	Magnoliopsida	10	100
sp|A0A1P8BH59|PICBP_ARATH	Spermatophyta	9	100
sp|A0AQW4|TCP12_ARATH	cellular organisms	1	72
sp|A0JJX5|SYT4_ARATH	cellular organisms	1	94
sp|A0JPW5|HIP19_ARATH	cellular organisms	1	66
sp|A0JPZ8|AP2L3_ARATH	cellular organisms	1	100
sp|A0MDQ1|URM11_ARATH	cellular organisms	1	88
sp|A0MEB5|CCA33_ARATH	cellular organisms	1	100
sp|A0MES8|ABI4_ARATH	cellular organisms	1	88
sp|A0MEX7|CRR30_ARATH	Spermatophyta	9	100
sp|A0MFH4|LOR16_ARATH	Spermatophyta	9	100
sp|A0MFL4|LOR17_ARATH	Embryophyta	6	84
sp|A0MFS5|WTF1_ARATH	Streptophytina	5	92
sp|A0MFS9|CACLC_ARATH	cellular organisms	1	88
sp|A0SVK0|DOG1_ARATH	Streptophyta	4	80
sp|A1A6H3|RBSK_ARATH	cellular organisms	1	94
sp|A1A6K6|NSRA_ARATH	Eukaryota	2	94
sp|A1A6M1|PTAC5_ARATH	cellular organisms	1	77
sp|A1L4V7|DCYD2_ARATH	cellular organisms	1	88
sp|A1L4W5|BPM6_ARATH	cellular organisms	1	94
sp|A1L4X0|CLT2_ARATH	cellular organisms	1	94
sp|A1L4X7|AHL14_ARATH	cellular organisms	1	88
sp|A1L4Y1|GET3B_ARATH	cellular organisms	1	94
sp|A1L4Y2|ADHL3_ARATH	cellular organisms	1	94
sp|A1XJK0|TI224_ARATH	Eukaryota	2	94
sp|A1YKT1|TCP18_ARATH	cellular organisms	1	77
sp|A2RVJ8|HIT4_ARATH	Eukaryota	2	88
sp|A2RVK7|RP41L_ARATH	cellular organisms	1	94
sp|A2RVM0|TIC32_ARATH	cellular organisms	1	94
sp|A2RVM8|HIP37_ARATH	cellular organisms	1	83
sp|A2RVP7|TI221_ARATH	cellular organisms	1	94
sp|A2RVQ4|DEAL3_ARATH	cellular organisms	1	61
sp|A2RVQ5|AGL16_ARATH	cellular organisms	1	100
sp|A2RVR7|MTRF1_ARATH	cellular organisms	1	88
sp|A2RVS4|AIGLC_ARATH	cellular organisms	1	94
sp|A2RVS6|SR34A_ARATH	cellular organisms	1	94
sp|A2RVT6|RTNLN_ARATH	cellular organisms	1	94
sp|A2RVU1|MWL1_ARATH	Tracheophyta	7	91
sp|A2RVV7|FOLD1_ARATH	cellular organisms	1	94
sp|A3EWL3|REV1_ARATH	cellular organisms	1	94
sp|A3KPE8|SDN1_ARATH	cellular organisms	1	94
sp|A3KPF2|ANM14_ARATH	cellular organisms	1	94
sp|A3KPF5|PDI15_ARATH	cellular organisms	1	94
sp|A3KPF8|PP131_ARATH	Magnoliopsida	10	100
sp|A4D998|BH075_ARATH	cellular organisms	1	83
sp|A4FVP2|TPS03_ARATH	cellular organisms	1	77
sp|A4FVP6|NAC16_ARATH	cellular organisms	1	88
sp|A4FVR1|GIP1L_ARATH	Embryophyta	6	84
sp|A4GNA8|PSD3_ARATH	cellular organisms	1	88
sp|A4GSN8|NUA_ARATH	cellular organisms	1	88
sp|A4IJ27|ROGF3_ARATH	cellular organisms	1	83
sp|A4VCM0|NAC45_ARATH	cellular organisms	1	88
sp|A5HEI1|SCC2_ARATH	cellular organisms	1	88
sp|A5PHT0|Y1448_ARATH	Streptophytina	5	92
sp|A6QRA1|NRPE7_ARATH	cellular organisms	1	88
sp|A7REE5|RLF3_ARATH	Pentapetalae	12	57
sp|A7REH2|RLF30_ARATH	Mesangiospermae	11	87
sp|A7UL74|CTF7_ARATH	Eukaryota	2	94
sp|A7WM73|HEXO1_ARATH	cellular organisms	1	94
sp|A7XDQ9|B3GTK_ARATH	Eukaryota	2	94
sp|A8MPR5|FTSI2_ARATH	cellular organisms	1	94
sp|A8MQ92|RLF2_ARATH	rosids	13	66
sp|A8MQA2|NLTPD_ARATH	Mesangiospermae	11	100
sp|A8MQA3|PP330_ARATH	cellular organisms	1	94
sp|A8MQA4|ESFL5_ARATH	Brassicaceae	16	100
sp|A8MQA5|ESF13_ARATH	Mesangiospermae	11	62
sp|A8MQG7|ASK20_ARATH	cellular organisms	1	94
sp|A8MQI8|RLF5_ARATH	Brassicaceae	16	100
sp|A8MQL1|TRF1B_ARATH	Eukaryota	2	94
sp|A8MQL7|RLF20_ARATH	rosids	13	83
sp|A8MQM2|RLF6_ARATH	rosids	13	66
sp|A8MQM7|RLF15_ARATH	rosids	13	66
sp|A8MQN0|DF108_ARATH	Brassicaceae	16	100
sp|A8MQN2|LNK1_ARATH	Embryophyta	6	92
sp|A8MQP2|RLF29_ARATH	Brassicaceae	16	100
sp|A8MQP7|ESFL7_ARATH	Brassicaceae	16	100
sp|A8MQR0|WIT2_ARATH	Magnoliopsida	10	100
sp|A8MQX3|ESF12_ARATH	Brassicaceae	16	100
sp|A8MQY1|NAC68_ARATH	cellular organisms	1	88
sp|A8MQY8|ESFL9_ARATH	Brassicaceae	16	100
sp|A8MR00|RLF36_ARATH	rosids	13	66
sp|A8MR21|IP5PA_ARATH	cellular organisms	1	94
sp|A8MR46|GASAD_ARATH	cellular organisms	1	72
sp|A8MR65|FHL_ARATH	Mesangiospermae	11	100
sp|A8MR88|ESFL8_ARATH	Brassicaceae	16	100
sp|A8MR89|AEL1_ARATH	cellular organisms	1	94
sp|A8MR93|ALG12_ARATH	cellular organisms	1	83
sp|A8MRC6|LUR15_ARATH	Camelineae	17	100
sp|A8MRC7|B3GT2_ARATH	cellular organisms	1	94
sp|A8MRC8|DF200_ARATH	Brassicaceae	16	100
sp|A8MRD4|RLF7_ARATH	rosids	13	66
sp|A8MRD9|PDS5D_ARATH	cellular organisms	1	88
sp|A8MRE9|DVL23_ARATH	rosids	13	66
sp|A8MRF9|RLF21_ARATH	rosids	13	66
sp|A8MRI0|ESFL3_ARATH	Brassicales	15	100
sp|A8MRK3|RLF35_ARATH	Brassicaceae	16	100
sp|A8MRM1|RLF16_ARATH	rosids	13	83
sp|A8MRP2|AIGLD_ARATH	cellular organisms	1	94
sp|A8MRP4|THNL2_ARATH	Mesangiospermae	11	100
sp|A8MRV5|ESFLB_ARATH	Brassicales	15	100
sp|A8MRV9|SLAH4_ARATH	cellular organisms	1	88
sp|A8MRX0|GSOX5_ARATH	cellular organisms	1	94
sp|A8MRY9|UGNT1_ARATH	cellular organisms	1	94
sp|A8MS09|DVL24_ARATH	Brassicaceae	16	66
sp|A8MS20|FB350_ARATH	Embryophyta	6	69
sp|A8MS41|CCR4D_ARATH	cellular organisms	1	88
sp|A8MS68|PLPD1_ARATH	cellular organisms	1	94
sp|A8MS78|Y1583_ARATH	Magnoliopsida	10	100
sp|A8MS85|SPT61_ARATH	cellular organisms	1	94
sp|A8MSA6|ESF11_ARATH	Brassicales	15	100
sp|A8R7E6|CERK1_ARATH	cellular organisms	1	100
sp|A8R7K9|VP35C_ARATH	cellular organisms	1	88
sp|A9JTY4|POT1C_ARATH	Eukaryota	2	76
sp|A9LLI7|RP6L2_ARATH	cellular organisms	1	88
sp|A9LLI8|RP6L3_ARATH	cellular organisms	1	94
sp|A9LNK9|CPSF_ARATH	cellular organisms	1	94
sp|A9QM73|SMG7_ARATH	Eukaryota	2	88
sp|A9X4U2|HSDD3_ARATH	cellular organisms	1	94
sp|B0F481|BIODA_ARATH	cellular organisms	1	88
sp|B0F9L4|GOGC6_ARATH	Eukaryota	2	94
sp|B0F9L7|GOGC2_ARATH	Eukaryota	2	76
sp|B0M1H3|ZIP4L_ARATH	Eukaryota	2	82
sp|B2GVM7|FLAS2_ARATH	cellular organisms	1	100
sp|B3DN87|ZDH12_ARATH	cellular organisms	1	94
sp|B3DNN5|CDC16_ARATH	cellular organisms	1	94
sp|B3GS44|LRE_ARATH	Embryophyta	6	92
sp|B3H453|SPH8_ARATH	Mesangiospermae	11	100
sp|B3H469|Y4261_ARATH	Brassicaceae	16	100
sp|B3H4B5|SPH11_ARATH	Embryophyta	6	69
sp|B3H4F1|SP1L1_ARATH	Viridiplantae	3	93
sp|B3H4K7|PPI2_ARATH	cellular organisms	1	66
sp|B3H4P1|PP450_ARATH	Streptophytina	5	85
sp|B3H4X8|TCL2_ARATH	cellular organisms	1	66
sp|B3H587|LTPG8_ARATH	cellular organisms	1	55
sp|B3H5A8|RVE7_ARATH	Eukaryota	2	94
sp|B3H5A9|PCEP6_ARATH	Brassicaceae	16	100
sp|B3H5E1|SPH7_ARATH	Mesangiospermae	11	100
sp|B3H5J1|GLV10_ARATH	Brassicales	15	100
sp|B3H5K9|NEDD1_ARATH	cellular organisms	1	88
sp|B3H5L1|LOR9_ARATH	Eukaryota	2	88
sp|B3H5Q1|BGL11_ARATH	cellular organisms	1	94
sp|B3H5Q2|GLV8_ARATH	Camelineae	17	100
sp|B3H5R0|GLYT8_ARATH	cellular organisms	1	88
sp|B3H5R8|SUMO8_ARATH	cellular organisms	1	88
sp|B3H615|ING2_ARATH	cellular organisms	1	94
sp|B3H672|PP317_ARATH	Embryophyta	6	84
sp|B3H6C3|FB311_ARATH	Mesangiospermae	11	100
sp|B3H6D0|HIP45_ARATH	cellular organisms	1	88
sp|B3H6H8|SPH10_ARATH	Pentapetalae	12	71
sp|B3H6K1|Y4791_ARATH	cellular organisms	1	94
sp|B3H6Y2|ARC5B_ARATH	Eukaryota	2	82
sp|B3H6Z8|KN14J_ARATH	cellular organisms	1	100
sp|B3H707|RBL17_ARATH	cellular organisms	1	94
sp|B3H730|SPH18_ARATH	Embryophyta	6	76
sp|B3H754|APD3_ARATH	cellular organisms	1	83
sp|B3H7A6|SPH19_ARATH	cellular organisms	1	61
sp|B3H7A9|PXG7_ARATH	cellular organisms	1	94
sp|B3H7G2|URM12_ARATH	cellular organisms	1	88
sp|B3LF48|EHD2_ARATH	cellular organisms	1	94
sp|B3LF83|Y74B2_ARATH	cellular organisms	1	83
sp|B3LFA3|NIPA2_ARATH	cellular organisms	1	88
sp|B3LFA4|SYCC2_ARATH	cellular organisms	1	94
sp|B5BT18|BTAF1_ARATH	cellular organisms	1	94
sp|B5TYT3|CSCL7_ARATH	cellular organisms	1	94
sp|B5X0I6|VIP6_ARATH	cellular organisms	1	88
sp|B5X0N6|KEA6_ARATH	cellular organisms	1	88
sp|B5X4Z4|NAGS2_ARATH	cellular organisms	1	94
sp|B5X4Z9|STU_ARATH	cellular organisms	1	100
sp|B5X561|SHA_ARATH	Streptophyta	4	80
sp|B5X564|CDC2C_ARATH	cellular organisms	1	100
sp|B5X570|NAC14_ARATH	cellular organisms	1	88
sp|B5X574|PCKA2_ARATH	cellular organisms	1	94
sp|B5X582|TWIH_ARATH	cellular organisms	1	88
sp|B6ETT4|SYT2_ARATH	cellular organisms	1	94
sp|B6EUA9|PR40A_ARATH	cellular organisms	1	88
sp|B6EUB3|PDS5A_ARATH	cellular organisms	1	88
sp|B6EXY6|LUP4_ARATH	cellular organisms	1	100
sp|B6IDH3|RUS5_ARATH	cellular organisms	1	94
sp|B6IDH8|SOFL6_ARATH	Pentapetalae	12	100
sp|B6SFA4|MAA3_ARATH	cellular organisms	1	94
sp|B7SY83|PS1_ARATH	cellular organisms	1	77
sp|B7U179|ABAP1_ARATH	cellular organisms	1	94
sp|B7ZWR6|OEP61_ARATH	cellular organisms	1	94
sp|B7ZWR7|OFUT7_ARATH	cellular organisms	1	83
sp|B8XCH5|QKY_ARATH	cellular organisms	1	94
sp|B9DFA8|INVC_ARATH	cellular organisms	1	88
sp|B9DFG3|ISE2_ARATH	cellular organisms	1	94
sp|B9DFG5|PTI13_ARATH	cellular organisms	1	100
sp|B9DFI7|PMT2_ARATH	cellular organisms	1	88
sp|B9DFK5|RETIC_ARATH	Eukaryota	2	94
sp|B9DFR3|PAE9_ARATH	cellular organisms	1	94
sp|B9DFS6|SNX2B_ARATH	Eukaryota	2	94
sp|B9DFU2|MAX1_ARATH	cellular organisms	1	100
sp|B9DFV2|PQT3L_ARATH	Eukaryota	2	88
sp|B9DFX7|HMA8_ARATH	cellular organisms	1	100
sp|B9DFZ0|NTH2_ARATH	cellular organisms	1	88
sp|B9DG24|TAF7_ARATH	Eukaryota	2	94
sp|B9DGD6|ACS_ARATH	cellular organisms	1	100
sp|B9DGG8|DRM1_ARATH	cellular organisms	1	72
sp|B9DGI8|BZP63_ARATH	Eukaryota	2	94
sp|B9DGT7|TBA2_ARATH	cellular organisms	1	100
sp|B9DGU7|TPK1_ARATH	cellular organisms	1	94
sp|B9DGY1|AB1K7_ARATH	cellular organisms	1	94
sp|B9DHA6|RL40A_ARATH	cellular organisms	1	94
sp|B9DHD3|HIS6A_ARATH	cellular organisms	1	94
sp|B9DHD7|VAP22_ARATH	Eukaryota	2	94
sp|B9DHG0|PYG7_ARATH	cellular organisms	1	94
sp|B9DHQ0|TBA5_ARATH	cellular organisms	1	100
sp|B9DHT4|ARIA_ARATH	cellular organisms	1	94
sp|B9DI20|SP13A_ARATH	Viridiplantae	3	93
sp|B9TSP7|FACR6_ARATH	cellular organisms	1	83
sp|C0LGD6|Y1570_ARATH	cellular organisms	1	100
sp|C0LGD7|Y1684_ARATH	cellular organisms	1	100
sp|C0LGD8|Y1755_ARATH	cellular organisms	1	100
sp|C0LGD9|Y1756_ARATH	cellular organisms	1	100
sp|C0LGE0|Y1765_ARATH	cellular organisms	1	100
sp|C0LGE4|Y1124_ARATH	cellular organisms	1	100
sp|C0LGF4|FEI1_ARATH	cellular organisms	1	100
sp|C0LGF5|RGI5_ARATH	cellular organisms	1	100
sp|C0LGG3|Y5182_ARATH	cellular organisms	1	100
sp|C0LGG4|Y1518_ARATH	cellular organisms	1	100
sp|C0LGG6|Y5189_ARATH	cellular organisms	1	100
sp|C0LGG7|Y1534_ARATH	cellular organisms	1	100
sp|C0LGG8|Y5343_ARATH	cellular organisms	1	100
sp|C0LGG9|Y5344_ARATH	cellular organisms	1	100
sp|C0LGH2|Y1561_ARATH	cellular organisms	1	100
sp|C0LGH3|Y5614_ARATH	cellular organisms	1	100
sp|C0LGH8|Y1634_ARATH	cellular organisms	1	100
sp|C0LGI2|Y1677_ARATH	cellular organisms	1	100
sp|C0LGI5|Y1699_ARATH	cellular organisms	1	100
sp|C0LGJ1|Y1743_ARATH	cellular organisms	1	100
sp|C0LGJ9|Y2278_ARATH	cellular organisms	1	100
sp|C0LGK4|Y2165_ARATH	cellular organisms	1	100
sp|C0LGK9|Y2242_ARATH	cellular organisms	1	100
sp|C0LGL4|Y2289_ARATH	cellular organisms	1	100
sp|C0LGL9|FEI2_ARATH	cellular organisms	1	100
sp|C0LGN2|Y3148_ARATH	cellular organisms	1	100
sp|C0LGP2|MEE39_ARATH	cellular organisms	1	100
sp|C0LGP4|Y3475_ARATH	cellular organisms	1	100
sp|C0LGP9|IMK3_ARATH	cellular organisms	1	100
sp|C0LGQ4|MDIS2_ARATH	cellular organisms	1	100
sp|C0LGQ5|GSO1_ARATH	cellular organisms	1	100
sp|C0LGQ7|Y4245_ARATH	cellular organisms	1	100
sp|C0LGQ9|GHR1_ARATH	cellular organisms	1	100
sp|C0LGR3|RGI3_ARATH	cellular organisms	1	100
sp|C0LGR6|Y4291_ARATH	cellular organisms	1	100
sp|C0LGR9|Y4312_ARATH	cellular organisms	1	100
sp|C0LGS2|Y4361_ARATH	cellular organisms	1	100
sp|C0LGS3|Y4372_ARATH	cellular organisms	1	100
sp|C0LGT1|Y5129_ARATH	cellular organisms	1	100
sp|C0LGT5|Y5169_ARATH	cellular organisms	1	100
sp|C0LGT6|EFR_ARATH	cellular organisms	1	100
sp|C0LGU0|PRK1_ARATH	cellular organisms	1	100
sp|C0LGU1|Y5374_ARATH	cellular organisms	1	100
sp|C0LGU5|Y5457_ARATH	cellular organisms	1	100
sp|C0LGU7|MDIS1_ARATH	cellular organisms	1	100
sp|C0LGV0|Y5487_ARATH	cellular organisms	1	100
sp|C0LGV1|RGI2_ARATH	cellular organisms	1	100
sp|C0LGW2|PAM74_ARATH	cellular organisms	1	100
sp|C0LGW6|ERL1_ARATH	cellular organisms	1	100
sp|C0LGX1|Y5524_ARATH	cellular organisms	1	100
sp|C0LGX3|HSL2_ARATH	cellular organisms	1	100
sp|C0LU16|MED21_ARATH	Viridiplantae	3	93
sp|C0SUT9|JMJ16_ARATH	cellular organisms	1	88
sp|C0SUU6|STKLA_ARATH	cellular organisms	1	55
sp|C0SUW7|ARID6_ARATH	Eukaryota	2	76
sp|C0SV51|CB60C_ARATH	Viridiplantae	3	87
sp|C0SVG5|RVE5_ARATH	cellular organisms	1	94
sp|C0SVM5|BBX19_ARATH	cellular organisms	1	94
sp|C0SVS4|PHLB_ARATH	cellular organisms	1	100
sp|C0SVV6|CB60A_ARATH	Viridiplantae	3	87
sp|C0Z274|CCZ1B_ARATH	Eukaryota	2	88
sp|C0Z2L5|BZP44_ARATH	cellular organisms	1	88
sp|C0Z361|CPNB3_ARATH	cellular organisms	1	94
sp|C4B8C4|EPFL3_ARATH	Embryophyta	6	92
sp|C4B8C5|EPFL7_ARATH	Embryophyta	6	84
sp|C5H8J1|EME1B_ARATH	Eukaryota	2	88
sp|C6KIE6|XLG2_ARATH	cellular organisms	1	88
sp|C8KI33|SUV2_ARATH	Embryophyta	6	76
sp|D0EL35|CTC1_ARATH	Embryophyta	6	84
sp|D1KF50|SRS2L_ARATH	cellular organisms	1	88
sp|D2WL32|GLGB3_ARATH	cellular organisms	1	88
sp|D3GKW6|TCL1_ARATH	Spermatophyta	9	100
sp|D5K228|RTM3_ARATH	Eukaryota	2	94
sp|D7SFH9|LRL26_ARATH	cellular organisms	1	100
sp|D8WUA4|SECA2_ARATH	cellular organisms	1	94
sp|E0X9N4|C3H69_ARATH	cellular organisms	1	83
sp|E3VNM4|TGA10_ARATH	cellular organisms	1	94
sp|E5KGE0|BRIZ1_ARATH	cellular organisms	1	88
sp|F2Q9V4|SPH6_ARATH	Embryophyta	6	76
sp|F2Q9V5|SPH16_ARATH	Mesangiospermae	11	100
sp|F2Y4A3|SPHK2_ARATH	cellular organisms	1	88
sp|F4HNU6|NRDC_ARATH	cellular organisms	1	94
sp|F4HNU8|OFP4_ARATH	Embryophyta	6	92
sp|F4HP88|SFH4_ARATH	cellular organisms	1	94
sp|F4HPA7|MD10B_ARATH	Eukaryota	2	88
sp|F4HPF1|SBT34_ARATH	cellular organisms	1	83
sp|F4HPH1|DTX22_ARATH	cellular organisms	1	94
sp|F4HPH2|DTX20_ARATH	cellular organisms	1	94
sp|F4HPN2|IRE4_ARATH	cellular organisms	1	100
sp|F4HPP7|UBC39_ARATH	cellular organisms	1	94
sp|F4HPR5|DRP5A_ARATH	cellular organisms	1	94
sp|F4HPY8|ALKR6_ARATH	cellular organisms	1	94
sp|F4HPZ9|LIG6_ARATH	cellular organisms	1	94
sp|F4HQ05|DTX8_ARATH	cellular organisms	1	94
sp|F4HQ17|LRL14_ARATH	cellular organisms	1	100
sp|F4HQ20|LRL25_ARATH	cellular organisms	1	100
sp|F4HQ22|LRL24_ARATH	cellular organisms	1	100
sp|F4HQ23|LRL27_ARATH	cellular organisms	1	100
sp|F4HQ84|COG3_ARATH	cellular organisms	1	88
sp|F4HQA1|PAF1_ARATH	Eukaryota	2	88
sp|F4HQD4|HSP7P_ARATH	cellular organisms	1	94
sp|F4HQE2|RTEL1_ARATH	cellular organisms	1	88
sp|F4HQM3|NCER1_ARATH	cellular organisms	1	94
sp|F4HQX1|JAL3_ARATH	cellular organisms	1	77
sp|F4HR03|TA11B_ARATH	Eukaryota	2	88
sp|F4HR11|KN6_ARATH	cellular organisms	1	100
sp|F4HRC1|THO5A_ARATH	Eukaryota	2	94
sp|F4HRI2|HEI10_ARATH	Eukaryota	2	82
sp|F4HRJ4|M3K3A_ARATH	cellular organisms	1	100
sp|F4HRS2|SWTIE_ARATH	Eukaryota	2	88
sp|F4HRT5|CRWN1_ARATH	Embryophyta	6	84
sp|F4HRV8|ASY1_ARATH	Eukaryota	2	88
sp|F4HS99|REC1_ARATH	cellular organisms	1	88
sp|F4HSD4|OBGM_ARATH	cellular organisms	1	94
sp|F4HSD5|TRM32_ARATH	Embryophyta	6	76
sp|F4HSQ2|SBT51_ARATH	cellular organisms	1	83
sp|F4HSU3|OFUT6_ARATH	cellular organisms	1	83
sp|F4HSX9|KLCR3_ARATH	cellular organisms	1	77
sp|F4HT21|IAN9_ARATH	cellular organisms	1	94
sp|F4HT41|SAMC2_ARATH	cellular organisms	1	94
sp|F4HT49|PABP1_ARATH	cellular organisms	1	100
sp|F4HT77|RBA1_ARATH	cellular organisms	1	72
sp|F4HTB2|DVL22_ARATH	Spermatophyta	9	100
sp|F4HTH8|KTN82_ARATH	cellular organisms	1	100
sp|F4HTL8|RSGA2_ARATH	cellular organisms	1	88
sp|F4HTM3|GCS1_ARATH	cellular organisms	1	88
sp|F4HTQ1|MPRO1_ARATH	cellular organisms	1	94
sp|F4HTT6|CP26B_ARATH	cellular organisms	1	94
sp|F4HTV4|RLP14_ARATH	cellular organisms	1	66
sp|F4HTV6|RLP16_ARATH	Mesangiospermae	11	75
sp|F4HU51|ACH2_ARATH	cellular organisms	1	88
sp|F4HU55|BSK4_ARATH	cellular organisms	1	100
sp|F4HU58|TAD1_ARATH	cellular organisms	1	88
sp|F4HUC4|ATCA5_ARATH	cellular organisms	1	94
sp|F4HUK6|AAE1_ARATH	cellular organisms	1	100
sp|F4HV09|BBE14_ARATH	cellular organisms	1	83
sp|F4HV65|DRMH4_ARATH	cellular organisms	1	61
sp|F4HVA6|TAF6B_ARATH	cellular organisms	1	88
sp|F4HVG8|CSK_ARATH	cellular organisms	1	77
sp|F4HVJ3|POD1_ARATH	cellular organisms	1	83
sp|F4HVM3|WTR10_ARATH	cellular organisms	1	88
sp|F4HVS0|BTSL2_ARATH	cellular organisms	1	94
sp|F4HVS6|MYOB6_ARATH	Embryophyta	6	92
sp|F4HVW5|VAD1_ARATH	cellular organisms	1	88
sp|F4HVX7|CERL1_ARATH	cellular organisms	1	94
sp|F4HVY0|CER1_ARATH	cellular organisms	1	94
sp|F4HVZ1|CATB1_ARATH	cellular organisms	1	94
sp|F4HVZ5|CSU2_ARATH	Eukaryota	2	94
sp|F4HW02|GAT1_ARATH	cellular organisms	1	88
sp|F4HW04|DPOE1_ARATH	cellular organisms	1	88
sp|F4HW17|TMN5_ARATH	cellular organisms	1	94
sp|F4HW51|CHR20_ARATH	cellular organisms	1	94
sp|F4HW65|STIL1_ARATH	cellular organisms	1	94
sp|F4HW79|COAC1_ARATH	cellular organisms	1	94
sp|F4HWB6|PILS1_ARATH	cellular organisms	1	88
sp|F4HWE6|SEC5B_ARATH	Eukaryota	2	88
sp|F4HWF9|NSRB_ARATH	Eukaryota	2	94
sp|F4HWL3|RLP4_ARATH	cellular organisms	1	77
sp|F4HWL4|SYYC2_ARATH	cellular organisms	1	94
sp|F4HWQ8|CVIF1_ARATH	Magnoliopsida	10	100
sp|F4HWY6|MYO11_ARATH	cellular organisms	1	94
sp|F4HX15|LPAI_ARATH	cellular organisms	1	88
sp|F4HX80|ALT4_ARATH	cellular organisms	1	88
sp|F4HXL0|PLIP2_ARATH	Eukaryota	2	88
sp|F4HXP9|MYO9_ARATH	cellular organisms	1	94
sp|F4HXQ7|MYOB1_ARATH	Embryophyta	6	92
sp|F4HXU3|KNATM_ARATH	Mesangiospermae	11	100
sp|F4HXV6|NU155_ARATH	cellular organisms	1	83
sp|F4HXW9|OFUT4_ARATH	cellular organisms	1	83
sp|F4HXY7|PSS1_ARATH	Eukaryota	2	82
sp|F4HXZ1|BRO1_ARATH	cellular organisms	1	94
sp|F4HY56|RLT1_ARATH	Eukaryota	2	94
sp|F4HY61|NAC10_ARATH	cellular organisms	1	77
sp|F4HYD7|RANBM_ARATH	cellular organisms	1	94
sp|F4HYF3|DCYD1_ARATH	cellular organisms	1	88
sp|F4HYG2|IRE3_ARATH	cellular organisms	1	100
sp|F4HYJ7|DEXH3_ARATH	cellular organisms	1	94
sp|F4HYR3|CSCL6_ARATH	cellular organisms	1	94
sp|F4HYR4|OFT15_ARATH	cellular organisms	1	83
sp|F4HYR6|SBT24_ARATH	cellular organisms	1	83
sp|F4HYV5|NAC26_ARATH	cellular organisms	1	88
sp|F4HZB2|BCHA1_ARATH	cellular organisms	1	88
sp|F4HZB5|NET1D_ARATH	Tracheophyta	7	83
sp|F4HZB9|LTG19_ARATH	cellular organisms	1	72
sp|F4HZC3|GUX5_ARATH	cellular organisms	1	94
sp|F4HZF0|KN14H_ARATH	cellular organisms	1	100
sp|F4HZG9|ICP55_ARATH	cellular organisms	1	94
sp|F4HZH9|DTX11_ARATH	cellular organisms	1	94
sp|F4HZK4|REC3_ARATH	cellular organisms	1	88
sp|F4HZQ7|WTR5_ARATH	cellular organisms	1	88
sp|F4HZX7|OFUT8_ARATH	cellular organisms	1	83
sp|F4HZZ4|RMR6_ARATH	cellular organisms	1	94
sp|F4HZZ5|RMR5_ARATH	cellular organisms	1	94
sp|F4I037|TBL7_ARATH	cellular organisms	1	94
sp|F4I082|LTPG6_ARATH	cellular organisms	1	72
sp|F4I096|MED13_ARATH	Eukaryota	2	82
sp|F4I0K2|SCKL2_ARATH	cellular organisms	1	94
sp|F4I0K9|MES15_ARATH	cellular organisms	1	77
sp|F4I0N3|Y1572_ARATH	Magnoliopsida	10	100
sp|F4I0P8|VP35B_ARATH	cellular organisms	1	88
sp|F4I0Z6|NEAP4_ARATH	Magnoliopsida	10	100
sp|F4I107|PAE1_ARATH	cellular organisms	1	94
sp|F4I111|MCU6_ARATH	Eukaryota	2	94
sp|F4I114|Y1960_ARATH	cellular organisms	1	100
sp|F4I116|SYLC_ARATH	cellular organisms	1	94
sp|F4I131|NET2B_ARATH	Tracheophyta	7	83
sp|F4I169|MD15B_ARATH	Embryophyta	6	84
sp|F4I171|MD15A_ARATH	cellular organisms	1	83
sp|F4I1A6|TPPC_ARATH	cellular organisms	1	88
sp|F4I1G5|CRIM2_ARATH	cellular organisms	1	77
sp|F4I1H5|SAU63_ARATH	Magnoliopsida	10	100
sp|F4I1I4|SAU67_ARATH	Embryophyta	6	76
sp|F4I1L3|ACC2_ARATH	cellular organisms	1	94
sp|F4I1N8|ATG1T_ARATH	cellular organisms	1	100
sp|F4I1S7|ELP2_ARATH	cellular organisms	1	94
sp|F4I1T7|NP214_ARATH	Viridiplantae	3	81
sp|F4I1T9|KN14T_ARATH	cellular organisms	1	100
sp|F4I1X0|HIP41_ARATH	cellular organisms	1	72
sp|F4I214|TET10_ARATH	Streptophyta	4	93
sp|F4I241|BUB33_ARATH	cellular organisms	1	94
sp|F4I248|CSCLB_ARATH	cellular organisms	1	94
sp|F4I274|PHL8_ARATH	cellular organisms	1	100
sp|F4I2H2|CHR9_ARATH	cellular organisms	1	94
sp|F4I2H7|TPX2_ARATH	Eukaryota	2	88
sp|F4I2J8|CATIN_ARATH	cellular organisms	1	88
sp|F4I2N7|RLK7_ARATH	cellular organisms	1	100
sp|F4I2S4|CCZ1A_ARATH	Eukaryota	2	88
sp|F4I2X9|INVD_ARATH	cellular organisms	1	88
sp|F4I2Y3|RMR3_ARATH	cellular organisms	1	94
sp|F4I312|VPS3_ARATH	Eukaryota	2	88
sp|F4I313|SCY2A_ARATH	cellular organisms	1	88
sp|F4I316|SUN3_ARATH	cellular organisms	1	94
sp|F4I340|SEI2_ARATH	Eukaryota	2	88
sp|F4I366|NRPA2_ARATH	cellular organisms	1	100
sp|F4I3B3|RB47A_ARATH	cellular organisms	1	100
sp|F4I3M3|BSK7_ARATH	cellular organisms	1	100
sp|F4I3P9|MURE_ARATH	cellular organisms	1	94
sp|F4I3V3|LRL15_ARATH	cellular organisms	1	100
sp|F4I3V6|SHW1_ARATH	Embryophyta	6	92
sp|F4I3Z5|SKI3_ARATH	cellular organisms	1	88
sp|F4I443|BARD1_ARATH	Eukaryota	2	88
sp|F4I460|MYO8_ARATH	cellular organisms	1	94
sp|F4I4B6|EX84A_ARATH	Eukaryota	2	94
sp|F4I4E1|BH167_ARATH	Magnoliopsida	10	100
sp|F4I4F2|RHS3_ARATH	cellular organisms	1	100
sp|F4I4K5|LPR1_ARATH	cellular organisms	1	88
sp|F4I4K7|FRO3_ARATH	cellular organisms	1	88
sp|F4I4P3|MED23_ARATH	Eukaryota	2	82
sp|F4I4P8|PXGL_ARATH	cellular organisms	1	94
sp|F4I4Q3|DTX32_ARATH	cellular organisms	1	94
sp|F4I4W2|HCS2_ARATH	cellular organisms	1	88
sp|F4I507|MYO3_ARATH	cellular organisms	1	94
sp|F4I532|PRFB2_ARATH	cellular organisms	1	88
sp|F4I562|AP3M_ARATH	cellular organisms	1	94
sp|F4I594|RLM1A_ARATH	cellular organisms	1	88
sp|F4I5D5|WTR11_ARATH	cellular organisms	1	83
sp|F4I5N6|RIC3_ARATH	Magnoliopsida	10	100
sp|F4I5Q2|FBT8_ARATH	cellular organisms	1	94
sp|F4I5Q6|MYO7_ARATH	cellular organisms	1	94
sp|F4I6E6|PRIH_ARATH	cellular organisms	1	88
sp|F4I6G4|JMJ18_ARATH	cellular organisms	1	88
sp|F4I6M1|POLIA_ARATH	cellular organisms	1	88
sp|F4I6M4|TORL1_ARATH	Eukaryota	2	94
sp|F4I6V0|RAY1_ARATH	cellular organisms	1	94
sp|F4I700|UBN2_ARATH	Streptophyta	4	86
sp|F4I718|CSI3_ARATH	Embryophyta	6	92
sp|F4I735|PDS5B_ARATH	cellular organisms	1	88
sp|F4I7C7|WAPL1_ARATH	Eukaryota	2	88
sp|F4I7I0|ALAT1_ARATH	cellular organisms	1	94
sp|F4I7L1|TRB4_ARATH	Eukaryota	2	94
sp|F4I7Y2|VP53B_ARATH	cellular organisms	1	88
sp|F4I7Y4|BSK11_ARATH	cellular organisms	1	100
sp|F4I837|JAL14_ARATH	cellular organisms	1	66
sp|F4I839|PAE2_ARATH	cellular organisms	1	94
sp|F4I878|BLT_ARATH	Mesangiospermae	11	100
sp|F4I893|ILA_ARATH	cellular organisms	1	88
sp|F4I8B9|Y1501_ARATH	Magnoliopsida	10	100
sp|F4I8F9|BH160_ARATH	Magnoliopsida	10	100
sp|F4I8H8|GDPD4_ARATH	cellular organisms	1	94
sp|F4I8I0|SUN4_ARATH	cellular organisms	1	94
sp|F4I8K2|RBL8_ARATH	cellular organisms	1	94
sp|F4I8M8|GPMA2_ARATH	cellular organisms	1	94
sp|F4I8Q7|KMS2_ARATH	cellular organisms	1	94
sp|F4I8R6|OFP12_ARATH	Magnoliopsida	10	100
sp|F4I8S3|CLSY3_ARATH	cellular organisms	1	94
sp|F4I8U2|APS2L_ARATH	cellular organisms	1	94
sp|F4I8U3|Y1056_ARATH	Pentapetalae	12	85
sp|F4I8W1|DUF2_ARATH	Embryophyta	6	92
sp|F4I8W6|WTR4_ARATH	Eukaryota	2	88
sp|F4I8X6|TAUE1_ARATH	cellular organisms	1	94
sp|F4I8X8|OST3A_ARATH	cellular organisms	1	94
sp|F4I902|CHS1_ARATH	cellular organisms	1	72
sp|F4I907|GLYR2_ARATH	cellular organisms	1	94
sp|F4I933|STR8_ARATH	cellular organisms	1	94
sp|F4I9A2|TNO1_ARATH	cellular organisms	1	66
sp|F4I9E1|NFD4_ARATH	cellular organisms	1	94
sp|F4I9J7|Y14_ARATH	cellular organisms	1	100
sp|F4I9Q5|DEXH7_ARATH	cellular organisms	1	94
sp|F4I9R6|JA15S_ARATH	Mesangiospermae	11	100
sp|F4I9S3|RLP9A_ARATH	Magnoliopsida	10	100
sp|F4I9T0|BCHB_ARATH	cellular organisms	1	88
sp|F4IA73|GSTUL_ARATH	cellular organisms	1	94
sp|F4IAE9|Y1591_ARATH	cellular organisms	1	94
sp|F4IAG2|SSY3_ARATH	cellular organisms	1	94
sp|F4IAL1|OFUT2_ARATH	cellular organisms	1	83
sp|F4IAR2|KN14O_ARATH	cellular organisms	1	100
sp|F4IAT2|THOC2_ARATH	cellular organisms	1	88
sp|F4IAT8|LPXC1_ARATH	cellular organisms	1	88
sp|F4IAW1|LPXC5_ARATH	cellular organisms	1	88
sp|F4IB81|LYK3_ARATH	cellular organisms	1	100
sp|F4IB94|JAL8_ARATH	cellular organisms	1	72
sp|F4IB95|JAL9_ARATH	cellular organisms	1	83
sp|F4IBB2|PGML2_ARATH	cellular organisms	1	94
sp|F4IBD7|CSCLA_ARATH	cellular organisms	1	94
sp|F4IBE4|DRL10_ARATH	cellular organisms	1	83
sp|F4IBF0|GDL26_ARATH	cellular organisms	1	88
sp|F4IBJ3|EXB6L_ARATH	cellular organisms	1	100
sp|F4IBQ9|KN14Q_ARATH	cellular organisms	1	100
sp|F4IC29|HIP28_ARATH	cellular organisms	1	88
sp|F4ICA0|KN8A_ARATH	cellular organisms	1	100
sp|F4ICB6|IBS1_ARATH	cellular organisms	1	100
sp|F4ICD9|SC31A_ARATH	cellular organisms	1	88
sp|F4ICF4|RBL10_ARATH	cellular organisms	1	94
sp|F4ICK8|IWS1_ARATH	cellular organisms	1	94
sp|F4ICX9|TSA1_ARATH	Brassicales	15	100
sp|F4ID16|NU98B_ARATH	Eukaryota	2	88
sp|F4IDB2|PHL_ARATH	Eukaryota	2	88
sp|F4IDC2|SWA2_ARATH	cellular organisms	1	94
sp|F4IDI6|BRG2_ARATH	Embryophyta	6	92
sp|F4IDJ0|NOC3_ARATH	cellular organisms	1	88
sp|F4IDQ5|JASON_ARATH	Streptophytina	5	92
sp|F4IDQ6|NIH_ARATH	cellular organisms	1	94
sp|F4IDS7|VPS18_ARATH	cellular organisms	1	94
sp|F4IDU4|MBOA1_ARATH	cellular organisms	1	94
sp|F4IDU9|THNL1_ARATH	Mesangiospermae	11	87
sp|F4IDW9|PTD_ARATH	Embryophyta	6	84
sp|F4IDY5|BTSL1_ARATH	cellular organisms	1	94
sp|F4IDY7|DDR4_ARATH	Eukaryota	2	88
sp|F4IE21|FLZ12_ARATH	Spermatophyta	9	100
sp|F4IE65|MES13_ARATH	cellular organisms	1	83
sp|F4IE66|PRP22_ARATH	cellular organisms	1	94
sp|F4IED2|NAC13_ARATH	cellular organisms	1	83
sp|F4IEM5|GCR2_ARATH	cellular organisms	1	94
sp|F4IEY4|TRB5_ARATH	Eukaryota	2	94
sp|F4IF36|FGT1_ARATH	cellular organisms	1	88
sp|F4IF99|LPXB_ARATH	cellular organisms	1	88
sp|F4IFC5|SYTM2_ARATH	cellular organisms	1	94
sp|F4IFD0|MAIL2_ARATH	cellular organisms	1	55
sp|F4IFF3|MCM9_ARATH	cellular organisms	1	94
sp|F4IFN6|DPOE2_ARATH	cellular organisms	1	88
sp|F4IG09|SBT41_ARATH	cellular organisms	1	83
sp|F4IG60|ZPR1_ARATH	Mesangiospermae	11	100
sp|F4IG73|BCHC2_ARATH	cellular organisms	1	88
sp|F4IGA5|NU133_ARATH	Eukaryota	2	88
sp|F4IGL2|KN7E_ARATH	cellular organisms	1	100
sp|F4IGU3|SPER2_ARATH	Brassicales	15	100
sp|F4IGZ2|SMXL8_ARATH	cellular organisms	1	77
sp|F4IH21|TBL33_ARATH	cellular organisms	1	94
sp|F4IH25|BOP1_ARATH	cellular organisms	1	88
sp|F4IH31|CAN2_ARATH	cellular organisms	1	88
sp|F4IHJ0|SFH8_ARATH	cellular organisms	1	94
sp|F4IHL3|MTEF2_ARATH	Eukaryota	2	88
sp|F4IHR4|ATCA2_ARATH	cellular organisms	1	94
sp|F4IHS2|SYD_ARATH	cellular organisms	1	94
sp|F4IHS9|UXT1_ARATH	cellular organisms	1	94
sp|F4IHU9|DTX15_ARATH	cellular organisms	1	94
sp|F4IHY7|PTA12_ARATH	Streptophytina	5	92
sp|F4IIK6|LST82_ARATH	cellular organisms	1	94
sp|F4IIM1|CSI1_ARATH	Embryophyta	6	92
sp|F4IIS5|KN5A_ARATH	cellular organisms	1	100
sp|F4IIU4|AIR9_ARATH	cellular organisms	1	83
sp|F4IIZ9|SCAB2_ARATH	Streptophytina	5	92
sp|F4IJ08|WTR15_ARATH	cellular organisms	1	88
sp|F4IJ77|AATP4_ARATH	cellular organisms	1	94
sp|F4IJ79|TAC1_ARATH	Mesangiospermae	11	100
sp|F4IJK1|NET2D_ARATH	Tracheophyta	7	83
sp|F4IJK6|KN14R_ARATH	cellular organisms	1	100
sp|F4IJV4|DEAH6_ARATH	cellular organisms	1	94
sp|F4IJZ6|SSL1_ARATH	cellular organisms	1	94
sp|F4IK01|AUG1_ARATH	cellular organisms	1	88
sp|F4IK45|C70B2_ARATH	cellular organisms	1	100
sp|F4IK92|TORL2_ARATH	Eukaryota	2	94
sp|F4IKF6|SPNS3_ARATH	cellular organisms	1	94
sp|F4IKM1|TRNHB_ARATH	cellular organisms	1	100
sp|F4IL30|POP1_ARATH	Eukaryota	2	88
sp|F4IL57|KN14I_ARATH	cellular organisms	1	100
sp|F4ILF8|P4H13_ARATH	cellular organisms	1	94
sp|F4ILR7|DEXH1_ARATH	cellular organisms	1	94
sp|F4ILY9|AVT3B_ARATH	cellular organisms	1	94
sp|F4IM84|DEXH5_ARATH	cellular organisms	1	94
sp|F4IME1|MSL7_ARATH	cellular organisms	1	94
sp|F4IME2|MSL8_ARATH	cellular organisms	1	94
sp|F4IMH3|NOC4_ARATH	cellular organisms	1	88
sp|F4IMK2|MES6_ARATH	cellular organisms	1	77
sp|F4IMK4|MES19_ARATH	cellular organisms	1	77
sp|F4IMQ0|FLX_ARATH	Embryophyta	6	84
sp|F4IN23|BZP34_ARATH	Streptophyta	4	86
sp|F4IN32|MCC06_ARATH	Eukaryota	2	94
sp|F4IN58|PIEZO_ARATH	cellular organisms	1	88
sp|F4IN69|MD33B_ARATH	cellular organisms	1	83
sp|F4IN78|HUAL2_ARATH	cellular organisms	1	88
sp|F4INA9|RECG_ARATH	cellular organisms	1	94
sp|F4INN2|GGP4_ARATH	cellular organisms	1	88
sp|F4INP9|QWRF4_ARATH	cellular organisms	1	83
sp|F4INW9|MYOB4_ARATH	Embryophyta	6	92
sp|F4INY4|HVT1_ARATH	cellular organisms	1	94
sp|F4IP06|SWC2_ARATH	cellular organisms	1	88
sp|F4IP13|SHGR6_ARATH	Eukaryota	2	94
sp|F4IP69|MIP3_ARATH	Eukaryota	2	94
sp|F4IPE3|IDD15_ARATH	cellular organisms	1	94
sp|F4IPI4|STR17_ARATH	cellular organisms	1	94
sp|F4IPK2|TAF14_ARATH	cellular organisms	1	88
sp|F4IPM3|CB60E_ARATH	Viridiplantae	3	87
sp|F4IPY2|SYCM_ARATH	cellular organisms	1	94
sp|F4IQG2|AATP2_ARATH	cellular organisms	1	94
sp|F4IQG4|HIP30_ARATH	cellular organisms	1	88
sp|F4IQJ2|ELP5_ARATH	Eukaryota	2	94
sp|F4IQJ4|GASAB_ARATH	cellular organisms	1	72
sp|F4IQJ6|LCV3_ARATH	cellular organisms	1	94
sp|F4IQK5|VCL21_ARATH	cellular organisms	1	88
sp|F4IQL7|REML2_ARATH	Mesangiospermae	11	87
sp|F4IQQ9|BH138_ARATH	Embryophyta	6	92
sp|F4IQV7|SCY2_ARATH	cellular organisms	1	88
sp|F4IQX1|WTR12_ARATH	cellular organisms	1	88
sp|F4IR05|CERL2_ARATH	cellular organisms	1	94
sp|F4IRB4|MYB88_ARATH	cellular organisms	1	100
sp|F4IRM4|PHOX1_ARATH	cellular organisms	1	88
sp|F4IRQ5|THG1_ARATH	cellular organisms	1	94
sp|F4IRR2|SAD2_ARATH	cellular organisms	1	94
sp|F4IRU3|MYO12_ARATH	cellular organisms	1	94
sp|F4IRW0|ATG1C_ARATH	cellular organisms	1	100
sp|F4IS56|ILK1_ARATH	cellular organisms	1	100
sp|F4IS91|RSA1_ARATH	Eukaryota	2	88
sp|F4ISE1|RLF12_ARATH	Mesangiospermae	11	87
sp|F4ISE2|RLF13_ARATH	Mesangiospermae	11	87
sp|F4ISL7|TI236_ARATH	cellular organisms	1	88
sp|F4ISQ7|TOP3B_ARATH	cellular organisms	1	94
sp|F4ISV6|THG2_ARATH	cellular organisms	1	94
sp|F4ISV9|APD4_ARATH	cellular organisms	1	83
sp|F4ISY0|Y2837_ARATH	Magnoliopsida	10	100
sp|F4ITL6|RTE1_ARATH	cellular organisms	1	94
sp|F4ITM1|RGSL1_ARATH	Eukaryota	2	94
sp|F4IU14|WSD3_ARATH	cellular organisms	1	94
sp|F4IUE7|COV1_ARATH	cellular organisms	1	94
sp|F4IUG9|MYO13_ARATH	cellular organisms	1	94
sp|F4IUJ7|IQD4_ARATH	Embryophyta	6	92
sp|F4IUU1|RLP27_ARATH	Eukaryota	2	64
sp|F4IUW3|AVT1C_ARATH	cellular organisms	1	94
sp|F4IUX6|RENT2_ARATH	cellular organisms	1	88
sp|F4IUY8|SAC3A_ARATH	cellular organisms	1	88
sp|F4IV16|TPK2_ARATH	cellular organisms	1	94
sp|F4IV45|CHR10_ARATH	cellular organisms	1	94
sp|F4IV66|RNE_ARATH	cellular organisms	1	88
sp|F4IV99|CHR5_ARATH	cellular organisms	1	94
sp|F4IVI0|BUB1_ARATH	cellular organisms	1	88
sp|F4IVL6|GRV2_ARATH	cellular organisms	1	94
sp|F4IVR7|MYO10_ARATH	cellular organisms	1	94
sp|F4IVU1|ARC2B_ARATH	cellular organisms	1	94
sp|F4IVV0|RIC1_ARATH	Magnoliopsida	10	100
sp|F4IW10|EFGM2_ARATH	cellular organisms	1	94
sp|F4IW47|TKTC2_ARATH	cellular organisms	1	94
sp|F4IWA8|TBL41_ARATH	cellular organisms	1	94
sp|F4IWB3|SMR13_ARATH	Magnoliopsida	10	100
sp|F4IXE4|TTL2_ARATH	cellular organisms	1	88
sp|F4IXE7|IDM1_ARATH	cellular organisms	1	88
sp|F4IXJ7|MED6_ARATH	cellular organisms	1	94
sp|F4IXN6|PUX6_ARATH	Eukaryota	2	94
sp|F4IXT6|WTR19_ARATH	Embryophyta	6	92
sp|F4IXW2|BIG5_ARATH	cellular organisms	1	94
sp|F4IY03|DIOX1_ARATH	cellular organisms	1	100
sp|F4IY62|UGPA3_ARATH	cellular organisms	1	94
sp|F4IYF8|SYHC_ARATH	cellular organisms	1	94
sp|F4IYM4|DEX1_ARATH	cellular organisms	1	94
sp|F4IYZ0|WTR21_ARATH	cellular organisms	1	88
sp|F4IZ80|CST10_ARATH	Brassicaceae	16	100
sp|F4IZ82|ARL8D_ARATH	cellular organisms	1	94
sp|F4IZC4|BASS4_ARATH	cellular organisms	1	94
sp|F4IZC5|CAN1_ARATH	cellular organisms	1	88
sp|F4IZM8|HUAL3_ARATH	cellular organisms	1	88
sp|F4IZR5|XPO1B_ARATH	cellular organisms	1	88
sp|F4IZW8|AVT1F_ARATH	cellular organisms	1	94
sp|F4J061|IQD5_ARATH	Streptophyta	4	86
sp|F4J077|PATH1_ARATH	Eukaryota	2	94
sp|F4J078|JAZ13_ARATH	Mesangiospermae	11	100
sp|F4J0A8|P4H6_ARATH	cellular organisms	1	94
sp|F4J0B7|AATP8_ARATH	cellular organisms	1	94
sp|F4J0C0|AATPA_ARATH	cellular organisms	1	94
sp|F4J0D2|PBL36_ARATH	cellular organisms	1	100
sp|F4J0W4|MIRO2_ARATH	cellular organisms	1	94
sp|F4J117|LSF1_ARATH	cellular organisms	1	94
sp|F4J158|DTX24_ARATH	cellular organisms	1	94
sp|F4J1D9|NAI2L_ARATH	Brassicales	15	100
sp|F4J1G1|ROGFD_ARATH	cellular organisms	1	83
sp|F4J1H7|RNZ4_ARATH	cellular organisms	1	88
sp|F4J1Q9|AVT1I_ARATH	cellular organisms	1	94
sp|F4J1U4|KN12E_ARATH	cellular organisms	1	100
sp|F4J220|LPPE1_ARATH	Eukaryota	2	82
sp|F4J264|PRFB3_ARATH	cellular organisms	1	88
sp|F4J270|BG3_ARATH	cellular organisms	1	88
sp|F4J284|NU93B_ARATH	Eukaryota	2	94
sp|F4J2C8|EDA30_ARATH	Streptophyta	4	93
sp|F4J2J6|RVE7L_ARATH	Eukaryota	2	94
sp|F4J2K2|FPGS2_ARATH	cellular organisms	1	88
sp|F4J2K4|KN7O_ARATH	cellular organisms	1	100
sp|F4J2M6|KN14L_ARATH	cellular organisms	1	100
sp|F4J2U9|CFM3A_ARATH	cellular organisms	1	77
sp|F4J2Z7|SDR4_ARATH	cellular organisms	1	100
sp|F4J300|SDR5_ARATH	cellular organisms	1	100
sp|F4J339|RPP1_ARATH	cellular organisms	1	83
sp|F4J394|KN7G_ARATH	cellular organisms	1	100
sp|F4J3D9|IDE2_ARATH	cellular organisms	1	94
sp|F4J3G5|CTPA3_ARATH	cellular organisms	1	94
sp|F4J3H7|ZRK7_ARATH	cellular organisms	1	100
sp|F4J3N2|FTSI5_ARATH	cellular organisms	1	94
sp|F4J3P7|PHLD_ARATH	Eukaryota	2	100
sp|F4J3R7|SPD1_ARATH	cellular organisms	1	88
sp|F4J3S1|SGO1_ARATH	Magnoliopsida	10	100
sp|F4J3T8|MYTM1_ARATH	cellular organisms	1	77
sp|F4J424|RIC5_ARATH	Embryophyta	6	76
sp|F4J469|TI22L_ARATH	cellular organisms	1	94
sp|F4J4A0|MCC13_ARATH	Eukaryota	2	94
sp|F4J4A1|MCC14_ARATH	Eukaryota	2	94
sp|F4J4C8|EVN_ARATH	cellular organisms	1	94
sp|F4J4N3|DIR17_ARATH	cellular organisms	1	88
sp|F4J4P8|MCC17_ARATH	Eukaryota	2	94
sp|F4J4Y0|P24D6_ARATH	Eukaryota	2	94
sp|F4J4Y5|MD26A_ARATH	Eukaryota	2	76
sp|F4J5M9|CLC3_ARATH	cellular organisms	1	88
sp|F4J5S1|CLU_ARATH	cellular organisms	1	88
sp|F4J5U9|MCC30_ARATH	Embryophyta	6	84
sp|F4J6F6|IREH1_ARATH	cellular organisms	1	100
sp|F4J6N7|SOFL3_ARATH	Pentapetalae	12	100
sp|F4J6T7|XYL2_ARATH	cellular organisms	1	94
sp|F4J738|SAD2H_ARATH	cellular organisms	1	94
sp|F4J7A7|PPD7_ARATH	cellular organisms	1	94
sp|F4J7S8|SFH9_ARATH	cellular organisms	1	94
sp|F4J7T2|EAF1B_ARATH	Eukaryota	2	88
sp|F4J7T3|EAF1A_ARATH	Eukaryota	2	88
sp|F4J7T6|RLP39_ARATH	cellular organisms	1	83
sp|F4J8C6|VIP1L_ARATH	cellular organisms	1	88
sp|F4J8D3|TPLAT_ARATH	Eukaryota	2	100
sp|F4J8G2|RLP33_ARATH	Eukaryota	2	70
sp|F4J8G7|VIR_ARATH	Streptophyta	4	86
sp|F4J8K6|RRP5_ARATH	cellular organisms	1	88
sp|F4J8L3|KN7K_ARATH	cellular organisms	1	100
sp|F4J8R4|ILR2_ARATH	Eukaryota	2	47
sp|F4J8V5|AT13B_ARATH	Eukaryota	2	88
sp|F4J9A3|WTR26_ARATH	cellular organisms	1	88
sp|F4J9A8|RLP45_ARATH	cellular organisms	1	55
sp|F4J9M5|CHR12_ARATH	cellular organisms	1	94
sp|F4J9Q6|FKB43_ARATH	cellular organisms	1	94
sp|F4JA91|SBT45_ARATH	cellular organisms	1	83
sp|F4JAA5|SKI2_ARATH	cellular organisms	1	94
sp|F4JAU2|SAC3B_ARATH	Eukaryota	2	88
sp|F4JAU3|P4H2_ARATH	cellular organisms	1	94
sp|F4JBM4|RBL4_ARATH	cellular organisms	1	94
sp|F4JBP3|ATG1B_ARATH	cellular organisms	1	100
sp|F4JBX1|RGF10_ARATH	Brassicales	15	100
sp|F4JC20|FIPS3_ARATH	Eukaryota	2	76
sp|F4JC97|PSME4_ARATH	cellular organisms	1	88
sp|F4JCB2|CPL5_ARATH	Eukaryota	2	88
sp|F4JCC1|PR40B_ARATH	Eukaryota	2	88
sp|F4JCN9|PRE4_ARATH	Magnoliopsida	10	100
sp|F4JCQ3|DG783_ARATH	cellular organisms	1	83
sp|F4JCU0|SUA_ARATH	cellular organisms	1	83
sp|F4JCU3|MVD2_ARATH	cellular organisms	1	94
sp|F4JCX9|LNK2_ARATH	Eukaryota	2	76
sp|F4JCY2|CSCL8_ARATH	cellular organisms	1	94
sp|F4JD14|BCHC1_ARATH	cellular organisms	1	88
sp|F4JDF3|DIR8_ARATH	cellular organisms	1	77
sp|F4JDI6|KN12F_ARATH	cellular organisms	1	100
sp|F4JDJ0|HIP47_ARATH	Magnoliopsida	10	100
sp|F4JE35|AVT1B_ARATH	cellular organisms	1	94
sp|F4JEI8|NAP1D_ARATH	cellular organisms	1	94
sp|F4JEP5|MSH5_ARATH	cellular organisms	1	94
sp|F4JEQ1|GPDL5_ARATH	cellular organisms	1	94
sp|F4JEQ2|PBL23_ARATH	cellular organisms	1	100
sp|F4JET1|NSE4B_ARATH	Eukaryota	2	88
sp|F4JEX5|FIGL1_ARATH	cellular organisms	1	94
sp|F4JF14|ENOL1_ARATH	Eukaryota	2	88
sp|F4JF21|PTA10_ARATH	cellular organisms	1	83
sp|F4JF35|OEP36_ARATH	cellular organisms	1	83
sp|F4JFJ3|Y3206_ARATH	cellular organisms	1	94
sp|F4JFN3|HS906_ARATH	cellular organisms	1	94
sp|F4JFU8|OBL1_ARATH	cellular organisms	1	94
sp|F4JG10|XYN3_ARATH	cellular organisms	1	94
sp|F4JGB6|RLP46_ARATH	Magnoliopsida	10	100
sp|F4JGB7|EBSL_ARATH	Eukaryota	2	94
sp|F4JGP4|KN14D_ARATH	cellular organisms	1	100
sp|F4JGP6|LPXD1_ARATH	cellular organisms	1	94
sp|F4JGR5|PFPB2_ARATH	cellular organisms	1	94
sp|F4JGZ1|MED16_ARATH	Streptophyta	4	93
sp|F4JH46|DTX34_ARATH	cellular organisms	1	94
sp|F4JH53|FDM2_ARATH	cellular organisms	1	66
sp|F4JHA2|RSH1C_ARATH	cellular organisms	1	94
sp|F4JHH5|SC15B_ARATH	Eukaryota	2	88
sp|F4JHI7|SR34B_ARATH	cellular organisms	1	94
sp|F4JHN2|IQD17_ARATH	Embryophyta	6	92
sp|F4JHT3|BCHA2_ARATH	cellular organisms	1	88
sp|F4JI44|NDX_ARATH	cellular organisms	1	77
sp|F4JI46|RGAP2_ARATH	Eukaryota	2	76
sp|F4JIE8|LFG1_ARATH	cellular organisms	1	94
sp|F4JIF4|NET1B_ARATH	Tracheophyta	7	83
sp|F4JIF5|TCX2_ARATH	cellular organisms	1	88
sp|F4JIG1|LTG25_ARATH	Magnoliopsida	10	100
sp|F4JIJ7|BH162_ARATH	Spermatophyta	9	100
sp|F4JIK2|ATCA4_ARATH	cellular organisms	1	94
sp|F4JIN3|DNJ29_ARATH	cellular organisms	1	100
sp|F4JIP6|LPXD2_ARATH	cellular organisms	1	94
sp|F4JIP9|TAUE5_ARATH	cellular organisms	1	94
sp|F4JIU4|MYO4_ARATH	cellular organisms	1	94
sp|F4JJ23|NEN4_ARATH	cellular organisms	1	83
sp|F4JJE0|CCT2_ARATH	cellular organisms	1	94
sp|F4JJE5|PSA4B_ARATH	cellular organisms	1	94
sp|F4JJH4|SBT31_ARATH	cellular organisms	1	83
sp|F4JJH5|SBT3C_ARATH	cellular organisms	1	83
sp|F4JJJ3|NDB3_ARATH	cellular organisms	1	88
sp|F4JJL0|ENDO4_ARATH	cellular organisms	1	88
sp|F4JJL3|ENDO5_ARATH	cellular organisms	1	83
sp|F4JJL8|SBT3F_ARATH	cellular organisms	1	83
sp|F4JJP1|Y4759_ARATH	Magnoliopsida	10	100
sp|F4JJR8|FEY_ARATH	cellular organisms	1	94
sp|F4JJT9|SYDM_ARATH	cellular organisms	1	94
sp|F4JK59|WTR33_ARATH	cellular organisms	1	88
sp|F4JKB6|PRRP3_ARATH	cellular organisms	1	88
sp|F4JKB9|DTX38_ARATH	cellular organisms	1	94
sp|F4JKH6|REC2_ARATH	cellular organisms	1	88
sp|F4JKI3|DGK6_ARATH	cellular organisms	1	94
sp|F4JKK0|SUD1_ARATH	cellular organisms	1	88
sp|F4JKQ7|NIPA5_ARATH	cellular organisms	1	88
sp|F4JL11|IMPA2_ARATH	cellular organisms	1	94
sp|F4JL28|EBS_ARATH	Eukaryota	2	94
sp|F4JL89|ATA7_ARATH	cellular organisms	1	61
sp|F4JLC1|MRL7_ARATH	Streptophytina	5	92
sp|F4JLE5|SFH1_ARATH	cellular organisms	1	94
sp|F4JLI5|XDH2_ARATH	cellular organisms	1	94
sp|F4JLK2|SPSA4_ARATH	cellular organisms	1	94
sp|F4JLM5|SYIC_ARATH	cellular organisms	1	88
sp|F4JLP5|PLPD2_ARATH	cellular organisms	1	94
sp|F4JLQ5|SPH2_ARATH	Eukaryota	2	70
sp|F4JLS0|SPH1_ARATH	Embryophyta	6	76
sp|F4JLS1|LDL3_ARATH	cellular organisms	1	94
sp|F4JLZ6|SMO13_ARATH	cellular organisms	1	94
sp|F4JM19|MYO14_ARATH	cellular organisms	1	94
sp|F4JMB8|HIP44_ARATH	cellular organisms	1	83
sp|F4JMH9|HSP57_ARATH	Pentapetalae	12	100
sp|F4JMI5|GUX7_ARATH	cellular organisms	1	94
sp|F4JMI7|WTR34_ARATH	cellular organisms	1	77
sp|F4JMJ1|HSP7R_ARATH	cellular organisms	1	94
sp|F4JMJ3|DEAH8_ARATH	cellular organisms	1	94
sp|F4JML5|ECH2M_ARATH	cellular organisms	1	94
sp|F4JMV6|IQD25_ARATH	Embryophyta	6	92
sp|F4JN00|CSTR4_ARATH	cellular organisms	1	94
sp|F4JN05|BIG4_ARATH	cellular organisms	1	88
sp|F4JN26|MLH3_ARATH	cellular organisms	1	94
sp|F4JN35|NTL9_ARATH	cellular organisms	1	88
sp|F4JNA9|RPP4_ARATH	cellular organisms	1	88
sp|F4JNB7|RPP5_ARATH	cellular organisms	1	88
sp|F4JNL3|RDL6_ARATH	cellular organisms	1	94
sp|F4JNU8|P4H8_ARATH	cellular organisms	1	94
sp|F4JNX2|SDEH4_ARATH	cellular organisms	1	88
sp|F4JNX3|CMKMT_ARATH	cellular organisms	1	88
sp|F4JNY0|APE2_ARATH	cellular organisms	1	88
sp|F4JP36|HAP2_ARATH	cellular organisms	1	88
sp|F4JP46|PURU2_ARATH	cellular organisms	1	94
sp|F4JP48|MSH4_ARATH	cellular organisms	1	94
sp|F4JP52|PQT3_ARATH	Eukaryota	2	88
sp|F4JPE9|SUN5_ARATH	cellular organisms	1	94
sp|F4JPK8|AATPE_ARATH	cellular organisms	1	94
sp|F4JPP0|MORC3_ARATH	Eukaryota	2	88
sp|F4JPR7|PUX8_ARATH	Eukaryota	2	94
sp|F4JPW1|BASS5_ARATH	cellular organisms	1	94
sp|F4JPX3|PBL20_ARATH	cellular organisms	1	100
sp|F4JQ51|KN7I_ARATH	cellular organisms	1	100
sp|F4JQ95|DGK7_ARATH	cellular organisms	1	94
sp|F4JQG6|VCL43_ARATH	cellular organisms	1	88
sp|F4JQH3|AMPP1_ARATH	cellular organisms	1	94
sp|F4JQZ3|REN1_ARATH	Eukaryota	2	82
sp|F4JR57|CB60F_ARATH	Viridiplantae	3	87
sp|F4JRA6|MES20_ARATH	cellular organisms	1	83
sp|F4JRB0|HHO5_ARATH	Viridiplantae	3	93
sp|F4JRC5|PIP2_ARATH	rosids	13	100
sp|F4JRE0|TMN12_ARATH	cellular organisms	1	94
sp|F4JRF4|MUTYH_ARATH	cellular organisms	1	88
sp|F4JRF5|RLT3_ARATH	Viridiplantae	3	93
sp|F4JRJ6|DEAH9_ARATH	cellular organisms	1	94
sp|F4JRP0|STIL3_ARATH	cellular organisms	1	94
sp|F4JRP8|STIL2_ARATH	cellular organisms	1	94
sp|F4JRR1|COG2_ARATH	Eukaryota	2	88
sp|F4JRR5|TTL_ARATH	Eukaryota	2	82
sp|F4JRS4|MORC7_ARATH	Eukaryota	2	88
sp|F4JS25|SRFR1_ARATH	Eukaryota	2	82
sp|F4JSE7|EDR2_ARATH	cellular organisms	1	94
sp|F4JSG3|RFA1E_ARATH	cellular organisms	1	94
sp|F4JSH1|APY7_ARATH	cellular organisms	1	94
sp|F4JSU0|MYB87_ARATH	cellular organisms	1	100
sp|F4JSV3|EDA40_ARATH	cellular organisms	1	83
sp|F4JSZ5|BIG1_ARATH	cellular organisms	1	88
sp|F4JT76|VPS54_ARATH	Eukaryota	2	94
sp|F4JT78|RPP2A_ARATH	cellular organisms	1	88
sp|F4JT80|RPP2B_ARATH	cellular organisms	1	88
sp|F4JT82|RPP2C_ARATH	cellular organisms	1	88
sp|F4JT98|SLK3_ARATH	Eukaryota	2	88
sp|F4JTB3|DTX35_ARATH	cellular organisms	1	94
sp|F4JTE7|GPP1_ARATH	cellular organisms	1	94
sp|F4JTF6|CHR7_ARATH	cellular organisms	1	94
sp|F4JTI1|PHOX4_ARATH	cellular organisms	1	88
sp|F4JTJ2|EREL1_ARATH	cellular organisms	1	83
sp|F4JTJ9|ASY2_ARATH	cellular organisms	1	88
sp|F4JTN2|LAZ1_ARATH	cellular organisms	1	94
sp|F4JTP5|STY46_ARATH	cellular organisms	1	100
sp|F4JTS8|NOV_ARATH	cellular organisms	1	88
sp|F4JTU7|RLP48_ARATH	Embryophyta	6	76
sp|F4JU69|ET1_ARATH	Embryophyta	6	84
sp|F4JU70|COAC2_ARATH	cellular organisms	1	94
sp|F4JUF8|DIR15_ARATH	cellular organisms	1	72
sp|F4JUI3|BPC5_ARATH	Embryophyta	6	92
sp|F4JUI9|KN7F_ARATH	cellular organisms	1	100
sp|F4JUL9|ARPC4_ARATH	cellular organisms	1	94
sp|F4JUQ2|KCAI_ARATH	Streptophytina	5	85
sp|F4JUU5|S2P_ARATH	cellular organisms	1	77
sp|F4JUY5|GAMT1_ARATH	cellular organisms	1	94
sp|F4JV59|CABIN_ARATH	Eukaryota	2	88
sp|F4JV80|GATC_ARATH	cellular organisms	1	94
sp|F4JVA6|SFH6_ARATH	cellular organisms	1	94
sp|F4JVA9|SFH2_ARATH	cellular organisms	1	94
sp|F4JVB8|RADL1_ARATH	cellular organisms	1	94
sp|F4JVH1|CFM3B_ARATH	cellular organisms	1	77
sp|F4JVI3|MTEF5_ARATH	cellular organisms	1	61
sp|F4JVJ1|CLPB2_ARATH	cellular organisms	1	94
sp|F4JVN6|TPPII_ARATH	cellular organisms	1	83
sp|F4JW68|FLZ7_ARATH	cellular organisms	1	72
sp|F4JW79|RDM3_ARATH	cellular organisms	1	88
sp|F4JW83|C84A4_ARATH	cellular organisms	1	100
sp|F4JWB3|MYTM2_ARATH	cellular organisms	1	77
sp|F4JWM0|DSC2_ARATH	cellular organisms	1	88
sp|F4JWP9|GFL_ARATH	cellular organisms	1	94
sp|F4JWR0|ACR2_ARATH	cellular organisms	1	88
sp|F4JWS8|QCR72_ARATH	cellular organisms	1	94
sp|F4JWT7|TRDMT_ARATH	cellular organisms	1	94
sp|F4JX00|KN14K_ARATH	cellular organisms	1	100
sp|F4JXC5|SBT54_ARATH	cellular organisms	1	83
sp|F4JXF1|GAF1_ARATH	cellular organisms	1	83
sp|F4JXF9|NRPC1_ARATH	cellular organisms	1	100
sp|F4JY11|CAND7_ARATH	cellular organisms	1	94
sp|F4JY12|GFS12_ARATH	cellular organisms	1	94
sp|F4JY24|CHR17_ARATH	cellular organisms	1	94
sp|F4JY37|RUK_ARATH	cellular organisms	1	100
sp|F4JY84|TCX7_ARATH	cellular organisms	1	88
sp|F4JYC8|PTM_ARATH	cellular organisms	1	94
sp|F4JYE9|DHFS_ARATH	cellular organisms	1	88
sp|F4JYG0|PIAL2_ARATH	Eukaryota	2	88
sp|F4JYJ1|STKLV_ARATH	Camelineae	17	100
sp|F4JYJ3|SFH11_ARATH	cellular organisms	1	94
sp|F4JYZ8|IDD13_ARATH	cellular organisms	1	94
sp|F4JZ24|P4H10_ARATH	cellular organisms	1	94
sp|F4JZ68|KN7H_ARATH	cellular organisms	1	100
sp|F4JZC2|ENAS1_ARATH	cellular organisms	1	88
sp|F4JZG1|SPH4_ARATH	Embryophyta	6	76
sp|F4JZG9|TERC_ARATH	cellular organisms	1	88
sp|F4JZL7|HIP33_ARATH	cellular organisms	1	88
sp|F4JZN6|TC10B_ARATH	cellular organisms	1	94
sp|F4JZT3|ARR24_ARATH	cellular organisms	1	94
sp|F4JZW1|PBL13_ARATH	cellular organisms	1	100
sp|F4JZY1|CIP1_ARATH	Mesangiospermae	11	100
sp|F4K0A6|MYO2_ARATH	cellular organisms	1	94
sp|F4K0C4|TR130_ARATH	Eukaryota	2	88
sp|F4K0E8|ISPG_ARATH	cellular organisms	1	94
sp|F4K0J3|KN4C_ARATH	cellular organisms	1	100
sp|F4K128|CHR23_ARATH	cellular organisms	1	94
sp|F4K1B1|RPAP2_ARATH	Eukaryota	2	94
sp|F4K1B4|NEAP2_ARATH	Embryophyta	6	76
sp|F4K1G2|AEE19_ARATH	cellular organisms	1	100
sp|F4K1J4|ATXR7_ARATH	cellular organisms	1	88
sp|F4K1R2|HINT3_ARATH	cellular organisms	1	88
sp|F4K1Z0|ECT3_ARATH	cellular organisms	1	94
sp|F4K265|AT101_ARATH	Eukaryota	2	94
sp|F4K295|ROGF5_ARATH	cellular organisms	1	88
sp|F4K2A1|FPGS1_ARATH	cellular organisms	1	88
sp|F4K2E9|PRP16_ARATH	cellular organisms	1	94
sp|F4K2F0|EML3_ARATH	cellular organisms	1	88
sp|F4K2G3|MORC5_ARATH	Eukaryota	2	88
sp|F4K2K3|GNL2_ARATH	cellular organisms	1	88
sp|F4K2R6|CB60G_ARATH	Streptophyta	4	86
sp|F4K2U8|CAND8_ARATH	Eukaryota	2	88
sp|F4K3G5|EDM2_ARATH	cellular organisms	1	88
sp|F4K3M6|OTU7_ARATH	cellular organisms	1	83
sp|F4K3X8|KN7L_ARATH	cellular organisms	1	100
sp|F4K410|SVR3_ARATH	cellular organisms	1	94
sp|F4K460|MED17_ARATH	Streptophyta	4	93
sp|F4K487|PHOX3_ARATH	cellular organisms	1	88
sp|F4K493|CLSY2_ARATH	cellular organisms	1	94
sp|F4K494|MOB2B_ARATH	cellular organisms	1	94
sp|F4K495|MOB2A_ARATH	cellular organisms	1	94
sp|F4K4C5|KN14S_ARATH	cellular organisms	1	100
sp|F4K4D6|PDP1_ARATH	Eukaryota	2	82
sp|F4K4E3|LSM4_ARATH	cellular organisms	1	94
sp|F4K4J0|THO5B_ARATH	Eukaryota	2	94
sp|F4K4L7|TAF4B_ARATH	Eukaryota	2	82
sp|F4K4M0|QWRF9_ARATH	Streptophyta	4	93
sp|F4K4R6|GEX2_ARATH	cellular organisms	1	77
sp|F4K4T3|RLP56_ARATH	Magnoliopsida	10	100
sp|F4K4Y5|DEKP4_ARATH	cellular organisms	1	88
sp|F4K5J1|MYO17_ARATH	cellular organisms	1	94
sp|F4K5K4|TBL5_ARATH	cellular organisms	1	94
sp|F4K5K6|PMIR1_ARATH	Streptophyta	4	86
sp|F4K5L5|TBL16_ARATH	cellular organisms	1	88
sp|F4K5R6|CDC26_ARATH	cellular organisms	1	94
sp|F4K5T2|CGL_ARATH	cellular organisms	1	94
sp|F4K5T4|STKLU_ARATH	cellular organisms	1	55
sp|F4K5W8|SUS5_ARATH	cellular organisms	1	94
sp|F4K5X6|RVE2_ARATH	Eukaryota	2	94
sp|F4K657|BL1S2_ARATH	Embryophyta	6	84
sp|F4K687|NMNAT_ARATH	cellular organisms	1	88
sp|F4K6B8|RGI4_ARATH	cellular organisms	1	100
sp|F4K6D3|SFH14_ARATH	cellular organisms	1	94
sp|F4K6F1|GT18_ARATH	cellular organisms	1	88
sp|F4K6X0|CHR42_ARATH	cellular organisms	1	77
sp|F4K7D5|FLS6_ARATH	cellular organisms	1	100
sp|F4K7F6|CLPX2_ARATH	cellular organisms	1	94
sp|F4K8S5|CER16_ARATH	Embryophyta	6	84
sp|F4K933|ET2_ARATH	Streptophytina	5	92
sp|F4K956|A70_ARATH	Magnoliopsida	10	100
sp|F4KA50|LRL22_ARATH	cellular organisms	1	100
sp|F4KA51|LRL23_ARATH	cellular organisms	1	100
sp|F4KAB8|MCM6_ARATH	cellular organisms	1	94
sp|F4KAF2|MORC4_ARATH	cellular organisms	1	88
sp|F4KAK5|PSD2_ARATH	cellular organisms	1	88
sp|F4KAS1|FLS4_ARATH	cellular organisms	1	100
sp|F4KAU9|TOL7_ARATH	cellular organisms	1	94
sp|F4KB17|KTN83_ARATH	cellular organisms	1	100
sp|F4KB79|GLV9_ARATH	Brassicales	15	100
sp|F4KBF3|AAE17_ARATH	cellular organisms	1	94
sp|F4KBF5|KITHB_ARATH	cellular organisms	1	88
sp|F4KBM7|AVT6B_ARATH	cellular organisms	1	94
sp|F4KBP5|CHR4_ARATH	cellular organisms	1	94
sp|F4KBW6|NU205_ARATH	Eukaryota	2	88
sp|F4KBY0|GAOXL_ARATH	cellular organisms	1	100
sp|F4KCC2|PRT6_ARATH	cellular organisms	1	88
sp|F4KCE9|KNL2_ARATH	Magnoliopsida	10	100
sp|F4KCL7|OE64M_ARATH	cellular organisms	1	94
sp|F4KD38|NRPC2_ARATH	cellular organisms	1	100
sp|F4KD68|WTR43_ARATH	cellular organisms	1	88
sp|F4KD71|DUR3_ARATH	cellular organisms	1	94
sp|F4KDA5|MIP_ARATH	cellular organisms	1	94
sp|F4KDA6|LPA2_ARATH	Viridiplantae	3	87
sp|F4KDD7|KLP_ARATH	cellular organisms	1	94
sp|F4KDF5|MUPS1_ARATH	Embryophyta	6	84
sp|F4KDH9|FIPS5_ARATH	Eukaryota	2	88
sp|F4KDN0|HEN4_ARATH	Eukaryota	2	94
sp|F4KE63|SYVM2_ARATH	cellular organisms	1	88
sp|F4KEA4|DUF8_ARATH	Mesangiospermae	11	100
sp|F4KEC6|KN10C_ARATH	cellular organisms	1	100
sp|F4KED2|GOLSA_ARATH	cellular organisms	1	94
sp|F4KEL0|SBT55_ARATH	cellular organisms	1	83
sp|F4KEM0|STIL4_ARATH	cellular organisms	1	94
sp|F4KEV7|FHIT_ARATH	cellular organisms	1	94
sp|F4KEW8|NET4A_ARATH	Tracheophyta	7	83
sp|F4KEY9|NAA25_ARATH	Eukaryota	2	88
sp|F4KF14|FTSI4_ARATH	cellular organisms	1	94
sp|F4KF16|OFT38_ARATH	cellular organisms	1	83
sp|F4KF27|MDA2_ARATH	Mesangiospermae	11	100
sp|F4KF65|IMPA9_ARATH	cellular organisms	1	94
sp|F4KFB3|PTST3_ARATH	cellular organisms	1	83
sp|F4KFC7|MD26C_ARATH	Embryophyta	6	84
sp|F4KFD8|LIIP2_ARATH	cellular organisms	1	94
sp|F4KFG5|TPPI_ARATH	cellular organisms	1	88
sp|F4KFM8|LEA65_ARATH	cellular organisms	1	61
sp|F4KFS5|GMI1_ARATH	Viridiplantae	3	81
sp|F4KFS7|MEB2_ARATH	Embryophyta	6	84
sp|F4KFT6|REML3_ARATH	Magnoliopsida	10	100
sp|F4KFT7|TENAC_ARATH	cellular organisms	1	94
sp|F4KFV7|SUV3L_ARATH	cellular organisms	1	94
sp|F4KFX5|AATPJ_ARATH	cellular organisms	1	94
sp|F4KG50|SHOC1_ARATH	Viridiplantae	3	81
sp|F4KG58|E70A3_ARATH	cellular organisms	1	94
sp|F4KGD4|SBT47_ARATH	cellular organisms	1	83
sp|F4KGE8|GIL1_ARATH	Embryophyta	6	92
sp|F4KGN5|S40A2_ARATH	cellular organisms	1	94
sp|F4KGQ0|ALFC4_ARATH	cellular organisms	1	94
sp|F4KGU4|DEAHC_ARATH	cellular organisms	1	94
sp|F4KGY6|RVE1_ARATH	Eukaryota	2	94
sp|F4KH86|TAD3_ARATH	cellular organisms	1	88
sp|F4KH89|SRS8_ARATH	Streptophytina	5	85
sp|F4KHA2|RLP54_ARATH	Eukaryota	2	70
sp|F4KHA8|WTR41_ARATH	cellular organisms	1	88
sp|F4KHD8|GP210_ARATH	Eukaryota	2	82
sp|F4KHG6|CTPA1_ARATH	cellular organisms	1	94
sp|F4KHG8|PR39B_ARATH	Eukaryota	2	94
sp|F4KHH8|RPS6C_ARATH	cellular organisms	1	83
sp|F4KHI3|VICTR_ARATH	cellular organisms	1	88
sp|F4KHL6|HIP10_ARATH	Brassicaceae	16	100
sp|F4KHQ8|NCER3_ARATH	cellular organisms	1	94
sp|F4KI56|SERCL_ARATH	cellular organisms	1	94
sp|F4KIA8|RRC1L_ARATH	cellular organisms	1	88
sp|F4KIB2|TMN8_ARATH	cellular organisms	1	94
sp|F4KID5|AATPH_ARATH	cellular organisms	1	94
sp|F4KIF3|CSA1_ARATH	cellular organisms	1	88
sp|F4KIH4|HTT3_ARATH	Brassicaceae	16	100
sp|F4KIL8|FBT5_ARATH	cellular organisms	1	94
sp|F4KIN4|PANE_ARATH	cellular organisms	1	94
sp|F4KIX1|Y5691_ARATH	Brassicales	15	100
sp|F8S296|ATG2_ARATH	cellular organisms	1	88
sp|H3K2Y6|MED12_ARATH	Eukaryota	2	88
sp|I3XHK1|FANCM_ARATH	cellular organisms	1	88
sp|O03042|RBL_ARATH	cellular organisms	1	100
sp|O03982|HIP39_ARATH	cellular organisms	1	61
sp|O03983|LEA14_ARATH	cellular organisms	1	94
sp|O03986|HS904_ARATH	cellular organisms	1	94
sp|O04005|REHY_ARATH	cellular organisms	1	100
sp|O04017|NAC98_ARATH	cellular organisms	1	88
sp|O04019|PS6AB_ARATH	cellular organisms	1	94
sp|O04023|SRC2_ARATH	cellular organisms	1	77
sp|O04027|NFYB4_ARATH	cellular organisms	1	100
sp|O04034|CCX5_ARATH	cellular organisms	1	94
sp|O04035|AT74H_ARATH	cellular organisms	1	88
sp|O04036|ERD6_ARATH	cellular organisms	1	94
sp|O04046|GGPP2_ARATH	cellular organisms	1	94
sp|O04084|SCP31_ARATH	cellular organisms	1	94
sp|O04086|Y1105_ARATH	cellular organisms	1	100
sp|O04089|ZIP4_ARATH	cellular organisms	1	94
sp|O04090|FER1_ARATH	cellular organisms	1	100
sp|O04093|LOV1A_ARATH	cellular organisms	1	88
sp|O04130|SERA2_ARATH	cellular organisms	1	100
sp|O04147|CPD_ARATH	cellular organisms	1	88
sp|O04151|CALR1_ARATH	cellular organisms	1	94
sp|O04153|CALR3_ARATH	cellular organisms	1	94
sp|O04157|RAG3B_ARATH	cellular organisms	1	94
sp|O04173|TAF10_ARATH	Eukaryota	2	94
sp|O04192|MYB25_ARATH	cellular organisms	1	100
sp|O04193|WLI2A_ARATH	cellular organisms	1	94
sp|O04195|Y2992_ARATH	cellular organisms	1	88
sp|O04196|ISOA1_ARATH	cellular organisms	1	94
sp|O04197|COI1_ARATH	cellular organisms	1	72
sp|O04200|PXN_ARATH	cellular organisms	1	94
sp|O04202|EIF3F_ARATH	cellular organisms	1	94
sp|O04203|HSPR2_ARATH	cellular organisms	1	66
sp|O04204|RLA01_ARATH	cellular organisms	1	94
sp|O04209|CLC2_ARATH	cellular organisms	1	88
sp|O04211|ELF4_ARATH	Viridiplantae	3	93
sp|O04212|Y2090_ARATH	cellular organisms	1	94
sp|O04244|Y4200_ARATH	Mesangiospermae	11	87
sp|O04249|STP7_ARATH	cellular organisms	1	94
sp|O04251|Y4211_ARATH	Eukaryota	2	94
sp|O04253|GATL6_ARATH	cellular organisms	1	94
sp|O04259|DI195_ARATH	cellular organisms	1	72
sp|O04289|SUT32_ARATH	cellular organisms	1	94
sp|O04291|ATB14_ARATH	Streptophyta	4	100
sp|O04292|ATBH9_ARATH	cellular organisms	1	88
sp|O04294|IMPA3_ARATH	cellular organisms	1	94
sp|O04308|MPPA2_ARATH	cellular organisms	1	94
sp|O04309|JAL35_ARATH	cellular organisms	1	72
sp|O04310|JAL34_ARATH	cellular organisms	1	72
sp|O04311|JAL33_ARATH	cellular organisms	1	77
sp|O04312|JAL32_ARATH	cellular organisms	1	77
sp|O04313|JAL31_ARATH	cellular organisms	1	72
sp|O04314|JAL30_ARATH	cellular organisms	1	77
sp|O04316|JAL29_ARATH	cellular organisms	1	94
sp|O04318|JAL27_ARATH	cellular organisms	1	100
sp|O04319|PABP6_ARATH	cellular organisms	1	100
sp|O04326|NUP35_ARATH	Eukaryota	2	94
sp|O04331|PHB3_ARATH	cellular organisms	1	94
sp|O04336|WRK21_ARATH	cellular organisms	1	94
sp|O04341|GRXS9_ARATH	cellular organisms	1	94
sp|O04348|TPP1_ARATH	cellular organisms	1	94
sp|O04350|TBCA_ARATH	Eukaryota	2	94
sp|O04351|OFP2_ARATH	Embryophyta	6	92
sp|O04373|ILL4_ARATH	cellular organisms	1	94
sp|O04375|2A5A_ARATH	cellular organisms	1	94
sp|O04376|2A5B_ARATH	cellular organisms	1	94
sp|O04378|SYP23_ARATH	cellular organisms	1	94
sp|O04379|AGO1_ARATH	cellular organisms	1	94
sp|O04420|URIC_ARATH	cellular organisms	1	94
sp|O04421|SRP14_ARATH	cellular organisms	1	83
sp|O04425|FCA_ARATH	cellular organisms	1	100
sp|O04450|TCPE_ARATH	cellular organisms	1	94
sp|O04469|ECI1_ARATH	cellular organisms	1	88
sp|O04472|NAT10_ARATH	cellular organisms	1	94
sp|O04478|GUN7_ARATH	cellular organisms	1	94
sp|O04479|AS2_ARATH	cellular organisms	1	94
sp|O04482|UCH2_ARATH	cellular organisms	1	94
sp|O04486|RAA2A_ARATH	cellular organisms	1	94
sp|O04487|EF1G1_ARATH	cellular organisms	1	100
sp|O04488|FBLK1_ARATH	Mesangiospermae	11	100
sp|O04491|PPR26_ARATH	Magnoliopsida	10	100
sp|O04492|DRB1_ARATH	cellular organisms	1	83
sp|O04496|AED3_ARATH	cellular organisms	1	94
sp|O04499|PMG1_ARATH	cellular organisms	1	94
sp|O04500|COBL6_ARATH	Streptophyta	4	93
sp|O04504|PPR27_ARATH	Magnoliopsida	10	100
sp|O04508|PUP16_ARATH	Embryophyta	6	92
sp|O04514|OPT2_ARATH	cellular organisms	1	83
sp|O04515|RAS1_ARATH	Embryophyta	6	84
sp|O04523|TBL27_ARATH	cellular organisms	1	88
sp|O04529|2MMP_ARATH	cellular organisms	1	83
sp|O04532|FH8_ARATH	cellular organisms	1	94
sp|O04533|LRK52_ARATH	cellular organisms	1	100
sp|O04534|LRK51_ARATH	cellular organisms	1	100
sp|O04536|GATL9_ARATH	cellular organisms	1	94
sp|O04539|SNL4_ARATH	cellular organisms	1	94
sp|O04547|CLE26_ARATH	Brassicaceae	16	100
sp|O04567|Y1719_ARATH	cellular organisms	1	100
sp|O04573|U540B_ARATH	Brassicaceae	16	100
sp|O04575|U540C_ARATH	Brassicaceae	16	100
sp|O04582|SPZ5_ARATH	cellular organisms	1	88
sp|O04584|FD4L1_ARATH	cellular organisms	1	88
sp|O04587|U540D_ARATH	Brassicaceae	16	100
sp|O04590|PPR88_ARATH	cellular organisms	1	77
sp|O04591|FBK26_ARATH	Mesangiospermae	11	100
sp|O04603|RK5_ARATH	cellular organisms	1	94
sp|O04608|STKLR_ARATH	cellular organisms	1	55
sp|O04609|WRK22_ARATH	cellular organisms	1	94
sp|O04615|Y4116_ARATH	Eukaryota	2	94
sp|O04616|CUT1A_ARATH	cellular organisms	1	94
sp|O04619|ADNT1_ARATH	cellular organisms	1	94
sp|O04621|TBL26_ARATH	cellular organisms	1	88
sp|O04630|SYTM1_ARATH	cellular organisms	1	94
sp|O04647|PP399_ARATH	Streptophytina	5	85
sp|O04652|ACP5_ARATH	cellular organisms	1	88
sp|O04656|NOP5C_ARATH	cellular organisms	1	88
sp|O04658|NOP5A_ARATH	cellular organisms	1	88
sp|O04659|PP398_ARATH	cellular organisms	1	94
sp|O04660|GLR21_ARATH	cellular organisms	1	83
sp|O04663|IF4E4_ARATH	cellular organisms	1	94
sp|O04714|GCR1_ARATH	cellular organisms	1	88
sp|O04716|MSH6_ARATH	cellular organisms	1	94
sp|O04719|P2C77_ARATH	cellular organisms	1	94
sp|O04722|SUT21_ARATH	cellular organisms	1	94
sp|O04834|SAR1A_ARATH	cellular organisms	1	94
sp|O04846|ATCA1_ARATH	cellular organisms	1	88
sp|O04848|H2AXA_ARATH	cellular organisms	1	94
sp|O04904|PYRC_ARATH	cellular organisms	1	88
sp|O04905|KCY3_ARATH	cellular organisms	1	100
sp|O04921|HEMH2_ARATH	cellular organisms	1	94
sp|O04922|GPX2_ARATH	cellular organisms	1	100
sp|O04928|CDS1_ARATH	cellular organisms	1	94
sp|O04951|PP2A5_ARATH	cellular organisms	1	94
sp|O04953|PME52_ARATH	cellular organisms	1	88
sp|O04983|ACCC_ARATH	cellular organisms	1	94
sp|O05000|NU2M_ARATH	cellular organisms	1	100
sp|O22040|ANP1_ARATH	cellular organisms	1	100
sp|O22042|M3K3_ARATH	cellular organisms	1	100
sp|O22043|GGPP6_ARATH	cellular organisms	1	94
sp|O22048|AOX1C_ARATH	cellular organisms	1	94
sp|O22049|AOX2_ARATH	cellular organisms	1	94
sp|O22056|SIGB_ARATH	cellular organisms	1	94
sp|O22059|CPC_ARATH	cellular organisms	1	72
sp|O22126|FLA8_ARATH	Eukaryota	2	76
sp|O22130|AHL22_ARATH	Viridiplantae	3	87
sp|O22131|LBD18_ARATH	cellular organisms	1	94
sp|O22132|LBD19_ARATH	cellular organisms	1	94
sp|O22133|BEN1_ARATH	cellular organisms	1	94
sp|O22137|PP202_ARATH	cellular organisms	1	77
sp|O22141|GAE4_ARATH	cellular organisms	1	100
sp|O22145|OSGP2_ARATH	cellular organisms	1	94
sp|O22149|PME17_ARATH	cellular organisms	1	83
sp|O22150|SAU36_ARATH	cellular organisms	1	72
sp|O22151|GOS12_ARATH	Eukaryota	2	94
sp|O22152|YAB1_ARATH	cellular organisms	1	77
sp|O22160|TL15A_ARATH	cellular organisms	1	94
sp|O22161|ADLO1_ARATH	Streptophyta	4	86
sp|O22165|RLP24_ARATH	cellular organisms	1	94
sp|O22173|PABP4_ARATH	cellular organisms	1	100
sp|O22174|ERF08_ARATH	cellular organisms	1	88
sp|O22176|WRK15_ARATH	cellular organisms	1	94
sp|O22182|U84B1_ARATH	cellular organisms	1	88
sp|O22183|U84B2_ARATH	cellular organisms	1	88
sp|O22184|TPS05_ARATH	cellular organisms	1	77
sp|O22187|Y2232_ARATH	cellular organisms	1	100
sp|O22190|GH33_ARATH	cellular organisms	1	88
sp|O22193|PUB4_ARATH	cellular organisms	1	94
sp|O22194|AGP17_ARATH	rosids	13	100
sp|O22197|RHC1A_ARATH	cellular organisms	1	94
sp|O22199|P4KG1_ARATH	cellular organisms	1	88
sp|O22203|C98A3_ARATH	cellular organisms	1	100
sp|O22207|UBP5_ARATH	cellular organisms	1	88
sp|O22208|BZP17_ARATH	Streptophyta	4	93
sp|O22210|MYBC1_ARATH	Eukaryota	2	100
sp|O22212|PRP4L_ARATH	cellular organisms	1	88
sp|O22213|CKX1_ARATH	cellular organisms	1	88
sp|O22216|GPDHC_ARATH	cellular organisms	1	94
sp|O22218|ACA4_ARATH	cellular organisms	1	100
sp|O22224|NP93A_ARATH	Eukaryota	2	94
sp|O22227|MIZ1_ARATH	cellular organisms	1	72
sp|O22229|TRXB3_ARATH	cellular organisms	1	94
sp|O22230|HSFB3_ARATH	cellular organisms	1	94
sp|O22232|FBL52_ARATH	Magnoliopsida	10	100
sp|O22241|AROD4_ARATH	cellular organisms	1	94
sp|O22243|C3H31_ARATH	cellular organisms	1	88
sp|O22244|PMEI6_ARATH	cellular organisms	1	72
sp|O22252|MHX_ARATH	cellular organisms	1	88
sp|O22254|RL181_ARATH	cellular organisms	1	94
sp|O22255|ATL64_ARATH	cellular organisms	1	94
sp|O22256|PME20_ARATH	cellular organisms	1	88
sp|O22259|ERF71_ARATH	cellular organisms	1	100
sp|O22261|NDT1_ARATH	cellular organisms	1	94
sp|O22263|PDI21_ARATH	cellular organisms	1	94
sp|O22264|MYB12_ARATH	cellular organisms	1	100
sp|O22265|SR43C_ARATH	Viridiplantae	3	87
sp|O22267|CKI1_ARATH	cellular organisms	1	94
sp|O22268|DIM1A_ARATH	cellular organisms	1	94
sp|O22283|RHC2A_ARATH	cellular organisms	1	94
sp|O22285|PMTB_ARATH	cellular organisms	1	88
sp|O22286|BPM3_ARATH	cellular organisms	1	94
sp|O22287|GMPP1_ARATH	cellular organisms	1	94
sp|O22288|Y2979_ARATH	Eukaryota	2	70
sp|O22290|IF61_ARATH	cellular organisms	1	94
sp|O22315|SR34_ARATH	cellular organisms	1	94
sp|O22397|POT1_ARATH	cellular organisms	1	88
sp|O22433|MT3_ARATH	cellular organisms	1	61
sp|O22446|HDA19_ARATH	cellular organisms	1	94
sp|O22456|SEP3_ARATH	cellular organisms	1	100
sp|O22467|MSI1_ARATH	cellular organisms	1	94
sp|O22468|MSI2_ARATH	cellular organisms	1	94
sp|O22469|MSI3_ARATH	cellular organisms	1	94
sp|O22476|BRI1_ARATH	cellular organisms	1	100
sp|O22527|CLH1_ARATH	cellular organisms	1	94
sp|O22533|ZAT6_ARATH	cellular organisms	1	72
sp|O22558|STY8_ARATH	cellular organisms	1	100
sp|O22588|TIP32_ARATH	cellular organisms	1	100
sp|O22607|MSI4_ARATH	cellular organisms	1	94
sp|O22609|DEGP1_ARATH	cellular organisms	1	94
sp|O22622|DAD2_ARATH	cellular organisms	1	94
sp|O22633|NOI4_ARATH	cellular organisms	1	72
sp|O22666|RGP3_ARATH	cellular organisms	1	94
sp|O22682|CYSK4_ARATH	cellular organisms	1	94
sp|O22683|CYNS_ARATH	cellular organisms	1	94
sp|O22693|GOLS4_ARATH	cellular organisms	1	94
sp|O22698|FBK24_ARATH	cellular organisms	1	88
sp|O22703|RZ1B_ARATH	cellular organisms	1	94
sp|O22704|CYP5F_ARATH	cellular organisms	1	94
sp|O22707|ALKR3_ARATH	cellular organisms	1	94
sp|O22711|PRX2D_ARATH	cellular organisms	1	100
sp|O22714|PPR86_ARATH	Embryophyta	6	92
sp|O22715|AP1M2_ARATH	cellular organisms	1	94
sp|O22718|ACLA2_ARATH	cellular organisms	1	94
sp|O22719|LHTL3_ARATH	cellular organisms	1	88
sp|O22727|DRL16_ARATH	cellular organisms	1	88
sp|O22752|MLO7_ARATH	Viridiplantae	3	93
sp|O22755|ATL44_ARATH	cellular organisms	1	94
sp|O22757|MLO8_ARATH	Viridiplantae	3	93
sp|O22759|IDD12_ARATH	cellular organisms	1	94
sp|O22763|BZP10_ARATH	Viridiplantae	3	93
sp|O22765|TRPA1_ARATH	cellular organisms	1	94
sp|O22768|UNE12_ARATH	cellular organisms	1	88
sp|O22769|NDUV2_ARATH	cellular organisms	1	94
sp|O22773|TL16_ARATH	Viridiplantae	3	87
sp|O22775|XXT2_ARATH	cellular organisms	1	100
sp|O22779|TRL13_ARATH	cellular organisms	1	94
sp|O22780|FBT9_ARATH	cellular organisms	1	94
sp|O22781|SUVH2_ARATH	cellular organisms	1	94
sp|O22784|PDLP3_ARATH	cellular organisms	1	66
sp|O22785|PR19B_ARATH	cellular organisms	1	100
sp|O22788|PXG3_ARATH	cellular organisms	1	94
sp|O22793|MORF2_ARATH	cellular organisms	1	66
sp|O22795|RK28_ARATH	cellular organisms	1	94
sp|O22797|GLTP1_ARATH	Eukaryota	2	94
sp|O22798|NAC41_ARATH	cellular organisms	1	88
sp|O22799|Y2349_ARATH	Streptophyta	4	86
sp|O22800|COL14_ARATH	Eukaryota	2	82
sp|O22802|CSTM7_ARATH	rosids	13	66
sp|O22806|BUBR1_ARATH	Eukaryota	2	88
sp|O22807|GALS1_ARATH	cellular organisms	1	72
sp|O22808|LYK5_ARATH	cellular organisms	1	100
sp|O22812|AHL10_ARATH	cellular organisms	1	88
sp|O22815|MLO5_ARATH	Viridiplantae	3	93
sp|O22818|PGLR6_ARATH	cellular organisms	1	94
sp|O22820|U74F1_ARATH	cellular organisms	1	83
sp|O22822|U74F2_ARATH	cellular organisms	1	88
sp|O22823|LSM6B_ARATH	cellular organisms	1	94
sp|O22824|FH2_ARATH	cellular organisms	1	94
sp|O22827|MOC2B_ARATH	cellular organisms	1	88
sp|O22829|JAL25_ARATH	Mesangiospermae	11	100
sp|O22832|STAD7_ARATH	cellular organisms	1	94
sp|O22833|LRK54_ARATH	cellular organisms	1	100
sp|O22834|LRK53_ARATH	cellular organisms	1	100
sp|O22841|CHI62_ARATH	cellular organisms	1	94
sp|O22842|CHI61_ARATH	cellular organisms	1	94
sp|O22845|CML5_ARATH	cellular organisms	1	100
sp|O22850|GPX3_ARATH	cellular organisms	1	100
sp|O22854|ETFQO_ARATH	cellular organisms	1	88
sp|O22860|RL38_ARATH	cellular organisms	1	94
sp|O22862|PER26_ARATH	cellular organisms	1	94
sp|O22864|NLP8_ARATH	Viridiplantae	3	93
sp|O22866|DF193_ARATH	Brassicales	15	100
sp|O22867|DF194_ARATH	Brassicales	15	100
sp|O22869|DF197_ARATH	Brassicales	15	100
sp|O22870|FK163_ARATH	cellular organisms	1	94
sp|O22873|BZP18_ARATH	Viridiplantae	3	93
sp|O22874|EXPA8_ARATH	cellular organisms	1	100
sp|O22881|POT2_ARATH	cellular organisms	1	88
sp|O22882|PCP15_ARATH	Brassicales	15	100
sp|O22886|DCUP2_ARATH	cellular organisms	1	94
sp|O22890|Y2045_ARATH	Eukaryota	2	88
sp|O22891|Y2044_ARATH	Eukaryota	2	82
sp|O22892|NOP53_ARATH	cellular organisms	1	94
sp|O22893|GOLS1_ARATH	cellular organisms	1	94
sp|O22897|DUF6_ARATH	Embryophyta	6	92
sp|O22898|LACS1_ARATH	cellular organisms	1	100
sp|O22899|PRP43_ARATH	cellular organisms	1	94
sp|O22900|WRK23_ARATH	cellular organisms	1	94
sp|O22901|BH151_ARATH	Magnoliopsida	10	100
sp|O22907|RH24_ARATH	cellular organisms	1	100
sp|O22912|CX5C1_ARATH	cellular organisms	1	88
sp|O22914|CP121_ARATH	cellular organisms	1	94
sp|O22918|GDL41_ARATH	cellular organisms	1	94
sp|O22920|CHX13_ARATH	cellular organisms	1	94
sp|O22921|WRK25_ARATH	cellular organisms	1	94
sp|O22922|RU2B1_ARATH	cellular organisms	1	94
sp|O22925|VSR2_ARATH	cellular organisms	1	94
sp|O22927|GDL42_ARATH	cellular organisms	1	88
sp|O22928|PUSH_ARATH	cellular organisms	1	94
sp|O22929|BL1S1_ARATH	cellular organisms	1	94
sp|O22932|CIPKB_ARATH	cellular organisms	1	100
sp|O22938|PXC3_ARATH	cellular organisms	1	100
sp|O22941|IDE1_ARATH	cellular organisms	1	94
sp|O22943|STL1_ARATH	cellular organisms	1	83
sp|O22944|NTAQ1_ARATH	cellular organisms	1	88
sp|O22951|NUD22_ARATH	cellular organisms	1	94
sp|O22959|PER19_ARATH	cellular organisms	1	94
sp|O22960|TBL37_ARATH	cellular organisms	1	94
sp|O22967|CDF4_ARATH	cellular organisms	1	88
sp|O22969|Y2416_ARATH	Eukaryota	2	94
sp|O22971|CIPKD_ARATH	cellular organisms	1	100
sp|O22975|LPAAT_ARATH	cellular organisms	1	94
sp|O22977|BDG3_ARATH	cellular organisms	1	77
sp|O22993|FTSI1_ARATH	cellular organisms	1	94
sp|O23006|LYM2_ARATH	cellular organisms	1	77
sp|O23016|KCAB_ARATH	cellular organisms	1	94
sp|O23020|SPH5_ARATH	cellular organisms	1	61
sp|O23024|YUC3_ARATH	cellular organisms	1	88
sp|O23034|UBA5_ARATH	cellular organisms	1	94
sp|O23035|CSTM1_ARATH	Mesangiospermae	11	100
sp|O23038|PME8_ARATH	cellular organisms	1	88
sp|O23039|ZIP5_ARATH	cellular organisms	1	94
sp|O23040|DEAL4_ARATH	Spermatophyta	9	100
sp|O23044|PER3_ARATH	cellular organisms	1	94
sp|O23049|RK6_ARATH	cellular organisms	1	100
sp|O23051|KAO1_ARATH	cellular organisms	1	100
sp|O23052|Y1515_ARATH	Viridiplantae	3	93
sp|O23053|ARAS2_ARATH	cellular organisms	1	94
sp|O23063|STKLP_ARATH	cellular organisms	1	55
sp|O23066|C86A2_ARATH	cellular organisms	1	100
sp|O23076|REM15_ARATH	Embryophyta	6	76
sp|O23077|STKLN_ARATH	Mesangiospermae	11	100
sp|O23078|PLDB2_ARATH	cellular organisms	1	94
sp|O23081|CRK41_ARATH	cellular organisms	1	100
sp|O23082|CRK44_ARATH	cellular organisms	1	100
sp|O23086|ALMTA_ARATH	cellular organisms	1	88
sp|O23087|ECA2_ARATH	cellular organisms	1	100
sp|O23090|BH014_ARATH	Embryophyta	6	100
sp|O23095|RLA12_ARATH	cellular organisms	1	94
sp|O23100|APRR8_ARATH	cellular organisms	1	83
sp|O23115|EIL2_ARATH	cellular organisms	1	83
sp|O23116|EIL3_ARATH	cellular organisms	1	83
sp|O23138|CYC1_ARATH	cellular organisms	1	94
sp|O23140|AP2M_ARATH	cellular organisms	1	94
sp|O23141|SPE2_ARATH	cellular organisms	1	94
sp|O23144|PPI1_ARATH	cellular organisms	1	83
sp|O23145|KSG2_ARATH	cellular organisms	1	100
sp|O23147|ADPG1_ARATH	cellular organisms	1	94
sp|O23160|MYB73_ARATH	cellular organisms	1	100
sp|O23164|CRPM4_ARATH	cellular organisms	1	77
sp|O23166|TR164_ARATH	cellular organisms	1	94
sp|O23169|PP353_ARATH	cellular organisms	1	83
sp|O23171|MES9_ARATH	cellular organisms	1	77
sp|O23174|SLU7B_ARATH	cellular organisms	1	94
sp|O23179|PLP1_ARATH	cellular organisms	1	83
sp|O23180|PLP5_ARATH	cellular organisms	1	88
sp|O23181|PLP3_ARATH	cellular organisms	1	83
sp|O23184|CML19_ARATH	cellular organisms	1	100
sp|O23193|CBSX1_ARATH	cellular organisms	1	94
sp|O23205|U72C1_ARATH	cellular organisms	1	88
sp|O23207|FQRL2_ARATH	cellular organisms	1	100
sp|O23208|ATB40_ARATH	cellular organisms	1	94
sp|O23210|SCL15_ARATH	cellular organisms	1	77
sp|O23212|U2A2A_ARATH	cellular organisms	1	94
sp|O23215|PBRP1_ARATH	cellular organisms	1	94
sp|O23225|PUB5_ARATH	cellular organisms	1	94
sp|O23236|MPK14_ARATH	cellular organisms	1	100
sp|O23237|PER49_ARATH	cellular organisms	1	94
sp|O23239|UBC17_ARATH	cellular organisms	1	100
sp|O23240|D2HDH_ARATH	cellular organisms	1	94
sp|O23244|PPA25_ARATH	cellular organisms	1	94
sp|O23247|SYRM_ARATH	cellular organisms	1	88
sp|O23249|CKS1_ARATH	cellular organisms	1	94
sp|O23252|IF4E1_ARATH	cellular organisms	1	94
sp|O23254|GLYC4_ARATH	cellular organisms	1	94
sp|O23255|SAHH1_ARATH	cellular organisms	1	100
sp|O23257|FBL72_ARATH	Magnoliopsida	10	100
sp|O23262|RLF32_ARATH	Mesangiospermae	11	100
sp|O23264|SEBP1_ARATH	cellular organisms	1	88
sp|O23266|PP308_ARATH	cellular organisms	1	83
sp|O23273|DNMT4_ARATH	cellular organisms	1	94
sp|O23277|PRD1_ARATH	Streptophyta	4	86
sp|O23278|PP310_ARATH	Embryophyta	6	84
sp|O23290|RL36A_ARATH	cellular organisms	1	94
sp|O23299|ECI2_ARATH	cellular organisms	1	94
sp|O23300|ECI3_ARATH	cellular organisms	1	94
sp|O23304|BLUS1_ARATH	cellular organisms	1	100
sp|O23305|Y4449_ARATH	cellular organisms	1	77
sp|O23310|NFYB3_ARATH	cellular organisms	1	100
sp|O23317|DRL24_ARATH	cellular organisms	1	83
sp|O23320|CML8_ARATH	cellular organisms	1	100
sp|O23324|APS3_ARATH	cellular organisms	1	88
sp|O23337|PP311_ARATH	cellular organisms	1	88
sp|O23341|OFP11_ARATH	Magnoliopsida	10	100
sp|O23342|SECE1_ARATH	Streptophytina	5	92
sp|O23344|FDC1_ARATH	cellular organisms	1	100
sp|O23346|HIS5B_ARATH	cellular organisms	1	100
sp|O23349|AO1_ARATH	cellular organisms	1	94
sp|O23357|SBT42_ARATH	cellular organisms	1	83
sp|O23360|FBL93_ARATH	Magnoliopsida	10	100
sp|O23364|SCP30_ARATH	cellular organisms	1	94
sp|O23365|C97B3_ARATH	cellular organisms	1	100
sp|O23372|ATXR3_ARATH	cellular organisms	1	94
sp|O23373|FH3_ARATH	cellular organisms	1	94
sp|O23379|COL11_ARATH	Eukaryota	2	82
sp|O23382|U71B5_ARATH	cellular organisms	1	83
sp|O23386|CSLB6_ARATH	cellular organisms	1	94
sp|O23390|BARS1_ARATH	cellular organisms	1	100
sp|O23393|BIA1_ARATH	cellular organisms	1	83
sp|O23401|U84A3_ARATH	cellular organisms	1	88
sp|O23402|U84A4_ARATH	cellular organisms	1	88
sp|O23403|PPD1_ARATH	cellular organisms	1	88
sp|O23404|PPDK1_ARATH	cellular organisms	1	88
sp|O23406|U75D1_ARATH	cellular organisms	1	77
sp|O23413|CSPLN_ARATH	cellular organisms	1	72
sp|O23417|GRXS8_ARATH	cellular organisms	1	94
sp|O23419|GRXS4_ARATH	cellular organisms	1	94
sp|O23420|GRXS5_ARATH	cellular organisms	1	94
sp|O23421|GRXS3_ARATH	cellular organisms	1	94
sp|O23429|VA724_ARATH	cellular organisms	1	94
sp|O23447|PME43_ARATH	cellular organisms	1	88
sp|O23461|ARAK_ARATH	cellular organisms	1	88
sp|O23463|CMTA5_ARATH	cellular organisms	1	94
sp|O23469|GDL63_ARATH	cellular organisms	1	77
sp|O23470|GDL64_ARATH	cellular organisms	1	94
sp|O23474|PER40_ARATH	cellular organisms	1	94
sp|O23482|OPT3_ARATH	cellular organisms	1	83
sp|O23487|BH003_ARATH	Embryophyta	6	100
sp|O23491|PP315_ARATH	cellular organisms	1	83
sp|O23492|INT4_ARATH	cellular organisms	1	94
sp|O23507|1MMP_ARATH	cellular organisms	1	88
sp|O23512|MES16_ARATH	cellular organisms	1	77
sp|O23515|RL151_ARATH	cellular organisms	1	94
sp|O23522|PLA14_ARATH	cellular organisms	1	94
sp|O23523|RGGA_ARATH	cellular organisms	1	83
sp|O23530|SNC1_ARATH	cellular organisms	1	88
sp|O23547|EXLB1_ARATH	cellular organisms	1	94
sp|O23550|FRIP2_ARATH	Mesangiospermae	11	100
sp|O23553|BAM3_ARATH	cellular organisms	1	94
sp|O23561|RAB1A_ARATH	cellular organisms	1	94
sp|O23564|Y4721_ARATH	Magnoliopsida	10	100
sp|O23593|RGGB_ARATH	cellular organisms	1	77
sp|O23596|GLPT4_ARATH	cellular organisms	1	94
sp|O23609|PER41_ARATH	cellular organisms	1	94
sp|O23610|Y4177_ARATH	Brassicaceae	16	100
sp|O23614|CTPA2_ARATH	cellular organisms	1	94
sp|O23617|TPS5_ARATH	cellular organisms	1	94
sp|O23620|AHL23_ARATH	Viridiplantae	3	93
sp|O23624|FPF1_ARATH	cellular organisms	1	72
sp|O23627|SYGM1_ARATH	cellular organisms	1	94
sp|O23628|H2AV1_ARATH	cellular organisms	1	94
sp|O23629|H2B6_ARATH	cellular organisms	1	94
sp|O23647|GLGB1_ARATH	cellular organisms	1	88
sp|O23651|TPS01_ARATH	cellular organisms	1	77
sp|O23653|AK2_ARATH	cellular organisms	1	94
sp|O23654|VATA_ARATH	cellular organisms	1	100
sp|O23657|RABC1_ARATH	cellular organisms	1	94
sp|O23659|Y2372_ARATH	Mesangiospermae	11	100
sp|O23660|VQ13_ARATH	Spermatophyta	9	100
sp|O23661|ARFC_ARATH	cellular organisms	1	88
sp|O23674|PKSA_ARATH	cellular organisms	1	88
sp|O23676|MGN_ARATH	cellular organisms	1	100
sp|O23680|TOC33_ARATH	cellular organisms	1	94
sp|O23685|AP1S2_ARATH	cellular organisms	1	94
sp|O23693|MLO4_ARATH	Viridiplantae	3	93
sp|O23702|CTBP_ARATH	cellular organisms	1	94
sp|O23708|PSA2A_ARATH	cellular organisms	1	94
sp|O23710|PSB7A_ARATH	cellular organisms	1	94
sp|O23712|PSA1B_ARATH	cellular organisms	1	94
sp|O23714|PSB2A_ARATH	cellular organisms	1	94
sp|O23715|PSA3_ARATH	cellular organisms	1	94
sp|O23717|PSB5A_ARATH	cellular organisms	1	94
sp|O23722|MVD1_ARATH	cellular organisms	1	94
sp|O23913|AOX1B_ARATH	cellular organisms	1	94
sp|O24407|IAA16_ARATH	cellular organisms	1	83
sp|O24408|IAA18_ARATH	cellular organisms	1	88
sp|O24409|IAA19_ARATH	cellular organisms	1	88
sp|O24410|IAA20_ARATH	cellular organisms	1	88
sp|O24412|PSD7A_ARATH	cellular organisms	1	94
sp|O24454|UBP3_ARATH	cellular organisms	1	94
sp|O24456|GBLPA_ARATH	cellular organisms	1	94
sp|O24457|ODPA3_ARATH	cellular organisms	1	94
sp|O24466|RAE1A_ARATH	cellular organisms	1	94
sp|O24495|GLO2M_ARATH	cellular organisms	1	94
sp|O24496|GLO2C_ARATH	cellular organisms	1	94
sp|O24520|HBL1_ARATH	cellular organisms	1	88
sp|O24521|HBL2_ARATH	cellular organisms	1	88
sp|O24527|SIK1_ARATH	cellular organisms	1	100
sp|O24598|CHI58_ARATH	cellular organisms	1	94
sp|O24600|RPOT3_ARATH	cellular organisms	1	100
sp|O24603|CHI_ARATH	cellular organisms	1	94
sp|O24606|EIN3_ARATH	cellular organisms	1	83
sp|O24610|CNDD3_ARATH	cellular organisms	1	88
sp|O24616|PSA7B_ARATH	cellular organisms	1	94
sp|O24617|MSH2_ARATH	cellular organisms	1	94
sp|O24621|SIGC_ARATH	cellular organisms	1	94
sp|O24629|SIGA_ARATH	cellular organisms	1	94
sp|O24633|PSB2B_ARATH	cellular organisms	1	94
sp|O24646|HY5_ARATH	Viridiplantae	3	87
sp|O24653|GDI2_ARATH	cellular organisms	1	94
sp|O24654|CHI60_ARATH	cellular organisms	1	94
sp|O24658|CHI59_ARATH	cellular organisms	1	94
sp|O48520|DPOD2_ARATH	cellular organisms	1	94
sp|O48522|VQ17_ARATH	Magnoliopsida	10	100
sp|O48528|OP163_ARATH	cellular organisms	1	94
sp|O48529|STR9_ARATH	cellular organisms	1	94
sp|O48533|PYM_ARATH	Magnoliopsida	10	100
sp|O48534|DEXHD_ARATH	cellular organisms	1	94
sp|O48538|RBOHF_ARATH	cellular organisms	1	94
sp|O48549|RS61_ARATH	cellular organisms	1	94
sp|O48573|LAZ5_ARATH	cellular organisms	1	83
sp|O48582|MORF4_ARATH	cellular organisms	1	66
sp|O48593|SYNO_ARATH	cellular organisms	1	94
sp|O48626|ZW10_ARATH	Eukaryota	2	94
sp|O48639|PHT13_ARATH	cellular organisms	1	100
sp|O48646|GPX6_ARATH	cellular organisms	1	100
sp|O48652|UVR3_ARATH	cellular organisms	1	100
sp|O48661|SPDS2_ARATH	cellular organisms	1	100
sp|O48670|RER1A_ARATH	cellular organisms	1	94
sp|O48671|RER1B_ARATH	cellular organisms	1	94
sp|O48676|U74B1_ARATH	cellular organisms	1	88
sp|O48677|PER6_ARATH	cellular organisms	1	94
sp|O48682|FH4_ARATH	cellular organisms	1	94
sp|O48684|GATL8_ARATH	cellular organisms	1	94
sp|O48686|SNL3_ARATH	cellular organisms	1	94
sp|O48700|PUB6_ARATH	cellular organisms	1	94
sp|O48706|SPZ3_ARATH	cellular organisms	1	88
sp|O48707|MTND1_ARATH	cellular organisms	1	94
sp|O48709|PI5K3_ARATH	cellular organisms	1	88
sp|O48711|PME12_ARATH	cellular organisms	1	88
sp|O48713|SMU2_ARATH	Eukaryota	2	94
sp|O48715|U76D1_ARATH	cellular organisms	1	88
sp|O48716|JGB_ARATH	cellular organisms	1	77
sp|O48721|HEM4_ARATH	cellular organisms	1	88
sp|O48722|HMOX2_ARATH	cellular organisms	1	94
sp|O48723|PLP2_ARATH	cellular organisms	1	88
sp|O48724|WEB1_ARATH	Magnoliopsida	10	100
sp|O48726|RPN13_ARATH	cellular organisms	1	94
sp|O48737|TRXM1_ARATH	cellular organisms	1	100
sp|O48741|PORC_ARATH	cellular organisms	1	94
sp|O48763|RLP25_ARATH	Mesangiospermae	11	100
sp|O48766|GUN11_ARATH	cellular organisms	1	94
sp|O48767|AUG2_ARATH	Eukaryota	2	94
sp|O48771|AGO6_ARATH	cellular organisms	1	94
sp|O48772|C3H26_ARATH	cellular organisms	1	88
sp|O48773|PDI23_ARATH	cellular organisms	1	94
sp|O48776|RLF17_ARATH	Brassicales	15	100
sp|O48779|BGL33_ARATH	cellular organisms	1	94
sp|O48780|KCS11_ARATH	cellular organisms	1	94
sp|O48781|SPX2_ARATH	Eukaryota	2	94
sp|O48782|HMOX1_ARATH	cellular organisms	1	94
sp|O48786|C734A_ARATH	cellular organisms	1	100
sp|O48788|Y2267_ARATH	cellular organisms	1	100
sp|O48790|CCB14_ARATH	cellular organisms	1	100
sp|O48791|SCAB1_ARATH	Streptophytina	5	92
sp|O48802|PHOX2_ARATH	cellular organisms	1	94
sp|O48809|LRX2_ARATH	Eukaryota	2	76
sp|O48814|BIK1_ARATH	cellular organisms	1	100
sp|O48818|EXPA4_ARATH	cellular organisms	1	100
sp|O48822|Y2794_ARATH	Magnoliopsida	10	100
sp|O48832|ERD7_ARATH	cellular organisms	1	88
sp|O48837|LRKS2_ARATH	cellular organisms	1	100
sp|O48840|PPA13_ARATH	cellular organisms	1	94
sp|O48842|GT12_ARATH	cellular organisms	1	83
sp|O48843|GT13_ARATH	cellular organisms	1	94
sp|O48844|PSD1A_ARATH	cellular organisms	1	94
sp|O48845|CYB5B_ARATH	cellular organisms	1	94
sp|O48847|LUH_ARATH	cellular organisms	1	94
sp|O48848|GRP23_ARATH	Brassicales	15	100
sp|O48849|RLP23_ARATH	Magnoliopsida	10	100
sp|O48850|VA725_ARATH	cellular organisms	1	94
sp|O48851|RLP22_ARATH	Eukaryota	2	64
sp|O48890|NRPB4_ARATH	Eukaryota	2	88
sp|O48915|NDR1_ARATH	cellular organisms	1	66
sp|O48916|FAH1_ARATH	cellular organisms	1	94
sp|O48917|SQD1_ARATH	cellular organisms	1	100
sp|O48946|CESA1_ARATH	cellular organisms	1	100
sp|O48947|CESA2_ARATH	cellular organisms	1	100
sp|O48962|EBP_ARATH	Eukaryota	2	94
sp|O48963|PHOT1_ARATH	cellular organisms	1	100
sp|O49006|PME3_ARATH	cellular organisms	1	88
sp|O49048|VPS45_ARATH	cellular organisms	1	94
sp|O49139|CMT1_ARATH	cellular organisms	1	94
sp|O49160|EIF3C_ARATH	cellular organisms	1	94
sp|O49195|VSP1_ARATH	cellular organisms	1	94
sp|O49196|APK2_ARATH	cellular organisms	1	94
sp|O49203|NDK3_ARATH	cellular organisms	1	94
sp|O49213|FCL1_ARATH	cellular organisms	1	94
sp|O49255|NAC29_ARATH	cellular organisms	1	88
sp|O49279|SKI15_ARATH	Embryophyta	6	92
sp|O49285|ACR3_ARATH	cellular organisms	1	88
sp|O49286|SKP2B_ARATH	cellular organisms	1	83
sp|O49287|PP127_ARATH	cellular organisms	1	77
sp|O49289|RH29_ARATH	cellular organisms	1	100
sp|O49290|CPPM_ARATH	cellular organisms	1	94
sp|O49292|PPD4_ARATH	Viridiplantae	3	87
sp|O49293|PER13_ARATH	cellular organisms	1	94
sp|O49296|GUN4_ARATH	cellular organisms	1	94
sp|O49298|PME6_ARATH	cellular organisms	1	88
sp|O49299|PGMC1_ARATH	cellular organisms	1	94
sp|O49303|CAR8_ARATH	cellular organisms	1	88
sp|O49312|YUC7_ARATH	cellular organisms	1	88
sp|O49313|NDADB_ARATH	cellular organisms	1	94
sp|O49315|FB123_ARATH	Mesangiospermae	11	87
sp|O49316|FB122_ARATH	Mesangiospermae	11	100
sp|O49318|Y2317_ARATH	cellular organisms	1	100
sp|O49320|RLF18_ARATH	malvids	14	100
sp|O49323|CSLD1_ARATH	cellular organisms	1	100
sp|O49325|RLP28_ARATH	Eukaryota	2	58
sp|O49326|JAL21_ARATH	cellular organisms	1	100
sp|O49328|RLP26_ARATH	Magnoliopsida	10	100
sp|O49329|RP24L_ARATH	Tracheophyta	7	83
sp|O49332|TRNHE_ARATH	cellular organisms	1	100
sp|O49339|PTI12_ARATH	cellular organisms	1	100
sp|O49340|C71AC_ARATH	cellular organisms	1	100
sp|O49342|C71AD_ARATH	cellular organisms	1	100
sp|O49343|PP177_ARATH	Embryophyta	6	76
sp|O49344|PSBP2_ARATH	cellular organisms	1	94
sp|O49347|PSBY_ARATH	cellular organisms	1	94
sp|O49352|BG4_ARATH	cellular organisms	1	88
sp|O49353|BG5_ARATH	cellular organisms	1	88
sp|O49354|COQ3_ARATH	cellular organisms	1	94
sp|O49377|VA711_ARATH	cellular organisms	1	94
sp|O49394|C82C2_ARATH	cellular organisms	1	100
sp|O49396|C82C3_ARATH	cellular organisms	1	100
sp|O49397|ARR10_ARATH	cellular organisms	1	94
sp|O49399|PP321_ARATH	cellular organisms	1	77
sp|O49403|HFA4A_ARATH	cellular organisms	1	94
sp|O49404|BEH3_ARATH	Streptophyta	4	86
sp|O49413|IWS2_ARATH	cellular organisms	1	94
sp|O49420|FBK86_ARATH	Magnoliopsida	10	100
sp|O49421|FB238_ARATH	Magnoliopsida	10	100
sp|O49423|POT9_ARATH	cellular organisms	1	88
sp|O49429|MORF1_ARATH	cellular organisms	1	66
sp|O49432|QRT3_ARATH	cellular organisms	1	72
sp|O49434|AAH_ARATH	cellular organisms	1	88
sp|O49436|PP327_ARATH	Magnoliopsida	10	100
sp|O49445|LRK72_ARATH	cellular organisms	1	100
sp|O49447|ADT3_ARATH	cellular organisms	1	94
sp|O49453|Y4844_ARATH	cellular organisms	1	94
sp|O49459|NAC73_ARATH	Embryophyta	6	92
sp|O49460|PHB1_ARATH	cellular organisms	1	94
sp|O49471|RPP2D_ARATH	cellular organisms	1	72
sp|O49472|INDH_ARATH	cellular organisms	1	94
sp|O49482|CADH5_ARATH	cellular organisms	1	94
sp|O49484|ASK11_ARATH	cellular organisms	1	94
sp|O49485|SERA1_ARATH	cellular organisms	1	100
sp|O49488|FBK93_ARATH	cellular organisms	1	83
sp|O49498|DML3_ARATH	cellular organisms	1	88
sp|O49499|CAMT4_ARATH	cellular organisms	1	100
sp|O49500|MBR2_ARATH	cellular organisms	1	94
sp|O49505|NCED2_ARATH	cellular organisms	1	94
sp|O49506|GLO5_ARATH	cellular organisms	1	94
sp|O49508|FB237_ARATH	Embryophyta	6	92
sp|O49513|RAA1E_ARATH	cellular organisms	1	94
sp|O49515|ERF91_ARATH	cellular organisms	1	88
sp|O49519|CLE2_ARATH	Brassicaceae	16	100
sp|O49523|DSEL_ARATH	cellular organisms	1	94
sp|O49543|MNIF1_ARATH	cellular organisms	1	94
sp|O49545|BAME1_ARATH	cellular organisms	1	100
sp|O49550|DOF45_ARATH	cellular organisms	1	88
sp|O49552|DDB1B_ARATH	cellular organisms	1	94
sp|O49558|PP331_ARATH	Eukaryota	2	64
sp|O49561|G2OX8_ARATH	cellular organisms	1	100
sp|O49562|PDRP1_ARATH	cellular organisms	1	83
sp|O49564|CRK27_ARATH	cellular organisms	1	100
sp|O49565|FB239_ARATH	Magnoliopsida	10	100
sp|O49567|TAUE6_ARATH	cellular organisms	1	94
sp|O49586|FLA5_ARATH	Embryophyta	6	92
sp|O49595|HMGB1_ARATH	cellular organisms	1	88
sp|O49596|HMGB2_ARATH	cellular organisms	1	94
sp|O49597|HMGB5_ARATH	cellular organisms	1	88
sp|O49603|CVIF2_ARATH	Magnoliopsida	10	100
sp|O49605|CP21A_ARATH	cellular organisms	1	94
sp|O49606|ADF9_ARATH	cellular organisms	1	94
sp|O49607|SBT16_ARATH	cellular organisms	1	83
sp|O49608|MYB32_ARATH	cellular organisms	1	100
sp|O49613|HIP25_ARATH	cellular organisms	1	72
sp|O49618|FBK94_ARATH	cellular organisms	1	72
sp|O49619|PP350_ARATH	cellular organisms	1	88
sp|O49621|MLO1_ARATH	Viridiplantae	3	93
sp|O49623|DPNP2_ARATH	cellular organisms	1	100
sp|O49624|FB242_ARATH	Mesangiospermae	11	87
sp|O49627|ISU1_ARATH	cellular organisms	1	94
sp|O49629|PAP2_ARATH	cellular organisms	1	94
sp|O49636|MPC4_ARATH	cellular organisms	1	94
sp|O49639|CDS2_ARATH	cellular organisms	1	94
sp|O49644|LTG27_ARATH	Brassicales	15	100
sp|O49645|LTG33_ARATH	Brassicales	15	100
sp|O49647|FB246_ARATH	Mesangiospermae	11	100
sp|O49651|LBD32_ARATH	cellular organisms	1	88
sp|O49658|AHL2_ARATH	cellular organisms	1	88
sp|O49660|DTX56_ARATH	cellular organisms	1	94
sp|O49662|AHL24_ARATH	Eukaryota	2	82
sp|O49663|SAP9_ARATH	cellular organisms	1	88
sp|O49668|PAM68_ARATH	cellular organisms	1	94
sp|O49675|CCD4_ARATH	cellular organisms	1	94
sp|O49680|PP324_ARATH	cellular organisms	1	77
sp|O49686|PYR1_ARATH	Embryophyta	6	92
sp|O49687|MYC4_ARATH	Embryophyta	6	100
sp|O49691|ATL29_ARATH	cellular organisms	1	94
sp|O49696|ALMTC_ARATH	cellular organisms	1	83
sp|O49697|NAC71_ARATH	cellular organisms	1	88
sp|O49698|Y4179_ARATH	Brassicaceae	16	100
sp|O49707|MSRB8_ARATH	cellular organisms	1	94
sp|O49710|HS154_ARATH	cellular organisms	1	94
sp|O49711|PP335_ARATH	Embryophyta	6	84
sp|O49717|CDPKF_ARATH	cellular organisms	1	100
sp|O49722|PUP6_ARATH	cellular organisms	1	72
sp|O49725|PUP10_ARATH	cellular organisms	1	77
sp|O49726|PUP21_ARATH	cellular organisms	1	77
sp|O49730|MRAY_ARATH	cellular organisms	1	88
sp|O49741|GATA2_ARATH	Eukaryota	2	94
sp|O49743|GATA4_ARATH	Eukaryota	2	94
sp|O49782|MYB51_ARATH	cellular organisms	1	100
sp|O49839|PBL2_ARATH	cellular organisms	1	100
sp|O49840|PBL3_ARATH	cellular organisms	1	100
sp|O49841|RAC2A_ARATH	cellular organisms	1	94
sp|O50008|METE1_ARATH	cellular organisms	1	88
sp|O50039|OTC_ARATH	cellular organisms	1	94
sp|O50055|COL1_ARATH	cellular organisms	1	94
sp|O50061|RK4_ARATH	cellular organisms	1	94
sp|O50064|FIMB2_ARATH	cellular organisms	1	94
sp|O64380|PABP3_ARATH	cellular organisms	1	100
sp|O64399|MYB34_ARATH	cellular organisms	1	100
sp|O64425|RMA1_ARATH	cellular organisms	1	94
sp|O64466|RLF11_ARATH	Mesangiospermae	11	87
sp|O64468|GDL36_ARATH	cellular organisms	1	83
sp|O64469|GDL37_ARATH	cellular organisms	1	88
sp|O64470|SHT_ARATH	cellular organisms	1	88
sp|O64471|MTX_ARATH	cellular organisms	1	88
sp|O64474|HMA4_ARATH	cellular organisms	1	100
sp|O64477|Y2913_ARATH	cellular organisms	1	100
sp|O64479|PME10_ARATH	cellular organisms	1	88
sp|O64481|SBT25_ARATH	cellular organisms	1	83
sp|O64483|SIRK_ARATH	cellular organisms	1	100
sp|O64489|YUC9_ARATH	cellular organisms	1	88
sp|O64495|SBT12_ARATH	cellular organisms	1	83
sp|O64497|TOM91_ARATH	Eukaryota	2	88
sp|O64503|UTR1_ARATH	cellular organisms	1	94
sp|O64510|PLY6_ARATH	cellular organisms	1	88
sp|O64511|TLOV1_ARATH	cellular organisms	1	100
sp|O64515|OCT2_ARATH	cellular organisms	1	100
sp|O64517|MCA4_ARATH	cellular organisms	1	94
sp|O64518|MCA5_ARATH	cellular organisms	1	94
sp|O64519|MCA6_ARATH	cellular organisms	1	94
sp|O64527|NB_ARATH	cellular organisms	1	77
sp|O64530|STR1_ARATH	cellular organisms	1	94
sp|O64538|SAU40_ARATH	cellular organisms	1	72
sp|O64556|Y2923_ARATH	cellular organisms	1	100
sp|O64564|HS185_ARATH	cellular organisms	1	72
sp|O64566|PIRL6_ARATH	Spermatophyta	9	100
sp|O64571|UBA1C_ARATH	cellular organisms	1	94
sp|O64583|P2C28_ARATH	cellular organisms	1	94
sp|O64584|WAP_ARATH	Magnoliopsida	10	100
sp|O64587|ACD11_ARATH	Eukaryota	2	94
sp|O64592|SRO3_ARATH	Streptophyta	4	86
sp|O64597|FB83_ARATH	Pentapetalae	12	100
sp|O64598|FB82_ARATH	Magnoliopsida	10	100
sp|O64600|FB81_ARATH	Viridiplantae	3	81
sp|O64614|YIP4A_ARATH	Eukaryota	2	94
sp|O64624|PP163_ARATH	Eukaryota	2	82
sp|O64628|TXND9_ARATH	cellular organisms	1	94
sp|O64629|AUR3_ARATH	cellular organisms	1	100
sp|O64635|C76C4_ARATH	cellular organisms	1	100
sp|O64636|C76C1_ARATH	cellular organisms	1	100
sp|O64637|C76C2_ARATH	cellular organisms	1	100
sp|O64638|C76C3_ARATH	cellular organisms	1	100
sp|O64639|Y2559_ARATH	cellular organisms	1	100
sp|O64640|CXE8_ARATH	cellular organisms	1	88
sp|O64641|CXE9_ARATH	cellular organisms	1	88
sp|O64642|URT1_ARATH	cellular organisms	1	94
sp|O64644|SAP18_ARATH	cellular organisms	1	94
sp|O64645|SOC1_ARATH	cellular organisms	1	100
sp|O64647|TCP9_ARATH	Streptophytina	5	92
sp|O64650|RS271_ARATH	cellular organisms	1	94
sp|O64654|TRL11_ARATH	cellular organisms	1	94
sp|O64668|PSNA_ARATH	cellular organisms	1	94
sp|O64682|PID_ARATH	cellular organisms	1	100
sp|O64687|TIF5B_ARATH	Mesangiospermae	11	100
sp|O64688|ODPB3_ARATH	cellular organisms	1	94
sp|O64692|G2OX3_ARATH	cellular organisms	1	100
sp|O64697|C7101_ARATH	cellular organisms	1	100
sp|O64698|C7102_ARATH	cellular organisms	1	100
sp|O64700|UREG_ARATH	cellular organisms	1	94
sp|O64702|HMG14_ARATH	cellular organisms	1	88
sp|O64703|AGL29_ARATH	cellular organisms	1	100
sp|O64705|PP184_ARATH	cellular organisms	1	94
sp|O64718|C71B9_ARATH	cellular organisms	1	100
sp|O64722|ZHD3_ARATH	cellular organisms	1	83
sp|O64725|NDB3A_ARATH	Eukaryota	2	76
sp|O64728|STI_ARATH	cellular organisms	1	94
sp|O64730|P2C26_ARATH	cellular organisms	1	94
sp|O64732|U87A1_ARATH	cellular organisms	1	83
sp|O64733|U87A2_ARATH	cellular organisms	1	88
sp|O64738|ZIP6_ARATH	cellular organisms	1	94
sp|O64740|SC13B_ARATH	cellular organisms	1	94
sp|O64743|BBE15_ARATH	cellular organisms	1	83
sp|O64745|BBE16_ARATH	cellular organisms	1	83
sp|O64747|WRK35_ARATH	cellular organisms	1	94
sp|O64748|COPE2_ARATH	cellular organisms	1	94
sp|O64749|ARAE2_ARATH	cellular organisms	1	100
sp|O64750|PSA2_ARATH	Viridiplantae	3	93
sp|O64752|JMJ15_ARATH	cellular organisms	1	88
sp|O64758|VSR5_ARATH	cellular organisms	1	94
sp|O64759|CAAT5_ARATH	cellular organisms	1	94
sp|O64761|PIGC_ARATH	cellular organisms	1	88
sp|O64762|ATL38_ARATH	cellular organisms	1	94
sp|O64763|ATL9_ARATH	cellular organisms	1	94
sp|O64764|TRXO1_ARATH	cellular organisms	1	100
sp|O64765|UAP2_ARATH	cellular organisms	1	94
sp|O64766|PP185_ARATH	cellular organisms	1	88
sp|O64769|POT11_ARATH	cellular organisms	1	88
sp|O64770|Y1649_ARATH	cellular organisms	1	100
sp|O64771|Y1148_ARATH	cellular organisms	1	100
sp|O64773|CAF1E_ARATH	cellular organisms	1	94
sp|O64774|Y1146_ARATH	cellular organisms	1	100
sp|O64776|Y1144_ARATH	cellular organisms	1	100
sp|O64777|Y1643_ARATH	cellular organisms	1	100
sp|O64778|Y1142_ARATH	cellular organisms	1	100
sp|O64780|Y1614_ARATH	cellular organisms	1	100
sp|O64781|Y1639_ARATH	cellular organisms	1	100
sp|O64782|SD129_ARATH	cellular organisms	1	100
sp|O64783|Y1137_ARATH	cellular organisms	1	100
sp|O64784|Y1136_ARATH	cellular organisms	1	100
sp|O64787|FBD4_ARATH	Magnoliopsida	10	100
sp|O64788|FBD33_ARATH	Magnoliopsida	10	100
sp|O64789|DRL18_ARATH	cellular organisms	1	88
sp|O64790|DRL17_ARATH	cellular organisms	1	88
sp|O64791|SY124_ARATH	cellular organisms	1	94
sp|O64792|PIGP_ARATH	cellular organisms	1	94
sp|O64793|Y1675_ARATH	cellular organisms	1	100
sp|O64798|ZRK12_ARATH	cellular organisms	1	100
sp|O64800|FB344_ARATH	Brassicaceae	16	100
sp|O64801|FB78_ARATH	Mesangiospermae	11	100
sp|O64806|ACA7_ARATH	cellular organisms	1	100
sp|O64810|SCP10_ARATH	cellular organisms	1	94
sp|O64811|SCP9_ARATH	cellular organisms	1	94
sp|O64812|SRK2J_ARATH	cellular organisms	1	100
sp|O64814|NPY4_ARATH	cellular organisms	1	88
sp|O64815|HLS1L_ARATH	Embryophyta	6	84
sp|O64816|CSK2P_ARATH	cellular organisms	1	100
sp|O64817|CSK23_ARATH	cellular organisms	1	100
sp|O64818|Y2309_ARATH	cellular organisms	1	83
sp|O64823|MCU2_ARATH	Eukaryota	2	94
sp|O64825|LYK4_ARATH	cellular organisms	1	100
sp|O64827|SUVR5_ARATH	cellular organisms	1	94
sp|O64834|CRPM3_ARATH	cellular organisms	1	77
sp|O64836|LBD10_ARATH	cellular organisms	1	94
sp|O64837|RTNLM_ARATH	Eukaryota	2	88
sp|O64842|PBL12_ARATH	cellular organisms	1	100
sp|O64843|CID7_ARATH	cellular organisms	1	94
[truncated: 25,474 more rows]

## Sheet: 3702_gene_age_summary
#number_of_genes	phylostratum	phylorank
747	Arabidopsis thaliana	19
271	Arabidopsis	18
235	Camelineae	17
1091	Brassicaceae	16
333	Brassicales	15
39	malvids	14
227	rosids	13
279	Pentapetalae	12
1047	Mesangiospermae	11
1223	Magnoliopsida	10
295	Spermatophyta	9
2	Euphyllophyta	8
159	Tracheophyta	7
1221	Embryophyta	6
226	Streptophytina	5
523	Streptophyta	4
440	Viridiplantae	3
2185	Eukaryota	2
16838	cellular organisms	1

## Sheet: 3702_founder_events
#gene_family	phylostratum	rank	family_size
sp|Q42438|CDPK8_ARATH,sp|Q38873|CDPK7_ARATH,sp|Q8W4I7|CDPKD_ARATH,sp|Q42479|CDPK3_ARATH,sp|Q9FGW5|CDKG1_ARATH,tr|Q9CAG1|Q9CAG1_ARATH,sp|Q9LFT8|CDKC1_ARATH,sp|Q8W4P1|CDKC2_ARATH,sp|P24100|CDKA1_ARATH,tr|Q9LQ29|Q9LQ29_ARATH,sp|Q9LMT0|CDKD3_ARATH,sp|Q9C9U2|CDKD1_ARATH,sp|Q8LG64|CKB22_ARATH,tr|Q9LNN0|Q9LNN0_ARATH,sp|Q8LF80|CKB21_ARATH,sp|Q9C9M7|CDKD2_ARATH,tr|Q9T0F9|Q9T0F9_ARATH,tr|F4HTX0|F4HTX0_ARAT…	cellular organisms	1	1012
sp|O65785|C71B3_ARATH,sp|Q9LTL8|C71BO_ARATH,sp|Q9LTL2|C71BP_ARATH,sp|O65786|C71B4_ARATH,sp|O65788|C71B2_ARATH,sp|Q9LTM4|C71BJ_ARATH,sp|Q9LTM3|C71BK_ARATH,sp|Q9LTM0|C71BN_ARATH,sp|Q96514|C71B7_ARATH,sp|Q9LTM1|C71BM_ARATH,sp|Q9LTM6|C71BH_ARATH,sp|Q9LTM2|C71BL_ARATH,sp|Q9LTM7|C71BG_ARATH,sp|Q9SAE3|C71BS_ARATH,sp|Q9LXM3|C71BZ_ARATH,sp|Q9SAE4|C71BT_ARATH,sp|P58048|C71B8_ARATH,sp|O65784|C71B5_ARATH,sp|…	cellular organisms	1	244
sp|O22255|ATL64_ARATH,sp|Q9LZJ6|ATL5_ARATH,sp|Q8L9T5|ATL2_ARATH,sp|Q9SLC4|ATL40_ARATH,sp|Q8GW38|ATL47_ARATH,sp|Q9SLC3|ATL41_ARATH,sp|Q940Q4|ATL13_ARATH,sp|P0C035|ATL60_ARATH,tr|F4JJ02|F4JJ02_ARATH,sp|Q9ZV53|ATL49_ARATH,sp|Q8W571|ATL32_ARATH,sp|Q9FHG8|ATL50_ARATH,sp|Q8LF65|ATL17_ARATH,sp|Q9LX93|ATL55_ARATH,sp|Q9LUZ9|ATL63_ARATH,sp|Q9SRQ8|ATL51_ARATH,sp|Q84W40|ATL11_ARATH,sp|Q9FL07|ATL46_ARATH,sp|Q…	cellular organisms	1	227
sp|Q9FM90|FBD24_ARATH,sp|Q9FM55|FDL41_ARATH,sp|Q9SV82|FBD40_ARATH,sp|Q9FFW2|FBD17_ARATH,sp|Q9FF58|FBD30_ARATH,sp|Q3EAE5|FDL24_ARATH,sp|O23360|FBL93_ARATH,sp|Q84X02|FBD7_ARATH,sp|Q9FJU2|FBD37_ARATH,tr|Q501B7|Q501B7_ARATH,sp|Q9T0F1|FB226_ARATH,sp|Q9FM89|FDL38_ARATH,sp|Q9FJU3|FBD28_ARATH,tr|F4JLN7|F4JLN7_ARATH,sp|Q9SCQ5|FBD10_ARATH,sp|Q9FM91|FBD23_ARATH,sp|Q9FGR8|FBD19_ARATH,sp|Q8H1R7|FDL27_ARATH,tr…	cellular organisms	1	224
sp|P0C7R0|PPR69_ARATH,sp|Q9SI53|PP147_ARATH,sp|Q7Y211|PP285_ARATH,sp|Q3E6Q1|PPR32_ARATH,sp|P0C899|PP271_ARATH,sp|Q9M4P3|PP316_ARATH,sp|Q9SVP7|PP307_ARATH,sp|Q9FIB2|PP373_ARATH,sp|Q9FWA6|PP207_ARATH,sp|Q9M2Y7|PP274_ARATH,sp|Q9ZUT4|PP192_ARATH,sp|Q9SIT7|PP151_ARATH,sp|P0C8Q2|PP323_ARATH,sp|Q9LW63|PP251_ARATH,sp|Q9SHZ8|PP168_ARATH,sp|Q9LSB8|PP235_ARATH,sp|Q9LN01|PPR21_ARATH,sp|O23491|PP315_ARATH,sp|…	cellular organisms	1	211
tr|F4JH56|F4JH56_ARATH,tr|Q9SYJ0|Q9SYJ0_ARATH,tr|Q9SYI9|Q9SYI9_ARATH,tr|Q9SYI8|Q9SYI8_ARATH,tr|Q9ZU00|Q9ZU00_ARATH,tr|Q9ZSJ1|Q9ZSJ1_ARATH,tr|Q9LE85|Q9LE85_ARATH,tr|Q9LDV7|Q9LDV7_ARATH,tr|Q9ZSI9|Q9ZSI9_ARATH,tr|O04257|O04257_ARATH,tr|Q9LXX0|Q9LXX0_ARATH,tr|A0A1P8B397|A0A1P8B397_ARATH,tr|F4I0J7|F4I0J7_ARATH,tr|Q9S9J8|Q9S9J8_ARATH,tr|Q2V4G4|Q2V4G4_ARATH,tr|F4KEM1|F4KEM1_ARATH,tr|Q9M8Z9|Q9M8Z9_ARATH,…	cellular organisms	1	150
sp|Q9LU24|FB145_ARATH,sp|Q9FHW4|FB266_ARATH,sp|Q9C6F7|FB64_ARATH,tr|F4ID12|F4ID12_ARATH,tr|Q4PSZ1|Q4PSZ1_ARATH,sp|Q9LUS5|FB146_ARATH,sp|Q9LUM6|FB157_ARATH,sp|Q9FWW7|FBK1_ARATH,sp|Q9LQL4|FBK19_ARATH,sp|Q9SYD0|FBX10_ARATH,sp|Q9LUS9|FBL44_ARATH,sp|Q8LL17|SON1_ARATH,sp|O80980|FB319_ARATH,sp|Q9LUS6|FBK55_ARATH,sp|Q9FWW8|FB6_ARATH,sp|Q9SYD4|FBX11_ARATH,sp|Q9LS56|FB160_ARATH,sp|Q9M1A7|FBK75_ARATH,sp|Q9F…	cellular organisms	1	150
sp|Q9C5Q9|P2A05_ARATH,sp|Q9FHE8|P2A06_ARATH,sp|Q9FHE9|P2A08_ARATH,sp|Q9FL92|RRS1B_ARATH,sp|P0DKH5|WRK52_ARATH,sp|Q9SZ67|WRK19_ARATH,tr|A0A1I9LTD7|A0A1I9LTD7_ARATH,tr|F4IBL4|F4IBL4_ARATH,tr|Q9FKM9|Q9FKM9_ARATH,tr|Q9FF28|Q9FF28_ARATH,tr|Q9LFN1|Q9LFN1_ARATH,tr|Q9M8X8|Q9M8X8_ARATH,sp|Q9FI14|TAO1_ARATH,tr|F4I270|F4I270_ARATH,sp|F4J339|RPP1_ARATH,tr|F4J361|F4J361_ARATH,sp|F4JWM0|DSC2_ARATH,tr|Q9M285|Q9…	cellular organisms	1	147
sp|Q9M157|ETC3_ARATH,sp|Q9LNI5|ETC1_ARATH,sp|O22059|CPC_ARATH,sp|Q8GV05|TRY_ARATH,sp|Q84RD1|ETC2_ARATH,sp|D3GKW6|TCL1_ARATH,sp|B3H4X8|TCL2_ARATH,sp|Q9LTF7|MYB82_ARATH,sp|Q9FNV8|MY114_ARATH,sp|Q38850|MYB5_ARATH,sp|Q9SEI0|WER_ARATH,sp|Q9ZTC3|MYB90_ARATH,sp|P27900|GL1_ARATH,sp|Q9FJA2|TT2_ARATH,sp|Q9FNV9|MY113_ARATH,sp|Q96276|MYB23_ARATH,sp|Q9FE25|MYB75_ARATH,sp|Q9S9K9|MYB3_ARATH,sp|Q9SZP1|MYB4_ARATH…	cellular organisms	1	145
sp|P93822|ERF97_ARATH,sp|Q9LSX0|ERF96_ARATH,sp|Q9LTC6|ERF95_ARATH,sp|Q9LTC5|ERF98_ARATH,sp|O80337|EF100_ARATH,sp|Q8VY90|EF105_ARATH,sp|Q8L9K1|ERF99_ARATH,sp|O80338|EF101_ARATH,sp|Q8LDC8|ERF92_ARATH,sp|Q9FKG1|EF104_ARATH,sp|O80341|EF102_ARATH,sp|Q9LND1|ERF94_ARATH,sp|Q9FKG2|EF107_ARATH,sp|Q9LY05|EF106_ARATH,sp|Q8VYM0|ERF93_ARATH,sp|Q8VZ91|EF103_ARATH,sp|Q9SZ06|EF109_ARATH,sp|Q9LUM4|RAP22_ARATH,sp|…	cellular organisms	1	140
sp|F4JCU0|SUA_ARATH,sp|Q9FIU6|ORRM2_ARATH,sp|Q9ASP6|HNRPQ_ARATH,sp|Q9FNR1|RBG3_ARATH,sp|Q9FMG4|SC35_ARATH,sp|Q9C909|RBG5_ARATH,tr|A0A178ULY3|A0A178ULY3_ARATH,tr|Q9SFB4|Q9SFB4_ARATH,tr|Q67XI5|Q67XI5_ARATH,tr|F4JKK9|F4JKK9_ARATH,sp|Q9FZ84|RBG6_ARATH,sp|Q1PDV2|SRC28_ARATH,tr|Q9LZT1|Q9LZT1_ARATH,tr|Q1ECN0|Q1ECN0_ARATH,tr|A0A1P8BF26|A0A1P8BF26_ARATH,tr|Q8W569|Q8W569_ARATH,sp|Q9FFZ6|RBP11_ARATH,sp|Q9ZQ…	cellular organisms	1	132
tr|O64711|O64711_ARATH,sp|O80608|FB96_ARATH,sp|Q9ZQF0|FB104_ARATH,sp|Q9SIV7|FB108_ARATH,sp|Q8S8C7|FB105_ARATH,sp|Q0V7S0|FB39_ARATH,sp|Q1KS79|FB116_ARATH,sp|Q9SVX4|FB205_ARATH,tr|F4HT76|F4HT76_ARATH,sp|Q9MAP1|FB33_ARATH,sp|Q6ICX6|FB329_ARATH,sp|P0C2G3|FB308_ARATH,sp|Q9FIH4|FB280_ARATH,sp|P0C2G2|FB21_ARATH,sp|Q5BPS3|DOR_ARATH,sp|Q3ECH0|FB75_ARATH,sp|P0C2D0|FB22_ARATH,sp|P0C2C9|FBX12_ARATH,sp|Q9LTF5…	cellular organisms	1	123
sp|Q9LTH2|U76E2_ARATH,sp|Q9LTH3|U76E1_ARATH,sp|Q9STE3|U76E4_ARATH,sp|Q94AB5|U7E12_ARATH,sp|Q9SNB1|U7E11_ARATH,sp|Q9SNB0|U76E6_ARATH,sp|Q9STE6|U76E5_ARATH,sp|Q494Q1|U76E3_ARATH,sp|Q9LS21|U76E9_ARATH,tr|F4J962|F4J962_ARATH,sp|Q9LS16|U76E7_ARATH,sp|O48715|U76D1_ARATH,tr|Q9FKD1|Q9FKD1_ARATH,sp|Q9C768|U76B1_ARATH,sp|Q9FI99|U76C1_ARATH,sp|Q9FI98|U76C4_ARATH,sp|Q9FI97|U76C5_ARATH,sp|Q9FIA0|U76C2_ARATH,s…	cellular organisms	1	115
sp|Q9FXJ2|GDL7_ARATH,sp|Q9FXJ1|GDL6_ARATH,sp|Q8RXT9|GDL8_ARATH,sp|Q9C857|GDL16_ARATH,sp|Q94F40|GDL9_ARATH,sp|Q9ZQI3|GDL40_ARATH,sp|Q9SHP6|GDL10_ARATH,sp|Q38894|GDL13_ARATH,sp|Q3E7I6|GDL11_ARATH,sp|P0C8Z7|GDL91_ARATH,sp|Q9FPE4|GDL12_ARATH,sp|Q9FJ45|GDL83_ARATH,sp|Q9STM6|GDL57_ARATH,sp|Q9LZB2|GDL74_ARATH,sp|Q9M153|GDL61_ARATH,sp|Q6NLP7|GDL60_ARATH,sp|Q9LY84|GDL76_ARATH,sp|Q9FXE5|FUCO3_ARATH,sp|O805…	cellular organisms	1	110
sp|Q9M274|NAC66_ARATH,sp|Q84WP6|NAC43_ARATH,sp|Q9LPI7|NAC12_ARATH,sp|Q9SV87|BRN2_ARATH,sp|Q9C878|BRN1_ARATH,sp|Q9MA17|SMB_ARATH,sp|O65508|NAC76_ARATH,sp|F4HYV5|NAC26_ARATH,sp|Q9FWX2|NAC7_ARATH,sp|Q9SL41|NAC37_ARATH,sp|Q9FH59|NC105_ARATH,sp|Q9C8W9|NAC30_ARATH,sp|Q9LVA1|NC101_ARATH,tr|Q9LS50|Q9LS50_ARATH,tr|Q9LSH5|Q9LSH5_ARATH,tr|Q9ZQ25|Q9ZQ25_ARATH,sp|Q9S851|NAC31_ARATH,tr|Q67Z40|Q67Z40_ARATH,sp|Q…	cellular organisms	1	105
sp|Q9C5K7|ACCH2_ARATH,sp|Q8H1S4|ACCH3_ARATH,sp|Q84MB3|ACCH1_ARATH,tr|O80851|O80851_ARATH,tr|O80850|O80850_ARATH,sp|Q9SKK4|GSL_ARATH,sp|Q43383|ACCH5_ARATH,sp|Q9LTH7|ACH12_ARATH,sp|Q9M2C4|ACCH8_ARATH,sp|Q9LTH8|ACH11_ARATH,sp|P93824|ACCH6_ARATH,sp|Q94A78|ACCH4_ARATH,sp|Q9LSW7|ACCH9_ARATH,sp|Q9LSW6|ACH10_ARATH,sp|P93821|ACCH7_ARATH,sp|Q9LE86|S8H_ARATH,sp|Q9LHN8|F6H1_ARATH,sp|Q9C899|F6H2_ARATH,sp|Q9FL…	cellular organisms	1	100
tr|Q9SJG5|Q9SJG5_ARATH,tr|Q1G3P4|Q1G3P4_ARATH,tr|F4I0Z2|F4I0Z2_ARATH,sp|Q9M069|E137_ARATH,sp|Q9M2K6|PDCB5_ARATH,tr|Q6DST9|Q6DST9_ARATH,tr|O48812|O48812_ARATH,tr|F4IKB3|F4IKB3_ARATH,tr|F4K3D8|F4K3D8_ARATH,sp|Q94CD8|E134_ARATH,sp|Q9SD84|PDCB2_ARATH,tr|A0A1P8B3J8|A0A1P8B3J8_ARATH,tr|B3H5T6|B3H5T6_ARATH,sp|Q9C7U5|E132_ARATH,tr|A0A1P8ASF8|A0A1P8ASF8_ARATH,sp|Q9FNQ2|PDCB1_ARATH,tr|A8MRV8|A8MRV8_ARATH,t…	cellular organisms	1	88
sp|O65663|FK106_ARATH,sp|P0C2F9|FK105_ARATH,sp|O65704|FBK83_ARATH,sp|Q3E8Y7|FK114_ARATH,sp|Q3E8Y5|FK115_ARATH,sp|Q8GXF6|FBK85_ARATH,sp|Q1PE09|FK104_ARATH,sp|P0C2G4|FBK84_ARATH,sp|Q6NL02|FK131_ARATH,sp|Q9SVA3|FBK98_ARATH,sp|Q9FI71|FK121_ARATH,sp|Q9M0E6|FBK90_ARATH,sp|Q9SUR8|FBK88_ARATH,tr|O65696|O65696_ARATH,sp|Q9SJ04|SKIP6_ARATH,sp|Q9FI72|FK120_ARATH,sp|Q9T0E4|FBK81_ARATH,sp|Q1PE27|FBK92_ARATH,sp…	cellular organisms	1	84
sp|Q96511|PER69_ARATH,sp|Q9FMI7|PER70_ARATH,sp|Q43387|PER71_ARATH,sp|Q9FKA4|PER62_ARATH,sp|O80822|PER25_ARATH,sp|Q43729|PER57_ARATH,sp|Q43735|PER27_ARATH,sp|Q9SZH2|PER43_ARATH,sp|Q67Z07|PER2_ARATH,sp|P0DI10|PER1_ARATH,sp|O23044|PER3_ARATH,sp|Q9SUT2|PER39_ARATH,sp|Q9LSY7|PER30_ARATH,sp|O49293|PER13_ARATH,sp|Q9LXG3|PER56_ARATH,sp|Q9FMR0|PER60_ARATH,sp|Q9SI17|PER14_ARATH,sp|Q9SI16|PER15_ARATH,sp|O23…	cellular organisms	1	82
sp|P28186|RAE1C_ARATH,sp|O24466|RAE1A_ARATH,tr|Q9FJF1|Q9FJF1_ARATH,sp|Q9LZD4|RAE1D_ARATH,sp|Q9SF92|RAC2B_ARATH,sp|Q9SF91|RAE1E_ARATH,sp|P28188|RAD2A_ARATH,sp|O49841|RAC2A_ARATH,sp|Q9ZRE2|RABD1_ARATH,sp|Q9FPJ4|RAD2B_ARATH,sp|Q9SEH3|RAD2C_ARATH,sp|O23657|RABC1_ARATH,sp|Q9FIF9|RAA2D_ARATH,sp|Q96283|RAA2C_ARATH,sp|Q9LNW1|RAA2B_ARATH,sp|Q9SMQ6|RAA4B_ARATH,sp|Q9SN35|RAA1D_ARATH,sp|Q9FGK5|RAA5A_ARATH,sp…	cellular organisms	1	81
sp|O80871|P2C25_ARATH,sp|Q8RX37|P2C02_ARATH,sp|P46014|P2C70_ARATH,sp|Q8RXV3|P2C59_ARATH,sp|Q8LAY8|P2C69_ARATH,sp|Q4PSE8|P2C71_ARATH,sp|Q9FXE4|P2C14_ARATH,sp|Q94AT1|P2C76_ARATH,sp|Q9SD02|P2C47_ARATH,sp|Q8VZN9|P2C11_ARATH,sp|Q940A2|P2C31_ARATH,sp|Q3EAF9|P2C49_ARATH,sp|Q9LMT1|P2C08_ARATH,sp|P93006|P2C27_ARATH,sp|Q9SLA1|P2C22_ARATH,sp|Q93YW5|P2C58_ARATH,sp|Q9LUU7|P2C43_ARATH,sp|Q9LNW3|P2C03_ARATH,sp|…	cellular organisms	1	78
sp|Q8GWF1|WRK38_ARATH,sp|Q9LZV6|WRK62_ARATH,sp|Q9C6H5|WRK63_ARATH,sp|Q9C557|WRK64_ARATH,sp|Q9M8M6|WRK66_ARATH,sp|Q93WV7|WRK67_ARATH,sp|Q8VWQ4|WRK56_ARATH,sp|Q9FFS3|WRK24_ARATH,sp|Q9SHB5|WRK55_ARATH,sp|Q9LY00|WRK70_ARATH,sp|Q9SVB7|WRK13_ARATH,sp|Q8GY11|WRK43_ARATH,sp|Q9FL62|WRK30_ARATH,sp|Q93WY4|WRK12_ARATH,sp|Q9SKD9|WRK46_ARATH,sp|Q93WU8|WRK54_ARATH,sp|Q9FYA2|WRK75_ARATH,sp|Q9C983|WRK57_ARATH,sp|…	cellular organisms	1	71
sp|Q9LYT5|PME35_ARATH,sp|Q9SKX2|PME16_ARATH,sp|O22149|PME17_ARATH,sp|Q9FK05|PME61_ARATH,sp|Q1JPL7|PME18_ARATH,sp|Q9M3B0|PME34_ARATH,sp|Q9LXK7|PME32_ARATH,sp|Q42534|PME2_ARATH,sp|O49006|PME3_ARATH,sp|O49298|PME6_ARATH,sp|O81415|PME39_ARATH,sp|Q9FHN5|PME59_ARATH,sp|O81320|PME38_ARATH,sp|O81301|PME40_ARATH,sp|Q9SMY7|PME44_ARATH,sp|Q9M9W7|PME22_ARATH,sp|O22256|PME20_ARATH,sp|Q9STY3|PME33_ARATH,sp|Q9F…	cellular organisms	1	68
sp|Q7FB56|AB15C_ARATH,sp|Q9M1C7|AB9C_ARATH,sp|Q7GB25|AB5C_ARATH,sp|Q9LK64|AB3C_ARATH,sp|Q8VZZ4|AB6C_ARATH,sp|Q9LK62|AB7C_ARATH,sp|Q8LGU1|AB8C_ARATH,sp|Q9LYS2|AB10C_ARATH,sp|Q7DM58|AB4C_ARATH,sp|Q9LZJ5|AB14C_ARATH,sp|Q9C8H0|AB12C_ARATH,sp|Q9C8G9|AB1C_ARATH,sp|Q42093|AB2C_ARATH,sp|Q9C8H1|AB11C_ARATH,sp|Q9SKX0|AB13C_ARATH,sp|Q9FVV9|NAP5_ARATH,sp|Q9LSJ5|AB18B_ARATH,sp|Q9FHF1|AB7B_ARATH,sp|Q9C7F2|AB14…	cellular organisms	1	67
tr|O04474|O04474_ARATH,tr|A0A1I9LP65|A0A1I9LP65_ARATH,tr|O22817|O22817_ARATH,tr|O80559|O80559_ARATH,tr|Q9SYK7|Q9SYK7_ARATH,tr|Q9SYK6|Q9SYK6_ARATH,sp|O22818|PGLR6_ARATH,tr|Q9SLM8|Q9SLM8_ARATH,tr|Q9LVJ4|Q9LVJ4_ARATH,sp|P49063|PGLR2_ARATH,sp|Q9SFB7|QRT2_ARATH,tr|Q9CAL5|Q9CAL5_ARATH,sp|Q94AJ5|PGLR5_ARATH,sp|Q9LW07|PGLR3_ARATH,tr|F4KBP8|F4KBP8_ARATH,sp|Q8RY29|ADPG2_ARATH,tr|F4JQS2|F4JQS2_ARATH,tr|F4I6…	cellular organisms	1	67
sp|Q9LTV6|DECR2_ARATH,tr|Q9XE46|Q9XE46_ARATH,tr|F4I386|F4I386_ARATH,sp|Q9MA93|GRDH2_ARATH,sp|Q9S9W2|SDRA_ARATH,sp|Q9FZ42|ADRC1_ARATH,tr|F4IPI3|F4IPI3_ARATH,sp|Q9ZW12|TRNH5_ARATH,tr|F4HYU6|F4HYU6_ARATH,sp|P0DKI3|TRNH1_ARATH,tr|Q9LW34|Q9LW34_ARATH,tr|Q67Z59|Q67Z59_ARATH,sp|Q9LHT0|TRNHF_ARATH,sp|Q9ZW18|SAG13_ARATH,tr|Q94AL3|Q94AL3_ARATH,sp|Q9ZW03|TRNH3_ARATH,sp|Q9ZW20|TRNHD_ARATH,sp|Q9ZW13|TRNH6_ARA…	cellular organisms	1	67
sp|Q6XL73|DNJ39_ARATH,sp|Q8VXV4|DNJ16_ARATH,sp|Q9ZSY2|DNJ15_ARATH,sp|Q9LZK5|DNJ19_ARATH,sp|Q9SJZ7|DNJA6_ARATH,tr|A0A1I9LLP0|A0A1I9LLP0_ARATH,tr|Q9SIL3|Q9SIL3_ARATH,tr|F4HWD5|F4HWD5_ARATH,tr|Q9SR91|Q9SR91_ARATH,tr|A0A1P8B0U4|A0A1P8B0U4_ARATH,tr|Q9SY77|Q9SY77_ARATH,tr|Q940V1|Q940V1_ARATH,sp|Q8GWW8|GFA2_ARATH,tr|Q9M034|Q9M034_ARATH,sp|Q94AW8|DNAJ3_ARATH,tr|O49457|O49457_ARATH,tr|Q0WN54|Q0WN54_ARATH,…	cellular organisms	1	65
tr|O65694|O65694_ARATH,tr|Q9FXI2|Q9FXI2_ARATH,tr|F4HZ54|F4HZ54_ARATH,tr|Q9LEU2|Q9LEU2_ARATH,tr|Q9ZQ28|Q9ZQ28_ARATH,tr|O49581|O49581_ARATH,sp|O65695|SAU50_ARATH,tr|Q9LR00|Q9LR00_ARATH,tr|Q9SIG9|Q9SIG9_ARATH,tr|Q9SI60|Q9SI60_ARATH,tr|Q9FH62|Q9FH62_ARATH,tr|Q9T0J2|Q9T0J2_ARATH,sp|O64538|SAU40_ARATH,tr|O65648|O65648_ARATH,tr|Q9LJX7|Q9LJX7_ARATH,tr|A0A1P8AYM3|A0A1P8AYM3_ARATH,tr|Q9T0J3|Q9T0J3_ARATH,tr…	cellular organisms	1	63
tr|Q9SGP4|Q9SGP4_ARATH,tr|Q9SGP3|Q9SGP3_ARATH,tr|Q7XJK9|Q7XJK9_ARATH,tr|Q9ZVL8|Q9ZVL8_ARATH,tr|Q9M8W6|Q9M8W6_ARATH,tr|Q9C836|Q9C836_ARATH,sp|Q4PSU4|AGL61_ARATH,sp|Q9FKK2|AGL62_ARATH,tr|O23222|O23222_ARATH,tr|Q9FZF2|Q9FZF2_ARATH,sp|O64703|AGL29_ARATH,sp|A2RVQ5|AGL16_ARATH,sp|Q9M2K8|AGL18_ARATH,tr|Q9C9D4|Q9C9D4_ARATH,tr|A0A1P8AT79|A0A1P8AT79_ARATH,sp|P29386|AGL6_ARATH,sp|Q38847|AGL15_ARATH,sp|Q3883…	cellular organisms	1	63
tr|F4JCC9|F4JCC9_ARATH,tr|F4I4Y6|F4I4Y6_ARATH,tr|F4HZ82|F4HZ82_ARATH,tr|Q0WM93|Q0WM93_ARATH,tr|F4JRR2|F4JRR2_ARATH,tr|F4I5A3|F4I5A3_ARATH,tr|F4KHN5|F4KHN5_ARATH,tr|F4HX45|F4HX45_ARATH,tr|A0A1P8B5P0|A0A1P8B5P0_ARATH,tr|Q9T090|Q9T090_ARATH,tr|Q9FJC9|Q9FJC9_ARATH,tr|A0A1P8AX50|A0A1P8AX50_ARATH,sp|F4JEX5|FIGL1_ARATH,sp|Q9SEX2|KTNA1_ARATH,tr|B9DGC0|B9DGC0_ARATH,sp|Q9ZNT0|VPS4_ARATH,sp|P54609|CD48A_ARA…	cellular organisms	1	62
sp|Q9FIG8|KN7J_ARATH,sp|F4JQ51|KN7I_ARATH,sp|F4JUI9|KN7F_ARATH,sp|F4IGL2|KN7E_ARATH,sp|F4J394|KN7G_ARATH,sp|F4JZ68|KN7H_ARATH,sp|Q8S905|KN7A_ARATH,sp|Q8LNZ2|KN7B_ARATH,sp|F4J2K4|KN7O_ARATH,sp|F4K3X8|KN7L_ARATH,sp|Q9SJU0|KN7M_ARATH,sp|F4J8L3|KN7K_ARATH,sp|Q8W5R6|KN7C_ARATH,sp|Q9S7P3|KN7N_ARATH,sp|Q8W5R5|KN7D_ARATH,sp|Q9SCJ4|KN8B_ARATH,sp|Q8W1Y3|KN14F_ARATH,sp|F4IIS5|KN5A_ARATH,sp|Q8L7Y8|KN12B_ARAT…	cellular organisms	1	62
sp|O22907|RH24_ARATH,sp|Q8H0U8|RH42_ARATH,sp|Q8W4R3|RH30_ARATH,sp|Q9C718|RH20_ARATH,sp|Q9SF41|RH45_ARATH,sp|Q9LYJ9|RH46_ARATH,sp|Q8H136|RH14_ARATH,sp|Q8LA13|RH11_ARATH,sp|P93008|RH21_ARATH,sp|Q9SQV1|RH40_ARATH,sp|Q84W89|RH37_ARATH,sp|Q9LU46|RH35_ARATH,sp|Q9M2F9|RH52_ARATH,sp|Q9SZB4|RH43_ARATH,sp|Q9C551|RH5_ARATH,sp|Q9FZ92|RH44_ARATH,sp|Q8GY84|RH10_ARATH,sp|Q84TG1|RH57_ARATH,sp|O49289|RH29_ARATH,s…	cellular organisms	1	60
sp|Q9FH97|EPS1_ARATH,tr|Q9FH98|Q9FH98_ARATH,sp|Q9SND9|Y3028_ARATH,tr|Q9SNE0|Q9SNE0_ARATH,tr|Q6DBD5|Q6DBD5_ARATH,tr|F4J0K8|F4J0K8_ARATH,tr|F4J0K7|F4J0K7_ARATH,tr|Q9SD98|Q9SD98_ARATH,tr|Q9SD99|Q9SD99_ARATH,tr|Q9FMN6|Q9FMN6_ARATH,tr|Q9SD97|Q9SD97_ARATH,tr|Q9LFB5|Q9LFB5_ARATH,tr|O04201|O04201_ARATH,sp|Q9FF86|DCR_ARATH,sp|Q9FI78|HST_ARATH,sp|O64470|SHT_ARATH,tr|Q9XEF2|Q9XEF2_ARATH,sp|Q94CD1|HHT1_ARATH…	cellular organisms	1	59
sp|Q9FFH0|GLK2_ARATH,sp|Q9SIV3|GLK1_ARATH,sp|Q6LA43|APRR2_ARATH,sp|Q9FGT7|ARR18_ARATH,sp|Q9ZWJ9|ARR2_ARATH,sp|Q940D0|ARR1_ARATH,sp|O49397|ARR10_ARATH,sp|Q9SNB4|PCL1_ARATH,sp|P62598|ARR12_ARATH,sp|Q8L9Y3|ARR14_ARATH,sp|Q9LTH4|PCLL_ARATH,sp|O22210|MYBC1_ARATH,tr|Q9FF65|Q9FF65_ARATH,tr|Q9SG82|Q9SG82_ARATH,sp|Q9FXD6|ARR11_ARATH,sp|Q9LYP5|ARR21_ARATH,sp|Q9LZJ8|ARR20_ARATH,sp|Q9ZVD3|ARR13_ARATH,sp|Q9SQ…	cellular organisms	1	59
sp|Q8S3D2|BH087_ARATH,sp|Q9SND4|HEC2_ARATH,sp|Q9FHA7|HEC1_ARATH,sp|Q9LXD8|HEC3_ARATH,sp|O81313|IND_ARATH,sp|Q9M041|BH140_ARATH,sp|Q84WK0|RSL2_ARATH,sp|Q7XHI9|BH084_ARATH,sp|Q8LEG1|RSL4_ARATH,sp|Q3E7L7|BH139_ARATH,sp|Q9C707|RHD6_ARATH,sp|Q9FJ00|RSL1_ARATH,sp|Q9ZUG9|LRL1_ARATH,sp|Q8S3D5|LRL2_ARATH,sp|O22768|UNE12_ARATH,sp|Q93Y00|BH007_ARATH,sp|Q9LSQ3|LRL3_ARATH,sp|Q9C690|BH122_ARATH,sp|O80536|PIF3_…	cellular organisms	1	58
tr|Q84M99|Q84M99_ARATH,sp|Q6XBF8|CDR1_ARATH,sp|Q9LNJ3|APF2_ARATH,tr|Q9XIR2|Q9XIR2_ARATH,tr|Q9C6M0|Q9C6M0_ARATH,sp|Q9LS40|ASPG1_ARATH,tr|Q9M356|Q9M356_ARATH,tr|Q9C864|Q9C864_ARATH,sp|Q3EBM5|ASPR1_ARATH,tr|Q9SJG1|Q9SJG1_ARATH,sp|Q9LHE3|ASPG2_ARATH,tr|Q9LYS8|Q9LYS8_ARATH,sp|Q8S9J6|ASPA_ARATH,tr|Q8RX60|Q8RX60_ARATH,tr|Q9SZV6|Q9SZV6_ARATH,tr|Q84WH0|Q84WH0_ARATH,sp|Q9LEW3|AED1_ARATH,tr|A0A1P8B0H2|A0A1P…	cellular organisms	1	58
sp|Q9ZSP5|AIR3_ARATH,sp|F4JXC5|SBT54_ARATH,sp|O65351|SBT17_ARATH,sp|Q9FK76|SBT56_ARATH,sp|O49607|SBT16_ARATH,sp|Q9LVJ1|SBT14_ARATH,sp|Q9LUM3|SBT15_ARATH,sp|Q9FLI4|SBT13_ARATH,sp|Q9ZUF6|SBT18_ARATH,sp|O64495|SBT12_ARATH,sp|F4KEL0|SBT55_ARATH,sp|Q9LNU1|CRSP_ARATH,sp|F4HSQ2|SBT51_ARATH,sp|Q9LLL8|SBT4E_ARATH,sp|Q9SZY3|SBT38_ARATH,sp|Q9MAP7|SBT35_ARATH,sp|Q9ZSB0|SBT39_ARATH,sp|Q9SZY2|SBT37_ARATH,sp|Q8…	cellular organisms	1	58
sp|O81825|DRL28_ARATH,sp|O64790|DRL17_ARATH,sp|Q9FLB4|DRL31_ARATH,sp|Q9T048|DRL27_ARATH,sp|Q9SZA7|DRL29_ARATH,sp|Q9M667|RPP13_ARATH,sp|Q9FW44|ADR1_ARATH,sp|O22727|DRL16_ARATH,sp|Q9LVT1|DRL39_ARATH,sp|Q9LZ25|DRL30_ARATH,sp|Q9STE5|R13L2_ARATH,sp|Q940K0|UNI_ARATH,sp|Q9FJB5|RP8L3_ARATH,sp|Q8W3K0|DRL9_ARATH,sp|Q9LQ54|DRL12_ARATH,sp|O64789|DRL18_ARATH,sp|Q9FJK8|RP8L4_ARATH,sp|Q9STE7|R13L3_ARATH,sp|Q9C6…	cellular organisms	1	58
sp|Q9FI73|TDPC2_ARATH,sp|Q8RXZ9|TDPC1_ARATH,sp|O04619|ADNT1_ARATH,tr|Q8L7R0|Q8L7R0_ARATH,sp|Q9M024|TAAC_ARATH,tr|Q9M058|Q9M058_ARATH,sp|O65023|EAAC_ARATH,sp|F4HW79|COAC1_ARATH,tr|Q8W4M2|Q8W4M2_ARATH,sp|O22261|NDT1_ARATH,sp|F4JU70|COAC2_ARATH,sp|Q8RWA5|NDT2_ARATH,sp|Q9SUV1|BRT1_ARATH,sp|Q9FI43|MAPC2_ARATH,sp|Q93XM7|MCAT_ARATH,sp|Q9FM86|ADT5_ARATH,sp|Q9LY28|MAPC3_ARATH,sp|Q9FLS8|MAPC1_ARATH,sp|Q9LJ…	cellular organisms	1	56
sp|O23184|CML19_ARATH,sp|P30188|CML35_ARATH,sp|Q9SS31|CML36_ARATH,sp|Q9FYK2|CML25_ARATH,sp|Q9LE22|CML27_ARATH,sp|Q9LF55|CML32_ARATH,sp|Q9SJN6|CML31_ARATH,sp|Q9C8Y1|CML23_ARATH,sp|Q9S744|CML9_ARATH,sp|Q9SRP4|CML33_ARATH,sp|Q9SU00|CML2_ARATH,sp|Q9SRR7|CML3_ARATH,sp|Q9ZQE6|CML30_ARATH,sp|Q9C9U8|CML26_ARATH,sp|Q9FIH9|CML37_ARATH,sp|Q9LI84|CML16_ARATH,sp|P25070|CML24_ARATH,sp|Q9LQN4|CML17_ARATH,sp|O82…	cellular organisms	1	55
sp|Q9LR67|PPR9_ARATH,sp|Q7X6A5|PPR81_ARATH,sp|Q9M1D8|PP288_ARATH,sp|Q9FVX2|PP129_ARATH,sp|Q3EAF8|PP294_ARATH,sp|Q9LEQ7|PP382_ARATH,sp|Q9LZP3|PP293_ARATH,sp|Q9SAJ5|PP133_ARATH,sp|Q9M302|PP270_ARATH,sp|Q9M9X9|PPR18_ARATH,sp|Q9FNG8|PP366_ARATH,sp|Q9C9A2|PP112_ARATH,sp|Q9FH87|PP447_ARATH,sp|B3H4P1|PP450_ARATH,sp|Q94JX6|PP391_ARATH,sp|Q84J46|PP262_ARATH,sp|Q9M8W9|PP211_ARATH,sp|Q9LUJ4|PP248_ARATH,sp|Q…	cellular organisms	1	55
sp|P0CJ56|CRR49_ARATH,sp|P0CJ55|CRR48_ARATH,sp|P0CJ61|CRR54_ARATH,sp|P0CJ52|CRR45_ARATH,sp|P0CJ49|CRR42_ARATH,sp|P0CJ51|CRR44_ARATH,sp|P0CJ58|CRR51_ARATH,sp|P0CJ60|CRR53_ARATH,sp|P0CJ54|CRR47_ARATH,sp|P0CJ50|CRR43_ARATH,sp|P0CJ59|CRR52_ARATH,sp|P0CJ53|CRR46_ARATH,sp|P0CJ57|CRR50_ARATH,sp|Q9SVI0|CRR41_ARATH,sp|Q9LRK8|CRR29_ARATH,sp|Q9LRK9|CRR28_ARATH,sp|Q9LRL0|CRR27_ARATH,sp|Q9SVH9|CRR40_ARATH,sp|…	cellular organisms	1	55
tr|F4ISW5|F4ISW5_ARATH,tr|Q5BPS8|Q5BPS8_ARATH,tr|O82168|O82168_ARATH,tr|F4JP70|F4JP70_ARATH,tr|Q9FIP4|Q9FIP4_ARATH,tr|Q9FIP3|Q9FIP3_ARATH,tr|Q9FF71|Q9FF71_ARATH,tr|Q9SL64|Q9SL64_ARATH,tr|Q8GX31|Q8GX31_ARATH,tr|Q1PE74|Q1PE74_ARATH,tr|Q941C9|Q941C9_ARATH,tr|F4JYA1|F4JYA1_ARATH,tr|Q9C8A7|Q9C8A7_ARATH,tr|Q9LVC1|Q9LVC1_ARATH,tr|Q9LJE0|Q9LJE0_ARATH,tr|F4IT66|F4IT66_ARATH,tr|O64859|O64859_ARATH,tr|Q8GY6…	cellular organisms	1	54
sp|Q7XA64|ERDL9_ARATH,sp|Q8VZT3|EDL12_ARATH,sp|Q94KE0|ESL1_ARATH,sp|Q94CI7|EDL17_ARATH,sp|Q94AF9|EDL11_ARATH,sp|Q94CI6|EDL18_ARATH,sp|Q93Z80|EDL10_ARATH,sp|O04036|ERD6_ARATH,sp|Q4F7G0|ERDL2_ARATH,sp|Q3ECP7|ERDL5_ARATH,sp|Q9SCW7|ERDL1_ARATH,sp|P93051|ERDL7_ARATH,sp|Q8LBI9|EDL16_ARATH,sp|Q9LTP6|EDL13_ARATH,sp|Q8GXK5|EDL14_ARATH,sp|Q9M0Z9|EDL15_ARATH,sp|Q0WQ63|ERDL8_ARATH,sp|Q93YP9|ERDL4_ARATH,sp|Q9…	cellular organisms	1	54
sp|Q9SQX6|SCP7_ARATH,sp|Q9CAU3|SCPL2_ARATH,sp|Q8RWJ6|SCP1_ARATH,sp|Q9CAU2|SCP5_ARATH,sp|Q9CAU1|SCP3_ARATH,sp|Q9CAU0|SCP6_ARATH,sp|Q9CAU4|SCP4_ARATH,sp|O81009|SCP12_ARATH,sp|Q2V465|SCP11_ARATH,sp|Q8H780|SCP13_ARATH,sp|O64810|SCP10_ARATH,sp|O64811|SCP9_ARATH,sp|Q9C7D3|SCP14_ARATH,sp|Q8RUW5|SCP8_ARATH,sp|Q9C7D2|SCP15_ARATH,sp|Q9C7D4|SCP16_ARATH,sp|Q9C7Z9|SCP18_ARATH,sp|Q9C7D6|SCP17_ARATH,sp|Q8VZU3|S…	cellular organisms	1	54
sp|Q56XQ6|PTR15_ARATH,sp|Q93VV5|PTR16_ARATH,sp|Q8H157|PTR19_ARATH,sp|Q8VYE4|PTR12_ARATH,sp|Q9M390|PTR1_ARATH,sp|Q9SZY4|PTR27_ARATH,sp|Q9LVE0|PTR33_ARATH,sp|Q9LSF0|PTR34_ARATH,sp|Q93Z20|PTR17_ARATH,sp|Q9LFB8|PTR5_ARATH,sp|Q9LSE8|PTR35_ARATH,sp|Q9SX20|PTR18_ARATH,sp|P46032|PTR2_ARATH,sp|Q05085|PTR7_ARATH,sp|Q9FM20|PTR54_ARATH,sp|Q9FNL8|PTR4_ARATH,sp|Q9FNL7|PTR3_ARATH,sp|Q9M331|PTR45_ARATH,sp|P0CI03…	cellular organisms	1	53
sp|Q9C994|DTX14_ARATH,sp|Q8L731|DTX12_ARATH,sp|Q8VYL8|DTX10_ARATH,sp|F4HZH9|DTX11_ARATH,sp|Q94AL1|DTX13_ARATH,sp|Q9SIA4|DTX3_ARATH,sp|Q9C9M8|DTX9_ARATH,sp|Q8GXM8|DTX2_ARATH,sp|Q9SIA5|DTX1_ARATH,sp|Q8RWF5|DTX6_ARATH,sp|F4HQ05|DTX8_ARATH,sp|Q9SIA1|DTX5_ARATH,sp|Q9FHB6|DTX16_ARATH,sp|Q1PFG9|DTX7_ARATH,sp|Q9SIA3|DTX4_ARATH,sp|Q9C9U1|DTX17_ARATH,sp|F4IHU9|DTX15_ARATH,sp|O80695|DTX37_ARATH,sp|Q9LVD9|DT…	cellular organisms	1	51
sp|Q9FLU9|BGL31_ARATH,sp|Q9FLU8|BGL32_ARATH,sp|Q4V3B3|BGL28_ARATH,sp|Q9M1C9|BGL30_ARATH,sp|Q8GXT2|BGL29_ARATH,sp|Q9M1D1|BGL27_ARATH,sp|O64883|BGL26_ARATH,sp|O82772|BGL25_ARATH,sp|Q84WV2|BGL20_ARATH,sp|Q9SR37|BGL23_ARATH,sp|Q9LIF9|BGL19_ARATH,sp|Q9LKR7|BGL24_ARATH,sp|O64882|BGL17_ARATH,sp|O48779|BGL33_ARATH,sp|Q9FZE0|BGL40_ARATH,sp|Q9C525|BGL21_ARATH,sp|Q9C8Y9|BGL22_ARATH,sp|Q9SE50|BGL18_ARATH,sp|…	cellular organisms	1	49
sp|Q9M896|TBL20_ARATH,sp|Q9LFT0|TBL19_ARATH,sp|Q9LFT1|TBL21_ARATH,sp|Q84JH9|TBL25_ARATH,sp|Q8H1R3|TBL24_ARATH,sp|O04621|TBL26_ARATH,sp|Q9LRS2|TBL22_ARATH,sp|O82509|TBL23_ARATH,sp|O04523|TBL27_ARATH,sp|Q8VYS5|TBL18_ARATH,sp|Q9FHM0|TBL17_ARATH,sp|Q9LDG2|TBL10_ARATH,sp|Q9ZQR5|TBL13_ARATH,sp|Q5BPJ0|TBL11_ARATH,sp|Q9LHL6|TBL1_ARATH,sp|Q9FGE9|TBL12_ARATH,sp|Q9LZQ1|TBL6_ARATH,sp|Q9FG35|TBR_ARATH,sp|Q8VY…	cellular organisms	1	48
sp|Q3E9B8|AB23G_ARATH,sp|Q9MAH4|AB10G_ARATH,sp|Q9M2V5|AB18G_ARATH,sp|Q9M2V6|AB17G_ARATH,sp|Q9M2V7|AB16G_ARATH,sp|Q9FT51|AB27G_ARATH,sp|Q9SW08|AB4G_ARATH,sp|Q9M3D6|AB19G_ARATH,sp|Q9FNB5|AB6G_ARATH,sp|Q7XA72|AB21G_ARATH,sp|Q9LFG8|AB20G_ARATH,sp|O80946|AB1G_ARATH,sp|Q9MAG3|AB24G_ARATH,sp|Q9ZUT0|AB2G_ARATH,sp|Q84TH5|AB25G_ARATH,sp|Q9C8J8|AB13G_ARATH,sp|Q9C8K2|AB12G_ARATH,sp|Q93YS4|AB22G_ARATH,sp|Q9SI…	cellular organisms	1	47
sp|Q94JU2|WTR18_ARATH,sp|Q9FL08|WTR42_ARATH,sp|F4KHA8|WTR41_ARATH,sp|Q9LRS5|WTR22_ARATH,sp|F4IYZ0|WTR21_ARATH,sp|F4JK59|WTR33_ARATH,sp|Q8VYZ7|WTR20_ARATH,sp|Q56X95|WTR23_ARATH,sp|Q945L4|WTR40_ARATH,sp|F4I5D5|WTR11_ARATH,sp|F4HZQ7|WTR5_ARATH,sp|O80638|WTR14_ARATH,sp|Q9ZUI8|WTR9_ARATH,sp|Q9FL41|WTR38_ARATH,sp|Q9LV20|WTR17_ARATH,sp|Q9SUD5|WTR36_ARATH,sp|F4J9A3|WTR26_ARATH,sp|Q8GXB4|WTR2_ARATH,sp|Q9Z…	cellular organisms	1	47
sp|O04309|JAL35_ARATH,sp|Q9SAV0|JAL7_ARATH,sp|Q9SAV1|JAL6_ARATH,sp|O80948|JAL23_ARATH,sp|O80950|JAL22_ARATH,sp|Q9LIF8|JAL36_ARATH,sp|O04310|JAL34_ARATH,sp|O80998|JAL20_ARATH,sp|O04311|JAL33_ARATH,sp|O04312|JAL32_ARATH,sp|Q9LQ31|JAL4_ARATH,sp|O80736|JAL17_ARATH,sp|Q9FGC5|JAL41_ARATH,sp|Q5XF82|JAL11_ARATH,sp|O80735|JAL16_ARATH,sp|F4I837|JAL14_ARATH,tr|F4HTI1|F4HTI1_ARATH,sp|O80737|JAL18_ARATH,sp|O0…	cellular organisms	1	47
sp|Q9SEU7|TRXM3_ARATH,sp|Q9SEU6|TRXM4_ARATH,sp|O48737|TRXM1_ARATH,sp|Q9SEU8|TRXM2_ARATH,sp|Q8L7S9|TRXY2_ARATH,sp|Q6NPF9|TRXY1_ARATH,sp|Q8LD49|TRXX_ARATH,tr|F4JQK2|F4JQK2_ARATH,sp|Q38879|TRXH2_ARATH,sp|Q39239|TRXH4_ARATH,sp|P29448|TRXH1_ARATH,sp|Q42403|TRXH3_ARATH,sp|Q9SRG3|PDI12_ARATH,sp|Q9XI01|PDI11_ARATH,sp|O23166|TR164_ARATH,sp|Q9XIF4|TRXH7_ARATH,sp|Q9C9Y6|TRXH9_ARATH,sp|Q9ZPH2|GRS17_ARATH,sp|…	cellular organisms	1	47
tr|Q9C872|Q9C872_ARATH,sp|Q9C870|MCC01_ARATH,tr|Q9C871|Q9C871_ARATH,sp|Q9C869|MCC02_ARATH,tr|Q9SHT4|Q9SHT4_ARATH,sp|Q9M2I0|MCC25_ARATH,sp|Q9SHT2|MCC05_ARATH,sp|D5K228|RTM3_ARATH,sp|Q9LSD2|MCC11_ARATH,sp|Q9SHT3|MCC04_ARATH,sp|Q9M2H6|MCC28_ARATH,sp|Q9M2J5|MCC16_ARATH,sp|Q9M2H9|MCC26_ARATH,sp|F4J4A1|MCC14_ARATH,sp|Q9M2I9|MCC21_ARATH,sp|F4J4A0|MCC13_ARATH,sp|Q9M2J1|MCC19_ARATH,sp|Q9ZUA7|MCC03_ARATH,s…	cellular organisms	1	46
sp|Q3E9F5|PUB48_ARATH,sp|Q3E9F7|PUB46_ARATH,sp|Q3E9F6|PUB47_ARATH,sp|Q9SRT0|PUB9_ARATH,sp|Q9ZV31|PUB12_ARATH,sp|Q9LZW3|PUB16_ARATH,sp|Q9SVC6|PUB22_ARATH,sp|Q8GUG9|PUB11_ARATH,sp|Q9C9A6|PUB10_ARATH,sp|Q9SNC6|PUB13_ARATH,sp|Q9C7R6|PUB17_ARATH,sp|O81902|PUB8_ARATH,sp|Q84TG3|PUB23_ARATH,sp|Q9LT79|PUB25_ARATH,sp|Q681N2|PUB15_ARATH,sp|Q8VZ40|PUB14_ARATH,sp|Q9FXA4|PUB26_ARATH,sp|O80742|PUB19_ARATH,sp|Q5…	cellular organisms	1	45
tr|Q4PSD8|Q4PSD8_ARATH,sp|Q0WV37|HIP34_ARATH,sp|Q9M8K5|HIP32_ARATH,sp|Q84J88|HIP36_ARATH,sp|F4JZL7|HIP33_ARATH,sp|Q9C7J6|HIP35_ARATH,sp|A2RVM8|HIP37_ARATH,sp|Q9M8T7|HIP8_ARATH,sp|Q9LF57|HIP21_ARATH,sp|O82089|CCH_ARATH,sp|F4IC29|HIP28_ARATH,sp|Q94BT9|ATOX1_ARATH,sp|O65657|HIP23_ARATH,sp|B3H6D0|HIP45_ARATH,sp|Q9C9A3|HIP20_ARATH,tr|F4JPD5|F4JPD5_ARATH,sp|Q9C5D3|HIP7_ARATH,sp|Q9LZF1|HIP6_ARATH,sp|Q93…	cellular organisms	1	44
sp|Q9LK39|AAE16_ARATH,sp|Q8W471|AAE15_ARATH,sp|Q8LKS5|LACS7_ARATH,sp|Q8LPS1|LACS6_ARATH,sp|O22898|LACS1_ARATH,sp|Q9C7W4|LACS3_ARATH,sp|Q9T0A0|LACS4_ARATH,sp|Q9CAP8|LACS9_ARATH,sp|Q9T009|LACS5_ARATH,sp|Q9SJD4|LACS8_ARATH,sp|Q9XIA9|LACS2_ARATH,sp|Q9M0X9|4CLL7_ARATH,sp|Q84P21|4CLL5_ARATH,sp|Q42524|4CL1_ARATH,sp|Q9S725|4CL2_ARATH,sp|Q9S777|4CL3_ARATH,sp|Q9LU36|4CL4_ARATH,sp|Q84P25|4CLL2_ARATH,sp|Q84P…	cellular organisms	1	43
sp|Q7FZR1|RLP52_ARATH,sp|Q9ZUK7|RLP18_ARATH,sp|Q9ZUK3|RLP19_ARATH,sp|Q9SRL7|RLP35_ARATH,sp|Q9M9X0|RLP32_ARATH,sp|Q9LJW7|RLP43_ARATH,sp|Q9SRL2|RLP34_ARATH,sp|Q9S9U3|RLP53_ARATH,sp|F4J8G2|RLP33_ARATH,sp|Q9LS80|RLP37_ARATH,sp|Q9C699|RLP7_ARATH,sp|O48851|RLP22_ARATH,sp|F4IUU1|RLP27_ARATH,sp|Q9C637|RLP6_ARATH,sp|Q9SVN2|RLP47_ARATH,sp|Q9LS79|RLP38_ARATH,sp|O49329|RP24L_ARATH,sp|Q9SVM3|RLP49_ARATH,sp|Q9…	cellular organisms	1	39
tr|Q9C7T2|Q9C7T2_ARATH,tr|Q9SK90|Q9SK90_ARATH,sp|O80517|BCB2_ARATH,sp|O82081|UCC1_ARATH,tr|Q9LY37|Q9LY37_ARATH,tr|Q7XA70|Q7XA70_ARATH,sp|Q07488|BCB1_ARATH,tr|Q8VY59|Q8VY59_ARATH,sp|Q96316|BCB3_ARATH,tr|O48787|O48787_ARATH,tr|O81500|O81500_ARATH,tr|Q9LUM8|Q9LUM8_ARATH,tr|O82761|O82761_ARATH,tr|Q9M0A1|Q9M0A1_ARATH,sp|Q9SK27|ENL1_ARATH,sp|Q9T076|ENL2_ARATH,tr|A0A1P8BFN6|A0A1P8BFN6_ARATH,tr|F4K6R7|F4…	cellular organisms	1	39
sp|Q9FF61|SM3L1_ARATH,sp|F4KBP5|CHR4_ARATH,sp|Q9LK10|CLSY4_ARATH,sp|F4I8S3|CLSY3_ARATH,sp|F4K493|CLSY2_ARATH,sp|Q9M297|CLSY1_ARATH,sp|F4HW51|CHR20_ARATH,sp|F4JTF6|CHR7_ARATH,sp|Q9S775|PKL_ARATH,sp|Q0PCS3|CHR25_ARATH,sp|F4IV99|CHR5_ARATH,sp|Q8W103|CHR24_ARATH,sp|F4I2H2|CHR9_ARATH,sp|F4JY24|CHR17_ARATH,sp|Q9ZUL5|CHR19_ARATH,sp|Q8RWY3|ISW2_ARATH,sp|Q9ZV43|CHR8_ARATH,sp|Q9XFH4|DDM1_ARATH,sp|F4K128|CH…	cellular organisms	1	39
sp|Q9LFD1|LAC9_ARATH,sp|Q9LFD2|LAC8_ARATH,sp|Q9SR40|LAC7_ARATH,sp|Q9SIY8|LAC5_ARATH,sp|Q9FLB5|LAC12_ARATH,sp|Q56YT0|LAC3_ARATH,sp|Q8VZA1|LAC11_ARATH,sp|Q9LYQ2|LAC13_ARATH,sp|Q1PDH6|LAC16_ARATH,sp|O81081|LAC2_ARATH,sp|O80434|LAC4_ARATH,sp|Q9FY79|LAC14_ARATH,sp|Q6ID18|LAC10_ARATH,sp|Q9FJD5|LAC17_ARATH,sp|Q9ZPY2|LAC6_ARATH,sp|Q9LMS3|LAC1_ARATH,sp|Q84J37|LAC15_ARATH,tr|F4K6Z5|F4K6Z5_ARATH,sp|Q8LPL3|A…	cellular organisms	1	39
tr|Q9ZPR8|Q9ZPR8_ARATH,sp|Q9FF30|FB267_ARATH,sp|Q9ZPS0|FBX7_ARATH,sp|Q9SJ78|FB98_ARATH,sp|O49316|FB122_ARATH,sp|O49315|FB123_ARATH,tr|Q9LUW3|Q9LUW3_ARATH,sp|Q9SRV0|KIB4_ARATH,tr|A0A1I9LT98|A0A1I9LT98_ARATH,sp|Q9SU05|KIB1_ARATH,tr|O82236|O82236_ARATH,tr|Q9SXC7|Q9SXC7_ARATH,tr|F4HSY9|F4HSY9_ARATH,sp|Q4PSE7|FB262_ARATH,sp|Q9ZQ60|FB102_ARATH,sp|Q3E960|FB337_ARATH,sp|Q9ZQR2|FB103_ARATH,sp|Q9ZW91|KIB3_…	Mesangiospermae	11	38
sp|Q9SDY5|RCE1_ARATH,sp|Q9ZU75|UB12L_ARATH,sp|Q9FKT3|UBC30_ARATH,sp|P35132|UBC9_ARATH,sp|Q9SLE4|UBC29_ARATH,sp|Q94F47|UBC28_ARATH,sp|P35134|UBC11_ARATH,sp|P35133|UBC10_ARATH,sp|P35131|UBC8_ARATH,sp|Q9C9Y7|UBC12_ARATH,sp|Q94A97|UBC35_ARATH,sp|Q9FZ48|UBC36_ARATH,sp|P42745|UBC2_ARATH,sp|P25865|UBC1_ARATH,sp|P42746|UBC3_ARATH,sp|Q9C8X7|UBC31_ARATH,sp|Q941B6|UBC37_ARATH,sp|P42748|UBC4_ARATH,sp|P42749|…	cellular organisms	1	38
sp|O04479|AS2_ARATH,sp|Q9FML4|LOB_ARATH,sp|Q9FKZ3|LBD36_ARATH,sp|Q8L8Q3|LBD25_ARATH,sp|O64836|LBD10_ARATH,sp|Q8LBW3|LBD12_ARATH,sp|Q8L5T5|LBD15_ARATH,sp|Q9SHE9|LBD4_ARATH,sp|Q9AT61|LBD13_ARATH,sp|Q9SA51|LBD3_ARATH,sp|Q9SRL8|LBD21_ARATH,sp|Q9SK08|LBD11_ARATH,sp|Q9LQR0|LBD1_ARATH,sp|P59467|LBD23_ARATH,sp|P59468|LBD24_ARATH,sp|Q9SCS4|LBD28_ARATH,sp|O81322|LBD31_ARATH,sp|Q9SRV3|LBD20_ARATH,sp|Q9SLB7|…	cellular organisms	1	37
tr|A8MSD1|A8MSD1_ARATH,tr|A8MQ81|A8MQ81_ARATH,tr|A8MS76|A8MS76_ARATH,tr|A8MS52|A8MS52_ARATH,tr|A8MS80|A8MS80_ARATH,tr|A8MQK2|A8MQK2_ARATH,tr|A8MRD6|A8MRD6_ARATH,tr|A8MRC5|A8MRC5_ARATH,tr|A8MS61|A8MS61_ARATH,tr|A8MRF5|A8MRF5_ARATH,tr|A7REH6|A7REH6_ARATH,tr|A8MQW2|A8MQW2_ARATH,tr|A8MRQ2|A8MRQ2_ARATH,tr|A8MR71|A8MR71_ARATH,tr|A8MRC9|A8MRC9_ARATH,tr|F4K4F5|F4K4F5_ARATH,tr|A8MQ80|A8MQ80_ARATH,tr|A8MQ8…	Mesangiospermae	11	37
sp|P0CW77|HMA3A_ARATH,sp|Q9SZW4|HMA2_ARATH,sp|O64474|HMA4_ARATH,sp|Q9S7J8|HMA7_ARATH,sp|Q9SH30|HMA5_ARATH,sp|Q9SZC9|HMA6_ARATH,sp|B9DFX7|HMA8_ARATH,sp|Q9M3H5|HMA1_ARATH,sp|Q9LY32|PMA7_ARATH,sp|Q42556|PMA9_ARATH,sp|Q9SJB3|PMA5_ARATH,sp|Q43128|PMA10_ARATH,sp|P20649|PMA1_ARATH,sp|P20431|PMA3_ARATH,sp|Q9SU58|PMA4_ARATH,sp|P19456|PMA2_ARATH,sp|O23087|ECA2_ARATH,sp|Q9LV11|PMA11_ARATH,sp|Q9LIK7|ACA13_AR…	cellular organisms	1	36
sp|Q94AR6|DOF31_ARATH,sp|O82155|DOF17_ARATH,sp|Q9LSL6|DOF57_ARATH,sp|Q39088|DOF34_ARATH,sp|Q9FGD6|DOF58_ARATH,sp|Q84TE9|DOF53_ARATH,sp|Q8L9V6|DOF11_ARATH,sp|Q9ZV33|DOF22_ARATH,sp|Q8LDR0|DOF54_ARATH,sp|Q9FZA4|DOF14_ARATH,sp|Q84K52|DOF47_ARATH,sp|Q8LE43|DOF21_ARATH,sp|Q9M1E6|DOF32_ARATH,sp|O80928|DOF24_ARATH,sp|Q9M2U1|DOF36_ARATH,sp|Q43385|DOF37_ARATH,sp|Q9ZPY0|DOF25_ARATH,sp|Q9LZ56|DOF51_ARATH,sp|…	cellular organisms	1	36
sp|Q38865|EXPA6_ARATH,sp|O48818|EXPA4_ARATH,sp|O80932|EXPA3_ARATH,sp|Q9M2S9|EXP16_ARATH,sp|Q9LZ99|EXPA9_ARATH,sp|Q9LDR9|EXP10_ARATH,sp|O80622|EXP15_ARATH,sp|Q9FMA0|EXP14_ARATH,sp|Q9C554|EXPA1_ARATH,sp|O22874|EXPA8_ARATH,sp|Q38866|EXPA2_ARATH,sp|Q38864|EXPA5_ARATH,sp|Q9ZSI1|EXP17_ARATH,sp|Q9LNU3|EXP11_ARATH,sp|Q9LQ07|EXP18_ARATH,sp|Q9LN94|EXPA7_ARATH,sp|Q9FL80|EXP22_ARATH,sp|Q9FL78|EXP26_ARATH,sp|…	cellular organisms	1	35
sp|Q41963|TIP12_ARATH,sp|P25818|TIP11_ARATH,sp|O82598|TIP13_ARATH,sp|Q41951|TIP21_ARATH,sp|Q9FGL2|TIP23_ARATH,sp|Q41975|TIP22_ARATH,sp|P26587|TIP31_ARATH,sp|O22588|TIP32_ARATH,sp|O82316|TIP41_ARATH,sp|Q9STX9|TIP51_ARATH,sp|P30302|PIP23_ARATH,sp|P43286|PIP21_ARATH,sp|P43287|PIP22_ARATH,sp|Q9SV31|PIP25_ARATH,sp|Q9FF53|PIP24_ARATH,sp|Q9ZV07|PIP26_ARATH,sp|Q9ZVX8|PIP28_ARATH,sp|P93004|PIP27_ARATH,sp|…	cellular organisms	1	35
sp|Q93ZR8|RRT2_ARATH,sp|Q4V398|RRT1_ARATH,sp|Q6NQ51|RRT4_ARATH,sp|Q6E279|RRT3_ARATH,sp|Q9SH89|OFT19_ARATH,sp|Q9LFC6|FRB1_ARATH,sp|B7ZWR7|OFUT7_ARATH,sp|Q9M393|OFT28_ARATH,sp|F4KF16|OFT38_ARATH,sp|Q94BY4|OFT35_ARATH,sp|Q8LPF8|OFT29_ARATH,sp|Q9SVE6|RHS17_ARATH,sp|F4HSU3|OFUT6_ARATH,sp|Q949U4|OFT16_ARATH,sp|Q9LIN9|PAGR_ARATH,sp|Q0WUZ5|OFT39_ARATH,sp|Q7Y030|OFT31_ARATH,sp|F4HZX7|OFUT8_ARATH,sp|Q8W486…	cellular organisms	1	35
tr|F4JKS9|F4JKS9_ARATH,tr|O64712|O64712_ARATH,tr|Q3E7R1|Q3E7R1_ARATH,tr|Q9SF52|Q9SF52_ARATH,tr|Q9SJC7|Q9SJC7_ARATH,tr|Q1G367|Q1G367_ARATH,tr|Q9LSE9|Q9LSE9_ARATH,tr|Q9ZPU0|Q9ZPU0_ARATH,tr|Q9C6N1|Q9C6N1_ARATH,tr|Q9SKD4|Q9SKD4_ARATH,tr|Q9LW65|Q9LW65_ARATH,tr|Q9SZD8|Q9SZD8_ARATH,tr|F4JA77|F4JA77_ARATH,tr|F4K1A0|F4K1A0_ARATH,tr|F4I5Q9|F4I5Q9_ARATH,tr|O80781|O80781_ARATH,tr|F4HPP4|F4HPP4_ARATH,tr|Q1G3E…	cellular organisms	1	35
tr|Q9FIU9|Q9FIU9_ARATH,tr|Q9FIU8|Q9FIU8_ARATH,tr|Q9FLN7|Q9FLN7_ARATH,tr|Q9LSR0|Q9LSR0_ARATH,tr|Q9LDH8|Q9LDH8_ARATH,tr|Q9FLW7|Q9FLW7_ARATH,tr|Q9FLW8|Q9FLW8_ARATH,tr|Q9FL67|Q9FL67_ARATH,tr|Q9FL68|Q9FL68_ARATH,tr|Q9FK17|Q9FK17_ARATH,tr|Q9FK18|Q9FK18_ARATH,tr|Q9SVP4|Q9SVP4_ARATH,tr|Q9ZVY4|Q9ZVY4_ARATH,tr|Q6DBP6|Q6DBP6_ARATH,tr|Q9C6Z8|Q9C6Z8_ARATH,tr|A0A178VQ73|A0A178VQ73_ARATH,tr|F4JL02|F4JL02_ARATH,…	cellular organisms	1	35
sp|Q9LS76|TPS15_ARATH,sp|O65434|TPS07_ARATH,sp|Q8L7G4|TPS09_ARATH,sp|Q9C8E3|TPS26_ARATH,sp|O65435|TPS08_ARATH,sp|Q9LVP7|TPS16_ARATH,sp|Q9C748|TPS28_ARATH,sp|O23651|TPS01_ARATH,sp|O22184|TPS05_ARATH,tr|Q9C749|Q9C749_ARATH,sp|Q9T0K1|GBIS2_ARATH,sp|Q9T0J9|GBIS1_ARATH,sp|Q4KSH9|BARS_ARATH,sp|Q84UU9|TPS06_ARATH,sp|Q9LQ27|TPS22_ARATH,sp|Q9C6W6|TPS29_ARATH,sp|Q9LUE2|TPS18_ARATH,sp|Q9LRR2|TPS17_ARATH,sp|…	cellular organisms	1	34
sp|Q9SZF7|SHR_ARATH,sp|Q9SN22|SCL32_ARATH,sp|Q9S7H5|SCL21_ARATH,sp|Q8GXW1|RGL2_ARATH,sp|Q9LDL7|PAT1_ARATH,sp|Q9SDQ3|SCL1_ARATH,sp|Q9LF53|RGL3_ARATH,sp|Q8H125|SCL5_ARATH,sp|Q9M0M5|SCL13_ARATH,sp|Q9C8Y3|RGL1_ARATH,sp|Q9SLH3|RGA_ARATH,sp|Q9M384|SCR_ARATH,sp|Q9FL03|SCL4_ARATH,sp|Q9LQT8|GAI_ARATH,sp|Q9ZWC5|SCL18_ARATH,sp|Q9LPR8|SCL3_ARATH,sp|P0C884|SCL34_ARATH,sp|Q9LRW3|SCL29_ARATH,sp|Q9XE58|SCL14_ARA…	cellular organisms	1	34
sp|P43296|RD19A_ARATH,sp|P43295|RD19B_ARATH,sp|Q9SUL1|RD19C_ARATH,sp|Q8VYS0|RD19D_ARATH,sp|Q8H166|ALEU_ARATH,sp|P43297|RD21A_ARATH,sp|Q9LM66|XCP2_ARATH,sp|Q9LT78|RD21C_ARATH,sp|Q9FMH8|RD21B_ARATH,tr|Q9LNC1|Q9LNC1_ARATH,sp|Q8RWQ9|ALEUL_ARATH,sp|Q94B08|RDL1_ARATH,sp|Q9FJ47|SAG12_ARATH,tr|Q0WVJ5|Q0WVJ5_ARATH,tr|Q84W75|Q84W75_ARATH,sp|O65493|XCP1_ARATH,sp|Q9LT77|RDL2_ARATH,sp|Q9STL4|CEP2_ARATH,sp|Q9L…	cellular organisms	1	34
sp|P92999|GL118_ARATH,sp|P92996|GL120_ARATH,sp|Q9FIC8|GL116_ARATH,sp|P92997|GL113_ARATH,sp|Q9FID0|GL114_ARATH,sp|Q9FIC6|GL117_ARATH,sp|Q9FIC9|GL115_ARATH,sp|Q9FL89|GL119_ARATH,sp|Q9SFF9|GL17_ARATH,sp|Q9LEA7|GL18_ARATH,sp|Q9M8X6|GL16_ARATH,sp|Q9FMB0|GL19_ARATH,sp|Q9FMA8|GL111_ARATH,sp|Q9FMA6|GL112_ARATH,sp|Q9FMA9|GL110_ARATH,sp|Q9M8X1|GL12_ARATH,sp|Q9M8X5|GL15_ARATH,sp|Q9M8X3|GL13_ARATH,sp|Q9M8X4|…	cellular organisms	1	33
sp|Q9S9Q9|Y1044_ARATH,sp|Q9LYW0|Y5325_ARATH,sp|Q9FNB3|Y5360_ARATH,sp|Q9FYC8|Y3482_ARATH,sp|Q94A73|Y5656_ARATH,sp|Q8LPQ3|Y3084_ARATH,sp|Q9FMF5|RPT3_ARATH,sp|Q9FKB6|Y5880_ARATH,sp|Q66GP0|SR1P1_ARATH,sp|Q9SA69|Y1301_ARATH,sp|Q9C9Z7|Y3857_ARATH,sp|Q9C9V6|Y1790_ARATH,sp|Q9C9Z0|Y3866_ARATH,sp|Q9FN09|NPY3_ARATH,sp|Q0WL52|NPY5_ARATH,sp|Q682S0|RPT2_ARATH,sp|O82253|SETH6_ARATH,sp|Q8H1D3|NPY1_ARATH,sp|O6481…	cellular organisms	1	33
sp|Q39099|XTH4_ARATH,sp|Q9XIW1|XTH5_ARATH,sp|Q8LG58|XTH16_ARATH,sp|Q8LF99|XTH6_ARATH,sp|Q38911|XTH15_ARATH,sp|Q9SV60|XTH2_ARATH,sp|Q8LDW9|XTH9_ARATH,sp|Q8LER3|XTH7_ARATH,sp|Q8L9A9|XTH8_ARATH,sp|Q9SV61|XTH1_ARATH,sp|Q38907|XTH25_ARATH,sp|Q9FKL8|XTH13_ARATH,sp|Q9LJR7|XTH3_ARATH,sp|Q38857|XTH22_ARATH,sp|Q38910|XTH23_ARATH,sp|P24806|XTH24_ARATH,sp|Q9ZSU4|XTH14_ARATH,sp|Q9FKL9|XTH12_ARATH,sp|Q9ZV40|XT…	cellular organisms	1	33
tr|Q1G395|Q1G395_ARATH,tr|Q8L9S2|Q8L9S2_ARATH,tr|Q2V4L0|Q2V4L0_ARATH,tr|Q6AWV3|Q6AWV3_ARATH,tr|Q6ID71|Q6ID71_ARATH,tr|Q8GXV0|Q8GXV0_ARATH,tr|Q2V3P0|Q2V3P0_ARATH,tr|B3H595|B3H595_ARATH,tr|A8MR68|A8MR68_ARATH,tr|B3H6P2|B3H6P2_ARATH,sp|O23020|SPH5_ARATH,sp|F4JLQ5|SPH2_ARATH,sp|P0DN93|SPH29_ARATH,sp|Q9FMQ4|SPH3_ARATH,sp|Q3E9W6|SPH20_ARATH,tr|B3H7I0|B3H7I0_ARATH,sp|B3H7A6|SPH19_ARATH,sp|F4JZG1|SPH4_AR…	cellular organisms	1	32
sp|O49662|AHL24_ARATH,sp|Q9SZ70|AHL26_ARATH,sp|O22130|AHL22_ARATH,sp|Q9LZX7|AHL18_ARATH,sp|O82166|AHL21_ARATH,sp|Q8GWQ2|AHL20_ARATH,sp|O23620|AHL23_ARATH,sp|Q9SJG4|AHL16_ARATH,sp|Q9S7C9|AHL27_ARATH,sp|Q9C9K7|AHL29_ARATH,sp|Q9SR17|AHL19_ARATH,sp|Q6DBQ1|AHL25_ARATH,sp|Q9M2S3|AHL15_ARATH,sp|Q9LTA2|AHL17_ARATH,sp|Q9M9R4|AHL28_ARATH,sp|Q8GXB3|AHL5_ARATH,sp|Q940I0|AHL13_ARATH,sp|Q9LVB0|AHL6_ARATH,sp|Q9…	cellular organisms	1	32
sp|Q0WRU9|FBK44_ARATH,sp|Q9C800|FB34_ARATH,sp|Q9LPW2|FBK2_ARATH,sp|Q9LX89|FB255_ARATH,sp|Q7X7A9|FB4_ARATH,sp|A8MS20|FB350_ARATH,sp|Q9ZPS1|FB94_ARATH,sp|Q9LPW4|FB7_ARATH,sp|Q3E9H1|FB259_ARATH,sp|Q1PEU9|FBK43_ARATH,sp|Q8S8Q9|FBL40_ARATH,sp|Q9LIR8|FBK67_ARATH,sp|Q9FVV8|FB87_ARATH,sp|Q9M9Q4|FB9_ARATH,sp|Q9SAF4|FBK3_ARATH,sp|Q9FGY4|FB341_ARATH,tr|A0A1P8AS56|A0A1P8AS56_ARATH,sp|O04488|FBLK1_ARATH,sp|Q3…	Embryophyta	6	31
sp|Q9LK58|PP225_ARATH,sp|Q9LG23|PPR82_ARATH,sp|Q9ZU67|PP162_ARATH,sp|Q9LK57|PP226_ARATH,sp|Q9M065|PP352_ARATH,sp|Q9SQU6|PP216_ARATH,sp|Q9FFE3|PP388_ARATH,sp|Q9LUD6|PP230_ARATH,sp|Q9SS81|PP221_ARATH,sp|Q9LQQ1|PPR20_ARATH,sp|Q9CA58|PP120_ARATH,sp|Q9MAG8|PPR79_ARATH,sp|O49436|PP327_ARATH,sp|Q9LS88|PP250_ARATH,sp|Q9ZUA2|PP141_ARATH,sp|Q66GP4|PP379_ARATH,sp|Q9SAB4|PPR33_ARATH,sp|O82178|PP186_ARATH,sp|…	cellular organisms	1	31
tr|Q9FHS7|Q9FHS7_ARATH,tr|Q84TH2|Q84TH2_ARATH,tr|Q3E9D9|Q3E9D9_ARATH,tr|Q9FGM2|Q9FGM2_ARATH,tr|F4K8L8|F4K8L8_ARATH,tr|Q9FG44|Q9FG44_ARATH,tr|A0A1I9LPC5|A0A1I9LPC5_ARATH,tr|Q9SLA7|Q9SLA7_ARATH,tr|Q9SQT7|Q9SQT7_ARATH,tr|F4K8L9|F4K8L9_ARATH,tr|A0A1P8B3S0|A0A1P8B3S0_ARATH,tr|A0A1P8B2U5|A0A1P8B2U5_ARATH,tr|F4IKR5|F4IKR5_ARATH,tr|F4JT89|F4JT89_ARATH,tr|Q9S7L6|Q9S7L6_ARATH,tr|F4K2V2|F4K2V2_ARATH,tr|F4K7…	cellular organisms	1	31
sp|Q9LP65|CAR5_ARATH,sp|Q9LVH4|CAR4_ARATH,sp|Q9C6B7|CAR3_ARATH,sp|Q9FIK8|CAR11_ARATH,sp|Q9C8Y2|CAR2_ARATH,sp|Q9ZVF1|CAR10_ARATH,sp|Q9SSL1|CAR7_ARATH,sp|Q9S764|CAR6_ARATH,sp|O49303|CAR8_ARATH,sp|Q9S7J9|CAR9_ARATH,sp|Q9FHP6|CAR1_ARATH,sp|Q8L7A4|AGD11_ARATH,sp|Q9FVJ3|AGD12_ARATH,sp|Q8LFN9|AGD13_ARATH,sp|Q9M2T2|PP16A_ARATH,sp|Q9C8S6|PP16B_ARATH,sp|Q8H100|AGD8_ARATH,sp|Q9FIQ0|AGD9_ARATH,sp|O82171|AGD1…	cellular organisms	1	31
tr|A0A1I9LN71|A0A1I9LN71_ARATH,tr|Q9FWZ4|Q9FWZ4_ARATH,tr|A0A1P8B3G1|A0A1P8B3G1_ARATH,tr|F4IUR7|F4IUR7_ARATH,tr|A0A178VY62|A0A178VY62_ARATH,tr|O81493|O81493_ARATH,tr|F4IYY5|F4IYY5_ARATH,tr|Q9SLV3|Q9SLV3_ARATH,tr|F4JKT0|F4JKT0_ARATH,tr|Q9SIR0|Q9SIR0_ARATH,tr|F4J556|F4J556_ARATH,tr|Q9FWZ3|Q9FWZ3_ARATH,tr|A0A1I9LT92|A0A1I9LT92_ARATH,tr|F4IUR8|F4IUR8_ARATH,tr|Q9LHA6|Q9LHA6_ARATH,tr|Q6RF45|Q6RF45_ARATH…	Eukaryota	2	30
sp|O64865|LTG14_ARATH,sp|O64864|LTG13_ARATH,sp|F4I082|LTPG6_ARATH,sp|Q9M2G1|LTG22_ARATH,sp|Q9C7F7|LTPG1_ARATH,sp|Q9C9B1|LTG10_ARATH,sp|Q9LJ86|LTPG5_ARATH,sp|Q9ZQI8|LTG11_ARATH,sp|Q2PE59|LTG26_ARATH,sp|Q7EB72|LTG15_ARATH,sp|F4HZB9|LTG19_ARATH,sp|Q8VYI9|LTG31_ARATH,sp|Q9FY78|LTG29_ARATH,sp|Q1PFD8|LTPG9_ARATH,sp|Q2PE60|LTG23_ARATH,sp|Q9LZH5|LTPG2_ARATH,sp|Q1G2Y5|LTG21_ARATH,sp|Q2PE70|LTPG4_ARATH,sp|…	cellular organisms	1	29
sp|Q6Q151|CYP59_ARATH,sp|Q9SKQ0|CP19B_ARATH,sp|P34790|CP18C_ARATH,sp|Q38900|CP19A_ARATH,sp|Q42406|CP18D_ARATH,sp|Q38867|CP19C_ARATH,sp|Q8LDP4|CP19D_ARATH,sp|Q9SP02|CP20A_ARATH,sp|Q8L8W5|CP21B_ARATH,sp|Q9LY75|CYP63_ARATH,sp|Q9ASS6|PNSL5_ARATH,sp|P34791|CP20C_ARATH,sp|Q9C566|CYP40_ARATH,sp|Q9ZVJ4|CYP22_ARATH,sp|O49605|CP21A_ARATH,sp|Q9LIK6|CP26A_ARATH,sp|Q8RWY7|CYP95_ARATH,sp|Q9SIH1|CP18B_ARATH,sp|…	cellular organisms	1	29
sp|Q9FYB9|CHX11_ARATH,sp|Q58P69|CHX10_ARATH,sp|Q9FYC0|CHX12_ARATH,sp|Q9FFB7|CHX9_ARATH,sp|Q9FYC1|CHX4_ARATH,sp|Q9FFB8|CHX3_ARATH,sp|Q58P71|CHX8_ARATH,sp|Q8GX92|CHX6A_ARATH,sp|Q3EDG3|CHX5_ARATH,sp|Q9SIT5|CHX15_ARATH,sp|Q9ZUV9|CHX7_ARATH,sp|Q9LMJ1|CHX14_ARATH,sp|P0CG16|CHX6B_ARATH,sp|O22920|CHX13_ARATH,sp|Q1HDT2|CHX24_ARATH,sp|Q9FGH6|CHX25_ARATH,sp|Q9M007|CHX27_ARATH,sp|Q9SKA9|CHX21_ARATH,sp|Q9M008…	cellular organisms	1	29
tr|Q1PEQ5|Q1PEQ5_ARATH,tr|Q9LFF2|Q9LFF2_ARATH,tr|Q9SKL2|Q9SKL2_ARATH,tr|Q9LQM5|Q9LQM5_ARATH,tr|O81849|O81849_ARATH,tr|F4K784|F4K784_ARATH,tr|Q9M1E9|Q9M1E9_ARATH,tr|Q9LSS2|Q9LSS2_ARATH,tr|Q9M1G0|Q9M1G0_ARATH,tr|F4IRP0|F4IRP0_ARATH,tr|Q9LZH2|Q9LZH2_ARATH,tr|F4ITM2|F4ITM2_ARATH,sp|F4ITM1|RGSL1_ARATH,tr|Q9M1F3|Q9M1F3_ARATH,tr|Q4PS42|Q4PS42_ARATH,tr|F4J5L3|F4J5L3_ARATH,tr|Q9M1F6|Q9M1F6_ARATH,tr|Q9SJT6…	cellular organisms	1	29
sp|Q93VR4|ML423_ARATH,tr|Q39132|Q39132_ARATH,tr|Q96274|Q96274_ARATH,sp|Q9ZVF3|ML328_ARATH,tr|Q39133|Q39133_ARATH,sp|Q9ZVF2|ML329_ARATH,tr|O23267|O23267_ARATH,tr|Q9SUQ9|Q9SUQ9_ARATH,tr|Q93WB5|Q93WB5_ARATH,tr|Q9SUR0|Q9SUR0_ARATH,tr|Q9LIM9|Q9LIM9_ARATH,tr|Q9LIN0|Q9LIN0_ARATH,tr|Q9FYJ0|Q9FYJ0_ARATH,tr|A0A1P8AW70|A0A1P8AW70_ARATH,sp|Q9SSK5|MLP43_ARATH,sp|Q9SSK7|MLP34_ARATH,tr|F4K5S5|F4K5S5_ARATH,sp|Q9…	cellular organisms	1	29
sp|Q93W95|PMTD_ARATH,sp|Q9SZX8|PMTH_ARATH,sp|Q9C884|PMTI_ARATH,sp|Q9ZPH9|PMTF_ARATH,sp|Q94II3|PMTL_ARATH,sp|O80844|PMTG_ARATH,sp|Q94EJ6|PMTE_ARATH,sp|Q9C6S7|PMTK_ARATH,sp|B9DFI7|PMT2_ARATH,sp|Q9ZW75|PMTJ_ARATH,sp|Q8H118|PMT1_ARATH,sp|Q93YV7|PMT3_ARATH,sp|O22285|PMTB_ARATH,sp|Q940J9|PMT8_ARATH,sp|Q94KE1|PMTA_ARATH,sp|Q8VZV7|PMT9_ARATH,sp|Q9FG39|PMTC_ARATH,sp|Q8L7V3|PMTQ_ARATH,sp|Q6NPR7|PMTO_ARATH,…	cellular organisms	1	29
sp|Q9C966|IAA15_ARATH,sp|Q38832|IAA14_ARATH,sp|P93830|IAA17_ARATH,sp|P33077|IAA4_ARATH,sp|P49678|IAA2_ARATH,sp|Q38822|IAA3_ARATH,sp|Q38825|IAA7_ARATH,sp|Q38824|IAA6_ARATH,sp|O24407|IAA16_ARATH,sp|P49677|IAA1_ARATH,sp|P33078|IAA5_ARATH,sp|O24409|IAA19_ARATH,sp|Q38827|IAA9_ARATH,sp|Q38826|IAA8_ARATH,sp|Q9ZSY8|IAA27_ARATH,sp|Q38830|IAA12_ARATH,sp|Q38831|IAA13_ARATH,sp|Q8LAL2|IAA26_ARATH,sp|Q38829|IA…	cellular organisms	1	29
sp|Q8GXM7|ATHBX_ARATH,sp|Q8S9N6|ATB17_ARATH,sp|P46665|HAT14_ARATH,sp|P46602|HAT3_ARATH,sp|P92953|ATHB4_ARATH,sp|P46604|HAT22_ARATH,sp|Q05466|HAT4_ARATH,sp|P46601|HAT2_ARATH,sp|P46600|HAT1_ARATH,sp|P46603|HAT9_ARATH,sp|Q02283|HAT5_ARATH,sp|P0CJ65|ATB54_ARATH,sp|O23208|ATB40_ARATH,sp|Q9ZU70|ATB21_ARATH,sp|Q00466|HAT7_ARATH,sp|Q9LVR0|ATB53_ARATH,sp|Q9LZR0|ATB51_ARATH,sp|Q9FN29|ATB52_ARATH,sp|Q8LC03|…	cellular organisms	1	29
sp|O65499|ZAT3_ARATH,sp|Q9SIJ0|ZAT2_ARATH,tr|Q9FH19|Q9FH19_ARATH,tr|O81013|O81013_ARATH,sp|Q42453|ZAT7_ARATH,sp|Q9LX85|ZAT8_ARATH,tr|Q9LX86|Q9LX86_ARATH,sp|Q42410|ZAT12_ARATH,tr|Q9SI97|Q9SI97_ARATH,sp|Q9SLD4|ZAT11_ARATH,sp|Q681X4|ZAT5_ARATH,tr|Q9LZD5|Q9LZD5_ARATH,sp|Q9SSW0|AZF3_ARATH,sp|Q96289|ZAT10_ARATH,tr|Q84K31|Q84K31_ARATH,sp|Q9M202|ZAT9_ARATH,sp|O22533|ZAT6_ARATH,sp|Q9SSW1|AZF1_ARATH,tr|Q7G…	cellular organisms	1	29
sp|Q9ZPY8|AIB_ARATH,sp|Q9T072|BH025_ARATH,sp|Q9LNJ5|BH013_ARATH,sp|Q9LSL1|BH093_ARATH,sp|Q9LTS4|BH041_ARATH,sp|Q9CAD0|EGL1_ARATH,sp|Q9FN69|GL3_ARATH,sp|O23487|BH003_ARATH,sp|Q9FIP9|MYC3_ARATH,sp|Q39204|MYC2_ARATH,sp|O49687|MYC4_ARATH,sp|Q9LUK7|BH028_ARATH,sp|Q9FT81|TT8_ARATH,sp|O23090|BH014_ARATH,sp|Q8W2F1|BH012_ARATH,sp|Q2HIV9|BH035_ARATH,sp|Q1PF17|BH018_ARATH,sp|Q9LSE2|ICE1_ARATH,sp|Q700E3|BH02…	Streptophyta	4	28
sp|O82799|NGA1_ARATH,sp|Q9M268|NGA2_ARATH,sp|Q9MAN1|NGA3_ARATH,sp|O82595|NGA4_ARATH,sp|Q84WU6|ARFQ_ARATH,sp|Q9SKN5|ARFJ_ARATH,sp|O23661|ARFC_ARATH,sp|Q9C7I9|ARFT_ARATH,sp|Q9LQE3|ARFO_ARATH,sp|Q9XID4|ARFL_ARATH,sp|Q9C8N9|ARFU_ARATH,sp|Q93YR9|ARFP_ARATH,sp|Q9LQE8|ARFN_ARATH,sp|P93024|ARFE_ARATH,sp|Q9ZTX9|ARFD_ARATH,sp|P93022|ARFG_ARATH,sp|Q8RYC8|ARFS_ARATH,sp|Q9C8N7|ARFV_ARATH,sp|Q9ZTX8|ARFF_ARATH,…	cellular organisms	1	28
sp|Q9SH60|PP103_ARATH,sp|Q9LQ16|PPR94_ARATH,sp|Q9CAM8|PP100_ARATH,sp|Q9CAN6|PPR97_ARATH,sp|Q9SH26|PP102_ARATH,sp|Q9SXD8|PPR90_ARATH,sp|Q3ECK2|PPR92_ARATH,sp|Q9CAN0|PPR99_ARATH,sp|Q9SXD1|PPR91_ARATH,sp|Q9LQ15|PPR95_ARATH,sp|Q9FMD3|PP389_ARATH,sp|Q9CAN5|PPR98_ARATH,sp|Q9FLL3|PP412_ARATH,sp|Q9LQ14|PPR96_ARATH,sp|Q9SHK2|PPR17_ARATH,sp|Q0WKV3|PPR36_ARATH,sp|Q9LUR2|PP238_ARATH,sp|Q9LPX2|PPR39_ARATH,sp|…	cellular organisms	1	28
sp|Q1G3C4|RADL4_ARATH,sp|Q6NNN0|RADL3_ARATH,sp|F4JVB8|RADL1_ARATH,sp|Q8GW75|RADL5_ARATH,sp|Q9SIJ5|RADL2_ARATH,sp|Q1A173|RADL6_ARATH,tr|Q8GXN7|Q8GXN7_ARATH,tr|Q9FFJ9|Q9FFJ9_ARATH,tr|Q9FIL9|Q9FIL9_ARATH,tr|Q9C773|Q9C773_ARATH,sp|Q9FNN6|SRM1_ARATH,tr|Q9LZ21|Q9LZ21_ARATH,tr|Q9M9A3|Q9M9A3_ARATH,tr|Q9LFB6|Q9LFB6_ARATH,tr|Q9LT00|Q9LT00_ARATH,tr|Q9SQY8|Q9SQY8_ARATH,tr|Q9LVT0|Q9LVT0_ARATH,tr|Q9M0P7|Q9M0P7…	cellular organisms	1	28
tr|Q9M2N8|Q9M2N8_ARATH,tr|F4J922|F4J922_ARATH,tr|O22221|O22221_ARATH,tr|Q9FG64|Q9FG64_ARATH,tr|F4JWP5|F4JWP5_ARATH,tr|Q6DR65|Q6DR65_ARATH,tr|Q1G3S7|Q1G3S7_ARATH,tr|Q9SHS1|Q9SHS1_ARATH,tr|A0A178UN75|A0A178UN75_ARATH,tr|Q3E6T3|Q3E6T3_ARATH,tr|Q9SU55|Q9SU55_ARATH,tr|Q1G3C5|Q1G3C5_ARATH,tr|F4JY67|F4JY67_ARATH,tr|Q9SIU4|Q9SIU4_ARATH,sp|O04244|Y4200_ARATH,tr|Q9SIU3|Q9SIU3_ARATH,tr|Q9FKH5|Q9FKH5_ARATH,t…	cellular organisms	1	28
tr|Q9SUX0|Q9SUX0_ARATH,sp|Q9SU35|ERLL1_ARATH,sp|Q9SU33|ERLL3_ARATH,tr|Q9SU32|Q9SU32_ARATH,tr|Q9SXE6|Q9SXE6_ARATH,tr|Q42044|Q42044_ARATH,sp|Q39176|ERLI1_ARATH,sp|Q9SU34|ERLL2_ARATH,tr|Q9S7U3|Q9S7U3_ARATH,tr|O65369|O65369_ARATH,sp|Q9S7I2|AIR1_ARATH,sp|Q9ZSP6|AIR1L_ARATH,sp|Q8RW93|LBP65_ARATH,tr|Q9SUW7|Q9SUW7_ARATH,tr|Q9SUX3|Q9SUX3_ARATH,tr|Q9SKI0|Q9SKI0_ARATH,tr|Q9SXE7|Q9SXE7_ARATH,tr|F4JLV7|F4JLV7…	cellular organisms	1	28
tr|F4HNV0|F4HNV0_ARATH,tr|Q8H1G2|Q8H1G2_ARATH,tr|F4HSA3|F4HSA3_ARATH,tr|F4KEH9|F4KEH9_ARATH,tr|Q9LZI1|Q9LZI1_ARATH,tr|F4I970|F4I970_ARATH,tr|F4JZX5|F4JZX5_ARATH,tr|F4K208|F4K208_ARATH,tr|Q9M1Q4|Q9M1Q4_ARATH,tr|Q9LEX7|Q9LEX7_ARATH,tr|A0A1P8BCJ7|A0A1P8BCJ7_ARATH,tr|Q9M1Q3|Q9M1Q3_ARATH,tr|Q9FIC2|Q9FIC2_ARATH,tr|Q9LEW7|Q9LEW7_ARATH,tr|Q9LEW6|Q9LEW6_ARATH,tr|A6QR85|A6QR85_ARATH,tr|Q9LZP4|Q9LZP4_ARATH,…	cellular organisms	1	28
sp|Q8L7C9|GSTUK_ARATH,sp|Q9ZRW8|GSTUJ_ARATH,sp|Q9SHH7|GSTUP_ARATH,sp|Q8GYM1|GSTUM_ARATH,sp|Q9SHH6|GSTUO_ARATH,sp|F4IA73|GSTUL_ARATH,sp|Q9M9F1|GSTUN_ARATH,sp|Q9SHH8|GSTUQ_ARATH,sp|Q9C8M3|GSTUS_ARATH,sp|Q9LZG7|GSTUR_ARATH,sp|Q9SR36|GSTU8_ARATH,sp|Q9FUS9|GSTUI_ARATH,sp|Q9ZW24|GSTU7_ARATH,sp|Q9XIF8|GSTUG_ARATH,sp|Q9LQ48|GSTUF_ARATH,sp|Q9FUS8|GSTUH_ARATH,sp|Q9FUS6|GSTUD_ARATH,sp|Q9ZW30|GSTU1_ARATH,sp|…	cellular organisms	1	28
tr|Q9FFS7|Q9FFS7_ARATH,sp|P0DKL0|STKLT_ARATH,sp|Q8VYD2|STKLH_ARATH,tr|Q9S6Z9|Q9S6Z9_ARATH,sp|Q9ASZ1|STKLO_ARATH,sp|Q9SJM4|STKLI_ARATH,sp|O65270|STKLQ_ARATH,tr|F4JFZ4|F4JFZ4_ARATH,sp|Q9LPF0|STKLB_ARATH,sp|Q9ZU30|STKLF_ARATH,sp|Q9C517|STKLE_ARATH,sp|Q9SYA9|STKLD_ARATH,sp|O23077|STKLN_ARATH,sp|O23063|STKLP_ARATH,sp|Q8LG05|STKLM_ARATH,sp|C0SUU6|STKLA_ARATH,sp|Q9LG15|STKLC_ARATH,sp|O04608|STKLR_ARATH,…	cellular organisms	1	28
tr|Q9M3D9|Q9M3D9_ARATH,tr|Q9SS65|Q9SS65_ARATH,tr|Q93ZD5|Q93ZD5_ARATH,tr|Q08AA5|Q08AA5_ARATH,sp|Q6DBG8|ARAD1_ARATH,sp|Q9FLA5|ARAD2_ARATH,tr|Q9XID1|Q9XID1_ARATH,tr|Q9LFL2|Q9LFL2_ARATH,tr|O65522|O65522_ARATH,tr|Q0WPG1|Q0WPG1_ARATH,sp|Q94AA9|XGD1_ARATH,sp|Q9LFP3|GLYT4_ARATH,sp|Q9FFN2|GLYT3_ARATH,sp|Q6NMM8|F8H_ARATH,tr|F4K2K9|F4K2K9_ARATH,sp|Q9ZUV3|IRX7_ARATH,sp|Q3EAR7|GLYT2_ARATH,sp|Q9SSE8|GLYT1_ARAT…	cellular organisms	1	28
sp|Q9FKV0|BBE24_ARATH,sp|Q9FKU9|BBE25_ARATH,sp|Q9FKU8|BBE26_ARATH,sp|O64743|BBE15_ARATH,sp|Q93ZA3|BBE13_ARATH,sp|Q9SA85|BBE8_ARATH,sp|Q9FZC5|FOX2_ARATH,sp|Q9FZC4|FOX1_ARATH,sp|Q9FZC6|FOX3_ARATH,sp|Q9SVG5|BBE18_ARATH,sp|F4HV09|BBE14_ARATH,sp|Q9SUC6|BBE22_ARATH,sp|Q9FZC8|FOX5_ARATH,sp|Q9SA86|BBE9_ARATH,sp|Q9SVG7|BBE17_ARATH,sp|Q9FKV2|BBE23_ARATH,sp|Q9SA88|BBE11_ARATH,sp|Q9FI25|BBE27_ARATH,sp|Q9FI21…	cellular organisms	1	27
sp|Q9M9Y9|GRS11_ARATH,sp|O04341|GRXS9_ARATH,sp|O82255|GRC13_ARATH,sp|Q9LYC5|GRC14_ARATH,sp|Q6NLU2|GRXS7_ARATH,sp|O23419|GRXS4_ARATH,sp|O23417|GRXS8_ARATH,sp|O23421|GRXS3_ARATH,sp|O23420|GRXS5_ARATH,sp|Q8L8Z8|GRXS2_ARATH,sp|Q9LYC6|GRC11_ARATH,sp|Q9LIF1|GRS10_ARATH,sp|O82254|GRC12_ARATH,sp|Q96305|GRXC7_ARATH,sp|Q8LF89|GRXC8_ARATH,sp|Q9SA68|GRXS1_ARATH,sp|Q9LYC8|GRXS6_ARATH,sp|Q9SGP6|GRXC9_ARATH,sp|…	cellular organisms	1	27
tr|Q9SD48|Q9SD48_ARATH,sp|Q9SD53|Y3720_ARATH,tr|Q9SD52|Q9SD52_ARATH,tr|Q9FK85|Q9FK85_ARATH,tr|Q9FK84|Q9FK84_ARATH,tr|Q9M1N3|Q9M1N3_ARATH,tr|Q9FK83|Q9FK83_ARATH,tr|Q9SJR2|Q9SJR2_ARATH,tr|Q9SN03|Q9SN03_ARATH,tr|Q9SN06|Q9SN06_ARATH,tr|Q9S7S4|Q9S7S4_ARATH,tr|F4IZB4|F4IZB4_ARATH,tr|Q9SN05|Q9SN05_ARATH,tr|Q45GK4|Q45GK4_ARATH,tr|Q9SNE9|Q9SNE9_ARATH,tr|F4IZC0|F4IZC0_ARATH,tr|O49393|O49393_ARATH,tr|A0A1I9…	cellular organisms	1	27
tr|F4JWQ4|F4JWQ4_ARATH,tr|Q8L745|Q8L745_ARATH,sp|Q42202|RL40B_ARATH,sp|B9DHA6|RL40A_ARATH,sp|Q8RUC6|RUB2_ARATH,sp|P59271|R27AA_ARATH,sp|Q9SHE7|RUB1_ARATH,sp|P59233|R27AC_ARATH,sp|P59232|R27AB_ARATH,sp|P0CH33|UBQ11_ARATH,sp|Q3E7K8|UBQ12_ARATH,sp|Q3E7T8|UBQ14_ARATH,sp|Q1EC66|UBQ3_ARATH,tr|F4I9X6|F4I9X6_ARATH,sp|P0CH32|UBQ4_ARATH,sp|Q9FHQ6|UBQ9_ARATH,sp|Q8H159|UBQ10_ARATH,sp|Q39256|UBQ8_ARATH,tr|Q9S…	cellular organisms	1	27
sp|F2Q9V5|SPH16_ARATH,sp|P0DN94|SPH17_ARATH,tr|B3H5H4|B3H5H4_ARATH,tr|B3H590|B3H590_ARATH,sp|Q9LVX2|SPH31_ARATH,sp|Q9LW24|SPH23_ARATH,sp|Q9LJ82|SPH32_ARATH,sp|Q9LW23|SPH22_ARATH,tr|Q9SK44|Q9SK44_ARATH,sp|Q9LW22|SPH21_ARATH,tr|F4JW86|F4JW86_ARATH,tr|A0A1P8B9Z0|A0A1P8B9Z0_ARATH,tr|F4HWK0|F4HWK0_ARATH,tr|F4IQN6|F4IQN6_ARATH,tr|B3H5T5|B3H5T5_ARATH,tr|A0A1P8B973|A0A1P8B973_ARATH,tr|Q9SAA0|Q9SAA0_ARATH…	Embryophyta	6	27
sp|Q8LD98|NHL6_ARATH,tr|F4K5V1|F4K5V1_ARATH,tr|Q9SLI0|Q9SLI0_ARATH,sp|Q9ZVD2|NHL13_ARATH,tr|Q84VP8|Q84VP8_ARATH,sp|Q9SRN1|NHL2_ARATH,tr|O82294|O82294_ARATH,sp|Q9FNH6|NHL3_ARATH,sp|Q9SJ52|NHL10_ARATH,tr|Q9SVC8|Q9SVC8_ARATH,tr|Q9SST3|Q9SST3_ARATH,sp|Q9SJ54|NHL12_ARATH,tr|Q9SJ53|Q9SJ53_ARATH,sp|Q9FI03|NHL26_ARATH,tr|Q9FFC1|Q9FFC1_ARATH,tr|Q9LXM6|Q9LXM6_ARATH,tr|Q9C568|Q9C568_ARATH,sp|Q9SRN0|NHL1_ARA…	cellular organisms	1	27
sp|Q9ZVI7|GAUT7_ARATH,sp|Q9LE59|GAUT1_ARATH,sp|Q0WQD2|GAUT3_ARATH,sp|Q93ZX7|GAUT4_ARATH,sp|Q9M9Y5|GAUT6_ARATH,sp|Q8RXE1|GAUT5_ARATH,sp|Q9ZPZ1|GAUT2_ARATH,sp|Q949Q1|GAUTB_ARATH,sp|Q9SKT6|GAUTA_ARATH,sp|Q9FWA4|GAUT9_ARATH,sp|Q0WV13|GAUTD_ARATH,sp|Q9LSG3|GAUT8_ARATH,sp|Q9FH36|GAUTC_ARATH,sp|Q8GWT1|GAUTE_ARATH,sp|Q8L4B0|GAUTF_ARATH,sp|O48684|GATL8_ARATH,sp|Q0V7R1|GATL3_ARATH,sp|Q8VYF4|GATL7_ARATH,sp|…	cellular organisms	1	27
sp|Q9C9H1|GIS3_ARATH,sp|Q39265|ZFP6_ARATH,sp|Q39264|ZFP5_ARATH,sp|Q9FG05|GIS2_ARATH,sp|P93751|ZFP8_ARATH,sp|Q84WI0|GIS_ARATH,sp|Q39266|ZFP7_ARATH,sp|Q39263|ZFP4_ARATH,sp|Q9FFX4|KNU_ARATH,sp|Q42485|ZFP1_ARATH,tr|Q9LEU3|Q9LEU3_ARATH,sp|Q39262|ZFP3_ARATH,sp|Q9FKA9|LATE_ARATH,tr|Q9FF62|Q9FF62_ARATH,tr|Q9M344|Q9M344_ARATH,tr|Q9LZW0|Q9LZW0_ARATH,sp|Q39261|ZFP2_ARATH,sp|Q9LHS9|RBE_ARATH,sp|O80942|ZFP10_…	cellular organisms	1	27
sp|Q9M995|GUN5_ARATH,sp|Q42059|GUN6_ARATH,sp|Q8L7I0|GUN19_ARATH,sp|O48766|GUN11_ARATH,sp|O64889|GUN12_ARATH,sp|O64890|GUN13_ARATH,sp|Q8S8Q4|GUN14_ARATH,sp|O80497|GUN15_ARATH,sp|Q9SZ90|GUN18_ARATH,sp|Q9SUS0|GUN20_ARATH,sp|Q9CAC1|GUN8_ARATH,sp|O81416|GUN17_ARATH,sp|Q9FXI9|GUN2_ARATH,sp|Q9SRX3|GUN1_ARATH,sp|Q8LCP6|GUN10_ARATH,sp|O49296|GUN4_ARATH,sp|Q93YQ7|GUN24_ARATH,sp|Q2V4L8|GUN3_ARATH,sp|Q8GY58|…	cellular organisms	1	27
sp|F4J0B7|AATP8_ARATH,sp|Q9LH83|AATP6_ARATH,sp|Q9LH82|AATP7_ARATH,sp|Q9LH84|AATP5_ARATH,sp|Q9FLD5|ASD_ARATH,sp|Q9LJJ7|AATP9_ARATH,sp|Q9LJJ5|AATPB_ARATH,sp|F4KFX5|AATPJ_ARATH,sp|F4J0C0|AATPA_ARATH,sp|Q8RY66|AATPD_ARATH,sp|Q9FKM3|AATPK_ARATH,sp|F4JPK8|AATPE_ARATH,sp|Q8GW96|AATP3_ARATH,sp|Q147F9|AATPC_ARATH,sp|Q8VZG2|HSR4_ARATH,sp|F4IQG2|AATP2_ARATH,sp|Q9FN75|AATPI_ARATH,tr|F4JGF3|F4JGF3_ARATH,sp|Q9…	cellular organisms	1	26
sp|Q9FVR3|CSLD6_ARATH,sp|Q9LFL0|CSLD2_ARATH,sp|Q9M9M4|CSLD3_ARATH,sp|Q9SZL9|CSLD4_ARATH,sp|O49323|CSLD1_ARATH,sp|Q9SRW9|CSLD5_ARATH,sp|Q941L0|CESA3_ARATH,sp|Q9SWW6|CESA7_ARATH,sp|Q84JA6|CESA4_ARATH,sp|Q8LPK5|CESA8_ARATH,sp|Q9SKJ5|CESAA_ARATH,sp|Q8L778|CESA5_ARATH,sp|O48946|CESA1_ARATH,sp|Q94JQ6|CESA6_ARATH,sp|O48947|CESA2_ARATH,sp|Q9SJ22|CESA9_ARATH,sp|Q8VZK9|CSLE1_ARATH,sp|Q8RX83|CSLB3_ARATH,sp|…	cellular organisms	1	26
sp|Q9SKQ2|DIR4_ARATH,sp|F4JUF8|DIR15_ARATH,sp|Q9FIG7|DIR2_ARATH,sp|Q9FIG6|DIR1_ARATH,sp|Q9SS03|DIR21_ARATH,sp|Q84TH6|DIR23_ARATH,sp|Q67YM6|DIR11_ARATH,sp|Q9LID5|DIR7_ARATH,sp|Q9C523|DIR19_ARATH,sp|Q9C891|DIR20_ARATH,sp|Q9FI66|DIR3_ARATH,sp|F4J4N3|DIR17_ARATH,sp|F4JDF3|DIR8_ARATH,sp|Q66GI2|DIR22_ARATH,sp|Q9T019|DIR14_ARATH,sp|O82498|DIR12_ARATH,sp|Q9T017|DIR13_ARATH,sp|Q7Y225|DIR16_ARATH,sp|Q9SIA8…	cellular organisms	1	26
sp|O04539|SNL4_ARATH,sp|O48686|SNL3_ARATH,sp|Q9LFQ3|SNL2_ARATH,sp|Q9SRH9|SNL1_ARATH,sp|Q9XIE1|SNL5_ARATH,sp|Q9XIK6|SNL6_ARATH,tr|F4I964|F4I964_ARATH,tr|Q84R24|Q84R24_ARATH,tr|Q9FJS7|Q9FJS7_ARATH,tr|B2GVM8|B2GVM8_ARATH,tr|Q9SY67|Q9SY67_ARATH,tr|A0A1P8BFD5|A0A1P8BFD5_ARATH,tr|F4HR64|F4HR64_ARATH,tr|O48692|O48692_ARATH,tr|Q9ZUB5|Q9ZUB5_ARATH,tr|Q8LCT6|Q8LCT6_ARATH,tr|F4HR62|F4HR62_ARATH,tr|F4HR59|F4…	cellular organisms	1	26
tr|Q3E727|Q3E727_ARATH,sp|Q9SK28|FH18_ARATH,sp|Q9LVN1|FH13_ARATH,tr|A0A1I9LNK8|A0A1I9LNK8_ARATH,sp|Q9C6S1|FH14_ARATH,sp|Q9FLQ7|FH20_ARATH,sp|Q9SE97|FH1_ARATH,sp|O22824|FH2_ARATH,sp|Q9FJX6|FH6_ARATH,sp|Q9MA60|FH11_ARATH,sp|Q8GX37|FH9_ARATH,sp|Q94B77|FH5_ARATH,sp|Q9SRR2|FH10_ARATH,sp|O23373|FH3_ARATH,sp|O04532|FH8_ARATH,sp|O48682|FH4_ARATH,sp|Q9XIE0|FH7_ARATH,tr|A0A1I9LNY7|A0A1I9LNY7_ARATH,sp|Q9FF1…	cellular organisms	1	26
tr|O22810|O22810_ARATH,tr|O22809|O22809_ARATH,tr|F4I2E5|F4I2E5_ARATH,tr|Q9FGH3|Q9FGH3_ARATH,sp|Q9SAH9|CCR2_ARATH,tr|Q4PSZ5|Q4PSZ5_ARATH,sp|Q9S9N9|CCR1_ARATH,tr|Q5PP57|Q5PP57_ARATH,sp|Q500U8|TKPR1_ARATH,tr|Q29Q34|Q29Q34_ARATH,tr|Q9ZVQ2|Q9ZVQ2_ARATH,sp|P51102|DFRA_ARATH,tr|O80532|O80532_ARATH,tr|F4HQ07|F4HQ07_ARATH,tr|F4I0Z5|F4I0Z5_ARATH,tr|O80533|O80533_ARATH,sp|Q9SEV0|BAN_ARATH,sp|Q9CA28|TKPR2_AR…	cellular organisms	1	26
sp|Q9FM66|PLY21_ARATH,sp|Q93Z25|PLY22_ARATH,sp|Q9M8Z8|PLY8_ARATH,sp|Q93WF1|PLY20_ARATH,sp|Q9C5M8|PLY18_ARATH,sp|Q944R1|PLY15_ARATH,sp|Q9FXD8|PLY5_ARATH,sp|Q9LTZ0|PLY11_ARATH,sp|Q9LJ42|PLY10_ARATH,sp|Q9SVQ6|PLY14_ARATH,sp|Q9LRM5|PLY9_ARATH,sp|Q9SCP2|PLY12_ARATH,sp|Q93Z04|PLY13_ARATH,tr|F4JW80|F4JW80_ARATH,sp|Q940Q1|PLY1_ARATH,sp|O65388|PLY2_ARATH,sp|Q9M9S2|PLY3_ARATH,sp|O65457|PLY17_ARATH,sp|O6545…	cellular organisms	1	26
sp|O23610|Y4177_ARATH,sp|O49698|Y4179_ARATH,sp|Q9LR97|Y1239_ARATH,sp|Q94A88|Y1397_ARATH,sp|Q9SGP8|Y1285_ARATH,sp|Q9SV54|Y4289_ARATH,sp|Q9SRX1|Y1277_ARATH,sp|Q8LFV1|Y4295_ARATH,sp|Q9LM50|E2204_ARATH,sp|Q9FN07|Y5638_ARATH,tr|B3H5A5|B3H5A5_ARATH,tr|B3H4Z7|B3H4Z7_ARATH,sp|Q9LH42|Y3195_ARATH,sp|Q8RXM6|Y1396_ARATH,sp|Q9C6N2|Y1278_ARATH,sp|Q5BPP4|Y3477_ARATH,sp|Q9SIU9|Y2262_ARATH,sp|Q8S8D8|Y2265_ARATH,s…	rosids	13	26
sp|O81866|P2A02_ARATH,sp|Q9C8U9|P2A04_ARATH,sp|O81865|P2A01_ARATH,sp|Q9FHE5|P2A07_ARATH,sp|Q3E6P4|FB95_ARATH,sp|Q949S5|P2B11_ARATH,sp|Q9ZVQ6|P2B10_ARATH,sp|Q9FLU7|P2B12_ARATH,sp|Q9ZVQ8|PP2B8_ARATH,sp|O80494|P2B15_ARATH,sp|Q9FJ80|P2A14_ARATH,sp|Q9ZVR5|PP2B2_ARATH,sp|Q9LEX0|P2A13_ARATH,sp|Q9LF92|P2A15_ARATH,sp|Q9C7J9|P2B13_ARATH,sp|Q9ZVQ9|PP2B7_ARATH,sp|Q9FV02|SKIP3_ARATH,sp|Q6NPT8|PP2B1_ARATH,sp|Q…	cellular organisms	1	25
sp|P30366|PP11_ARATH,sp|P48482|PP12_ARATH,sp|P48484|PP14_ARATH,sp|P48485|PP15_ARATH,sp|P48483|PP13_ARATH,sp|P48486|PP16_ARATH,sp|O82733|PP17_ARATH,sp|O82734|PP18_ARATH,sp|Q9M9W3|PP19_ARATH,sp|Q07100|PP2A3_ARATH,sp|P48578|PP2A4_ARATH,sp|Q07098|PP2A2_ARATH,sp|O04951|PP2A5_ARATH,sp|Q07099|PP2A1_ARATH,sp|P48528|PPX2_ARATH,sp|P48529|PPX1_ARATH,sp|Q9LHE7|FYPP3_ARATH,sp|Q9SX52|FYPP1_ARATH,sp|Q8L7U5|BSL1…	cellular organisms	1	25
tr|Q9FYC6|Q9FYC6_ARATH,sp|Q9FYC4|FAMT_ARATH,tr|Q9FYC3|Q9FYC3_ARATH,sp|Q9C9M3|PXMT1_ARATH,sp|Q9C9M2|PXMT2_ARATH,sp|Q9C9M4|PXMT3_ARATH,sp|Q9FKR0|MT878_ARATH,sp|Q9FKC8|MT799_ARATH,sp|Q9LS10|MT810_ARATH,sp|Q9FKD0|MT797_ARATH,tr|Q9C9W8|Q9C9W8_ARATH,tr|Q9XI57|Q9XI57_ARATH,sp|F4JUY5|GAMT1_ARATH,sp|Q5XF78|GAMT2_ARATH,tr|O23234|O23234_ARATH,sp|Q9FLN8|IAMT1_ARATH,tr|Q84MB1|Q84MB1_ARATH,sp|Q9AR07|JMT_ARATH,…	cellular organisms	1	25
sp|F4JYZ8|IDD13_ARATH,sp|Q944L3|IDD9_ARATH,sp|Q9SCQ6|IDD2_ARATH,sp|Q8H1F5|IDD7_ARATH,sp|O22759|IDD12_ARATH,sp|Q8RWX7|IDD6_ARATH,sp|Q9LRW7|IDD11_ARATH,sp|Q9LVQ7|IDD1_ARATH,sp|Q9ZWA6|IDD3_ARATH,sp|Q9ZUL3|IDD5_ARATH,sp|Q700D2|IDD10_ARATH,sp|Q8GYC1|IDD4_ARATH,sp|Q9FFH3|IDD8_ARATH,sp|Q9FRH4|IDD16_ARATH,sp|F4IPE3|IDD15_ARATH,sp|Q9C9X7|IDD14_ARATH,sp|Q9C8N5|STOP1_ARATH,sp|Q0WT24|STOP2_ARATH,sp|Q9FX68|ZW…	cellular organisms	1	25
sp|Q9LT45|GAT29_ARATH,sp|Q9ZPX0|GAT20_ARATH,sp|Q9LIB5|GAT17_ARATH,sp|Q8LC79|GAT18_ARATH,sp|Q6QPM2|GAT19_ARATH,tr|Q8GW81|Q8GW81_ARATH,sp|Q9FJ10|GAT16_ARATH,sp|Q8LC59|GAT23_ARATH,sp|O49741|GATA2_ARATH,sp|Q6DBP8|GAT11_ARATH,sp|O49743|GATA4_ARATH,sp|Q9SV30|GATA8_ARATH,sp|Q9SZI6|GAT22_ARATH,sp|Q5HZ36|GAT21_ARATH,sp|Q8L4M6|GATA3_ARATH,sp|Q8LG10|GAT15_ARATH,sp|Q8VZP4|GAT10_ARATH,sp|Q8LAU9|GATA1_ARATH,sp…	cellular organisms	1	25
tr|F4HPM4|F4HPM4_ARATH,tr|F4J5A7|F4J5A7_ARATH,tr|P92952|P92952_ARATH,tr|A0A1I9LSY4|A0A1I9LSY4_ARATH,tr|Q1G3F8|Q1G3F8_ARATH,tr|F4ICS7|F4ICS7_ARATH,tr|Q9S9V5|Q9S9V5_ARATH,tr|Q3E9D7|Q3E9D7_ARATH,tr|F4HPY3|F4HPY3_ARATH,tr|Q3EB05|Q3EB05_ARATH,tr|O64724|O64724_ARATH,tr|Q3ED23|Q3ED23_ARATH,tr|Q3E713|Q3E713_ARATH,tr|A0A1P8B5L0|A0A1P8B5L0_ARATH,tr|A0A1P8BDW1|A0A1P8BDW1_ARATH,tr|A0A1P8AYU2|A0A1P8AYU2_ARATH…	cellular organisms	1	25
sp|F4JHN2|IQD17_ARATH,sp|Q9MAM4|IQD18_ARATH,sp|Q7XA83|IQD16_ARATH,sp|Q9SG11|IQD15_ARATH,sp|F4J061|IQD5_ARATH,sp|Q9ASW3|IQD21_ARATH,sp|Q9FT53|IQD3_ARATH,sp|Q93ZH7|IQD2_ARATH,sp|O64852|IQD6_ARATH,sp|Q9CAI2|IQD8_ARATH,sp|Q2NND9|IQD7_ARATH,sp|Q9M199|IQD13_ARATH,sp|Q9SD11|IQD20_ARATH,sp|Q9LYR0|IQD11_ARATH,sp|F4IUJ7|IQD4_ARATH,sp|Q9SF32|IQD1_ARATH,sp|F4JMV6|IQD25_ARATH,sp|Q0WNP8|IQD9_ARATH,sp|Q2NNE0|IQ…	cellular organisms	1	25
sp|Q2V2Q4|DEF55_ARATH,sp|Q2V4A6|DEF56_ARATH,sp|Q4VNZ9|DEF58_ARATH,sp|Q2V4A5|DEF60_ARATH,sp|Q4VNZ8|DEF59_ARATH,sp|Q2V4A8|DEF57_ARATH,sp|Q2V3Y8|DEF45_ARATH,sp|Q2V4A7|DEF64_ARATH,sp|Q8GY39|DEF54_ARATH,sp|P82793|DEF71_ARATH,sp|Q2V4J5|DEF43_ARATH,sp|Q2V366|DEF49_ARATH,sp|Q9M833|DEF44_ARATH,sp|P82764|DEF50_ARATH,sp|Q3E7C7|DEF47_ARATH,sp|P0CAY2|DEF53_ARATH,sp|Q2V433|DEF52_ARATH,sp|Q2V485|DEF62_ARATH,sp|…	rosids	13	24
tr|A0A1P8BGM4|A0A1P8BGM4_ARATH,sp|Q9C9J0|LHTL5_ARATH,sp|Q9C733|LHTL1_ARATH,sp|Q9SR44|LHTL2_ARATH,sp|Q9LRB5|LHT2_ARATH,sp|Q9FKS8|LHT1_ARATH,sp|Q9C6M2|LHTL6_ARATH,sp|O22719|LHTL3_ARATH,sp|P92962|PROT2_ARATH,sp|P92961|PROT1_ARATH,sp|Q9SJP9|PROT3_ARATH,sp|F4HW02|GAT1_ARATH,sp|Q8L4X4|GAT2_ARATH,sp|Q8GUM3|AAP5_ARATH,sp|Q38967|AAP2_ARATH,sp|Q9SS86|LHTL4_ARATH,sp|Q39134|AAP3_ARATH,sp|Q9FN04|AAP4_ARATH,sp…	cellular organisms	1	24
sp|F4IHJ0|SFH8_ARATH,sp|F4JVA6|SFH6_ARATH,sp|Q8GXC6|SFH5_ARATH,sp|F4HP88|SFH4_ARATH,sp|Q93ZE9|SFH3_ARATH,sp|Q94A34|SFH12_ARATH,sp|F4JLE5|SFH1_ARATH,sp|Q9SI13|SFH10_ARATH,sp|F4JVA9|SFH2_ARATH,sp|Q9SIW3|SFH7_ARATH,sp|Q501H5|SFH13_ARATH,sp|F4J7S8|SFH9_ARATH,sp|F4K6D3|SFH14_ARATH,sp|F4JYJ3|SFH11_ARATH,tr|Q9FIK6|Q9FIK6_ARATH,tr|Q9LQ96|Q9LQ96_ARATH,tr|Q8W580|Q8W580_ARATH,tr|Q9FRK8|Q9FRK8_ARATH,tr|O2321…	cellular organisms	1	24
sp|Q7DMA9|PAS1_ARATH,tr|A0A1P8AQJ5|A0A1P8AQJ5_ARATH,sp|Q9LDC0|FKB42_ARATH,sp|Q9FJL3|FKB65_ARATH,sp|Q38931|FKB62_ARATH,sp|Q9M2S7|FK201_ARATH,tr|Q9C650|Q9C650_ARATH,sp|B7ZWR6|OEP61_ARATH,sp|Q8LGG0|FKB12_ARATH,sp|F4J9Q6|FKB43_ARATH,sp|Q93ZG9|FKB53_ARATH,sp|Q9FLB3|FK153_ARATH,sp|Q38935|FK151_ARATH,sp|Q9SR70|FK164_ARATH,sp|Q38936|FK152_ARATH,sp|Q9SCY2|FKB13_ARATH,sp|Q9SCY3|PNSL4_ARATH,sp|O22870|FK163_…	cellular organisms	1	24
sp|Q9SHU5|ARF4_ARATH,tr|Q9M1P5|Q9M1P5_ARATH,tr|Q6ID97|Q6ID97_ARATH,tr|Q9LYJ3|Q9LYJ3_ARATH,sp|P0DH91|ARF2B_ARATH,sp|Q9LQC8|ARF2A_ARATH,sp|P36397|ARF1_ARATH,tr|Q9LFJ7|Q9LFJ7_ARATH,tr|Q9M9N1|Q9M9N1_ARATH,sp|P40940|ARF3_ARATH,tr|Q9LIK1|Q9LIK1_ARATH,sp|Q9ZPX1|ARF5_ARATH,tr|F4HXI5|F4HXI5_ARATH,tr|F4HXI4|F4HXI4_ARATH,tr|Q38921|Q38921_ARATH,sp|Q93Y31|ARL8B_ARATH,sp|F4IZ82|ARL8D_ARATH,sp|Q8VY57|ARL8A_ARAT…	cellular organisms	1	24
sp|Q9LFA6|BGAL2_ARATH,sp|Q9SCV0|BGA12_ARATH,sp|Q9SCV8|BGAL4_ARATH,sp|Q9SCW1|BGAL1_ARATH,sp|Q9SCV9|BGAL3_ARATH,sp|Q9MAJ7|BGAL5_ARATH,sp|Q9SCV4|BGAL8_ARATH,sp|Q9FN08|BGA10_ARATH,sp|Q9SCV3|BGAL9_ARATH,sp|Q9SCV5|BGAL7_ARATH,sp|Q9FFN4|BGAL6_ARATH,sp|Q9C6W4|BGA15_ARATH,sp|Q8GX69|BGA16_ARATH,sp|Q9SCU9|BGA13_ARATH,sp|Q9SCV1|BGA11_ARATH,sp|Q9SCU8|BGA14_ARATH,tr|Q8S8A7|Q8S8A7_ARATH,sp|Q93Z24|BGA17_ARATH,tr…	cellular organisms	1	24
sp|O80982|HSFA2_ARATH,sp|Q9LUH8|HFA6B_ARATH,sp|P41151|HFA1A_ARATH,sp|O81821|HFA1B_ARATH,sp|Q9SCW5|HFA1E_ARATH,sp|Q9LQM7|HFA1D_ARATH,sp|Q9SV12|HFA7A_ARATH,sp|Q9M1V5|HFA7B_ARATH,sp|Q1PDN3|HFA6A_ARATH,sp|Q8GYY1|HSFA3_ARATH,sp|Q94BZ5|HSFA5_ARATH,sp|Q9LVW2|HSFA9_ARATH,sp|Q9S7U5|HSFA8_ARATH,sp|O49403|HFA4A_ARATH,sp|Q9LV52|HSFC1_ARATH,sp|Q9FK72|HFA4C_ARATH,sp|Q9C635|HSFB4_ARATH,sp|Q9T0D3|HFB2B_ARATH,sp|…	cellular organisms	1	24
sp|O64564|HS185_ARATH,sp|P19037|HS181_ARATH,sp|Q9ZW31|HS17B_ARATH,sp|Q9LNW0|HS178_ARATH,sp|Q9XIE3|HS17A_ARATH,sp|P19036|HSP17_ARATH,sp|P13853|HS17C_ARATH,sp|Q9FHQ3|HS157_ARATH,sp|Q38806|HSP22_ARATH,sp|O49710|HS154_ARATH,sp|O81822|HS177_ARATH,sp|Q9SYG1|HS174_ARATH,sp|P29830|HS176_ARATH,sp|P31170|HS25P_ARATH,sp|Q9M670|RTM2_ARATH,tr|F4K6X6|F4K6X6_ARATH,tr|Q9ZVC6|Q9ZVC6_ARATH,tr|F4HWW7|F4HWW7_ARATH,t…	cellular organisms	1	24
sp|Q947D2|PRAF1_ARATH,tr|A0A1P8BCA2|A0A1P8BCA2_ARATH,tr|A0A1I9LTP1|A0A1I9LTP1_ARATH,tr|F4K0X5|F4K0X5_ARATH,tr|F4K148|F4K148_ARATH,tr|F4JVE8|F4JVE8_ARATH,tr|F4I287|F4I287_ARATH,tr|A0A1I9LLL5|A0A1I9LLL5_ARATH,tr|Q9SRZ7|Q9SRZ7_ARATH,sp|Q9FN03|UVR8_ARATH,sp|Q9FJG9|RUG3_ARATH,tr|Q8GWF2|Q8GWF2_ARATH,tr|A2RVN2|A2RVN2_ARATH,tr|Q9LDU3|Q9LDU3_ARATH,tr|A0A1I9LR23|A0A1I9LR23_ARATH,tr|A0A1I9LSN7|A0A1I9LSN7_AR…	cellular organisms	1	24
sp|Q9FPS4|UBP23_ARATH,sp|Q9LEW0|UBP22_ARATH,sp|Q9FPS2|UBP25_ARATH,sp|Q9MAQ3|UBP11_ARATH,sp|Q9ZSB5|UBP10_ARATH,sp|Q93Y01|UBP9_ARATH,sp|Q9C585|UBP8_ARATH,sp|O22207|UBP5_ARATH,sp|Q9FPS9|UBP15_ARATH,sp|Q67XW5|UBP18_ARATH,sp|Q9SJA1|UBP19_ARATH,sp|Q9FKP5|UBP17_ARATH,sp|Q9SB51|UBP16_ARATH,sp|Q9FIQ1|UBP21_ARATH,sp|Q9FPS7|UBP20_ARATH,sp|Q8LAM0|UBP4_ARATH,sp|O24454|UBP3_ARATH,sp|Q9SCJ9|UBP26_ARATH,sp|Q9FPS…	cellular organisms	1	23
sp|F4KGU4|DEAHC_ARATH,sp|P0CE10|DEAHB_ARATH,sp|Q9C6G0|DEXH4_ARATH,sp|F4I9Q5|DEXH7_ARATH,sp|F4ILR7|DEXH1_ARATH,sp|F4HYJ7|DEXH3_ARATH,sp|F4IM84|DEXH5_ARATH,tr|Q9FF84|Q9FF84_ARATH,sp|F4INY4|HVT1_ARATH,sp|F4IDQ6|NIH_ARATH,sp|F4IJV4|DEAH6_ARATH,sp|F4JMJ3|DEAH8_ARATH,sp|O22899|PRP43_ARATH,sp|Q9LZQ9|DEAH2_ARATH,sp|Q38953|DEAH5_ARATH,sp|Q8VY00|ESP3_ARATH,sp|F4JRJ6|DEAH9_ARATH,sp|Q93Y16|DEAH4_ARATH,sp|F4I…	cellular organisms	1	23
sp|Q9LMJ4|E70B2_ARATH,sp|Q9FGH9|E70B1_ARATH,tr|Q9C9E5|Q9C9E5_ARATH,tr|Q9FY95|Q9FY95_ARATH,tr|F4K8Y6|F4K8Y6_ARATH,tr|Q9FFX6|Q9FFX6_ARATH,tr|Q9LJH9|Q9LJH9_ARATH,sp|Q9LZD3|E70A1_ARATH,tr|Q9SYG5|Q9SYG5_ARATH,tr|Q9LIA2|Q9LIA2_ARATH,tr|F4KG57|F4KG57_ARATH,tr|Q9LQP9|Q9LQP9_ARATH,sp|Q9FNR3|E70E2_ARATH,tr|Q9SIB0|Q9SIB0_ARATH,tr|Q9FN91|Q9FN91_ARATH,tr|Q9SF51|Q9SF51_ARATH,tr|Q9SF50|Q9SF50_ARATH,sp|F4KG58|E7…	cellular organisms	1	23
sp|Q8LE84|DVL18_ARATH,sp|Q6IM86|DVL15_ARATH,sp|Q6IM92|DVL9_ARATH,sp|Q8L7D0|DVL13_ARATH,sp|Q8S8S3|DVL11_ARATH,sp|Q6IM84|DVL17_ARATH,sp|Q6IM93|DVL8_ARATH,sp|Q6IM91|DVL10_ARATH,sp|Q6IM82|DVL19_ARATH,sp|Q7XXN8|DVL16_ARATH,sp|F4HTB2|DVL22_ARATH,sp|Q8LBB5|DVL20_ARATH,sp|Q9SAF8|DVL4_ARATH,sp|Q6X5T8|DVL5_ARATH,sp|Q6X5U0|DVL3_ARATH,sp|Q6IM95|DVL6_ARATH,sp|Q6X5U1|DVL2_ARATH,sp|Q6X5V0|DVL1_ARATH,sp|Q6IM89|D…	Embryophyta	6	23
sp|Q9FVX0|CCA12_ARATH,sp|Q39070|CCB22_ARATH,sp|Q9LDM4|CCB23_ARATH,sp|P30183|CCB11_ARATH,sp|Q39071|CCA21_ARATH,sp|Q38819|CCA23_ARATH,sp|Q147G5|CCA22_ARATH,sp|Q9C6Y3|CCA11_ARATH,sp|Q39069|CCB13_ARATH,sp|Q39068|CCB21_ARATH,sp|Q9LM91|CCB25_ARATH,sp|Q9FMH5|CCA31_ARATH,sp|Q9C6A9|CCA32_ARATH,sp|Q9C968|CCA24_ARATH,sp|O48790|CCB14_ARATH,sp|Q39067|CCB12_ARATH,sp|Q9SFW6|CCB24_ARATH,sp|Q9SA32|CCB31_ARATH,sp|…	cellular organisms	1	23
tr|F4J9K3|F4J9K3_ARATH,tr|Q9FM69|Q9FM69_ARATH,tr|Q7XJK7|Q7XJK7_ARATH,sp|Q9FJK3|AGL80_ARATH,tr|Q7X9H1|Q7X9H1_ARATH,tr|Q7X9H2|Q7X9H2_ARATH,sp|Q9C6V3|AGL86_ARATH,sp|O80805|PHE1_ARATH,sp|Q7XJK8|PHE2_ARATH,sp|Q7XJK5|AGL90_ARATH,sp|Q7XJK6|AGL36_ARATH,tr|Q6DR69|Q6DR69_ARATH,tr|Q9XEF1|Q9XEF1_ARATH,tr|Q6DR46|Q6DR46_ARATH,tr|Q9FG20|Q9FG20_ARATH,sp|Q9C6V4|AGL92_ARATH,tr|F4HPG8|F4HPG8_ARATH,tr|F4IIT6|F4IIT6_…	cellular organisms	1	23
tr|Q9SVZ8|Q9SVZ8_ARATH,tr|Q8W4D1|Q8W4D1_ARATH,tr|Q8W4E9|Q8W4E9_ARATH,tr|Q8W460|Q8W460_ARATH,tr|Q8GS18|Q8GS18_ARATH,tr|Q9LYF7|Q9LYF7_ARATH,tr|Q1PDT4|Q1PDT4_ARATH,tr|Q058K9|Q058K9_ARATH,tr|Q9SY70|Q9SY70_ARATH,tr|Q9C9T1|Q9C9T1_ARATH,tr|Q0WR07|Q0WR07_ARATH,tr|Q1G300|Q1G300_ARATH,tr|Q9M9C4|Q9M9C4_ARATH,tr|Q4V3A2|Q4V3A2_ARATH,tr|Q9M9C3|Q9M9C3_ARATH,tr|Q6DST3|Q6DST3_ARATH,tr|B6IDH4|B6IDH4_ARATH,tr|Q8GYH…	cellular organisms	1	23
tr|F4I4X9|F4I4X9_ARATH,tr|Q39187|Q39187_ARATH,tr|F4JZQ4|F4JZQ4_ARATH,tr|O81888|O81888_ARATH,sp|Q9ZNS4|PRB1_ARATH,sp|P33154|PR1_ARATH,tr|Q9LPM7|Q9LPM7_ARATH,tr|Q9LJM5|Q9LJM5_ARATH,tr|Q9ZPG2|Q9ZPG2_ARATH,tr|Q9SW04|Q9SW04_ARATH,tr|O81889|O81889_ARATH,tr|Q9SW05|Q9SW05_ARATH,tr|Q9M0C8|Q9M0C8_ARATH,tr|Q9FKL1|Q9FKL1_ARATH,tr|Q39186|Q39186_ARATH,tr|Q9SF44|Q9SF44_ARATH,tr|Q6ID87|Q6ID87_ARATH,tr|Q9SV22|Q9S…	cellular organisms	1	22
sp|Q9C545|PPR72_ARATH,sp|Q9C7F1|PPR61_ARATH,tr|Q9CAY6|Q9CAY6_ARATH,tr|F4HUV0|F4HUV0_ARATH,sp|Q9SKU6|PP166_ARATH,sp|Q84JR3|PP334_ARATH,sp|Q9SY07|PP302_ARATH,tr|Q9CAY8|Q9CAY8_ARATH,sp|Q9XI21|PPR44_ARATH,sp|Q9LRP6|PP234_ARATH,sp|Q3E911|PP400_ARATH,sp|Q9C977|PP135_ARATH,tr|A0A1P8AMD1|A0A1P8AMD1_ARATH,sp|Q8LPS6|PPR3_ARATH,sp|Q94B59|PP372_ARATH,sp|Q9FZ24|PPR4_ARATH,sp|Q93WC5|PP300_ARATH,sp|O22714|PPR86…	Eukaryota	2	22
sp|Q9FF29|PR5K_ARATH,sp|P28493|PR5_ARATH,tr|Q1PFD2|Q1PFD2_ARATH,tr|Q9C9P9|Q9C9P9_ARATH,tr|Q8VYN5|Q8VYN5_ARATH,tr|Q9C9U9|Q9C9U9_ARATH,sp|P50699|TLPH_ARATH,tr|O65638|O65638_ARATH,tr|Q9LNT0|Q9LNT0_ARATH,sp|A0A1P8B554|THLP1_ARATH,tr|Q9LQT4|Q9LQT4_ARATH,tr|A0A1P8BGX4|A0A1P8BGX4_ARATH,tr|F4IPI5|F4IPI5_ARATH,tr|Q9CA24|Q9CA24_ARATH,tr|Q8GYY3|Q8GYY3_ARATH,tr|Q9LZL8|Q9LZL8_ARATH,tr|Q9FLD4|Q9FLD4_ARATH,sp|P…	cellular organisms	1	22
sp|Q3E906|CD205_ARATH,sp|Q8VZS9|FZR1_ARATH,sp|Q9FKT5|THOC3_ARATH,sp|Q9S7H3|CD203_ARATH,sp|Q6NNP0|ATG16_ARATH,sp|Q8L3Z8|FZR2_ARATH,sp|Q8LPL5|FZR3_ARATH,sp|Q9S7I8|CDC22_ARATH,sp|Q9SZA4|CDC21_ARATH,sp|Q4PSE4|CDC24_ARATH,sp|F4K5R6|CDC26_ARATH,sp|Q8VYZ5|PWP2_ARATH,sp|Q9FND4|WDS_ARATH,sp|Q9FNN2|WDR26_ARATH,sp|B3H5K9|NEDD1_ARATH,tr|A4FVN8|A4FVN8_ARATH,tr|A0A1P8BAH0|A0A1P8BAH0_ARATH,tr|Q8LPI5|Q8LPI5_ARAT…	cellular organisms	1	22
tr|F4JZW5|F4JZW5_ARATH,tr|Q9XH18|Q9XH18_ARATH,tr|F4KFT8|F4KFT8_ARATH,tr|Q9SKV8|Q9SKV8_ARATH,tr|F4IXU3|F4IXU3_ARATH,tr|F4JGU2|F4JGU2_ARATH,tr|F4J5F8|F4J5F8_ARATH,tr|Q3EAT4|Q3EAT4_ARATH,tr|F4JZW7|F4JZW7_ARATH,tr|F4KIN1|F4KIN1_ARATH,tr|F4JCM1|F4JCM1_ARATH,tr|F4JA81|F4JA81_ARATH,tr|F4JA78|F4JA78_ARATH,tr|F4JG15|F4JG15_ARATH,tr|Q9SKH6|Q9SKH6_ARATH,tr|F4JCM2|F4JCM2_ARATH,tr|F4JGJ2|F4JGJ2_ARATH,tr|F4JA7…	Brassicaceae	16	22
sp|O23379|COL11_ARATH,sp|Q9LJ44|COL12_ARATH,sp|Q9SSE5|COL9_ARATH,sp|Q9LUA9|COL10_ARATH,tr|Q1PFY3|Q1PFY3_ARATH,sp|Q9C9F4|COLX_ARATH,sp|O22800|COL14_ARATH,sp|Q9C7E8|COL15_ARATH,sp|O82256|COL13_ARATH,sp|O50055|COL1_ARATH,sp|Q940T9|COL4_ARATH,sp|Q1G3I2|MIP1A_ARATH,sp|Q39057|CONS_ARATH,tr|O81834|O81834_ARATH,sp|Q96502|COL2_ARATH,sp|Q9FHH8|COL5_ARATH,sp|Q9SK53|COL3_ARATH,sp|Q9LJB7|BBX32_ARATH,sp|Q9LRM4…	cellular organisms	1	22
sp|O49726|PUP21_ARATH,sp|O49725|PUP10_ARATH,sp|Q0WRB9|PUP8_ARATH,sp|Q8RY74|PUP22_ARATH,sp|Q2V3H2|PUP7_ARATH,sp|O49722|PUP6_ARATH,sp|Q9LPF6|PUP11_ARATH,sp|Q8RY83|PUP13_ARATH,sp|Q9FLL4|PUP12_ARATH,sp|Q9FZ95|PUP3_ARATH,sp|Q9FZ96|PUP1_ARATH,sp|Q94GB1|PUP2_ARATH,sp|Q9ZUH3|PUP5_ARATH,sp|Q9FXH5|PUP14_ARATH,sp|Q9C654|PUP23_ARATH,sp|Q9SX93|PUP19_ARATH,sp|Q9SY29|PUP4_ARATH,sp|Q9C508|PUP18_ARATH,sp|Q9SX90|P…	cellular organisms	1	22
tr|Q9LMQ2|Q9LMQ2_ARATH,sp|Q8LCQ4|LHCA6_ARATH,sp|Q9SYW8|LHCA2_ARATH,sp|Q9C639|LHCA5_ARATH,sp|Q9S7W1|CB4C_ARATH,sp|Q07473|CB4A_ARATH,sp|Q9XF88|CB4B_ARATH,sp|P27521|CA4_ARATH,sp|Q9SY97|LHCA3_ARATH,sp|Q01667|CAB6_ARATH,sp|Q9S7M0|CB3_ARATH,tr|Q39141|Q39141_ARATH,tr|Q39142|Q39142_ARATH,sp|P0CJ48|CB1A_ARATH,sp|Q8VZ87|CB1B_ARATH,sp|P04778|CB1C_ARATH,sp|Q9SHR7|CB21_ARATH,sp|Q9S7J7|CB22_ARATH,sp|Q9XF87|CB2…	cellular organisms	1	22
sp|Q9XIM8|PP155_ARATH,sp|Q9SAA6|PPR34_ARATH,sp|Q9SZ10|PP338_ARATH,sp|Q9LFC5|PP360_ARATH,sp|Q9FIX3|PP407_ARATH,sp|Q9ZQF1|PP152_ARATH,sp|Q9LVQ5|PP432_ARATH,sp|Q3ECH5|PP107_ARATH,sp|Q9FJE6|PP437_ARATH,sp|P0C894|PP143_ARATH,sp|Q9FND8|PP409_ARATH,sp|Q8GYM2|PP393_ARATH,sp|Q9LN69|PPR50_ARATH,sp|Q0WVK7|PPR12_ARATH,sp|Q940A6|PP325_ARATH,sp|O04504|PPR27_ARATH,sp|Q9FMQ1|PP376_ARATH,sp|Q9FLJ4|PP440_ARATH,sp|…	Eukaryota	2	21
sp|Q9SIH4|CASP1_ARATH,sp|Q9CAX3|CASP2_ARATH,sp|Q9FFZ7|CASP4_ARATH,sp|Q9ZQI2|CASP3_ARATH,sp|Q9LXF3|CASP5_ARATH,sp|Q9XI72|CSPL2_ARATH,sp|Q9LR57|CSPL1_ARATH,sp|Q9ZT81|CSPLK_ARATH,sp|Q8VZQ3|CSPL3_ARATH,sp|Q9SQU2|CSPLD_ARATH,sp|Q9FE29|CSPLM_ARATH,sp|Q9FI10|CSPLW_ARATH,sp|Q8L8Z1|CSPLO_ARATH,sp|Q9SUP0|CSPLQ_ARATH,sp|O23413|CSPLN_ARATH,sp|Q9M0L3|CSPLR_ARATH,sp|Q8L9B5|CSPLP_ARATH,sp|Q8L924|CSPL7_ARATH,sp|…	cellular organisms	1	21
sp|Q9SS39|KCS14_ARATH,sp|Q9ZUZ0|KCS13_ARATH,sp|Q9MAM3|KCS1_ARATH,sp|O48780|KCS11_ARATH,sp|Q5XEP9|KCS2_ARATH,sp|Q9FG87|KCS20_ARATH,sp|Q9LN49|KCS4_ARATH,sp|Q9SIX1|KCS9_ARATH,sp|O65677|KCS17_ARATH,sp|Q9XF43|KCS6_ARATH,sp|Q9C6L5|KCS5_ARATH,sp|Q4V3C9|KCS8_ARATH,sp|Q9SYZ0|KCS16_ARATH,sp|Q38860|KCS18_ARATH,sp|Q570B4|KCS10_ARATH,sp|Q9FH27|KCS21_ARATH,sp|Q9C992|KCS7_ARATH,sp|Q9SUY9|KCS15_ARATH,sp|Q9SIB2|K…	cellular organisms	1	21
sp|Q84J39|REM1_ARATH,sp|Q3E9T2|REM2_ARATH,sp|Q9SB79|REM4_ARATH,sp|Q8H2D1|REM8_ARATH,sp|Q8VZQ9|REM3_ARATH,sp|O81778|REM9_ARATH,sp|Q84WP3|REM17_ARATH,sp|P0CAP5|REM13_ARATH,sp|O23076|REM15_ARATH,sp|P0DH85|REM10_ARATH,sp|Q8GYM4|REM14_ARATH,sp|P0CAP4|REM12_ARATH,sp|O81782|REM6_ARATH,sp|Q9SB80|REM5_ARATH,sp|F4KFT6|REML3_ARATH,sp|Q8H2D0|REM7_ARATH,sp|Q8S8E8|REML1_ARATH,tr|A0A1P8B795|A0A1P8B795_ARATH,sp|…	Embryophyta	6	21
tr|F4K4J5|F4K4J5_ARATH,tr|Q3E8I4|Q3E8I4_ARATH,tr|Q3E8P9|Q3E8P9_ARATH,tr|Q3E8P8|Q3E8P8_ARATH,tr|A8MS16|A8MS16_ARATH,tr|A8MQ82|A8MQ82_ARATH,tr|Q3E8Q0|Q3E8Q0_ARATH,tr|F4JWU9|F4JWU9_ARATH,tr|A8MQI1|A8MQI1_ARATH,tr|Q3E8Q1|Q3E8Q1_ARATH,tr|A8MRP6|A8MRP6_ARATH,tr|Q1PEB1|Q1PEB1_ARATH,tr|A7RED1|A7RED1_ARATH,tr|A7RED0|A7RED0_ARATH,tr|A7REF3|A7REF3_ARATH,tr|A8MQF4|A8MQF4_ARATH,tr|A7REC9|A7REC9_ARATH,tr|Q3EAQ…	Mesangiospermae	11	21
tr|F4I9U7|F4I9U7_ARATH,tr|A0A1P8AN44|A0A1P8AN44_ARATH,tr|F4I9U9|F4I9U9_ARATH,tr|F4I9V7|F4I9V7_ARATH,tr|A0A1P8BG67|A0A1P8BG67_ARATH,tr|Q9FHN1|Q9FHN1_ARATH,tr|F4IGQ2|F4IGQ2_ARATH,tr|F4IGQ3|F4IGQ3_ARATH,tr|F4K529|F4K529_ARATH,tr|Q9SSP9|Q9SSP9_ARATH,tr|Q9SSP7|Q9SSP7_ARATH,tr|Q9LZ36|Q9LZ36_ARATH,tr|O80772|O80772_ARATH,tr|F4IGX9|F4IGX9_ARATH,tr|A0A1P8B2K1|A0A1P8B2K1_ARATH,tr|F4I9V0|F4I9V0_ARATH,tr|F4JC…	cellular organisms	1	21
sp|F4IMK4|MES19_ARATH,sp|O80474|MES4_ARATH,sp|F4IMK2|MES6_ARATH,sp|O80472|MES7_ARATH,sp|O23171|MES9_ARATH,sp|O80477|MES3_ARATH,sp|Q8S8S9|MES1_ARATH,sp|O80476|MES2_ARATH,sp|O80475|MES8_ARATH,sp|Q9LFT6|HNL_ARATH,sp|Q8S9K8|MES10_ARATH,sp|F4JRA6|MES20_ARATH,sp|Q9FVW3|MES14_ARATH,sp|Q940H7|MES12_ARATH,sp|Q9LVL9|MES18_ARATH,sp|Q9FW03|MES11_ARATH,sp|Q9SG92|MES17_ARATH,sp|F4IE65|MES13_ARATH,sp|O23512|MES…	cellular organisms	1	21
tr|A8MS10|A8MS10_ARATH,tr|A8MR94|A8MR94_ARATH,tr|Q9LHF2|Q9LHF2_ARATH,tr|A8MRJ5|A8MRJ5_ARATH,tr|Q9LHT2|Q9LHT2_ARATH,tr|Q3ECM7|Q3ECM7_ARATH,tr|A8MRM7|A8MRM7_ARATH,tr|A8MQK7|A8MQK7_ARATH,tr|F4HZQ3|F4HZQ3_ARATH,tr|F4HZQ2|F4HZQ2_ARATH,tr|A7REE8|A7REE8_ARATH,tr|A8MR37|A8MR37_ARATH,tr|A7REE9|A7REE9_ARATH,tr|A7REE7|A7REE7_ARATH,tr|A8MS25|A8MS25_ARATH,tr|A7REE4|A7REE4_ARATH,tr|A7REF0|A7REF0_ARATH,tr|A8MRY…	Brassicales	15	21
sp|Q9ZUP4|CKL5_ARATH,sp|Q8VYK9|CKL12_ARATH,sp|P42158|CKL1_ARATH,sp|Q9CAI5|CKL2_ARATH,sp|Q93Z18|CKL3_ARATH,sp|Q9FFH8|CKL7_ARATH,tr|Q0WPK0|Q0WPK0_ARATH,sp|Q9LW62|CKL10_ARATH,sp|Q9ZWB3|CKL9_ARATH,sp|Q8LPI7|CKL4_ARATH,sp|Q39050|CKL11_ARATH,tr|F4JID0|F4JID0_ARATH,sp|Q8LPJ1|CKL6_ARATH,sp|Q9LSX4|CKL8_ARATH,sp|Q5XF24|CKL13_ARATH,tr|Q9SQR8|Q9SQR8_ARATH,tr|Q9FK52|Q9FK52_ARATH,tr|Q9LID3|Q9LID3_ARATH,tr|F4IS…	cellular organisms	1	20
sp|Q9LNJ0|CNG10_ARATH,sp|Q9LD40|CNG13_ARATH,sp|Q9SKD7|CNGC3_ARATH,sp|O65717|CNGC1_ARATH,sp|Q8RWS9|CNGC5_ARATH,sp|Q9M0A4|CNGC9_ARATH,sp|O82226|CNGC6_ARATH,sp|Q9FXH6|CNGC8_ARATH,sp|Q9S9N5|CNGC7_ARATH,sp|Q9SKD6|CNG11_ARATH,sp|Q9SJA4|CNG14_ARATH,sp|Q9SL29|CNG15_ARATH,sp|Q8L7Z0|CNG17_ARATH,sp|Q8GWD2|CNG12_ARATH,sp|Q9SU64|CNG16_ARATH,sp|Q9LEQ3|CNG18_ARATH,sp|Q9LDR2|CNG19_ARATH,sp|Q9LD37|CNG20_ARATH,sp|…	cellular organisms	1	20
sp|Q9LXI7|PPA20_ARATH,sp|Q8S340|PPA22_ARATH,sp|Q9LJU7|PPA18_ARATH,sp|Q9LXI4|PPA21_ARATH,sp|Q9SFU3|PPA15_ARATH,sp|Q949Y3|PPA26_ARATH,sp|Q6TPH1|PPA23_ARATH,sp|Q9SIV9|PPA10_ARATH,sp|Q9C510|PPA6_ARATH,sp|O23244|PPA25_ARATH,sp|Q38924|PPA12_ARATH,sp|Q9C927|PPA5_ARATH,sp|O48840|PPA13_ARATH,sp|Q9SI18|PPA11_ARATH,sp|Q9LX83|PPA19_ARATH,sp|Q9ZQ81|PPA9_ARATH,sp|Q9LMG7|PPA2_ARATH,sp|Q8H1R2|PPA24_ARATH,sp|Q9LM…	cellular organisms	1	20
sp|Q84W41|GLR36_ARATH,sp|Q9C8E7|GLR33_ARATH,sp|Q93YT1|GLR32_ARATH,sp|Q7XJL2|GLR31_ARATH,sp|Q8GXJ4|GLR34_ARATH,sp|Q9SW97|GLR35_ARATH,sp|Q9SDQ4|GLR37_ARATH,sp|Q9C5V5|GLR28_ARATH,sp|Q8LGN0|GLR27_ARATH,sp|O81078|GLR29_ARATH,sp|Q9SHV1|GLR22_ARATH,sp|O81776|GLR24_ARATH,sp|Q9SHV2|GLR23_ARATH,sp|Q9LFN8|GLR26_ARATH,sp|Q9LFN5|GLR25_ARATH,sp|O04660|GLR21_ARATH,sp|Q8LGN1|GLR14_ARATH,sp|Q9LV72|GLR12_ARATH,sp|…	cellular organisms	1	20
sp|Q9MA32|Y1593_ARATH,sp|Q9FLV7|Y5405_ARATH,sp|Q9LSF7|Y3518_ARATH,sp|Q9LRX6|Y3485_ARATH,sp|Q9FFX2|Y5849_ARATH,sp|Q9FFM6|Y5578_ARATH,sp|Q9FFX1|Y5850_ARATH,sp|Q9SCJ8|Y3961_ARATH,sp|Q9C6X0|Y1203_ARATH,sp|Q5RM09|Y1592_ARATH,sp|Q9SIC7|Y2142_ARATH,sp|Q8RV83|Y2172_ARATH,sp|Q1G3B8|Y2272_ARATH,sp|Q9SJ98|Y2467_ARATH,sp|F4I8U3|Y1056_ARATH,sp|Q9XIP5|Y2741_ARATH,sp|Q9SIC3|Y2146_ARATH,sp|Q9ZV39|Y2881_ARATH,tr|…	Mesangiospermae	11	20
sp|F4I507|MYO3_ARATH,sp|Q9LHE9|MYO1_ARATH,sp|F4K0A6|MYO2_ARATH,sp|F4JIU4|MYO4_ARATH,sp|Q9LKB9|MYO6_ARATH,sp|Q39160|MYO5_ARATH,sp|F4HXP9|MYO9_ARATH,sp|F4HWY6|MYO11_ARATH,sp|F4I5Q6|MYO7_ARATH,sp|F4I460|MYO8_ARATH,sp|F4IUG9|MYO13_ARATH,sp|F4IVR7|MYO10_ARATH,sp|F4K5J1|MYO17_ARATH,sp|Q0WPU1|MYO15_ARATH,sp|F4JM19|MYO14_ARATH,sp|F4IRU3|MYO12_ARATH,sp|Q9M2K0|MYO16_ARATH,tr|F4I9H4|F4I9H4_ARATH,tr|F4K5I9|F…	cellular organisms	1	20
sp|Q9LSD6|ARP2_ARATH,sp|P53492|ACT7_ARATH,sp|Q8RYC2|ACT5_ARATH,sp|P0CJ46|ACT1_ARATH,sp|P0CJ47|ACT3_ARATH,sp|Q96293|ACT8_ARATH,sp|Q96292|ACT2_ARATH,sp|P53496|ACT11_ARATH,sp|P53497|ACT12_ARATH,sp|P53494|ACT4_ARATH,sp|P93738|ACT9_ARATH,tr|Q8GWA5|Q8GWA5_ARATH,sp|Q9SAF1|ARP3_ARATH,sp|Q84M92|ARP4_ARATH,sp|Q8LGE3|ARP6_ARATH,sp|Q8L4Y5|ARP7_ARATH,sp|Q940Z2|ARP5_ARATH,sp|Q9C9B2|ARP4A_ARATH,sp|Q9FKT0|ARP8_A…	cellular organisms	1	20
sp|Q9MAA7|GID1A_ARATH,sp|Q940G6|GID1C_ARATH,sp|Q9LYC1|GID1B_ARATH,sp|Q9LT10|CXE18_ARATH,sp|Q9SX25|CXE6_ARATH,sp|Q9FG13|CXE15_ARATH,sp|Q9LFR7|CXE17_ARATH,sp|Q9LVB8|CXE20_ARATH,sp|Q9FX93|CXE4_ARATH,sp|Q9SX78|CXE2_ARATH,sp|Q9SMM9|CXE13_ARATH,sp|Q9SMN0|CXE12_ARATH,sp|Q9LMA7|CXE1_ARATH,sp|Q8LED9|CXE16_ARATH,sp|Q9FX92|CXE3_ARATH,sp|Q9ZQ91|CXE7_ARATH,sp|O64641|CXE9_ARATH,sp|O64640|CXE8_ARATH,sp|Q9FX94|C…	cellular organisms	1	20
tr|F4I3C3|F4I3C3_ARATH,tr|F4KFK3|F4KFK3_ARATH,sp|Q39172|AER_ARATH,tr|Q93Z72|Q93Z72_ARATH,sp|Q39173|P2_ARATH,tr|Q9M9M7|Q9M9M7_ARATH,tr|Q9FKC9|Q9FKC9_ARATH,tr|Q9FKD2|Q9FKD2_ARATH,tr|Q9C677|Q9C677_ARATH,tr|Q9LTB4|Q9LTB4_ARATH,tr|Q9LFK5|Q9LFK5_ARATH,tr|Q8LPM0|Q8LPM0_ARATH,tr|F4IBH8|F4IBH8_ARATH,tr|F4K8P3|F4K8P3_ARATH,tr|O65423|O65423_ARATH,tr|A1L4Y4|A1L4Y4_ARATH,tr|Q9LXZ4|Q9LXZ4_ARATH,tr|Q9LK96|Q9LK9…	cellular organisms	1	20
tr|O49301|O49301_ARATH,sp|Q9LYU4|GH312_ARATH,tr|Q9FHN7|Q9FHN7_ARATH,tr|A0A1P8AV88|A0A1P8AV88_ARATH,sp|Q9FZ87|GH317_ARATH,tr|Q9C736|Q9C736_ARATH,sp|Q8GZ29|GH315_ARATH,sp|Q9LSQ4|GH36_ARATH,tr|F4K2J6|F4K2J6_ARATH,sp|O81829|GH35_ARATH,sp|O22190|GH33_ARATH,tr|F4K2J2|F4K2J2_ARATH,sp|O82243|GH39_ARATH,tr|Q9LYU1|Q9LYU1_ARATH,sp|O82333|GH31_ARATH,sp|Q9LQ68|GH34_ARATH,sp|Q9SZT9|GH32_ARATH,sp|Q9SKE2|JAR1_AR…	cellular organisms	1	20
sp|Q8VZ17|SUVH6_ARATH,sp|O82175|SUVH5_ARATH,sp|Q9FF80|SUVH1_ARATH,sp|Q8GZB6|SUVH4_ARATH,sp|Q9C5P4|SUVH3_ARATH,sp|O22781|SUVH2_ARATH,sp|Q9T0G7|SUVH9_ARATH,sp|Q9C5P1|SUVH7_ARATH,sp|Q9C5P0|SUVH8_ARATH,sp|Q9FHI0|YDG1_ARATH,sp|Q9LVU3|YDG2_ARATH,sp|O64827|SUVR5_ARATH,sp|Q8W595|SUVR4_ARATH,sp|Q9FNC7|SUVR2_ARATH,sp|Q9SRV2|SUVR3_ARATH,sp|Q3EC60|SUVHA_ARATH,sp|Q946J2|SUVR1_ARATH,sp|Q84WW6|ASHH1_ARATH,sp|Q2…	cellular organisms	1	19
sp|Q84WE4|PMEI3_ARATH,sp|Q9SI72|PMEI9_ARATH,sp|Q9SB37|PMEI7_ARATH,tr|Q9LVA4|Q9LVA4_ARATH,tr|Q9STH2|Q9STH2_ARATH,tr|Q9ZNU5|Q9ZNU5_ARATH,tr|F4HXW0|F4HXW0_ARATH,sp|Q9STY5|PMI11_ARATH,tr|O81309|O81309_ARATH,sp|Q9SI74|PMI10_ARATH,tr|A0A1P8AP64|A0A1P8AP64_ARATH,tr|Q9LVA3|Q9LVA3_ARATH,tr|Q9LZI3|Q9LZI3_ARATH,sp|O22244|PMEI6_ARATH,sp|Q9SB38|PMEI4_ARATH,tr|Q9FHN2|Q9FHN2_ARATH,tr|F4JCN4|F4JCN4_ARATH,tr|Q9LV…	cellular organisms	1	19
sp|Q9ZUK6|NLTP7_ARATH,sp|Q9LDB4|NLTP6_ARATH,sp|Q9LZV9|NLTPA_ARATH,sp|Q9LLR7|NLTP3_ARATH,sp|Q9LLR6|NLTP4_ARATH,sp|Q9S7I3|NLTP2_ARATH,sp|Q9ZPW9|NLTP8_ARATH,sp|Q42589|NLTP1_ARATH,sp|Q9SCZ0|NLTPC_ARATH,sp|Q9XFS7|NLTP5_ARATH,sp|Q2V3C1|NLTPB_ARATH,tr|Q1PDH3|Q1PDH3_ARATH,sp|Q9FIT2|NLTPE_ARATH,sp|Q6AWW0|NLTP9_ARATH,sp|Q9M0T1|NLTPF_ARATH,tr|Q9SRS1|Q9SRS1_ARATH,sp|F4JL89|ATA7_ARATH,sp|A8MQA2|NLTPD_ARATH,tr…	cellular organisms	1	19
tr|F4JGH5|F4JGH5_ARATH,tr|F4K5W5|F4K5W5_ARATH,tr|Q9FJ83|Q9FJ83_ARATH,tr|F4K5W4|F4K5W4_ARATH,tr|F4K5V7|F4K5V7_ARATH,tr|A0A1P8BAQ8|A0A1P8BAQ8_ARATH,tr|F4IBK8|F4IBK8_ARATH,tr|F4IBK4|F4IBK4_ARATH,tr|F4K5W6|F4K5W6_ARATH,sp|B6SFA4|MAA3_ARATH,tr|O64476|O64476_ARATH,tr|Q9SZW3|Q9SZW3_ARATH,tr|A0A1P8AT95|A0A1P8AT95_ARATH,sp|Q9FJR0|RENT1_ARATH,tr|O81047|O81047_ARATH,tr|F4K1G7|F4K1G7_ARATH,sp|Q8GYD9|SDE3_ARA…	cellular organisms	1	19
sp|P0DO11|FLZ17_ARATH,sp|P0DO12|FLZ18_ARATH,sp|Q9LV75|IRM1_ARATH,sp|Q8VY80|FLZ5_ARATH,sp|Q8VZM9|FLZ2_ARATH,sp|Q9SGZ8|FLZ6_ARATH,sp|O80506|FLZ3_ARATH,sp|Q9FGQ9|FLZ1_ARATH,sp|Q8GRN0|FLZ13_ARATH,sp|Q8GYX2|FLZ14_ARATH,sp|Q9FH22|FLZ15_ARATH,sp|F4IE21|FLZ12_ARATH,sp|Q8LGS1|MARD1_ARATH,sp|F4JW68|FLZ7_ARATH,sp|Q9SL94|FLZ11_ARATH,sp|Q8L471|FLZ8_ARATH,sp|Q4PSK3|FLZ16_ARATH,sp|Q9LYE4|FLZ10_ARATH,tr|Q9CA98|Q…	cellular organisms	1	19
sp|Q1PEF6|ASK6_ARATH,sp|Q9M1X4|ASK5_ARATH,sp|Q9LSX8|ASK10_ARATH,sp|Q9M1X5|ASK13_ARATH,sp|Q39255|SKP1A_ARATH,sp|Q9LSX9|ASK9_ARATH,sp|Q9FHW7|SKP1B_ARATH,sp|O81057|ASK14_ARATH,sp|Q9LNT9|ASK4_ARATH,sp|O49484|ASK11_ARATH,sp|O65674|ASK12_ARATH,sp|Q9SL93|ASK3_ARATH,sp|O81055|ASK16_ARATH,sp|Q1PEL7|ASK15_ARATH,sp|O81058|ASK19_ARATH,sp|Q9LSY0|ASK7_ARATH,sp|Q9SY65|ASK18_ARATH,sp|Q9SL65|ASK17_ARATH,sp|Q9LSY1…	cellular organisms	1	19
sp|Q9S9N1|HSP7E_ARATH,sp|Q9LHA8|HS704_ARATH,sp|P22954|HS702_ARATH,sp|O65719|HSP7C_ARATH,sp|P22953|HS701_ARATH,sp|Q9C7X7|HSP7N_ARATH,sp|Q9LKR3|BIP1_ARATH,sp|Q39043|BIP2_ARATH,sp|Q8H1B3|BIP3_ARATH,sp|Q9LDZ0|HSP7J_ARATH,sp|Q8GUM2|HSP7I_ARATH,sp|Q9STW6|HSP7F_ARATH,sp|Q9LTX9|HSP7G_ARATH,sp|Q9SKY8|HSP7H_ARATH,sp|Q9S7C0|HSP7O_ARATH,sp|F4HQD4|HSP7P_ARATH,sp|Q9SAB1|HSP7Q_ARATH,sp|F4JMJ1|HSP7R_ARATH,tr|B3H…	cellular organisms	1	19
tr|F4J1T5|F4J1T5_ARATH,tr|Q9FF39|Q9FF39_ARATH,tr|Q9C9N7|Q9C9N7_ARATH,tr|Q9FF40|Q9FF40_ARATH,tr|Q29QA1|Q29QA1_ARATH,tr|Q6NM41|Q6NM41_ARATH,tr|Q94AQ3|Q94AQ3_ARATH,tr|A8MRC2|A8MRC2_ARATH,tr|Q9C9T4|Q9C9T4_ARATH,tr|Q56Y90|Q56Y90_ARATH,tr|Q9M2L6|Q9M2L6_ARATH,tr|Q3EC04|Q3EC04_ARATH,tr|Q8GX11|Q8GX11_ARATH,tr|A0A1I9LP30|A0A1I9LP30_ARATH,tr|A8MRP3|A8MRP3_ARATH,tr|A8MRI8|A8MRI8_ARATH,tr|Q3ECX8|Q3ECX8_ARATH,…	cellular organisms	1	19
sp|O81210|RBOHC_ARATH,sp|Q9SW17|RBOHG_ARATH,sp|O81209|RBOHA_ARATH,sp|Q9FIJ0|RBOHD_ARATH,sp|Q9SBI0|RBOHB_ARATH,sp|O48538|RBOHF_ARATH,sp|O81211|RBOHE_ARATH,sp|Q9SUT8|RBOHI_ARATH,sp|Q9FJD6|RBOHH_ARATH,sp|Q9LZU9|RBOHJ_ARATH,sp|Q3KTM0|FRO7_ARATH,sp|Q8RWS6|FRO6_ARATH,sp|Q9FLW2|FRO5_ARATH,sp|Q8VY13|FRO8_ARATH,sp|Q8W110|FRO4_ARATH,sp|P92949|FRO2_ARATH,sp|F4I4K7|FRO3_ARATH,sp|Q9LMM2|FRO1_ARATH	cellular organisms	1	18
sp|Q8RWH3|YAK1_ARATH,sp|P51566|AFC1_ARATH,tr|Q8RWN3|Q8RWN3_ARATH,tr|A0A1P8ASP4|A0A1P8ASP4_ARATH,tr|Q9LFF7|Q9LFF7_ARATH,tr|Q9XEE4|Q9XEE4_ARATH,tr|F4HQ87|F4HQ87_ARATH,tr|F4HQ88|F4HQ88_ARATH,tr|Q8RX85|Q8RX85_ARATH,sp|P51568|AFC3_ARATH,sp|P51567|AFC2_ARATH,tr|Q9FYC5|Q9FYC5_ARATH,tr|Q9FE52|Q9FE52_ARATH,tr|F4J982|F4J982_ARATH,tr|F4JN22|F4JN22_ARATH,tr|Q9SHL5|Q9SHL5_ARATH,tr|F4JI60|F4JI60_ARATH,tr|A0A1P…	cellular organisms	1	18
sp|P0CAY3|DF105_ARATH,sp|Q1G3Y1|DF106_ARATH,sp|Q2V4N0|DF110_ARATH,sp|P82765|DF111_ARATH,sp|Q2V321|DF115_ARATH,sp|Q2V488|DF112_ARATH,sp|Q2V4G3|DF117_ARATH,sp|Q2V342|DF113_ARATH,sp|Q2V322|DF114_ARATH,sp|Q3E8I8|DF116_ARATH,sp|Q2V413|DF107_ARATH,sp|Q2V3L0|DF102_ARATH,sp|A8MRC8|DF200_ARATH,sp|Q2V4G5|DF199_ARATH,sp|A8MQN0|DF108_ARATH,sp|Q2V476|DF104_ARATH,sp|Q2V390|DF109_ARATH,sp|Q8GXR4|DF103_ARATH	Brassicaceae	16	18
sp|Q8L936|CAP16_ARATH,sp|Q8H0W9|CAP17_ARATH,sp|Q9FKQ2|CAP18_ARATH,sp|Q8LBH2|CAP8_ARATH,sp|Q9LVD8|CAP7_ARATH,sp|P94017|CAP9_ARATH,sp|Q8VYT2|CAP6_ARATH,sp|Q9LHS0|CAP10_ARATH,sp|Q8LF20|CAP2_ARATH,sp|Q8S9J8|CAP1_ARATH,sp|Q9ZVN6|AP180_ARATH,sp|Q9SA65|CAP4_ARATH,sp|Q8GX47|CAP3_ARATH,sp|Q9LQW4|CAP15_ARATH,sp|Q9SHV5|CAP14_ARATH,sp|Q9FRH3|CAP13_ARATH,sp|Q9C9X5|CAP12_ARATH,sp|Q9C502|CAP11_ARATH	Eukaryota	2	18
sp|Q9M1V2|SOT5_ARATH,sp|Q9M1V1|SOT6_ARATH,sp|Q9FG94|SOT1_ARATH,sp|Q8RUC1|SOT4_ARATH,sp|Q9FX56|SOT8_ARATH,sp|Q9FZ91|SOT7_ARATH,sp|Q9FX55|SOT9_ARATH,sp|O82330|SOT10_ARATH,sp|Q9STQ6|SOT3_ARATH,sp|Q8RV79|SOT11_ARATH,sp|Q9ZPQ5|SOT13_ARATH,sp|P52839|SOT12_ARATH,sp|Q8GZ53|SOT14_ARATH,sp|Q8L5A7|SOT15_ARATH,sp|Q9C9D0|SOT16_ARATH,sp|Q9C9C9|SOT18_ARATH,sp|Q9FZ80|SOT17_ARATH,sp|Q9SD25|SOT2_ARATH	cellular organisms	1	18
sp|Q9M9P4|HDG8_ARATH,sp|Q9FFI0|HDG9_ARATH,sp|Q9S9Z0|HDG10_ARATH,sp|Q9FX31|HDG11_ARATH,sp|Q9LMT8|HDG12_ARATH,sp|Q93V99|PDF2_ARATH,sp|Q8RWU4|ATML1_ARATH,sp|Q94C37|HDG2_ARATH,sp|Q9M2E8|HDG1_ARATH,sp|Q0WV12|ANL2_ARATH,sp|Q9FJS2|HDG5_ARATH,sp|Q9LTK3|HDG7_ARATH,sp|P46607|HGL2_ARATH,sp|Q9ZV65|HDG3_ARATH,sp|Q8L7H4|HDG4_ARATH,sp|Q9FVI6|FWA_ARATH,tr|Q84JD1|Q84JD1_ARATH,tr|Q9M0J8|Q9M0J8_ARATH	cellular organisms	1	18
tr|F4K0E2|F4K0E2_ARATH,tr|Q940P1|Q940P1_ARATH,tr|F4KF77|F4KF77_ARATH,tr|Q9SQT6|Q9SQT6_ARATH,tr|Q1H5A5|Q1H5A5_ARATH,tr|Q5XEN4|Q5XEN4_ARATH,tr|Q9FFJ5|Q9FFJ5_ARATH,tr|F4K7X7|F4K7X7_ARATH,tr|O64633|O64633_ARATH,tr|Q2HIG9|Q2HIG9_ARATH,tr|F4HXK4|F4HXK4_ARATH,tr|Q9XF50|Q9XF50_ARATH,tr|Q9LS14|Q9LS14_ARATH,tr|A0A1P8B9Q6|A0A1P8B9Q6_ARATH,tr|A0A1P8AZ30|A0A1P8AZ30_ARATH,tr|Q9SN83|Q9SN83_ARATH,tr|Q4PS45|Q4PS4…	cellular organisms	1	18
sp|Q9FF12|GSXL9_ARATH,sp|Q9FLK4|GSXL8_ARATH,sp|Q9SXD5|GSXL3_ARATH,sp|Q9C8U0|GSXL5_ARATH,sp|Q9FWW9|GSXL2_ARATH,sp|Q9SXD9|GSXL7_ARATH,sp|Q94BV5|GSXL4_ARATH,sp|Q9SXE1|GSOX3_ARATH,sp|A8MRX0|GSOX5_ARATH,sp|Q94K43|GSOX2_ARATH,sp|Q93Y23|GSOX4_ARATH,sp|Q9C8T8|GSXLX_ARATH,sp|Q9SS04|GSOX1_ARATH,sp|Q9FWW3|GSXL6_ARATH,sp|Q9FWW6|GSXL1_ARATH,sp|Q9SH25|GSXLY_ARATH,sp|Q9LMA1|FMO1_ARATH,sp|Q9FKE7|FMO2_ARATH	cellular organisms	1	18
sp|Q9SZL7|FRS9_ARATH,sp|Q9SZL8|FRS5_ARATH,sp|Q9ZVC9|FRS3_ARATH,sp|Q3E7I5|FRS12_ARATH,sp|Q9M8J3|FRS7_ARATH,sp|Q9SWG3|FAR1_ARATH,sp|Q9LIE5|FHY3_ARATH,sp|Q6NQJ7|FRS4_ARATH,sp|Q9SSQ4|FRS6_ARATH,sp|Q3EBQ3|FRS2_ARATH,sp|Q9S793|FRS8_ARATH,sp|Q5UBY2|FRS1_ARATH,sp|Q9SY66|FRS11_ARATH,sp|Q9LKR4|FRS10_ARATH,tr|F4JRH5|F4JRH5_ARATH,tr|Q84J94|Q84J94_ARATH,tr|Q84JA7|Q84JA7_ARATH,tr|F4J8B6|F4J8B6_ARATH	cellular organisms	1	18
tr|O04576|O04576_ARATH,tr|Q8GY68|Q8GY68_ARATH,tr|Q6DBE5|Q6DBE5_ARATH,tr|O80701|O80701_ARATH,tr|O80702|O80702_ARATH,tr|O80703|O80703_ARATH,tr|Q8GWB0|Q8GWB0_ARATH,tr|O80704|O80704_ARATH,tr|Q9STG7|Q9STG7_ARATH,tr|O80705|O80705_ARATH,tr|Q9FF87|Q9FF87_ARATH,tr|Q9SXE8|Q9SXE8_ARATH,tr|F4I534|F4I534_ARATH,tr|A0A1P8AUJ8|A0A1P8AUJ8_ARATH,tr|Q9SD94|Q9SD94_ARATH,tr|Q9LV83|Q9LV83_ARATH,sp|Q9C6A1|MTEFE_ARATH,t…	Eukaryota	2	18
sp|Q9FM14|SIL11_ARATH,sp|Q9FKD5|SINL9_ARATH,sp|Q9FKD7|SINL7_ARATH,sp|Q9FKD9|SINL6_ARATH,sp|Q9FKD6|SINL8_ARATH,sp|Q9C6H3|SINL2_ARATH,sp|Q84K34|SIL10_ARATH,sp|Q9C6H4|SINL1_ARATH,sp|Q9C6H2|SINL3_ARATH,sp|Q9C9M0|SINL4_ARATH,sp|Q7XA77|SINL5_ARATH,sp|Q8S3N1|SINA5_ARATH,sp|P93748|SINA1_ARATH,sp|Q84JL3|SINA3_ARATH,sp|Q9M2P4|SINA2_ARATH,sp|Q9STN8|SINA4_ARATH,sp|Q9FXT6|PEX14_ARATH,sp|Q93WE4|SINA6_ARATH	cellular organisms	1	18
sp|Q9LSB2|AG103_ARATH,sp|Q9FIX0|AGL81_ARATH,tr|Q9FKR2|Q9FKR2_ARATH,tr|B3H4N9|B3H4N9_ARATH,sp|Q9FLL0|AGL75_ARATH,tr|O81421|O81421_ARATH,sp|Q7X9N2|AGL53_ARATH,sp|Q7X9H9|AGL93_ARATH,tr|Q7XJL1|Q7XJL1_ARATH,tr|B3H5S0|B3H5S0_ARATH,tr|Q9S9U2|Q9S9U2_ARATH,tr|O04632|O04632_ARATH,tr|Q9FL10|Q9FL10_ARATH,tr|Q9FIW6|Q9FIW6_ARATH,tr|Q9FL19|Q9FL19_ARATH,tr|Q9SUT6|Q9SUT6_ARATH,tr|Q9FKQ5|Q9FKQ5_ARATH,tr|F4KFY2|F4K…	Magnoliopsida	10	18
sp|Q9FGQ2|SWT13_ARATH,sp|Q9SW25|SWT14_ARATH,sp|O82587|SWT12_ARATH,sp|Q9SMM5|SWT11_ARATH,sp|Q9LUE3|SWT10_ARATH,sp|Q9FY94|SWT15_ARATH,sp|Q9ZV02|SWET9_ARATH,sp|Q84WN3|SWT17_ARATH,sp|Q8L9J7|SWET1_ARATH,sp|Q9LUR4|SWT16_ARATH,sp|Q9FM10|SWET5_ARATH,sp|Q8LFH5|SWET8_ARATH,sp|Q8LBF7|SWET7_ARATH,sp|Q9LH79|SWET2_ARATH,sp|Q944M5|SWET4_ARATH,sp|Q6NQN5|SWET3_ARATH,sp|Q9C9M9|SWET6_ARATH	cellular organisms	1	17
sp|Q9SKC2|ARI11_ARATH,sp|Q9SKC4|ARI10_ARATH,sp|Q9SKC3|ARI9_ARATH,sp|Q84RR0|ARI7_ARATH,sp|Q8L829|ARI5_ARATH,sp|Q8W468|ARI8_ARATH,sp|P0C8K8|ARI6_ARATH,sp|Q84RQ9|ARI12_ARATH,sp|Q84RR2|ARI2_ARATH,sp|Q9LVX0|ARI3_ARATH,sp|Q949V6|ARI1_ARATH,sp|Q9LVW9|ARI4_ARATH,sp|Q9FFN9|ARI13_ARATH,sp|Q9C5A4|ARI16_ARATH,sp|Q84RQ8|ARI15_ARATH,sp|Q9FFP1|ARI14_ARATH,tr|Q9FFP0|Q9FFP0_ARATH	cellular organisms	1	17
sp|Q9ZWD1|PR1G1_ARATH,sp|Q9FH16|PR1G2_ARATH,sp|Q9C889|PR1F2_ARATH,sp|Q9LIC6|PR1F3_ARATH,sp|Q9M012|PR1B5_ARATH,sp|Q9SIY7|PR1B2_ARATH,sp|Q9FZ63|PR1F1_ARATH,sp|Q9LYN0|PR1B1_ARATH,sp|O80915|PR1B4_ARATH,sp|Q9LIC7|PR1F4_ARATH,sp|Q9LYQ4|PR1B6_ARATH,sp|P93829|PRA1D_ARATH,sp|Q9FRR1|PRA1E_ARATH,sp|Q9FLB6|PR1B3_ARATH,tr|F4JGU4|F4JGU4_ARATH,sp|Q1G3K7|PRA1C_ARATH,sp|Q8LFP1|PRA1H_ARATH	cellular organisms	1	17
tr|Q9M2D4|Q9M2D4_ARATH,sp|Q9C8H3|FTIP4_ARATH,sp|Q9M2R0|FTIP3_ARATH,tr|Q9SKA3|Q9SKA3_ARATH,tr|Q8RXU9|Q8RXU9_ARATH,tr|Q9FIZ1|Q9FIZ1_ARATH,tr|O49435|O49435_ARATH,tr|Q9LXU2|Q9LXU2_ARATH,tr|Q84TJ7|Q84TJ7_ARATH,sp|Q9FL59|FTIP1_ARATH,tr|Q9FI32|Q9FI32_ARATH,tr|O64492|O64492_ARATH,sp|B8XCH5|QKY_ARATH,tr|Q9SS68|Q9SS68_ARATH,tr|Q9M366|Q9M366_ARATH,tr|Q9LZE5|Q9LZE5_ARATH,tr|Q9FJG3|Q9FJG3_ARATH	cellular organisms	1	17
tr|Q9LRU1|Q9LRU1_ARATH,tr|Q9MAJ0|Q9MAJ0_ARATH,tr|Q9LHM2|Q9LHM2_ARATH,tr|Q3ECV8|Q3ECV8_ARATH,tr|Q3E6U3|Q3E6U3_ARATH,tr|Q3E6Z0|Q3E6Z0_ARATH,tr|Q9LKB8|Q9LKB8_ARATH,tr|Q3ECV9|Q3ECV9_ARATH,tr|Q3EC71|Q3EC71_ARATH,tr|A7REG6|A7REG6_ARATH,tr|Q3E7V3|Q3E7V3_ARATH,sp|Q9C924|DD11_ARATH,tr|A8MRH6|A8MRH6_ARATH,tr|Q8S8C9|Q8S8C9_ARATH,tr|Q3EBD9|Q3EBD9_ARATH,tr|A8MQ83|A8MQ83_ARATH,tr|A8MS74|A8MS74_ARATH	Mesangiospermae	11	17
sp|Q9M0B6|GAE1_ARATH,sp|O81312|GAE3_ARATH,sp|Q9STI6|GAE5_ARATH,sp|O22141|GAE4_ARATH,sp|Q9LIS3|GAE6_ARATH,sp|Q9LPC1|GAE2_ARATH,sp|Q9FI17|ARAE4_ARATH,sp|Q9T0A7|UGE2_ARATH,sp|Q9SUN3|ARAE3_ARATH,sp|O64749|ARAE2_ARATH,sp|Q9SA77|ARAE1_ARATH,sp|Q9SN58|UGE5_ARATH,sp|Q9C7W7|UGE4_ARATH,sp|Q8LDN8|UGE3_ARATH,sp|Q42605|UGE1_ARATH,tr|Q3EAY3|Q3EAY3_ARATH,sp|O48917|SQD1_ARATH	cellular organisms	1	17
tr|Q9LRN0|Q9LRN0_ARATH,sp|Q9MA15|AB1K3_ARATH,sp|Q94BU1|Y1181_ARATH,tr|F4KIL1|F4KIL1_ARATH,sp|Q8RWG1|AB1K1_ARATH,tr|O80962|O80962_ARATH,sp|B9DGY1|AB1K7_ARATH,sp|Q93Y08|AB1K8_ARATH,sp|Q9ASX5|Y5520_ARATH,tr|F4JRQ4|F4JRQ4_ARATH,tr|Q0WSU9|Q0WSU9_ARATH,sp|O04212|Y2090_ARATH,tr|F4ID59|F4ID59_ARATH,tr|F4I8V6|F4I8V6_ARATH,tr|F4KIJ2|F4KIJ2_ARATH,tr|Q8L6Y8|Q8L6Y8_ARATH,sp|Q9SBB2|ABC1_ARATH	cellular organisms	1	17
tr|Q9SZ91|Q9SZ91_ARATH,sp|F4JJR8|FEY_ARATH,tr|Q9SGV6|Q9SGV6_ARATH,tr|A0A1P8BEX4|A0A1P8BEX4_ARATH,tr|Q6NLR7|Q6NLR7_ARATH,tr|Q8RWK2|Q8RWK2_ARATH,tr|O22985|O22985_ARATH,tr|O80924|O80924_ARATH,tr|F4KCF2|F4KCF2_ARATH,tr|Q9LDY7|Q9LDY7_ARATH,tr|Q66GR1|Q66GR1_ARATH,sp|A2RVM0|TIC32_ARATH,tr|Q9FGM6|Q9FGM6_ARATH,tr|F4JNJ2|F4JNJ2_ARATH,sp|O48741|PORC_ARATH,sp|P21218|PORB_ARATH,sp|Q42536|PORA_ARATH	cellular organisms	1	17
tr|Q9T002|Q9T002_ARATH,sp|Q9T003|ASMT_ARATH,tr|Q9CAQ4|Q9CAQ4_ARATH,sp|Q9FK25|OMT1_ARATH,tr|Q9ZU24|Q9ZU24_ARATH,tr|A0A1P8AS31|A0A1P8AS31_ARATH,tr|Q9CAQ3|Q9CAQ3_ARATH,tr|Q9LQ17|Q9LQ17_ARATH,tr|Q9FHZ5|Q9FHZ5_ARATH,sp|Q9LPU8|IGMT4_ARATH,sp|Q9LPU5|IGMT1_ARATH,sp|Q9LPU6|IGMT3_ARATH,sp|Q9SRD4|IGMT5_ARATH,sp|Q9LPU7|IGMT2_ARATH,tr|F4K5W7|F4K5W7_ARATH,tr|Q9MAP0|Q9MAP0_ARATH,sp|Q9SCP7|NAMT1_ARATH	cellular organisms	1	17
tr|Q45GG2|Q45GG2_ARATH,tr|F4JR96|F4JR96_ARATH,tr|A0A1P8B1C9|A0A1P8B1C9_ARATH,tr|Q9LHB3|Q9LHB3_ARATH,tr|F4K0G5|F4K0G5_ARATH,tr|F4JX46|F4JX46_ARATH,tr|Q56W79|Q56W79_ARATH,tr|Q8L7U6|Q8L7U6_ARATH,tr|Q9FJY0|Q9FJY0_ARATH,tr|O64832|O64832_ARATH,tr|Q6E2A4|Q6E2A4_ARATH,tr|Q8W4R7|Q8W4R7_ARATH,tr|A0A1I9LMH3|A0A1I9LMH3_ARATH,tr|F4HWD0|F4HWD0_ARATH,tr|A0A1P8B891|A0A1P8B891_ARATH,tr|Q9SF07|Q9SF07_ARATH,tr|A8MS…	cellular organisms	1	17
tr|Q8RU59|Q8RU59_ARATH,tr|Q9LMY8|Q9LMY8_ARATH,tr|Q9LW45|Q9LW45_ARATH,tr|Q9LFU3|Q9LFU3_ARATH,sp|Q9FMC2|BZP43_ARATH,sp|Q9CA46|BZIP8_ARATH,sp|Q9SI15|BZIP2_ARATH,tr|F4K0H9|F4K0H9_ARATH,sp|C0Z2L5|BZP44_ARATH,sp|O65683|BZP11_ARATH,sp|Q9LZP8|BZP53_ARATH,tr|Q9T062|Q9T062_ARATH,sp|Q9LQ65|BZIP4_ARATH,tr|O81002|O81002_ARATH,tr|Q29PT3|Q29PT3_ARATH,tr|F4K9L7|F4K9L7_ARATH,sp|Q9FGX2|BZIP1_ARATH	cellular organisms	1	17
tr|Q9FG97|Q9FG97_ARATH,tr|A0A1R7T3B3|A0A1R7T3B3_ARATH,tr|Q9FX13|Q9FX13_ARATH,tr|Q9SY76|Q9SY76_ARATH,tr|F4K1T9|F4K1T9_ARATH,tr|F4IPR3|F4IPR3_ARATH,sp|Q9C7A2|ITN1_ARATH,tr|Q9LQP7|Q9LQP7_ARATH,sp|Q9ZU96|Y2168_ARATH,tr|Q9LVG7|Q9LVG7_ARATH,sp|Q6AWW5|Y5262_ARATH,tr|A0A1I9LLR6|A0A1I9LLR6_ARATH,tr|Q9SYK5|Q9SYK5_ARATH,tr|Q9SKB8|Q9SKB8_ARATH,tr|F4HT36|F4HT36_ARATH,tr|Q9FH33|Q9FH33_ARATH,tr|Q9LXI2|Q9LXI2_AR…	cellular organisms	1	17
sp|Q8L500|APRR9_ARATH,sp|Q6LA42|APRR5_ARATH,sp|Q9LKL2|APRR1_ARATH,sp|Q9LVG4|APRR3_ARATH,sp|Q93WK5|APRR7_ARATH,sp|Q7G8V2|ARR15_ARATH,sp|O80365|ARR8_ARATH,sp|Q9SB04|ARR5_ARATH,sp|Q9ZWS6|ARR6_ARATH,sp|O80366|ARR9_ARATH,sp|Q9FPR6|ARR17_ARATH,sp|Q9ZWS9|ARR3_ARATH,sp|O82798|ARR4_ARATH,sp|Q9ZWS7|ARR7_ARATH,sp|Q9SHC2|ARR16_ARATH,tr|C0SV91|C0SV91_ARATH,tr|Q9ZQJ8|Q9ZQJ8_ARATH	cellular organisms	1	17
sp|P38557|TBG1_ARATH,sp|P38558|TBG2_ARATH,sp|P24636|TBB4_ARATH,sp|P29516|TBB8_ARATH,sp|P29517|TBB9_ARATH,sp|P29515|TBB7_ARATH,sp|Q56YW9|TBB2_ARATH,sp|Q9ASR0|TBB3_ARATH,sp|P29514|TBB6_ARATH,sp|P12411|TBB1_ARATH,sp|P29513|TBB5_ARATH,sp|P11139|TBA1_ARATH,sp|B9DHQ0|TBA5_ARATH,sp|Q56WH1|TBA3_ARATH,sp|P29511|TBA6_ARATH,sp|Q0WV25|TBA4_ARATH,sp|B9DGT7|TBA2_ARATH	cellular organisms	1	17
tr|Q5BPT6|Q5BPT6_ARATH,tr|Q1PF57|Q1PF57_ARATH,tr|Q9T007|Q9T007_ARATH,tr|Q9T008|Q9T008_ARATH,tr|O81800|O81800_ARATH,tr|Q6DR26|Q6DR26_ARATH,tr|O81802|O81802_ARATH,tr|F4IME9|F4IME9_ARATH,tr|O81803|O81803_ARATH,tr|O81797|O81797_ARATH,tr|F4JN48|F4JN48_ARATH,tr|Q6NMZ5|Q6NMZ5_ARATH,tr|Q501A3|Q501A3_ARATH,tr|Q9SGR3|Q9SGR3_ARATH,tr|Q9SD09|Q9SD09_ARATH,tr|Q9LMV9|Q9LMV9_ARATH,tr|Q9SGR2|Q9SGR2_ARATH	Magnoliopsida	10	17
sp|O65375|LRX1_ARATH,tr|O82202|O82202_ARATH,tr|Q9M0F7|Q9M0F7_ARATH,sp|Q9LHF1|LRX4_ARATH,sp|Q9T0K5|LRX3_ARATH,sp|O48809|LRX2_ARATH,sp|Q9SN46|LRX5_ARATH,sp|Q9LUI1|LRX6_ARATH,tr|O49448|O49448_ARATH,sp|Q9LJ64|PLRX1_ARATH,sp|Q9XIB6|PLRX2_ARATH,sp|Q4PSE6|LRX7_ARATH,sp|Q9XIL9|PLRX3_ARATH,sp|O81765|PLRX4_ARATH,sp|Q8W3M4|Y4744_ARATH,tr|Q9LT85|Q9LT85_ARATH,tr|Q9FXA1|Q9FXA1_ARATH	Eukaryota	2	17
sp|P29525|OLEO1_ARATH,sp|Q43284|OLEO3_ARATH,tr|O82308|O82308_ARATH,sp|Q42431|OLEO4_ARATH,sp|Q39165|OLEO2_ARATH,sp|Q42574|GRP19_ARATH,sp|Q9SS98|OLEO5_ARATH,tr|Q9M9A1|Q9M9A1_ARATH,tr|Q9LII2|Q9LII2_ARATH,tr|F4K829|F4K829_ARATH,tr|Q9FLS1|Q9FLS1_ARATH,tr|Q9LY07|Q9LY07_ARATH,sp|Q9LY09|GRP17_ARATH,tr|Q9LY10|Q9LY10_ARATH,sp|Q9LY08|GRP16_ARATH,tr|Q1PDZ0|Q1PDZ0_ARATH,tr|F4K3K4|F4K3K4_ARATH	cellular organisms	1	17
sp|Q9ZPW7|ZHD6_ARATH,sp|Q9SVL0|ZHD7_ARATH,sp|Q9FRL5|ZHD5_ARATH,sp|O64722|ZHD3_ARATH,sp|Q9SB61|ZHD2_ARATH,sp|Q9M9S0|ZHD4_ARATH,sp|Q9FKP8|ZHD1_ARATH,sp|Q9LXG0|ZHD8_ARATH,sp|Q9SEZ1|ZHD11_ARATH,sp|Q9LHF0|ZHD9_ARATH,sp|Q9FIW9|ZHD10_ARATH,sp|Q9FKJ9|ZHD12_ARATH,sp|Q9FMY7|ZHD13_ARATH,sp|Q9CA51|MIF1_ARATH,sp|Q9LJW5|MIF2_ARATH,sp|Q2Q493|MIF3_ARATH,sp|Q9LQW3|ZHD14_ARATH	cellular organisms	1	17
sp|P93015|SPL3_ARATH,sp|Q9S7A9|SPL4_ARATH,sp|Q9S758|SPL5_ARATH,sp|Q9SMX9|SPL1_ARATH,sp|Q9S7P5|SPL12_ARATH,sp|Q94JW8|SPL6_ARATH,sp|Q8GXL3|SPL8_ARATH,sp|P0DI11|SP13B_ARATH,sp|B9DI20|SP13A_ARATH,sp|Q9M2Q6|SPL15_ARATH,sp|Q9FZK0|SPL11_ARATH,sp|Q9S840|SPL2_ARATH,sp|Q700W2|SPL9_ARATH,sp|Q8S9L0|SPL10_ARATH,sp|Q8RY95|SPL14_ARATH,sp|Q700C2|SPL16_ARATH,sp|Q8S9G8|SPL7_ARATH	cellular organisms	1	17
sp|Q6X7J3|WOX11_ARATH,sp|Q8GY25|WOX12_ARATH,sp|Q6X7J5|WOX8_ARATH,sp|Q6X7J4|WOX9_ARATH,sp|Q9ZVF5|WOX6_ARATH,sp|Q6X7K0|WOX1_ARATH,sp|O81788|WOX13_ARATH,sp|Q6X7J9|WOX4_ARATH,sp|Q9SIB4|WOX3_ARATH,sp|Q9SB92|WUS_ARATH,sp|Q9FFK0|WOX7_ARATH,sp|Q9LM84|WOX14_ARATH,sp|Q8H1D2|WOX5_ARATH,sp|Q6X7K1|WOX2_ARATH,sp|Q9LM83|WOX10_ARATH,tr|F4KG06|F4KG06_ARATH	Viridiplantae	3	16
sp|Q9M1X9|ASHH4_ARATH,sp|Q949T8|ASHR3_ARATH,sp|Q9SUE7|ATX4_ARATH,sp|Q9M364|ATX3_ARATH,sp|Q945S8|ASHH3_ARATH,sp|Q8GZ42|ATX5_ARATH,sp|F4K1J4|ATXR7_ARATH,sp|Q9ZSM8|EZA1_ARATH,sp|Q9C5X4|ATX1_ARATH,sp|O65312|MEDEA_ARATH,sp|P0CB22|ATX2_ARATH,sp|P93831|CLF_ARATH,tr|Q9LUC1|Q9LUC1_ARATH,sp|O23372|ATXR3_ARATH,tr|A0A1P8APX1|A0A1P8APX1_ARATH,tr|B3H691|B3H691_ARATH	cellular organisms	1	16
tr|Q93W91|Q93W91_ARATH,tr|Q84JS5|Q84JS5_ARATH,tr|O82240|O82240_ARATH,tr|Q9C9G5|Q9C9G5_ARATH,tr|B9DG73|B9DG73_ARATH,tr|Q9M328|Q9M328_ARATH,tr|Q9LSP5|Q9LSP5_ARATH,tr|Q9LYJ2|Q9LYJ2_ARATH,tr|C0Z2J1|C0Z2J1_ARATH,sp|Q8LGG8|USPAL_ARATH,sp|Q8VYN9|PHO32_ARATH,sp|Q8L4N1|PHO34_ARATH,tr|Q94II5|Q94II5_ARATH,tr|Q8LFK2|Q8LFK2_ARATH,tr|Q9LU98|Q9LU98_ARATH,tr|Q9FI65|Q9FI65_ARATH	cellular organisms	1	16
tr|Q9LMW0|Q9LMW0_ARATH,tr|F4IMF6|F4IMF6_ARATH,tr|F4JMA6|F4JMA6_ARATH,tr|Q9XI02|Q9XI02_ARATH,tr|Q9CAQ5|Q9CAQ5_ARATH,tr|Q9SZW6|Q9SZW6_ARATH,sp|A0A178VBJ0|APSR1_ARATH,tr|Q9ZVD1|Q9ZVD1_ARATH,tr|Q9LSQ7|Q9LSQ7_ARATH,tr|F4ISE7|F4ISE7_ARATH,tr|Q8RWW9|Q8RWW9_ARATH,tr|Q9C824|Q9C824_ARATH,tr|Q56W45|Q56W45_ARATH,tr|Q5XV54|Q5XV54_ARATH,sp|Q93YU8|NRG2_ARATH,tr|F4IIU2|F4IIU2_ARATH	cellular organisms	1	16
sp|Q9LXD6|BXL3_ARATH,sp|Q9FLG1|BXL4_ARATH,sp|Q9FGY1|BXL1_ARATH,sp|Q9LJN4|BXL5_ARATH,sp|Q94KD8|BXL2_ARATH,tr|F4KE06|F4KE06_ARATH,sp|Q9LXA8|BXL6_ARATH,sp|Q9SGZ5|BXL7_ARATH,tr|A0A1P8B9U3|A0A1P8B9U3_ARATH,tr|Q9SD73|Q9SD73_ARATH,tr|Q9SD72|Q9SD72_ARATH,tr|Q9SD68|Q9SD68_ARATH,tr|Q9LZJ4|Q9LZJ4_ARATH,tr|A0A1P8BG25|A0A1P8BG25_ARATH,tr|Q8RWM4|Q8RWM4_ARATH,tr|F4JAB7|F4JAB7_ARATH	cellular organisms	1	16
tr|Q9ZQ71|Q9ZQ71_ARATH,tr|Q9SR89|Q9SR89_ARATH,tr|Q9FHW0|Q9FHW0_ARATH,sp|Q9M015|Y5161_ARATH,tr|O81297|O81297_ARATH,tr|Q8VZN3|Q8VZN3_ARATH,tr|Q8GYV1|Q8GYV1_ARATH,tr|O81296|O81296_ARATH,tr|Q9SRX5|Q9SRX5_ARATH,tr|A0A1P8AVC2|A0A1P8AVC2_ARATH,tr|Q94AG1|Q94AG1_ARATH,tr|F4HXM8|F4HXM8_ARATH,tr|F4JEG0|F4JEG0_ARATH,tr|Q7XA63|Q7XA63_ARATH,tr|Q8LEJ7|Q8LEJ7_ARATH,tr|Q8GUJ9|Q8GUJ9_ARATH	cellular organisms	1	16
sp|Q9LR30|GGT1_ARATH,sp|Q9S7E9|GGT2_ARATH,sp|F4I7I0|ALAT1_ARATH,sp|Q9LDV4|ALAT2_ARATH,sp|Q9LQ10|1A110_ARATH,sp|Q8GYY0|1A112_ARATH,sp|Q9SAR0|1A16_ARATH,sp|Q37001|1A15_ARATH,sp|Q9M2Y8|1A19_ARATH,sp|Q9STR4|1A17_ARATH,sp|Q9T065|1A18_ARATH,sp|Q9S9U6|1A111_ARATH,sp|Q06402|1A12_ARATH,sp|Q06429|1A11_ARATH,sp|Q43309|1A14_ARATH,sp|Q9LTB2|MMT1_ARATH	cellular organisms	1	16
tr|O80628|O80628_ARATH,tr|O80627|O80627_ARATH,tr|Q9FVW6|Q9FVW6_ARATH,tr|A0A1P8B9I4|A0A1P8B9I4_ARATH,tr|Q8RXN7|Q8RXN7_ARATH,tr|F4IZK0|F4IZK0_ARATH,tr|O22248|O22248_ARATH,tr|Q9M3D1|Q9M3D1_ARATH,tr|O04083|O04083_ARATH,tr|Q9M3D0|Q9M3D0_ARATH,sp|Q9C942|CSE_ARATH,tr|Q8VZV6|Q8VZV6_ARATH,tr|Q9LFQ7|Q9LFQ7_ARATH,tr|Q9LYG5|Q9LYG5_ARATH,tr|Q94AM5|Q94AM5_ARATH,tr|Q8VYJ0|Q8VYJ0_ARATH	cellular organisms	1	16
sp|Q9SS40|PT310_ARATH,sp|Q9FYE5|UUAT1_ARATH,sp|Q5XF09|PT311_ARATH,sp|Q6DBP3|PT505_ARATH,sp|Q9LDH3|PT112_ARATH,sp|Q9C521|UGAL1_ARATH,sp|Q9SFE9|GONS5_ARATH,sp|Q9SUV2|PT432_ARATH,sp|Q9LFN3|PT511_ARATH,sp|Q94EI9|PT314_ARATH,sp|Q9SKJ7|PT225_ARATH,sp|Q3E6T0|PT525_ARATH,sp|Q9C8M1|PT153_ARATH,sp|Q9LRP2|PT317_ARATH,sp|Q9LNH5|PT148_ARATH,sp|Q8H184|PT106_ARATH	cellular organisms	1	16
sp|Q9SZ15|LIP5_ARATH,sp|Q9LYS6|CALS6_ARATH,sp|Q3B724|CALS5_ARATH,tr|F4INW8|F4INW8_ARATH,sp|Q9AUE0|CALS1_ARATH,sp|Q9SL03|CALS2_ARATH,sp|Q9LXT9|CALS3_ARATH,sp|Q9LTG5|CALS4_ARATH,sp|Q9SHJ3|CALS7_ARATH,sp|Q9LUD7|CALS8_ARATH,sp|Q9ZT82|CALSC_ARATH,sp|Q9SJM0|CALSA_ARATH,sp|Q9SFU6|CALS9_ARATH,sp|Q9S9U0|CALSB_ARATH,tr|Q8GW77|Q8GW77_ARATH,tr|F4JA72|F4JA72_ARATH	cellular organisms	1	16
sp|Q9SUT9|RTNLB_ARATH,sp|Q9SUR3|RTNLA_ARATH,sp|Q9FFS0|RTNLD_ARATH,sp|Q9SH59|RTNLC_ARATH,sp|O82352|RTNLE_ARATH,sp|Q6DBN4|RTNLF_ARATH,sp|Q9M145|RTNLG_ARATH,sp|Q9SS37|RTNLH_ARATH,sp|Q9LJQ5|RTNLI_ARATH,sp|A2RVT6|RTNLN_ARATH,sp|Q8GYH6|RTNLP_ARATH,sp|Q9M392|RTNLL_ARATH,sp|Q6NPD8|RTNLJ_ARATH,sp|Q9ZU43|RTNLO_ARATH,sp|Q9LT71|RTNLK_ARATH,sp|O64837|RTNLM_ARATH	cellular organisms	1	16
sp|Q9FDX1|SKIP1_ARATH,sp|Q9M096|FBL19_ARATH,sp|Q9S9V8|FBL9_ARATH,sp|Q9ZPE4|FBW2_ARATH,sp|Q9S9V9|FBL23_ARATH,sp|Q9M0U8|FBL21_ARATH,sp|Q9M0U7|FB221_ARATH,sp|Q9M0U9|SKI19_ARATH,sp|Q9M0U6|FBL22_ARATH,tr|Q9FHB4|Q9FHB4_ARATH,sp|Q9M2Z5|FBL53_ARATH,tr|Q9SY41|Q9SY41_ARATH,tr|A0A1P8B8Z3|A0A1P8B8Z3_ARATH,tr|Q1G3K0|Q1G3K0_ARATH,sp|Q9T0C6|FB230_ARATH,sp|Q9FH99|FB302_ARATH	Eukaryota	2	16
tr|Q1PFT0|Q1PFT0_ARATH,tr|Q9ZUD4|Q9ZUD4_ARATH,tr|Q9ZUC6|Q9ZUC6_ARATH,tr|Q9ZUD1|Q9ZUD1_ARATH,tr|F4I698|F4I698_ARATH,tr|Q9ZUE2|Q9ZUE2_ARATH,tr|Q9ZUD0|Q9ZUD0_ARATH,tr|F4IGQ5|F4IGQ5_ARATH,tr|Q9ZUC8|Q9ZUC8_ARATH,tr|Q9ZUD8|Q9ZUD8_ARATH,tr|Q1PFT1|Q1PFT1_ARATH,tr|F4I690|F4I690_ARATH,tr|F4I5G3|F4I5G3_ARATH,tr|F4I679|F4I679_ARATH,tr|Q9ZUC7|Q9ZUC7_ARATH,tr|F4I695|F4I695_ARATH	Eukaryota	2	16
sp|O80685|ZDHC4_ARATH,sp|B3DN87|ZDH12_ARATH,sp|Q5PNZ1|ZDH21_ARATH,sp|Q9M1K5|ZDH13_ARATH,sp|Q0WQK2|ZDHC9_ARATH,sp|Q9M306|ZDH10_ARATH,sp|Q9FLM3|ZDH23_ARATH,sp|Q9SB58|ZDH19_ARATH,sp|Q8VYS8|ZDH24_ARATH,sp|Q7XA86|ZDH11_ARATH,sp|Q5M757|ZDH15_ARATH,sp|Q8VYP5|ZDH14_ARATH,sp|Q94C49|ZDH18_ARATH,sp|Q500Z2|ZDH20_ARATH,sp|Q93VV0|ZDHC6_ARATH,sp|Q9LIH7|ZDHC7_ARATH	cellular organisms	1	16
sp|P34802|GGPP1_ARATH,sp|Q9ZU77|GGPP7_ARATH,sp|Q9LIA0|GGPPB_ARATH,sp|Q9LUD9|GGPP3_ARATH,sp|Q9LRR0|GGPP8_ARATH,sp|Q9LUE1|GGPP9_ARATH,sp|Q9LHR4|GGPPC_ARATH,sp|Q9SLG2|GGPP4_ARATH,sp|O04046|GGPP2_ARATH,sp|Q9LJY2|GGPPA_ARATH,sp|O22043|GGPP6_ARATH,sp|Q39108|GGR_ARATH,sp|Q8S948|SPS1_ARATH,sp|Q76FS5|SPS2_ARATH,sp|Q5HZ00|SPS3_ARATH,tr|A0A1P8ATC0|A0A1P8ATC0_ARATH	cellular organisms	1	16
tr|Q9LUF8|Q9LUF8_ARATH,tr|Q9FMT8|Q9FMT8_ARATH,tr|Q9S7R2|Q9S7R2_ARATH,tr|Q9SLF1|Q9SLF1_ARATH,tr|O80960|O80960_ARATH,tr|Q9ZUV4|Q9ZUV4_ARATH,tr|Q9SW40|Q9SW40_ARATH,tr|Q9M8M1|Q9M8M1_ARATH,tr|Q9SSG2|Q9SSG2_ARATH,tr|Q0WMV5|Q0WMV5_ARATH,tr|Q501E0|Q501E0_ARATH,tr|Q8H132|Q8H132_ARATH,tr|F4KD53|F4KD53_ARATH,sp|F4I9E1|NFD4_ARATH,tr|Q9SS92|Q9SS92_ARATH,tr|O22926|O22926_ARATH	cellular organisms	1	16
sp|F4I214|TET10_ARATH,sp|Q8S8Q6|TET8_ARATH,sp|Q9M1E7|TET3_ARATH,sp|Q9M0B7|TET9_ARATH,sp|Q9LSS4|TET4_ARATH,sp|Q9ZUN5|TET2_ARATH,sp|Q9SUD4|TET7_ARATH,sp|Q9LPR6|TET11_ARATH,sp|Q9FIQ5|TRN2_ARATH,sp|Q84WF6|TET5_ARATH,sp|Q9C7C1|TET6_ARATH,sp|Q9FN51|TET12_ARATH,sp|Q9SI56|TET13_ARATH,sp|Q1PDI1|TET15_ARATH,sp|Q58G33|TET14_ARATH	Eukaryota	2	15
sp|P83483|ATPBM_ARATH,sp|P83484|ATPBN_ARATH,sp|Q9C5A9|ATPBO_ARATH,sp|P19366|ATPB_ARATH,sp|Q8W4E2|VATB3_ARATH,sp|P11574|VATB1_ARATH,sp|Q9SZN1|VATB2_ARATH,sp|O23654|VATA_ARATH,sp|P92549|ATPAM_ARATH,tr|A0A2P2CLF9|A0A2P2CLF9_ARATH,tr|F4IMB5|F4IMB5_ARATH,sp|P56757|ATPA_ARATH,tr|A0A1P8AZD4|A0A1P8AZD4_ARATH,sp|P92550|M1200_ARATH,tr|F4I600|F4I600_ARATH	cellular organisms	1	15
sp|P82280|RAV2_ARATH,sp|Q9LS06|RAVL4_ARATH,sp|Q9ZWM9|RAV1_ARATH,sp|Q9C6M5|RAVL1_ARATH,sp|Q9FNI3|Y5625_ARATH,sp|Q8RYD3|Y3158_ARATH,sp|Q8GYJ2|Y2608_ARATH,sp|Q9C6P5|RAVL2_ARATH,sp|Q9C688|RAVL3_ARATH,sp|O65420|VAL3_ARATH,sp|Q5CCK4|VAL2_ARATH,sp|Q8W4L5|VAL1_ARATH,sp|Q1PFR7|LEC2_ARATH,sp|Q01593|ABI3_ARATH,sp|Q9LW31|FUS3_ARATH	cellular organisms	1	15
sp|P49177|GBB_ARATH,tr|Q9LW17|Q9LW17_ARATH,tr|Q9SSS7|Q9SSS7_ARATH,tr|Q9XI22|Q9XI22_ARATH,tr|F4II66|F4II66_ARATH,sp|Q38884|EIF3I_ARATH,tr|Q93VK1|Q93VK1_ARATH,tr|F4K0D3|F4K0D3_ARATH,sp|Q9M3B4|RID3_ARATH,sp|Q3MV14|DSE1_ARATH,tr|A0A1I9LSE8|A0A1I9LSE8_ARATH,tr|Q8RXC4|Q8RXC4_ARATH,tr|Q5XEV4|Q5XEV4_ARATH,tr|Q94AH2|Q94AH2_ARATH,tr|Q9FKK8|Q9FKK8_ARATH	cellular organisms	1	15
tr|Q9FM53|Q9FM53_ARATH,sp|A0MFS5|WTF1_ARATH,tr|Q9FI34|Q9FI34_ARATH,tr|Q9C590|Q9C590_ARATH,tr|F4KEN0|F4KEN0_ARATH,tr|Q9SJW7|Q9SJW7_ARATH,tr|Q6NQB8|Q6NQB8_ARATH,tr|Q9LYB3|Q9LYB3_ARATH,sp|Q689D6|RPD1_ARATH,tr|Q940L8|Q940L8_ARATH,tr|Q9SHI9|Q9SHI9_ARATH,sp|Q9ZUZ6|WTF9_ARATH,tr|Q9STW2|Q9STW2_ARATH,tr|Q9M9G1|Q9M9G1_ARATH,tr|O64539|O64539_ARATH	cellular organisms	1	15
sp|P82745|DF122_ARATH,sp|P82768|DF125_ARATH,sp|P82766|DF118_ARATH,sp|P82767|DF119_ARATH,sp|P82770|DF120_ARATH,sp|P82731|DF124_ARATH,sp|P82769|DF121_ARATH,sp|P82728|DF129_ARATH,sp|Q0WN71|DF123_ARATH,sp|P82723|DF128_ARATH,sp|P82734|DF127_ARATH,sp|P82721|DF126_ARATH,sp|P82718|DF141_ARATH,sp|P82744|DF131_ARATH,sp|P82743|DF130_ARATH	rosids	13	15
tr|A0A1P8B457|A0A1P8B457_ARATH,tr|F4IS76|F4IS76_ARATH,tr|Q9FKD4|Q9FKD4_ARATH,tr|Q9FG45|Q9FG45_ARATH,tr|A0A1P8BHB3|A0A1P8BHB3_ARATH,tr|F4JMH6|F4JMH6_ARATH,tr|Q9FG42|Q9FG42_ARATH,tr|A0A1P8B9F4|A0A1P8B9F4_ARATH,tr|Q9FG46|Q9FG46_ARATH,tr|Q9FHQ5|Q9FHQ5_ARATH,tr|A0A1P8BD25|A0A1P8BD25_ARATH,tr|Q9M0P8|Q9M0P8_ARATH,tr|Q9C8D9|Q9C8D9_ARATH,tr|Q9SRZ2|Q9SRZ2_ARATH,tr|Q9C8D5|Q9C8D5_ARATH	Eukaryota	2	15
sp|P0CAY6|LUR14_ARATH,sp|Q4VP07|LUR16_ARATH,sp|Q4VP08|LUR12_ARATH,sp|Q4VP10|LUR13_ARATH,sp|A8MRC6|LUR15_ARATH,sp|Q4VP09|LUR11_ARATH,sp|Q2V3K7|DF211_ARATH,sp|Q2V3K2|DF209_ARATH,sp|Q2V3K4|DF210_ARATH,sp|Q2V304|DF220_ARATH,sp|Q2V306|DF221_ARATH,sp|Q2V300|DF222_ARATH,sp|Q2V370|DF218_ARATH,sp|Q2V2W6|DF224_ARATH,sp|Q2V305|DF219_ARATH	Brassicaceae	16	15
sp|Q0WQ41|IP5P7_ARATH,sp|Q9LR47|IP5P6_ARATH,sp|Q8GTS0|IP5P4_ARATH,sp|Q0WT19|IP5P8_ARATH,sp|A8MR21|IP5PA_ARATH,sp|Q66GQ6|IP5P5_ARATH,sp|Q9FUR2|IP5P2_ARATH,sp|Q84MA2|IP5P1_ARATH,sp|Q8H0Z6|IP5P3_ARATH,sp|Q9SIS4|IP5P9_ARATH,sp|Q84W55|IP5PF_ARATH,sp|O80560|IP5PC_ARATH,sp|Q9SYK4|IP5PD_ARATH,sp|Q9SKB7|IP5PE_ARATH,sp|Q5EAF2|IP5PB_ARATH	cellular organisms	1	15
sp|P48347|14310_ARATH,sp|Q9S9Z8|14311_ARATH,sp|Q9C5W6|14312_ARATH,sp|Q96299|14339_ARATH,sp|P42644|14333_ARATH,sp|Q96300|14337_ARATH,sp|P46077|14334_ARATH,sp|Q01525|14332_ARATH,sp|P42643|14331_ARATH,sp|P48349|14336_ARATH,sp|P48348|14338_ARATH,sp|P42645|14335_ARATH,tr|F4IA59|F4IA59_ARATH,tr|F4I1B7|F4I1B7_ARATH,tr|Q9SHV6|Q9SHV6_ARATH	cellular organisms	1	15
sp|Q9LU10|DEGP8_ARATH,sp|O22609|DEGP1_ARATH,sp|Q9SEL7|DEGP5_ARATH,sp|Q3E6S8|DGP14_ARATH,sp|Q9SHZ1|DEGP3_ARATH,sp|Q9FM41|DGP13_ARATH,sp|Q9SHZ0|DEGP4_ARATH,sp|O82261|DEGP2_ARATH,sp|Q9FL12|DEGP9_ARATH,sp|Q9FIV6|DGP10_ARATH,sp|Q9LK71|DGP11_ARATH,sp|Q9LK70|DGP12_ARATH,sp|Q9C691|DEGP6_ARATH,sp|Q3E8B4|DGP15_ARATH,sp|Q8VZD4|DEG15_ARATH	cellular organisms	1	15
tr|P94032|P94032_ARATH,tr|Q8L3T0|Q8L3T0_ARATH,sp|Q8S8T8|PCR10_ARATH,sp|Q9LS43|PCR7_ARATH,sp|Q9M9A5|PCR6_ARATH,sp|P0CW98|PCR9_ARATH,sp|Q9SX24|PCR11_ARATH,sp|Q9M815|PCR8_ARATH,sp|P0CW97|PCR3_ARATH,sp|Q9LQU4|PCR2_ARATH,sp|Q9LQU2|PCR1_ARATH,sp|Q9LS44|PCR4_ARATH,sp|Q9LS45|PCR5_ARATH,tr|Q9ZQC8|Q9ZQC8_ARATH,sp|Q9SX26|PCR12_ARATH	cellular organisms	1	15
sp|Q9FVQ5|CSCL1_ARATH,sp|Q9LVE4|CSCL4_ARATH,sp|Q5XEZ5|CSC1_ARATH,sp|B5TYT3|CSCL7_ARATH,sp|F4HYR3|CSCL6_ARATH,sp|Q9XEA1|CSCL5_ARATH,sp|Q9SY14|CSCL2_ARATH,sp|Q8VZM5|CSCL3_ARATH,sp|Q8GUH7|CSCLC_ARATH,sp|F4I248|CSCLB_ARATH,sp|F4IBD7|CSCLA_ARATH,sp|Q94A87|CSCL9_ARATH,sp|F4JCY2|CSCL8_ARATH,sp|Q9C8G5|CSCLD_ARATH,sp|Q9SZT4|CSCLE_ARATH	cellular organisms	1	15
tr|Q8L5X9|Q8L5X9_ARATH,sp|F4IN23|BZP34_ARATH,sp|Q9M2K4|BZP61_ARATH,tr|Q9SL54|Q9SL54_ARATH,tr|Q9SKF8|Q9SKF8_ARATH,tr|Q9SKG1|Q9SKG1_ARATH,sp|Q8H1F0|BZP29_ARATH,sp|Q9SIG8|BZP30_ARATH,sp|Q9MA75|VIP1_ARATH,sp|O22873|BZP18_ARATH,tr|Q8VWG0|Q8VWG0_ARATH,sp|Q04088|POF21_ARATH,tr|F4IGK0|F4IGK0_ARATH,tr|Q56FQ1|Q56FQ1_ARATH,tr|Q9ZQ33|Q9ZQ33_ARATH	Viridiplantae	3	15
sp|Q9ZTP3|EIN4_ARATH,sp|P49333|ETR1_ARATH,sp|Q3S4A7|AHK5_ARATH,sp|Q9C5U2|AHK2_ARATH,sp|Q9C5U0|AHK4_ARATH,sp|Q38846|ERS1_ARATH,sp|Q9C5U1|AHK3_ARATH,sp|Q9SXL4|AHK1_ARATH,sp|P93825|ERS2_ARATH,sp|Q0WPQ2|ETR2_ARATH,tr|Q9FT64|Q9FT64_ARATH,sp|O22267|CKI1_ARATH,sp|F4JZT3|ARR24_ARATH,sp|Q9M8Y4|ARR22_ARATH,tr|F4J3M3|F4J3M3_ARATH	cellular organisms	1	15
tr|Q8W109|Q8W109_ARATH,sp|O22897|DUF6_ARATH,sp|Q500V5|AGDP1_ARATH,tr|Q9C8Z3|Q9C8Z3_ARATH,sp|Q9FZD9|DUF3_ARATH,tr|Q8L7Q0|Q8L7Q0_ARATH,sp|Q9FFA0|DUF10_ARATH,sp|F4KEA4|DUF8_ARATH,sp|Q9FFA2|DUF9_ARATH,sp|Q9ZVT1|DUF1_ARATH,sp|F4I8W1|DUF2_ARATH,sp|Q8H0V4|DUF7_ARATH,sp|Q0WNB1|DUF5_ARATH,sp|O81039|DUF4_ARATH,tr|F4JP43|F4JP43_ARATH	Viridiplantae	3	15
sp|Q94KB9|MLO3_ARATH,sp|O80961|MLO12_ARATH,sp|Q94KB7|MLO6_ARATH,sp|Q9SXB6|MLO2_ARATH,sp|Q9FKY5|MLO10_ARATH,sp|O22752|MLO7_ARATH,sp|O22757|MLO8_ARATH,sp|O22815|MLO5_ARATH,sp|Q94KB4|MLO9_ARATH,sp|O49621|MLO1_ARATH,sp|Q94KB2|MLO13_ARATH,sp|O80580|MLO15_ARATH,sp|Q9FI00|MLO11_ARATH,sp|Q94KB1|MLO14_ARATH,sp|O23693|MLO4_ARATH	Viridiplantae	3	15
sp|Q9FR95|PEN1_ARATH,sp|O23390|BARS1_ARATH,sp|Q9FI37|PEN4_ARATH,sp|Q9SYN1|PEN6_ARATH,sp|Q9LVY2|PEN3_ARATH,sp|Q9LS68|PEN7_ARATH,sp|Q9FJV8|PEN5_ARATH,sp|B6EXY6|LUP4_ARATH,sp|P0C8Y0|LUP3_ARATH,sp|Q8RWT0|LUP2_ARATH,sp|Q9C5M3|LUP1_ARATH,sp|Q9FZI2|LUP5_ARATH,sp|P38605|CAS1_ARATH,sp|Q1G1A4|LAS1_ARATH,tr|Q9M9G0|Q9M9G0_ARATH	cellular organisms	1	15
tr|Q9ZSI6|Q9ZSI6_ARATH,tr|A0A1P8AWZ7|A0A1P8AWZ7_ARATH,sp|P19171|CHIB_ARATH,sp|Q9LSP9|CTL2_ARATH,sp|Q9MA41|CTL1_ARATH,sp|O24658|CHI59_ARATH,sp|Q9M2U5|CHI5_ARATH,sp|O22841|CHI62_ARATH,sp|O24598|CHI58_ARATH,sp|O22842|CHI61_ARATH,sp|O24603|CHI_ARATH,tr|A0A1P8AME8|A0A1P8AME8_ARATH,sp|O24654|CHI60_ARATH,tr|F4JBK4|F4JBK4_ARATH,sp|P43082|HEVL_ARATH	cellular organisms	1	15
sp|P92976|SSL11_ARATH,sp|P94111|SSL12_ARATH,tr|Q9C9C2|Q9C9C2_ARATH,sp|Q4V3D9|SSL10_ARATH,tr|Q9C586|Q9C586_ARATH,sp|Q8VWF6|SSL3_ARATH,sp|Q9SLG8|SSL2_ARATH,sp|Q9M1J7|SSL8_ARATH,sp|Q9M1J6|SSL9_ARATH,sp|F4IJZ6|SSL1_ARATH,sp|Q9M1B4|SSL13_ARATH,sp|Q9SD04|SSL7_ARATH,sp|Q9CAZ7|SSL5_ARATH,sp|Q9SD05|SSL6_ARATH,sp|Q9SD07|SSL4_ARATH	cellular organisms	1	15
sp|Q6NMQ7|GASA6_ARATH,sp|P46690|GASA4_ARATH,sp|A8MR46|GASAD_ARATH,sp|Q84J95|GASA5_ARATH,sp|Q6GKX7|GASAC_ARATH,sp|O80641|GASA8_ARATH,tr|Q1G2Y4|Q1G2Y4_ARATH,sp|P46688|GASA2_ARATH,sp|Q8LFM2|GASAA_ARATH,sp|P46687|GASA3_ARATH,sp|O82328|GASA7_ARATH,sp|P46689|GASA1_ARATH,sp|F4IQJ4|GASAB_ARATH,sp|Q9LFR3|GASAE_ARATH,sp|Q8GWK5|GASA9_ARATH	cellular organisms	1	15
tr|O80783|O80783_ARATH,tr|Q9C7N7|Q9C7N7_ARATH,tr|Q8GX72|Q8GX72_ARATH,tr|Q9FK78|Q9FK78_ARATH,tr|F4JKD1|F4JKD1_ARATH,tr|Q8LFI5|Q8LFI5_ARATH,tr|Q9M1T8|Q9M1T8_ARATH,tr|Q9SKN0|Q9SKN0_ARATH,tr|Q9LKA1|Q9LKA1_ARATH,tr|Q9FF51|Q9FF51_ARATH,tr|Q8L864|Q8L864_ARATH,tr|O80698|O80698_ARATH,tr|Q9SZ34|Q9SZ34_ARATH,tr|Q9LYW2|Q9LYW2_ARATH,tr|Q9SAA7|Q9SAA7_ARATH	cellular organisms	1	15
tr|A0A1I9LM99|A0A1I9LM99_ARATH,tr|B3H765|B3H765_ARATH,tr|Q8H1R9|Q8H1R9_ARATH,tr|Q0WV47|Q0WV47_ARATH,tr|F4IVD6|F4IVD6_ARATH,tr|A1L4V1|A1L4V1_ARATH,tr|Q67YN2|Q67YN2_ARATH,sp|Q94BY9|GAP22_ARATH,tr|Q4V3B4|Q4V3B4_ARATH,tr|Q9FIN3|Q9FIN3_ARATH,tr|F4KG91|F4KG91_ARATH,tr|O49336|O49336_ARATH,tr|Q9SVN9|Q9SVN9_ARATH,tr|F4I5T4|F4I5T4_ARATH	cellular organisms	1	14
sp|Q84M94|FBK15_ARATH,sp|Q8L736|SKI11_ARATH,sp|Q9CAG8|FBK28_ARATH,sp|Q9M1W7|SKI30_ARATH,tr|Q9M9S9|Q9M9S9_ARATH,sp|Q9CA63|FBK29_ARATH,sp|Q9FZJ3|FBK16_ARATH,sp|Q9FKJ0|FK132_ARATH,sp|Q0WW40|FBK5_ARATH,sp|Q9LI89|FBK70_ARATH,tr|Q9FM30|Q9FM30_ARATH,sp|Q93W93|FBK22_ARATH,sp|Q6NPN5|FK113_ARATH,sp|Q8LAW2|AFR_ARATH	cellular organisms	1	14
sp|O81025|IAN10_ARATH,sp|P54120|IAN8_ARATH,sp|Q9C8U7|IAN4_ARATH,sp|Q9C8V0|IAN6_ARATH,sp|Q9C8V2|IAN7_ARATH,sp|Q9C8U6|IAN3_ARATH,sp|F4HT21|IAN9_ARATH,sp|Q9C8U8|IAN5_ARATH,sp|Q9T0F3|IAN12_ARATH,sp|Q9T0F4|IAN13_ARATH,tr|Q9C8U4|Q9C8U4_ARATH,sp|Q9C8U2|IAN1_ARATH,sp|Q9C8U5|IAN2_ARATH,sp|Q9T0F2|IAN11_ARATH	cellular organisms	1	14
tr|F4IIZ8|F4IIZ8_ARATH,tr|Q9M148|Q9M148_ARATH,tr|Q9SI42|Q9SI42_ARATH,tr|F4I5P7|F4I5P7_ARATH,tr|O22783|O22783_ARATH,tr|F4J3N4|F4J3N4_ARATH,tr|Q9LK74|Q9LK74_ARATH,tr|Q9FF85|Q9FF85_ARATH,tr|Q9LNV0|Q9LNV0_ARATH,tr|Q9LZI7|Q9LZI7_ARATH,sp|O04023|SRC2_ARATH,tr|F4JK83|F4JK83_ARATH,tr|O23425|O23425_ARATH,tr|Q9MA57|Q9MA57_ARATH	cellular organisms	1	14
sp|Q96266|GSTF8_ARATH,sp|P46422|GSTF2_ARATH,sp|Q9SLM6|GSTF3_ARATH,sp|Q9SRY5|GSTF7_ARATH,sp|P42760|GSTF6_ARATH,sp|Q84TK0|GSTF4_ARATH,sp|Q9SRY6|GSTF5_ARATH,sp|Q9C6C8|GSTFE_ARATH,sp|Q9LZI9|GSTFD_ARATH,sp|Q96324|GSTFB_ARATH,sp|O80852|GSTF9_ARATH,sp|P42761|GSTFA_ARATH,sp|Q9FE46|GSTFC_ARATH,sp|O80662|TCHQD_ARATH	cellular organisms	1	14
sp|Q9FH09|HDA7_ARATH,sp|Q9FML2|HDA6_ARATH,sp|O22446|HDA19_ARATH,sp|Q8H0W2|HDA9_ARATH,sp|Q9LXN8|HDA17_ARATH,sp|Q9M1N8|HDA10_ARATH,sp|Q8RX28|HDA5_ARATH,sp|Q8LRK8|HDA18_ARATH,sp|Q94EJ2|HDA8_ARATH,sp|Q941D6|HDA14_ARATH,sp|Q8GXJ1|HDA15_ARATH,sp|Q944K3|HDA2_ARATH,tr|F4JKT1|F4JKT1_ARATH,tr|Q9FNQ9|Q9FNQ9_ARATH	cellular organisms	1	14
sp|Q5XF07|APE1L_ARATH,sp|P45951|ARP_ARATH,tr|F4JD16|F4JD16_ARATH,tr|F4IFM9|F4IFM9_ARATH,sp|Q9SKR2|SYT1_ARATH,sp|B6ETT4|SYT2_ARATH,sp|Q7XA06|SYT3_ARATH,tr|Q9SKQ7|Q9SKQ7_ARATH,sp|Q8L706|SYT5_ARATH,sp|A0JJX5|SYT4_ARATH,sp|Q9LEX1|CLB_ARATH,tr|F4JD27|F4JD27_ARATH,sp|F4JNY0|APE2_ARATH,tr|Q945K9|Q945K9_ARATH	cellular organisms	1	14
sp|Q9LH76|RHM3_ARATH,sp|Q8S8T4|UXS4_ARATH,sp|Q9LZI2|UXS2_ARATH,sp|Q9ZV36|UXS6_ARATH,sp|Q8VZC0|UXS1_ARATH,sp|Q9SN95|UXS5_ARATH,sp|Q9FIE8|UXS3_ARATH,sp|Q9SGE0|AXS2_ARATH,sp|Q9ZUY6|AXS1_ARATH,sp|Q9SYM5|RHM1_ARATH,sp|Q9LPG6|RHM2_ARATH,sp|Q93VR3|GME_ARATH,tr|F4IJL5|F4IJL5_ARATH,sp|Q9LQ04|RMLCD_ARATH	cellular organisms	1	14
tr|Q4PT10|Q4PT10_ARATH,tr|O48705|O48705_ARATH,tr|F4HR91|F4HR91_ARATH,tr|Q9FW48|Q9FW48_ARATH,tr|Q9LXU5|Q9LXU5_ARATH,tr|Q9LT39|Q9LT39_ARATH,sp|Q00874|DR100_ARATH,tr|Q9FHL8|Q9FHL8_ARATH,tr|A0A1P8AWX3|A0A1P8AWX3_ARATH,tr|F4HR92|F4HR92_ARATH,sp|Q9M5J8|PGIP2_ARATH,sp|Q9LH52|FLOR1_ARATH,sp|Q9M5J9|PGIP1_ARATH,tr|F4K682|F4K682_ARATH	cellular organisms	1	14
sp|Q9SB75|CSLC5_ARATH,sp|Q9SJA2|CSLC8_ARATH,sp|Q9ZQB9|CSLCC_ARATH,sp|Q9LJP4|CSLC4_ARATH,sp|Q9SRT3|CSLC6_ARATH,sp|Q9LZR3|CSLA9_ARATH,sp|Q9FNI7|CSLA2_ARATH,sp|Q9LQC9|CSLA3_ARATH,sp|Q9ZQN8|CSLA7_ARATH,sp|Q9T0L2|CSLAF_ARATH,sp|Q9LR87|CSLAA_ARATH,sp|Q9LF09|CSLAB_ARATH,sp|Q84W54|CSLA1_ARATH,sp|Q84W06|CSLAE_ARATH	cellular organisms	1	14
sp|Q9SF09|ANT1_ARATH,sp|Q9SVG0|AVT3C_ARATH,sp|Q9FKY3|AVT3A_ARATH,sp|F4ILY9|AVT3B_ARATH,sp|Q8LPF4|AVT1E_ARATH,sp|Q1PER9|AVT1G_ARATH,sp|F4IZW8|AVT1F_ARATH,sp|F4IUW3|AVT1C_ARATH,sp|Q8GYS4|AVT1D_ARATH,sp|O80668|AVT1A_ARATH,sp|Q9LXF8|AVT1J_ARATH,sp|F4JE35|AVT1B_ARATH,sp|F4J1Q9|AVT1I_ARATH,sp|Q9LFE3|AVT1H_ARATH	cellular organisms	1	14
sp|Q8S8E3|PYL6_ARATH,sp|O80920|PYL4_ARATH,sp|Q9FLB1|PYL5_ARATH,sp|Q9FJ49|PYL12_ARATH,sp|Q9FJ50|PYL11_ARATH,sp|Q8VZS8|PYL1_ARATH,sp|O80992|PYL2_ARATH,sp|Q84MC7|PYL9_ARATH,sp|O49686|PYR1_ARATH,sp|Q8H1R0|PYL10_ARATH,sp|Q9FGM1|PYL8_ARATH,sp|Q1ECF1|PYL7_ARATH,sp|Q9SN51|PYL13_ARATH,sp|Q9SSM7|PYL3_ARATH	cellular organisms	1	14
sp|Q9FFH6|FLA13_ARATH,sp|Q9ZWA8|FLA9_ARATH,sp|Q9SIL7|FLA6_ARATH,sp|Q8LEJ6|FLA11_ARATH,sp|Q8LEE9|FLA12_ARATH,sp|Q9SJ81|FLA7_ARATH,sp|Q9LZX4|FLA10_ARATH,sp|Q9SNC3|FLA4_ARATH,sp|O22126|FLA8_ARATH,sp|Q9SU13|FLA2_ARATH,sp|Q9FM65|FLA1_ARATH,sp|Q9LTW9|FLA14_ARATH,sp|Q9ZQ23|FLA3_ARATH,sp|O49586|FLA5_ARATH	cellular organisms	1	14
sp|P82729|DF137_ARATH,sp|Q8S8H3|DF149_ARATH,sp|P82719|DF148_ARATH,sp|P82747|DF150_ARATH,sp|P82716|DF147_ARATH,sp|P82749|DF142_ARATH,sp|Q9T0E3|DF151_ARATH,sp|P82724|DF146_ARATH,sp|P82746|DF153_ARATH,sp|P82726|DF152_ARATH,sp|Q2V3K0|DF169_ARATH,sp|P82717|DF145_ARATH,sp|P82748|DF133_ARATH,sp|Q8S8H9|DF144_ARATH	Pentapetalae	12	14
sp|Q9STS1|BADH2_ARATH,sp|Q9S795|BADH1_ARATH,sp|Q56YU0|AL2C4_ARATH,sp|Q9SU63|AL2B4_ARATH,sp|Q8S528|AL2B7_ARATH,sp|Q9SAK4|SSDH_ARATH,sp|Q1WIQ6|GAPN_ARATH,sp|Q0WSF1|AL221_ARATH,sp|Q0WM29|MMSA_ARATH,sp|Q9SYG7|AL7B4_ARATH,sp|Q70DU8|AL3H1_ARATH,sp|Q70E96|AL3F1_ARATH,sp|Q8W033|AL3I1_ARATH,sp|Q8VZC3|AL121_ARATH	cellular organisms	1	14
sp|Q84XF3|DRP1B_ARATH,sp|P42697|DRP1A_ARATH,sp|Q8LF21|DRP1C_ARATH,sp|Q9FNX5|DRP1E_ARATH,sp|Q8S3C9|DRP1D_ARATH,sp|Q8LFT2|DRP3B_ARATH,sp|Q8S944|DRP3A_ARATH,sp|Q9SE83|DRP2A_ARATH,sp|Q9LQ55|DRP2B_ARATH,sp|Q9ZP56|DRP4A_ARATH,sp|Q9ZP55|DRP4C_ARATH,sp|F4HPR5|DRP5A_ARATH,sp|Q84N64|ARC5_ARATH,tr|F4K741|F4K741_ARATH	cellular organisms	1	14
tr|A0A1P8B3M4|A0A1P8B3M4_ARATH,tr|F4I2G1|F4I2G1_ARATH,sp|Q8LPS2|ACD6_ARATH,tr|Q94A85|Q94A85_ARATH,tr|F4JG86|F4JG86_ARATH,tr|F4JVF4|F4JVF4_ARATH,tr|Q9ZT72|Q9ZT72_ARATH,tr|Q9ZT78|Q9ZT78_ARATH,tr|F4JG84|F4JG84_ARATH,tr|Q9ZT73|Q9ZT73_ARATH,tr|F4I2G0|F4I2G0_ARATH,tr|A0A1P8B3L9|A0A1P8B3L9_ARATH,tr|Q9M109|Q9M109_ARATH,tr|Q2V3L5|Q2V3L5_ARATH	cellular organisms	1	14
sp|Q9LV40|ROGF8_ARATH,sp|Q9SVQ3|ROGF9_ARATH,sp|Q9CA89|ROGFC_ARATH,sp|Q1KS66|ROGFA_ARATH,sp|Q9M811|ROGFB_ARATH,sp|F4J1G1|ROGFD_ARATH,sp|Q9LZN0|ROGF7_ARATH,sp|Q93ZY2|ROGF1_ARATH,sp|F4K295|ROGF5_ARATH,sp|Q9M056|ROFG6_ARATH,sp|A4IJ27|ROGF3_ARATH,sp|Q9LQ89|ROGF2_ARATH,sp|Q0WNP7|ROGF4_ARATH,sp|Q56WM6|ROGFE_ARATH	cellular organisms	1	14
sp|Q9ZU65|OFP7_ARATH,sp|Q3EAL1|OFP6_ARATH,sp|Q9FMS7|OFP10_ARATH,sp|Q3E9B4|OFP8_ARATH,sp|O04351|OFP2_ARATH,sp|Q9LZW2|OFP1_ARATH,sp|F4HNU8|OFP4_ARATH,sp|Q9LVL4|OFP3_ARATH,sp|Q8VZN1|OFP5_ARATH,tr|B3H6R4|B3H6R4_ARATH,sp|P0DKG3|OFP9_ARATH,tr|A0A1P8B3X9|A0A1P8B3X9_ARATH,sp|P0DKG2|Y3473_ARATH,tr|F4ITH6|F4ITH6_ARATH	Embryophyta	6	14
sp|Q9LKA9|B3GTD_ARATH,sp|Q8L7M1|B3GTE_ARATH,sp|Q66GS2|B3GTC_ARATH,sp|Q6NQB7|B3GT7_ARATH,sp|Q9LM60|B3GT5_ARATH,sp|Q9SAA4|B3GT1_ARATH,sp|A8MRC7|B3GT2_ARATH,sp|Q9C809|B3GT8_ARATH,sp|Q9ZV71|B3GT3_ARATH,sp|Q5XEZ1|B3GT9_ARATH,sp|Q8LEJ9|B3GT4_ARATH,sp|Q94A05|B3GTA_ARATH,sp|Q94F27|B3GTB_ARATH,sp|Q9MAP8|B3GT6_ARATH	cellular organisms	1	14
sp|Q94BT2|AIR12_ARATH,sp|Q9LSE7|B561C_ARATH,sp|Q9SV71|B561O_ARATH,sp|Q9FGK4|B561J_ARATH,sp|Q8VYH6|B651B_ARATH,sp|Q9FKC1|B561Q_ARATH,sp|Q9LYS9|B561H_ARATH,sp|Q9FKH6|B561P_ARATH,sp|Q9SJ74|B561G_ARATH,sp|Q9M363|B561I_ARATH,sp|Q0WRW8|B561K_ARATH,sp|Q9FFU6|B561A_ARATH,sp|Q0WPS2|B561M_ARATH,sp|O80854|B561L_ARATH	cellular organisms	1	14
tr|O48696|O48696_ARATH,sp|Q93ZX1|RFC4_ARATH,sp|Q9CAM7|RFC2_ARATH,sp|Q9CAQ8|RFC5_ARATH,sp|Q8VXX4|RFC3_ARATH,sp|F4JRP8|STIL2_ARATH,sp|F4KEM0|STIL4_ARATH,sp|F4HW65|STIL1_ARATH,sp|O64728|STI_ARATH,sp|Q9C587|RFC1_ARATH,sp|F4JRP0|STIL3_ARATH,tr|F4I5S3|F4I5S3_ARATH,sp|Q9MBA3|RAD17_ARATH,tr|Q9CAP6|Q9CAP6_ARATH	cellular organisms	1	14
tr|Q9FFP6|Q9FFP6_ARATH,tr|Q9FNN1|Q9FNN1_ARATH,tr|Q9FM97|Q9FM97_ARATH,sp|O65595|KPYC_ARATH,tr|Q9SQQ7|Q9SQQ7_ARATH,tr|Q9LU95|Q9LU95_ARATH,tr|Q9M057|Q9M057_ARATH,tr|Q9M044|Q9M044_ARATH,tr|Q9SJQ0|Q9SJQ0_ARATH,tr|Q94KE3|Q94KE3_ARATH,sp|Q93Z53|PKP3_ARATH,sp|Q9FLW9|PKP2_ARATH,sp|Q9LIK0|PKP1_ARATH,sp|Q9M3B6|PKP4_ARATH	cellular organisms	1	14
tr|Q9LIJ8|Q9LIJ8_ARATH,tr|Q8L7H9|Q8L7H9_ARATH,tr|F4ITY1|F4ITY1_ARATH,tr|Q9M1H2|Q9M1H2_ARATH,tr|Q9SRT1|Q9SRT1_ARATH,tr|O48813|O48813_ARATH,tr|Q9SUU4|Q9SUU4_ARATH,tr|Q45GL9|Q45GL9_ARATH,tr|O80651|O80651_ARATH,tr|Q9LSF2|Q9LSF2_ARATH,tr|Q9SIU5|Q9SIU5_ARATH,tr|O65376|O65376_ARATH,tr|O48807|O48807_ARATH,tr|Q3ED80|Q3ED80_ARATH	cellular organisms	1	14
sp|Q4PSE2|NFYC8_ARATH,sp|Q9FGP6|NFYC5_ARATH,sp|Q9FGP7|NFYC6_ARATH,sp|Q9FGP8|NFYC7_ARATH,sp|Q9SMP0|NFYC1_ARATH,sp|Q9FMV5|NFYC4_ARATH,sp|Q9ZVL3|NFYC3_ARATH,sp|Q8LCG7|NFYC2_ARATH,sp|Q8L4B2|NFYC9_ARATH,sp|Q58CM8|NFYCA_ARATH,tr|F4K162|F4K162_ARATH,tr|Q9LHG0|Q9LHG0_ARATH,tr|Q9FHS0|Q9FHS0_ARATH,tr|Q9LN09|Q9LN09_ARATH	cellular organisms	1	14
sp|Q9SJE8|ALMT2_ARATH,sp|Q9SJE9|ALMT1_ARATH,sp|Q9XIN1|ALMT7_ARATH,sp|Q9SRM9|ALMT8_ARATH,sp|O23086|ALMTA_ARATH,sp|O49696|ALMTC_ARATH,sp|Q9LS22|ALMTE_ARATH,sp|Q9LS23|ALMTD_ARATH,sp|Q9LS46|ALMT9_ARATH,sp|Q9LPQ8|ALMT3_ARATH,sp|Q9C6L8|ALMT4_ARATH,sp|Q9SHM1|ALMT6_ARATH,sp|Q93Z29|ALMT5_ARATH,sp|Q3E9Z9|ALMTB_ARATH	cellular organisms	1	14
tr|Q9C8T2|Q9C8T2_ARATH,sp|Q9ZQR6|SPZ2_ARATH,sp|O04582|SPZ5_ARATH,sp|Q9SH52|SPZ1_ARATH,sp|Q9S7T8|SPZX_ARATH,tr|F4I826|F4I826_ARATH,sp|Q9SIR9|SPZ10_ARATH,sp|O48706|SPZ3_ARATH,sp|Q9M1T7|SPZ4_ARATH,tr|O82283|O82283_ARATH,tr|A0A1P8ANB3|A0A1P8ANB3_ARATH,tr|F4HX47|F4HX47_ARATH,tr|Q4PSX8|Q4PSX8_ARATH,tr|A0A1P8AYE6|A0A1P8AYE6_ARATH	cellular organisms	1	14
sp|Q9S7T1|GTE3_ARATH,sp|Q8H1D7|GTE5_ARATH,sp|Q9LNC4|GTE4_ARATH,sp|Q7Y214|GTE7_ARATH,sp|Q9LXA7|GTE2_ARATH,sp|Q9FGW9|GTE10_ARATH,sp|Q93YS6|GTE9_ARATH,sp|Q9LK27|GTE8_ARATH,sp|Q93ZB7|GTE11_ARATH,sp|Q84XV2|GTE1_ARATH,sp|Q9LS28|GTE12_ARATH,sp|Q9FT54|GTE6_ARATH,tr|F4I9P7|F4I9P7_ARATH,sp|Q9AR19|GCN5_ARATH	cellular organisms	1	14
sp|O81126|RSZ22_ARATH,sp|Q9SJA6|RZ22A_ARATH,sp|O81127|RSZ21_ARATH,sp|F4JHI7|SR34B_ARATH,sp|O22315|SR34_ARATH,sp|Q9XFR5|SR30_ARATH,sp|Q9ZPX8|RS31A_ARATH,sp|Q8VYA5|RSZ33_ARATH,sp|Q9FYB7|RSZ32_ARATH,sp|A2RVS6|SR34A_ARATH,sp|P92966|SRS41_ARATH,sp|P92965|RS40_ARATH,sp|P92964|SRS31_ARATH	cellular organisms	1	13
sp|Q8VYD6|PP374_ARATH,sp|Q9SF38|PP222_ARATH,sp|Q8GZ63|PP397_ARATH,tr|F4J3M2|F4J3M2_ARATH,sp|Q0WMY5|PP365_ARATH,sp|Q9SGQ6|PP126_ARATH,sp|P0C7R4|PP110_ARATH,sp|Q9CAA5|PP109_ARATH,sp|Q9SA60|PPR6_ARATH,sp|Q9FZD1|PPR58_ARATH,sp|Q9LXF4|PP384_ARATH,sp|B3H672|PP317_ARATH,tr|F4J555|F4J555_ARATH	cellular organisms	1	13
tr|A0A1P8AQT5|A0A1P8AQT5_ARATH,tr|F4J010|F4J010_ARATH,tr|Q8L9X1|Q8L9X1_ARATH,tr|Q8GY12|Q8GY12_ARATH,tr|A0A1P8AUU6|A0A1P8AUU6_ARATH,tr|F4HV37|F4HV37_ARATH,tr|Q9SSQ0|Q9SSQ0_ARATH,tr|Q9SSQ1|Q9SSQ1_ARATH,tr|F4HV36|F4HV36_ARATH,tr|Q9SSP8|Q9SSP8_ARATH,sp|Q84WK4|SOBR1_ARATH,sp|Q8GYK2|SOBRL_ARATH,tr|A0A1P8ARH0|A0A1P8ARH0_ARATH	cellular organisms	1	13
sp|Q8LDU5|PP298_ARATH,sp|Q3E9F0|PP392_ARATH,sp|Q9FKC3|PP424_ARATH,sp|Q9FNL2|PP418_ARATH,sp|Q9FMF6|PP444_ARATH,sp|Q9SCP4|PP279_ARATH,tr|B1WCA4|B1WCA4_ARATH,sp|Q9ZUY1|PP173_ARATH,tr|F4K2V9|F4K2V9_ARATH,sp|Q9LSF5|PP254_ARATH,tr|F4KGN4|F4KGN4_ARATH,tr|F4IGS5|F4IGS5_ARATH,sp|Q8GWA9|PP157_ARATH	cellular organisms	1	13
tr|F4K0Y5|F4K0Y5_ARATH,tr|F4IKX0|F4IKX0_ARATH,tr|Q9FJQ0|Q9FJQ0_ARATH,sp|Q84JR9|TTL4_ARATH,tr|Q9C9S0|Q9C9S0_ARATH,tr|Q9LX19|Q9LX19_ARATH,sp|Q9SIN1|TTL3_ARATH,sp|Q9MAH1|TTL1_ARATH,sp|F4IXE4|TTL2_ARATH,tr|Q5XF05|Q5XF05_ARATH,tr|Q8RXN1|Q8RXN1_ARATH,tr|A0A1P8APV0|A0A1P8APV0_ARATH,tr|F4JG03|F4JG03_ARATH	cellular organisms	1	13
sp|Q84W66|NFYB6_ARATH,sp|Q9SFD8|NFYB9_ARATH,sp|Q9FGJ3|NFYB2_ARATH,sp|O23310|NFYB3_ARATH,sp|Q9SLG0|NFYB1_ARATH,sp|Q8VYK4|NFYB8_ARATH,sp|Q67XJ2|NFYBA_ARATH,sp|Q9SIT9|NFYB7_ARATH,sp|O82248|NFYB5_ARATH,sp|O04027|NFYB4_ARATH,tr|Q944I5|Q944I5_ARATH,sp|P49592|NC2B_ARATH,tr|Q9ZQH2|Q9ZQH2_ARATH	cellular organisms	1	13
sp|F4KEW8|NET4A_ARATH,sp|O82259|NET3C_ARATH,sp|Q66GR8|NET3A_ARATH,sp|F4HZB5|NET1D_ARATH,sp|Q9ZQX8|NET1C_ARATH,sp|Q9LUI2|NET1A_ARATH,sp|F4IJK1|NET2D_ARATH,sp|F4I131|NET2B_ARATH,sp|F4JIF4|NET1B_ARATH,sp|Q8LPQ1|NET2C_ARATH,sp|P0DMS1|NET2A_ARATH,sp|Q84VY2|NET4B_ARATH,sp|Q4PSJ7|NET3B_ARATH	Tracheophyta	7	13
tr|F4J7U3|F4J7U3_ARATH,sp|O48850|VA725_ARATH,sp|P47192|VA722_ARATH,sp|Q9ZTW3|VA721_ARATH,sp|Q9MAS5|VA726_ARATH,sp|Q9M376|VA727_ARATH,tr|F4J7T4|F4J7T4_ARATH,sp|O23429|VA724_ARATH,sp|Q8VY69|VA723_ARATH,sp|Q9LFP1|VA713_ARATH,sp|O49377|VA711_ARATH,sp|Q9FMR5|VA714_ARATH,sp|Q9SIQ9|VA712_ARATH	cellular organisms	1	13
sp|P82644|DF231_ARATH,sp|P82643|DF230_ARATH,sp|P82646|DF229_ARATH,sp|P82647|DF227_ARATH,sp|P82641|DF233_ARATH,sp|P82622|DF228_ARATH,sp|P82642|DF232_ARATH,sp|P82633|DF234_ARATH,sp|P82645|DF235_ARATH,sp|P82621|DF226_ARATH,sp|P82620|DF225_ARATH,sp|P0CG07|SCRA_ARATH,sp|Q2V3Q1|DF168_ARATH	rosids	13	13
tr|Q9FNB9|Q9FNB9_ARATH,sp|P42777|GBF4_ARATH,sp|Q8RYD6|AI5L1_ARATH,sp|Q9FMM7|AI5L8_ARATH,sp|Q9M7Q4|AI5L5_ARATH,sp|Q9M7Q5|AI5L4_ARATH,sp|Q9C5Q2|AI5L3_ARATH,sp|Q9M7Q2|AI5L7_ARATH,sp|Q9LES3|AI5L2_ARATH,sp|Q9M7Q3|AI5L6_ARATH,sp|Q9SJN0|ABI5_ARATH,sp|Q7PCC6|FDP_ARATH,sp|Q84JK2|FD_ARATH	Viridiplantae	3	13
tr|F4IK98|F4IK98_ARATH,tr|Q9ZV75|Q9ZV75_ARATH,tr|F4I9G9|F4I9G9_ARATH,tr|F4I3A8|F4I3A8_ARATH,tr|Q9S9L0|Q9S9L0_ARATH,tr|Q9SW62|Q9SW62_ARATH,tr|F4IPG3|F4IPG3_ARATH,tr|Q9FH44|Q9FH44_ARATH,tr|F4IK96|F4IK96_ARATH,tr|F4KA15|F4KA15_ARATH,tr|F4J924|F4J924_ARATH,tr|F4JBG6|F4JBG6_ARATH,tr|A0A1I9LNH2|A0A1I9LNH2_ARATH	Eukaryota	2	13
sp|P57792|ALA12_ARATH,sp|Q9SX33|ALA9_ARATH,sp|P98205|ALA2_ARATH,sp|Q9LNQ4|ALA4_ARATH,sp|Q9LK90|ALA8_ARATH,sp|Q9SAF5|ALA11_ARATH,sp|Q9LVK9|ALA7_ARATH,sp|Q9LI83|ALA10_ARATH,sp|Q9SLK6|ALA6_ARATH,sp|Q9SGG3|ALA5_ARATH,sp|Q9XIE6|ALA3_ARATH,sp|P98204|ALA1_ARATH,tr|F4J8U4|F4J8U4_ARATH	cellular organisms	1	13
tr|A0A1P8B415|A0A1P8B415_ARATH,sp|Q9SIN9|PLA13_ARATH,sp|Q9MA46|PLA12_ARATH,sp|Q9C8J6|PLA17_ARATH,sp|Q941F1|PLA15_ARATH,sp|Q3EBR6|PLA16_ARATH,tr|Q9C8G6|Q9C8G6_ARATH,sp|Q948R1|PLA11_ARATH,sp|O23522|PLA14_ARATH,sp|Q9LNC2|PLA18_ARATH,sp|O49523|DSEL_ARATH,sp|Q9SJI7|PLA20_ARATH,sp|O82274|PLA19_ARATH	cellular organisms	1	13
sp|Q9FIS2|ZIP12_ARATH,sp|O23039|ZIP5_ARATH,sp|O81123|ZIP1_ARATH,sp|Q9SLG3|ZIP3_ARATH,sp|Q38856|IRT1_ARATH,sp|Q8S3W4|ZIP8_ARATH,sp|Q8W246|ZIP7_ARATH,sp|Q8W245|ZIP10_ARATH,sp|O04089|ZIP4_ARATH,sp|Q8LE59|IRT3_ARATH,sp|O81850|IRT2_ARATH,sp|O64738|ZIP6_ARATH,sp|O82643|ZIP9_ARATH	cellular organisms	1	13
sp|Q6R8G2|PHO18_ARATH,sp|Q6R8G3|PHO17_ARATH,sp|Q6R8G6|PHO14_ARATH,sp|Q6R8G7|PHO13_ARATH,sp|Q6R8G5|PHO15_ARATH,sp|Q6R8G4|PHO16_ARATH,sp|Q6R8G8|PHO12_ARATH,sp|Q6R8G0|PHO1A_ARATH,sp|Q9LJW0|PHO19_ARATH,sp|Q8S403|PHO1_ARATH,sp|Q93ZF5|PHO11_ARATH,tr|F4ISV2|F4ISV2_ARATH,tr|Q8VYS9|Q8VYS9_ARATH	cellular organisms	1	13
sp|Q8GXX7|C3H33_ARATH,sp|Q8L7N8|C3H57_ARATH,sp|Q84W91|C3H32_ARATH,sp|Q9SQU4|C3H34_ARATH,sp|Q6NPN3|C3H58_ARATH,sp|Q9STM4|C3H43_ARATH,sp|Q94AD9|C3H3_ARATH,sp|Q5RJC5|C3H67_ARATH,sp|O48772|C3H26_ARATH,sp|Q941Q3|C3H37_ARATH,sp|Q3ECU8|C3H13_ARATH,sp|Q9C7P4|C3H9_ARATH,tr|B3H4U9|B3H4U9_ARATH	cellular organisms	1	13
sp|O04848|H2AXA_ARATH,sp|Q9S9K7|H2AXB_ARATH,sp|O81826|H2A3_ARATH,sp|Q9LD28|H2A6_ARATH,sp|Q9C681|H2A1_ARATH,sp|Q9LHQ5|H2A2_ARATH,sp|Q9FJE8|H2A7_ARATH,sp|Q94F49|H2A5_ARATH,sp|Q9LZ46|H2A4_ARATH,sp|Q9C944|H2AV3_ARATH,sp|Q9SII0|H2AV2_ARATH,sp|O23628|H2AV1_ARATH,sp|Q9T0H7|H2A8_ARATH	cellular organisms	1	13
sp|Q8S897|BLH5_ARATH,sp|Q9LZM8|BLH9_ARATH,sp|Q9SJJ3|BLH8_ARATH,sp|Q9FXG8|BLH10_ARATH,sp|Q9SJ56|BLH1_ARATH,sp|Q9FWS9|BLH3_ARATH,sp|Q1PFD1|BLH11_ARATH,sp|Q9SIW1|BLH7_ARATH,sp|Q9SW80|BLH2_ARATH,sp|O65685|BLH6_ARATH,sp|Q94KL5|BLH4_ARATH,sp|Q38897|BEL1_ARATH,sp|P48731|ATH1_ARATH	cellular organisms	1	13
sp|Q8GW16|U496H_ARATH,sp|Q56XQ0|U496I_ARATH,sp|Q9LVR4|U496F_ARATH,sp|Q9LVR3|U496G_ARATH,sp|Q9SYZ7|U496A_ARATH,sp|Q9SYZ8|U496B_ARATH,sp|Q9LHD9|U496C_ARATH,sp|P0DI78|U496D_ARATH,sp|P0DI79|U496P_ARATH,sp|Q6E240|U496E_ARATH,sp|Q9M1J0|U496O_ARATH,sp|Q9SMN4|U496J_ARATH,tr|Q9SMN5|Q9SMN5_ARATH	Embryophyta	6	13
sp|Q8LG32|LOR2_ARATH,sp|Q67XV7|LOR3_ARATH,tr|A0A1P8AWJ7|A0A1P8AWJ7_ARATH,tr|A0A1P8AT59|A0A1P8AT59_ARATH,sp|Q9LUM1|LOR11_ARATH,sp|Q9SH27|LOR4_ARATH,sp|Q9SSC7|LOR5_ARATH,sp|Q9LVZ8|LOR12_ARATH,sp|Q9ZVI6|LOR8_ARATH,sp|A0MFL4|LOR17_ARATH,sp|Q9ZUG4|MTNA_ARATH,tr|F4HTE0|F4HTE0_ARATH,tr|A0A1P8AVS2|A0A1P8AVS2_ARATH	cellular organisms	1	13
sp|Q2V3K1|DF135_ARATH,sp|P82735|DF156_ARATH,sp|Q9M0F3|DF157_ARATH,sp|P82751|DF155_ARATH,sp|P82750|DF154_ARATH,sp|P82737|DF158_ARATH,sp|P82739|DF159_ARATH,sp|Q9M0F2|DF160_ARATH,sp|Q9M0F1|DF161_ARATH,sp|P82727|DF165_ARATH,sp|Q8LFM0|DF163_ARATH,sp|P82753|DF164_ARATH,sp|P82752|DF162_ARATH	Magnoliopsida	10	13
tr|Q9LZC2|Q9LZC2_ARATH,tr|Q9ZSB9|Q9ZSB9_ARATH,tr|Q9M031|Q9M031_ARATH,tr|Q9M1J3|Q9M1J3_ARATH,tr|Q9FNG2|Q9FNG2_ARATH,tr|Q9LPI8|Q9LPI8_ARATH,tr|Q9ZVB8|Q9ZVB8_ARATH,tr|Q9SGW5|Q9SGW5_ARATH,tr|Q9FGG8|Q9FGG8_ARATH,tr|Q9FFZ0|Q9FFZ0_ARATH,sp|Q9LH89|Y3885_ARATH,sp|Q9FLE8|Y5986_ARATH,tr|F4J7G2|F4J7G2_ARATH	cellular organisms	1	13
sp|O23715|PSA3_ARATH,sp|Q42134|PSA5B_ARATH,sp|O81149|PSA5A_ARATH,sp|O23712|PSA1B_ARATH,sp|P34066|PSA1A_ARATH,sp|O23708|PSA2A_ARATH,sp|Q8L4A7|PSA2B_ARATH,sp|O81148|PSA4A_ARATH,sp|O81146|PSA6A_ARATH,sp|O81147|PSA6B_ARATH,sp|O24616|PSA7B_ARATH,sp|P30186|PSA7A_ARATH,sp|F4JJE5|PSA4B_ARATH	cellular organisms	1	13
sp|Q9C518|TCP8_ARATH,sp|Q9C7G4|TCP22_ARATH,sp|Q9LQF0|TCP23_ARATH,sp|Q9C9L2|TCP15_ARATH,sp|Q93Z00|TCP14_ARATH,sp|Q9FMX2|TCP7_ARATH,sp|Q9FTA2|TCP21_ARATH,sp|Q9LSD5|TCP20_ARATH,sp|O64647|TCP9_ARATH,sp|Q9LT89|TCP19_ARATH,sp|Q9SJK7|TCP11_ARATH,sp|Q9FLM6|TCP6_ARATH,sp|Q9M1U4|TCP16_ARATH	Streptophytina	5	13
sp|O80739|POT12_ARATH,sp|Q9FY75|POT7_ARATH,sp|Q8LPL8|POT13_ARATH,sp|Q9M7K4|POT5_ARATH,sp|O64769|POT11_ARATH,sp|Q9SA05|POT10_ARATH,sp|O49423|POT9_ARATH,sp|Q9LD18|POT4_ARATH,sp|O22881|POT2_ARATH,sp|Q9M7J9|POT8_ARATH,sp|Q8W4I4|POT6_ARATH,sp|O22397|POT1_ARATH,sp|Q9FE38|POT3_ARATH	cellular organisms	1	13
tr|A8MQN6|A8MQN6_ARATH,tr|Q9LZZ6|Q9LZZ6_ARATH,tr|F4I7U9|F4I7U9_ARATH,sp|Q1G3Q4|RITF1_ARATH,tr|Q9FIQ4|Q9FIQ4_ARATH,tr|Q0WUB8|Q0WUB8_ARATH,tr|F4IEB6|F4IEB6_ARATH,tr|A0A178VZV5|A0A178VZV5_ARATH,tr|Q2HIW3|Q2HIW3_ARATH,tr|Q93V70|Q93V70_ARATH,tr|A0A1P8B2M5|A0A1P8B2M5_ARATH,sp|P0CB19|Y3081_ARATH,tr|F4IPH5|F4IPH5_ARATH	cellular organisms	1	13
sp|Q8GXT7|P4H12_ARATH,sp|Q8L970|P4H7_ARATH,sp|F4J0A8|P4H6_ARATH,sp|F4JAU3|P4H2_ARATH,sp|Q8LAN3|P4H4_ARATH,sp|Q9LN20|P4H3_ARATH,sp|F4JNU8|P4H8_ARATH,sp|Q24JN5|P4H5_ARATH,sp|F4JZ24|P4H10_ARATH,sp|Q9ZW86|P4H1_ARATH,sp|F4ILF8|P4H13_ARATH,sp|Q9SZT0|P4H11_ARATH,sp|Q8VZJ7|P4H9_ARATH	cellular organisms	1	13
tr|Q9C914|Q9C914_ARATH,tr|Q9C913|Q9C913_ARATH,tr|Q9C915|Q9C915_ARATH,tr|Q9SJM9|Q9SJM9_ARATH,tr|A0A1I9LMU3|A0A1I9LMU3_ARATH,tr|Q4PSL3|Q4PSL3_ARATH,tr|Q9FMQ5|Q9FMQ5_ARATH,tr|Q501F6|Q501F6_ARATH,tr|Q9M9P1|Q9M9P1_ARATH,tr|F4J341|F4J341_ARATH,tr|A8MRK8|A8MRK8_ARATH,tr|Q9SF34|Q9SF34_ARATH,tr|Q9LYY8|Q9LYY8_ARATH	cellular organisms	1	13
tr|F4JPL6|F4JPL6_ARATH,tr|O22146|O22146_ARATH,tr|F4JJY4|F4JJY4_ARATH,tr|Q9SZA9|Q9SZA9_ARATH,tr|Q9LKB7|Q9LKB7_ARATH,tr|Q9MAG4|Q9MAG4_ARATH,tr|Q9LP57|Q9LP57_ARATH,tr|F4IMT1|F4IMT1_ARATH,tr|Q9LZZ5|Q9LZZ5_ARATH,sp|F4KGE8|GIL1_ARATH,tr|Q9SKY7|Q9SKY7_ARATH,sp|Q9LXU9|IRKI_ARATH,tr|Q9LNB2|Q9LNB2_ARATH	cellular organisms	1	13
sp|O81432|Y4409_ARATH,sp|O22890|Y2045_ARATH,sp|O22891|Y2044_ARATH,sp|Q9LV63|Y5851_ARATH,sp|Q9SJ29|Y2533_ARATH,sp|Q9LQ95|Y1164_ARATH,sp|Q9LRQ1|Y3974_ARATH,sp|Q9LYL9|Y3623_ARATH,sp|Q9XHZ8|Y1178_ARATH,sp|Q6DBN1|Y4845_ARATH,sp|Q680K8|Y1576_ARATH,tr|F4JKX0|F4JKX0_ARATH	cellular organisms	1	12
sp|Q9M0X8|BH114_ARATH,sp|Q8GXT3|BH123_ARATH,sp|Q94JL3|BH112_ARATH,sp|Q7XHI5|BH133_ARATH,sp|Q8S3D1|BH068_ARATH,sp|Q9SFZ3|BH110_ARATH,sp|Q8VZ22|BH103_ARATH,sp|Q9LT67|BH113_ARATH,sp|Q7XJU2|BH153_ARATH,sp|Q7XJU1|BH154_ARATH,sp|Q9FYJ6|BH111_ARATH,tr|F4I3E6|F4I3E6_ARATH	Embryophyta	6	12
sp|Q9FFG0|ENAP2_ARATH,sp|Q8VZI9|ENAP1_ARATH,tr|Q8GXR6|Q8GXR6_ARATH,sp|Q9LJG8|ASIL2_ARATH,sp|Q9SYG2|ASIL1_ARATH,tr|Q9LV59|Q9LV59_ARATH,tr|A0A1I9LTW1|A0A1I9LTW1_ARATH,tr|Q94JR1|Q94JR1_ARATH,tr|O80512|O80512_ARATH,tr|Q9LRX5|Q9LRX5_ARATH,sp|Q9LSA9|PUMPK_ARATH,sp|O23550|FRIP2_ARATH	cellular organisms	1	12
sp|Q9ZSK4|ADF3_ARATH,sp|Q39250|ADF1_ARATH,sp|Q9ZSK3|ADF4_ARATH,sp|Q39251|ADF2_ARATH,sp|Q67ZM4|ADF7_ARATH,sp|Q9LQ81|ADF10_ARATH,sp|Q570Y6|ADF8_ARATH,sp|Q8LFH6|ADF12_ARATH,sp|Q9ZSK2|ADF6_ARATH,sp|O49606|ADF9_ARATH,sp|Q9ZNT3|ADF5_ARATH,sp|Q9LZT3|ADF11_ARATH	cellular organisms	1	12
sp|Q93ZR6|WSD1_ARATH,sp|F4IU14|WSD3_ARATH,sp|Q9C7H4|WSD2_ARATH,sp|Q5KS41|WSD11_ARATH,sp|Q9M3B3|WSD4_ARATH,sp|Q9M3B1|WSD6_ARATH,sp|Q9M3B2|WSD5_ARATH,sp|Q94CK0|WSD7_ARATH,sp|Q9FK89|WSD9_ARATH,sp|Q9FFE8|WSD8_ARATH,sp|Q9FK04|WSD10_ARATH,tr|B3H5P2|B3H5P2_ARATH	cellular organisms	1	12
sp|Q9FJ13|COBL9_ARATH,sp|Q8GZ17|COBL7_ARATH,sp|Q9LIB6|COBL8_ARATH,sp|Q9LJU0|CBL10_ARATH,sp|Q9T045|CBL11_ARATH,sp|Q9LFW3|COBL4_ARATH,sp|Q94KT8|COBRA_ARATH,sp|Q8L8Q7|COBL2_ARATH,sp|O04500|COBL6_ARATH,sp|Q9SRT7|COBL1_ARATH,sp|Q9FME5|COBL5_ARATH,tr|F4J2J7|F4J2J7_ARATH	Streptophyta	4	12
tr|Q9LN67|Q9LN67_ARATH,tr|P93744|P93744_ARATH,tr|Q8RXF2|Q8RXF2_ARATH,tr|Q9S7D6|Q9S7D6_ARATH,tr|Q6NLR3|Q6NLR3_ARATH,tr|O64824|O64824_ARATH,sp|P93030|RMA2_ARATH,sp|Q8GUK7|RMA3_ARATH,sp|O64425|RMA1_ARATH,sp|Q9SYU4|PEX10_ARATH,tr|Q9LSE3|Q9LSE3_ARATH,sp|Q8LBL5|PRT1_ARATH	cellular organisms	1	12
sp|O80738|TPS10_ARATH,sp|Q9LRA7|TPS9_ARATH,sp|Q0WUI9|TPS8_ARATH,sp|O23617|TPS5_ARATH,sp|Q94AH8|TPS6_ARATH,sp|Q9LMI0|TPS7_ARATH,sp|Q9ZV48|TPS11_ARATH,sp|Q9FZ57|TPS2_ARATH,sp|Q9SYM4|TPS1_ARATH,sp|Q9T079|TPS4_ARATH,sp|Q9SHG0|TPS3_ARATH,tr|A0A1P8B5Z9|A0A1P8B5Z9_ARATH	cellular organisms	1	12
sp|Q8RWW1|TMN10_ARATH,sp|F4KIB2|TMN8_ARATH,sp|Q9C5N2|TMN9_ARATH,sp|Q9LIC2|TMN7_ARATH,sp|Q9C720|TMN6_ARATH,sp|Q9FYQ8|TMN11_ARATH,sp|F4JRE0|TMN12_ARATH,sp|Q9ZPS7|TMN3_ARATH,sp|Q9FHT4|TMN4_ARATH,sp|Q940S0|TMN2_ARATH,sp|Q940G0|TMN1_ARATH,sp|F4HW17|TMN5_ARATH	cellular organisms	1	12
sp|Q9FLS0|FB253_ARATH,sp|Q9LPM2|FB51_ARATH,sp|Q9LMR4|FBK4_ARATH,sp|Q9LU90|FB188_ARATH,sp|Q1PE57|FBK87_ARATH,sp|Q9LHD3|FB190_ARATH,sp|Q9LIR3|FB181_ARATH,sp|Q9LIR0|FB183_ARATH,tr|F4IZ09|F4IZ09_ARATH,sp|Q9LHD8|FB189_ARATH,tr|Q9STR6|Q9STR6_ARATH,sp|Q94A64|FB251_ARATH	Embryophyta	6	12
sp|O80809|CLV2_ARATH,sp|Q9SLI6|RLP8X_ARATH,sp|F4K4T3|RLP56_ARATH,sp|A0A1P8ATR9|RLP9B_ARATH,sp|Q9SKK2|RLP21_ARATH,sp|Q9C6A6|RLP13_ARATH,sp|Q9C6A8|RLP15_ARATH,sp|F4HTV4|RLP14_ARATH,sp|F4I9S3|RLP9A_ARATH,sp|F4J9A8|RLP45_ARATH,sp|Q9LNV9|RLP1_ARATH,sp|F4HTV6|RLP16_ARATH	cellular organisms	1	12
sp|Q9LJV9|P24DB_ARATH,sp|Q9LQY3|P24D9_ARATH,sp|Q8VY92|P24DA_ARATH,sp|O81045|P24D8_ARATH,sp|Q8GYG1|P24D7_ARATH,tr|Q9SLM5|Q9SLM5_ARATH,sp|Q6IDL4|P24D3_ARATH,sp|Q9FVU0|P24D4_ARATH,sp|Q8RWM6|P24D5_ARATH,sp|F4J4Y0|P24D6_ARATH,sp|Q9LIL4|P24B3_ARATH,sp|Q9S7M9|P24B2_ARATH	cellular organisms	1	12
tr|F4J2T9|F4J2T9_ARATH,sp|Q9FLE4|GUF1_ARATH,sp|Q9FNM5|GUFP_ARATH,sp|Q9C641|EFGM1_ARATH,sp|F4IW10|EFGM2_ARATH,sp|F4K410|SVR3_ARATH,tr|F4IPW5|F4IPW5_ARATH,sp|Q9LNC5|CLO_ARATH,sp|Q9SI75|EFGC_ARATH,sp|F4JWP9|GFL_ARATH,tr|F4JB05|F4JB05_ARATH,sp|Q9ASR1|EF2_ARATH	cellular organisms	1	12
sp|F4JLK2|SPSA4_ARATH,sp|Q8RY24|SPSA3_ARATH,sp|Q94BT0|SPSA1_ARATH,sp|Q9FY54|SPSA2_ARATH,sp|Q00917|SUS2_ARATH,sp|P49040|SUS1_ARATH,sp|Q9LXL5|SUS4_ARATH,sp|Q9M111|SUS3_ARATH,sp|Q9FX32|SUS6_ARATH,sp|F4K5W8|SUS5_ARATH,tr|F4IBV4|F4IBV4_ARATH,sp|Q9XEE9|ALG11_ARATH	cellular organisms	1	12
sp|O49597|HMGB5_ARATH,sp|Q42344|HMGB4_ARATH,sp|O49596|HMGB2_ARATH,sp|P93047|HMGB3_ARATH,sp|O64702|HMG14_ARATH,sp|O49595|HMGB1_ARATH,sp|Q8LDF9|HMGB7_ARATH,sp|Q9SUP7|HMGB6_ARATH,sp|Q9T012|HMG13_ARATH,sp|Q05153|SSRP1_ARATH,sp|Q941D1|HMG12_ARATH,tr|Q58FU4|Q58FU4_ARATH	cellular organisms	1	12
tr|Q8RXT2|Q8RXT2_ARATH,tr|Q8L402|Q8L402_ARATH,tr|F4ICV8|F4ICV8_ARATH,tr|F4JNS8|F4JNS8_ARATH,tr|Q9C6L2|Q9C6L2_ARATH,tr|F4HUX0|F4HUX0_ARATH,tr|F4ITF9|F4ITF9_ARATH,tr|Q9FX63|Q9FX63_ARATH,tr|F4JNM2|F4JNM2_ARATH,tr|F4IHD7|F4IHD7_ARATH,tr|Q4PSP2|Q4PSP2_ARATH,tr|F4IB75|F4IB75_ARATH	cellular organisms	1	12
sp|Q9LNL1|WAXS8_ARATH,sp|Q3ED15|WAXSA_ARATH,sp|Q9FJ75|WAXS4_ARATH,sp|Q9FJ76|WAXS5_ARATH,sp|Q4PT07|WAXS9_ARATH,sp|Q9FJ74|WAXS3_ARATH,sp|Q9FJ78|WAXS7_ARATH,sp|Q9FJ77|WAXS6_ARATH,sp|Q9FJ72|WAXS1_ARATH,sp|Q9FJ73|WAXS2_ARATH,sp|Q9FGN1|WAXSB_ARATH,sp|Q9SV07|ASAT1_ARATH	cellular organisms	1	12
tr|Q9S843|Q9S843_ARATH,tr|Q940N7|Q940N7_ARATH,tr|Q9ZU48|Q9ZU48_ARATH,tr|Q9LJQ7|Q9LJQ7_ARATH,tr|Q9FGF3|Q9FGF3_ARATH,tr|Q9LXC6|Q9LXC6_ARATH,tr|Q9LTX8|Q9LTX8_ARATH,tr|Q9STK4|Q9STK4_ARATH,tr|Q9FRH9|Q9FRH9_ARATH,tr|Q9FML0|Q9FML0_ARATH,tr|Q9LF06|Q9LF06_ARATH,tr|Q27GK5|Q27GK5_ARATH	cellular organisms	1	12
sp|Q9SFF6|PAE12_ARATH,sp|Q66GM8|PAE10_ARATH,sp|F4I839|PAE2_ARATH,sp|Q84JS1|PAE6_ARATH,sp|O80731|PAE3_ARATH,sp|F4I107|PAE1_ARATH,sp|Q6DBP4|PAE8_ARATH,sp|B9DFR3|PAE9_ARATH,sp|Q9SR22|PAE5_ARATH,sp|Q940J8|PAE7_ARATH,sp|Q9FH82|PAE11_ARATH,sp|Q9SR23|PAE4_ARATH	cellular organisms	1	12
sp|Q9C5Y0|PLDD1_ARATH,sp|Q9C888|PLDA4_ARATH,sp|Q38882|PLDA1_ARATH,sp|Q9SSQ9|PLDA2_ARATH,sp|P58766|PLDA3_ARATH,sp|Q9T052|PLDG3_ARATH,sp|P93733|PLDB1_ARATH,sp|Q9T051|PLDG2_ARATH,sp|Q9T053|PLDG1_ARATH,sp|O23078|PLDB2_ARATH,sp|Q9M9W8|PLDZ2_ARATH,sp|Q9LRZ5|PLDZ1_ARATH	cellular organisms	1	12
tr|F4KDY1|F4KDY1_ARATH,sp|F4KDN0|HEN4_ARATH,tr|Q9C553|Q9C553_ARATH,tr|A0A1P8BC43|A0A1P8BC43_ARATH,tr|Q0WNX3|Q0WNX3_ARATH,tr|F4IJK5|F4IJK5_ARATH,sp|P58223|Y4837_ARATH,sp|Q8W4B1|RCF3_ARATH,tr|Q9XI71|Q9XI71_ARATH,sp|Q9SR13|FLK_ARATH,sp|Q9SZH4|PEP_ARATH,tr|Q6NLG5|Q6NLG5_ARATH	cellular organisms	1	12
sp|O22707|ALKR3_ARATH,sp|Q93ZN2|ALKR4_ARATH,sp|Q9ASZ9|ALKR5_ARATH,sp|Q84M96|ALKR2_ARATH,sp|Q9C5B9|ALKR1_ARATH,sp|F4HPY8|ALKR6_ARATH,sp|O23016|KCAB_ARATH,sp|Q56Y42|PLR1_ARATH,tr|Q8VZ23|Q8VZ23_ARATH,sp|Q94A68|Y1669_ARATH,sp|O81884|GALDH_ARATH,tr|Q9ZUX0|Q9ZUX0_ARATH	cellular organisms	1	12
sp|Q9C524|SCRK6_ARATH,sp|Q9FLH8|SCRK7_ARATH,sp|Q9M1B9|SCRK4_ARATH,sp|O82616|SCRK5_ARATH,sp|Q9LNE3|SCRK2_ARATH,sp|Q9SID0|SCRK1_ARATH,sp|Q9LNE4|SCRK3_ARATH,sp|Q9SX54|SCRK8_ARATH,sp|Q9M394|SCKL1_ARATH,sp|F4I0K2|SCKL2_ARATH,sp|A1A6H3|RBSK_ARATH,sp|Q93Z01|MIK_ARATH	cellular organisms	1	12
sp|Q9LS04|FB187_ARATH,sp|Q9LVG8|FB295_ARATH,sp|Q1PEZ8|FB117_ARATH,sp|Q9C6X9|FB315_ARATH,sp|Q9SHX9|FB72_ARATH,sp|P0C2F5|Y1657_ARATH,sp|Q3EBY8|FB111_ARATH,sp|Q9SHY1|FB317_ARATH,sp|B3H6C3|FB311_ARATH,sp|Q9FLP7|FB294_ARATH,tr|A0A1P8AN84|A0A1P8AN84_ARATH,tr|Q9C656|Q9C656_ARATH	Mesangiospermae	11	12
sp|Q9S6Z7|CYSD1_ARATH,sp|F4K5T2|CGL_ARATH,sp|Q9SXS7|CYSD2_ARATH,sp|P47999|CYSKP_ARATH,sp|Q43725|CYSKM_ARATH,sp|P47998|CYSK1_ARATH,sp|O22682|CYSK4_ARATH,sp|Q9S757|CYSC1_ARATH,sp|Q9LJA0|CYSK2_ARATH,tr|Q6NKY5|Q6NKY5_ARATH,sp|Q9ZSS6|THD1_ARATH,sp|Q2PGG3|SRR_ARATH	cellular organisms	1	12
sp|Q94LW6|SUT35_ARATH,sp|Q9SV13|SUT31_ARATH,sp|O04289|SUT32_ARATH,sp|Q9SXS2|SUT33_ARATH,sp|Q9LW86|SUT34_ARATH,sp|Q9FEP7|SUT13_ARATH,sp|Q9MAX3|SUT12_ARATH,sp|Q9SAY1|SUT11_ARATH,sp|O04722|SUT21_ARATH,sp|P92946|SUT22_ARATH,sp|Q9FY46|SUT41_ARATH,sp|Q8GYH8|SUT42_ARATH	cellular organisms	1	12
tr|F4JRN8|F4JRN8_ARATH,sp|Q8W4D6|HC173_ARATH,tr|F4JSP1|F4JSP1_ARATH,sp|Q94EG6|Y5224_ARATH,sp|Q8H0U5|TIC62_ARATH,sp|Q8H124|Y2446_ARATH,sp|Q9STF2|PTA16_ARATH,sp|O80934|Y2766_ARATH,sp|Q1H537|DCVR_ARATH,tr|Q6NMC1|Q6NMC1_ARATH,sp|O65502|HC244_ARATH,sp|Q9SK66|NDUA9_ARATH	cellular organisms	1	12
tr|Q8RWG0|Q8RWG0_ARATH,tr|F4IHN9|F4IHN9_ARATH,tr|F4IQY0|F4IQY0_ARATH,tr|A0A1I9LNX5|A0A1I9LNX5_ARATH,tr|A0A1P8B7I1|A0A1P8B7I1_ARATH,tr|Q9ZW00|Q9ZW00_ARATH,sp|F4IXE7|IDM1_ARATH,tr|Q9LUZ5|Q9LUZ5_ARATH,tr|Q9FMZ9|Q9FMZ9_ARATH,tr|F4K4G6|F4K4G6_ARATH,tr|F4JXC7|F4JXC7_ARATH,tr|B3H544|B3H544_ARATH	cellular organisms	1	12
tr|F4HWT1|F4HWT1_ARATH,tr|Q9C6J9|Q9C6J9_ARATH,tr|A0A1P8AQ63|A0A1P8AQ63_ARATH,tr|A0A1P8AP45|A0A1P8AP45_ARATH,tr|Q9C6K1|Q9C6K1_ARATH,tr|F4I9K2|F4I9K2_ARATH,tr|Q8RXC3|Q8RXC3_ARATH,tr|Q9C6J6|Q9C6J6_ARATH,tr|Q3E9E9|Q3E9E9_ARATH,tr|F4ICK6|F4ICK6_ARATH,tr|F4I6L3|F4I6L3_ARATH,tr|Q9C6K2|Q9C6K2_ARATH	cellular organisms	1	12
tr|Q9FYL1|Q9FYL1_ARATH,tr|O48679|O48679_ARATH,tr|Q9FG99|Q9FG99_ARATH,sp|O48716|JGB_ARATH,tr|Q9XIB2|Q9XIB2_ARATH,tr|Q9SV11|Q9SV11_ARATH,tr|Q9LJ71|Q9LJ71_ARATH,tr|Q9SX94|Q9SX94_ARATH,tr|Q9SZ03|Q9SZ03_ARATH,tr|A2RVN9|A2RVN9_ARATH,tr|Q9LHN3|Q9LHN3_ARATH,sp|Q9SXY1|FAS2_ARATH	cellular organisms	1	12
sp|F4JJT9|SYDM_ARATH,sp|Q9LJE2|SYKM_ARATH,sp|Q9ZPI1|SYKC_ARATH,sp|Q8H104|SYDC1_ARATH,sp|Q9M084|SYDC2_ARATH,sp|Q9SW95|SYNC2_ARATH,sp|Q9SW96|SYNC1_ARATH,sp|Q9SSK1|SYNC3_ARATH,sp|O48593|SYNO_ARATH,tr|Q9M9C7|Q9M9C7_ARATH,tr|F4KBM0|F4KBM0_ARATH,tr|F4J7V2|F4J7V2_ARATH	cellular organisms	1	12
tr|Q9FJQ8|Q9FJQ8_ARATH,tr|Q8L7G9|Q8L7G9_ARATH,tr|Q8LCK5|Q8LCK5_ARATH,tr|Q84JF9|Q84JF9_ARATH,tr|Q4TU35|Q4TU35_ARATH,tr|Q9FEA0|Q9FEA0_ARATH,sp|O81851|BOI_ARATH,sp|Q9FHE4|BRG1_ARATH,sp|F4IDI6|BRG2_ARATH,sp|Q9LDD1|BRG3_ARATH,tr|Q66GR4|Q66GR4_ARATH,tr|Q9ZUP8|Q9ZUP8_ARATH	Eukaryota	2	12
tr|Q500V8|Q500V8_ARATH,tr|Q0WR25|Q0WR25_ARATH,sp|F4K1Z0|ECT3_ARATH,sp|A0A1P8AS03|ECT4_ARATH,sp|Q3MK94|ECT1_ARATH,sp|Q9LJE5|ECT2_ARATH,tr|F4KDJ9|F4KDJ9_ARATH,tr|Q9FPE7|Q9FPE7_ARATH,tr|Q1JPL5|Q1JPL5_ARATH,tr|Q56XH8|Q56XH8_ARATH,tr|F4JPV2|F4JPV2_ARATH,sp|A9LNK9|CPSF_ARATH	cellular organisms	1	12
sp|Q9FJW3|WIH1_ARATH,sp|Q8LCL8|CYT1B_ARATH,sp|Q9SKY1|CSTM4_ARATH,sp|Q9SKX9|CSTM6_ARATH,sp|F4IZ80|CST10_ARATH,sp|A0A178WF56|CSTM3_ARATH,sp|Q1PEX8|CSTM5_ARATH,sp|O23035|CSTM1_ARATH,sp|Q9LHJ3|CSTM9_ARATH,sp|Q8W472|CSTM8_ARATH,sp|Q94C26|PCC1_ARATH,sp|Q6NN03|CST12_ARATH	cellular organisms	1	12
tr|Q84RJ3|Q84RJ3_ARATH,tr|Q9FKQ4|Q9FKQ4_ARATH,tr|A0A1P8AT89|A0A1P8AT89_ARATH,tr|Q9C9J7|Q9C9J7_ARATH,tr|Q1PEW0|Q1PEW0_ARATH,tr|Q9SJ00|Q9SJ00_ARATH,tr|Q9SV97|Q9SV97_ARATH,tr|Q9FL47|Q9FL47_ARATH,sp|O22227|MIZ1_ARATH,tr|Q9LI79|Q9LI79_ARATH,tr|Q9FN45|Q9FN45_ARATH,tr|Q9FMZ6|Q9FMZ6_ARATH	cellular organisms	1	12
tr|F4JJF6|F4JJF6_ARATH,tr|F4I8P5|F4I8P5_ARATH,tr|Q9FN55|Q9FN55_ARATH,tr|O80941|O80941_ARATH,tr|Q8H0S2|Q8H0S2_ARATH,tr|F4HSH8|F4HSH8_ARATH,tr|Q9LMM4|Q9LMM4_ARATH,tr|Q9CAY4|Q9CAY4_ARATH,tr|B6IDH2|B6IDH2_ARATH,tr|A0A1P8B4K0|A0A1P8B4K0_ARATH,tr|Q9C881|Q9C881_ARATH,tr|Q1PDX3|Q1PDX3_ARATH	Eukaryota	2	12
sp|Q6NME6|RLF19_ARATH,sp|Q9FZA0|RLF4_ARATH,sp|Q9LUS7|RLF23_ARATH,sp|Q8L9P8|RLF33_ARATH,sp|Q9MA62|RLF22_ARATH,sp|Q9SRY3|RLF1_ARATH,sp|Q9LK37|RLF24_ARATH,sp|Q2HIM9|RLF31_ARATH,sp|Q9FHA6|RLF34_ARATH,sp|Q9SIU6|RLF14_ARATH,sp|O23262|RLF32_ARATH,sp|O49320|RLF18_ARATH	cellular organisms	1	12
sp|Q3E7D0|NAT12_ARATH,sp|Q6SZ87|NAT11_ARATH,sp|Q9SHZ3|NAT1_ARATH,sp|Q0WPE9|NAT7_ARATH,sp|Q8RWE9|NAT5_ARATH,sp|Q94C70|NAT2_ARATH,sp|Q27GI3|NAT6_ARATH,sp|Q8GZD4|NAT3_ARATH,sp|P93039|NAT4_ARATH,sp|Q8VZQ5|NAT8_ARATH,sp|O04472|NAT10_ARATH,sp|Q3E956|NAT9_ARATH	cellular organisms	1	12
tr|F4HQA2|F4HQA2_ARATH,tr|F4JJC1|F4JJC1_ARATH,tr|Q0WQA4|Q0WQA4_ARATH,tr|Q9LIE1|Q9LIE1_ARATH,tr|Q9LDK4|Q9LDK4_ARATH,tr|Q9LDS0|Q9LDS0_ARATH,tr|F4KHA1|F4KHA1_ARATH,tr|Q9LDB0|Q9LDB0_ARATH,tr|F4IB51|F4IB51_ARATH,tr|F4I1K8|F4I1K8_ARATH,tr|F4KCY3|F4KCY3_ARATH	cellular organisms	1	11
sp|Q8LAS7|CNBL2_ARATH,sp|Q8LEM7|CNBL3_ARATH,sp|Q9C5P6|CNBL6_ARATH,sp|O81445|CNBL1_ARATH,sp|Q9LTB8|CNBL9_ARATH,sp|Q9SUA6|CNBL7_ARATH,sp|Q7FRS8|CNBLA_ARATH,sp|O81223|CNBL4_ARATH,sp|Q9FUQ7|CNBL8_ARATH,sp|Q7FZF1|CNBL5_ARATH,tr|Q9LS47|Q9LS47_ARATH	cellular organisms	1	11
tr|Q9SI65|Q9SI65_ARATH,sp|F4JH53|FDM2_ARATH,sp|Q9S9P3|FDM1_ARATH,sp|Q9SAI1|FDM5_ARATH,tr|Q9LIA7|Q9LIA7_ARATH,sp|Q9LMH6|FDM4_ARATH,sp|Q8VZ79|IDN2_ARATH,tr|F4JG55|F4JG55_ARATH,tr|Q9M150|Q9M150_ARATH,sp|Q9LHB1|FDM3_ARATH,tr|Q9LTJ0|Q9LTJ0_ARATH	cellular organisms	1	11
sp|Q9XIE8|CLL3_ARATH,sp|Q9XIE9|CLL2_ARATH,sp|Q94AH6|CUL1_ARATH,sp|P0CH31|CLL1_ARATH,sp|Q9SRZ0|CUL2_ARATH,sp|Q9ZVH4|CUL3A_ARATH,sp|Q9C9L0|CUL3B_ARATH,sp|Q8LGH4|CUL4_ARATH,sp|Q9SZ75|CLL5_ARATH,sp|Q8H1U5|APC2_ARATH,sp|Q9STG3|CLL4_ARATH	cellular organisms	1	11
tr|Q8VZK1|Q8VZK1_ARATH,tr|Q9FHY2|Q9FHY2_ARATH,tr|F4KH31|F4KH31_ARATH,tr|Q9FJD3|Q9FJD3_ARATH,tr|Q9LDG7|Q9LDG7_ARATH,tr|Q9FK21|Q9FK21_ARATH,tr|Q9FVP7|Q9FVP7_ARATH,tr|A0A1P8AXU9|A0A1P8AXU9_ARATH,tr|Q9LZ59|Q9LZ59_ARATH,tr|Q0V845|Q0V845_ARATH,sp|Q9LXN4|HIRA_ARATH	cellular organisms	1	11
tr|Q9SGR4|Q9SGR4_ARATH,tr|Q9LMV6|Q9LMV6_ARATH,sp|Q0V7Z5|SAU64_ARATH,sp|Q6NMM0|SAU61_ARATH,sp|Q29Q96|SAU68_ARATH,sp|Q9C7Q1|SAU66_ARATH,sp|F4I1I4|SAU67_ARATH,tr|Q3E901|Q3E901_ARATH,sp|F4I1H5|SAU63_ARATH,sp|Q9C7Q8|SAU62_ARATH,sp|Q0WPR6|SAU65_ARATH	Embryophyta	6	11
sp|Q9CAG5|PUB7_ARATH,sp|Q9C7G1|PUB45_ARATH,sp|O48700|PUB6_ARATH,tr|F4J139|F4J139_ARATH,tr|Q9SZ56|Q9SZ56_ARATH,tr|Q8H1N2|Q8H1N2_ARATH,tr|Q0WNZ8|Q0WNZ8_ARATH,tr|Q8GUS7|Q8GUS7_ARATH,tr|Q9SU15|Q9SU15_ARATH,tr|F4HZI0|F4HZI0_ARATH,tr|Q9LY78|Q9LY78_ARATH	cellular organisms	1	11
sp|Q9C9R6|PUM7_ARATH,sp|Q9LM20|PUM8_ARATH,sp|Q9LDW3|PUM11_ARATH,sp|Q1PFN9|PUM9_ARATH,sp|Q9LP21|PUM10_ARATH,sp|Q9LVC3|PUM12_ARATH,sp|Q9FMH4|PUM13_ARATH,sp|P0DN95|PUM15_ARATH,sp|Q4PSD1|PUM14_ARATH,sp|Q9LRZ3|PUM24_ARATH,sp|Q9C552|PUM23_ARATH	cellular organisms	1	11
sp|Q8L440|ORRM1_ARATH,sp|O48582|MORF4_ARATH,sp|O49429|MORF1_ARATH,sp|Q9LPZ1|MORF9_ARATH,sp|Q84JZ6|MORF3_ARATH,sp|Q9C7Y2|MORF5_ARATH,sp|O22793|MORF2_ARATH,sp|O82169|MORF6_ARATH,sp|Q9LKA5|MORF8_ARATH,sp|Q9CAH0|MORF7_ARATH,tr|Q58G44|Q58G44_ARATH	cellular organisms	1	11
sp|Q67Y55|TAT1_ARATH,sp|Q9SIV0|SUR1_ARATH,sp|Q9SK47|TAT3_ARATH,sp|Q9LVY1|TAT_ARATH,tr|F4JL94|F4JL94_ARATH,sp|Q9FN30|TAT2_ARATH,sp|Q9SUR6|CORI3_ARATH,sp|Q8VYP2|TAT4_ARATH,sp|Q9SIE1|PAT_ARATH,tr|Q9CAP1|Q9CAP1_ARATH,sp|Q9C969|ISS1_ARATH	cellular organisms	1	11
tr|A8MSE2|A8MSE2_ARATH,tr|A8MQR5|A8MQR5_ARATH,tr|A8MS30|A8MS30_ARATH,tr|A8MR22|A8MR22_ARATH,tr|A8MRM3|A8MRM3_ARATH,tr|A8MRF6|A8MRF6_ARATH,tr|A8MQM1|A8MQM1_ARATH,tr|A8MR63|A8MR63_ARATH,tr|A8MRJ4|A8MRJ4_ARATH,tr|F4K8A7|F4K8A7_ARATH,tr|A8MS22|A8MS22_ARATH	Mesangiospermae	11	11
sp|Q1PE51|QWRF7_ARATH,sp|Q94AI1|QWRF2_ARATH,sp|Q9SUH5|AUG8_ARATH,sp|Q8GXD9|SCO3_ARATH,sp|F4INP9|QWRF4_ARATH,sp|Q8S8I1|QWRF3_ARATH,sp|F4K4M0|QWRF9_ARATH,sp|O80588|EDE1_ARATH,sp|Q5BPM6|QWRF6_ARATH,tr|Q9SUH2|Q9SUH2_ARATH,tr|F4IVH3|F4IVH3_ARATH	cellular organisms	1	11
tr|Q67ZE4|Q67ZE4_ARATH,sp|O04450|TCPE_ARATH,sp|P28769|TCPA_ARATH,sp|Q9SF16|TCPH_ARATH,sp|Q940P8|TCPB_ARATH,sp|Q9LV21|TCPD_ARATH,sp|Q84WV1|TCPG_ARATH,sp|Q94K05|TCPQ_ARATH,sp|Q9M888|TCPZA_ARATH,sp|Q8L7N0|TCPZB_ARATH,tr|F4JIB7|F4JIB7_ARATH	cellular organisms	1	11
sp|Q9SAH0|MRS2A_ARATH,sp|Q9S9N4|MRS21_ARATH,sp|Q9ZPR4|MRS25_ARATH,sp|Q304A0|MRS27_ARATH,sp|Q9FLG2|MRS22_ARATH,sp|Q9LJN2|MRS23_ARATH,sp|Q93ZD7|MRS24_ARATH,sp|Q9LXD4|MRS29_ARATH,sp|Q1PE39|MRS26_ARATH,sp|P0CZ22|MRS2I_ARATH,sp|Q058N4|MRS2B_ARATH	cellular organisms	1	11
sp|O23702|CTBP_ARATH,sp|Q9LE33|HPR3_ARATH,sp|Q9CA90|HPR2_ARATH,tr|Q67Y01|Q67Y01_ARATH,sp|Q9C9W5|HPR1_ARATH,sp|Q9S7E4|FDH_ARATH,sp|O49485|SERA1_ARATH,sp|O04130|SERA2_ARATH,sp|Q9LT69|SERA3_ARATH,tr|F4IBQ3|F4IBQ3_ARATH,tr|F4K732|F4K732_ARATH	cellular organisms	1	11
sp|F4J424|RIC5_ARATH,sp|F4IVV0|RIC1_ARATH,sp|Q1PF35|RIC6_ARATH,sp|F4I5N6|RIC3_ARATH,sp|Q1G3K8|RIC7_ARATH,sp|Q9M0Y9|RIC10_ARATH,sp|Q1G3Y0|RIC9_ARATH,sp|Q9ZWB8|RIC8_ARATH,sp|Q0WL69|RIC11_ARATH,sp|Q9FFD5|RIC4_ARATH,sp|Q8GYU0|RIC2_ARATH	Embryophyta	6	11
sp|Q9LKC0|YUC5_ARATH,sp|Q9SZY8|YUC1_ARATH,sp|O64489|YUC9_ARATH,sp|Q9LFM5|YUC4_ARATH,sp|Q8VZ59|YUC6_ARATH,sp|Q9SVQ1|YUC2_ARATH,sp|Q9SVU0|YUC8_ARATH,sp|Q9FVQ0|YUC10_ARATH,sp|O49312|YUC7_ARATH,sp|O23024|YUC3_ARATH,sp|Q9LPL3|YUC11_ARATH	cellular organisms	1	11
sp|Q9LU76|NSTU1_ARATH,sp|Q9FDZ5|URGT6_ARATH,sp|Q9SZ96|URGT5_ARATH,sp|Q8RWW7|URGT4_ARATH,sp|F4IHS9|UXT1_ARATH,sp|Q9LPU2|URGT2_ARATH,sp|Q9FG70|NSTU2_ARATH,sp|Q9SRE4|URGT1_ARATH,sp|Q8RXL8|UXT3_ARATH,sp|Q8GUJ1|UXT2_ARATH,sp|Q9FIH5|URGT3_ARATH	cellular organisms	1	11
sp|Q9ZP59|TLP1_ARATH,sp|Q9FRH7|TLP10_ARATH,sp|Q944S3|TLP5_ARATH,sp|Q8VY21|TLP3_ARATH,sp|Q8GVE5|TLP2_ARATH,sp|Q0WPY0|TLP6_ARATH,sp|Q9SQU1|TLP9_ARATH,sp|Q6NPQ1|TLP11_ARATH,sp|Q93VI8|TLP7_ARATH,sp|O80699|TLP4_ARATH,sp|Q9S9M8|TLP8_ARATH	cellular organisms	1	11
sp|Q9ZWT3|PHT16_ARATH,sp|Q9SYQ1|PHT18_ARATH,sp|Q9S735|PHT19_ARATH,sp|Q8GYF4|PHT15_ARATH,tr|F4JJ77|F4JJ77_ARATH,sp|Q494P0|PHT17_ARATH,sp|Q96243|PHT12_ARATH,sp|Q8VYM2|PHT11_ARATH,sp|Q96303|PHT14_ARATH,sp|O48639|PHT13_ARATH,tr|F4JJ78|F4JJ78_ARATH	cellular organisms	1	11
sp|Q39162|TGA4_ARATH,sp|Q39237|TGA1_ARATH,sp|Q39234|TGA3_ARATH,sp|Q93ZE2|TGA7_ARATH,sp|P43273|TGA2_ARATH,sp|Q9SX27|PAN_ARATH,sp|Q39140|TGA6_ARATH,sp|Q39163|TGA5_ARATH,sp|Q93XM6|TGA9_ARATH,sp|E3VNM4|TGA10_ARATH,sp|Q9SLV1|ZW2_ARATH	cellular organisms	1	11
sp|I3XHK1|FANCM_ARATH,tr|Q9C8V9|Q9C8V9_ARATH,sp|Q9LTQ0|RTL2_ARATH,sp|Q9FKF0|RTL3_ARATH,sp|Q9SP32|DCL1_ARATH,tr|A0A1P8B4K5|A0A1P8B4K5_ARATH,sp|Q9LXW7|DCL3_ARATH,sp|P84634|DCL4_ARATH,sp|Q3EBC8|DCL2_ARATH,sp|Q9M8N2|RTL1_ARATH,tr|F4JHB3|F4JHB3_ARATH	cellular organisms	1	11
sp|Q8H0W3|RVE6_ARATH,sp|C0SVG5|RVE5_ARATH,sp|Q8RWU3|RVE8_ARATH,sp|Q6R0H0|RVE3_ARATH,sp|Q6R0G4|RVE4_ARATH,sp|F4KGY6|RVE1_ARATH,sp|F4K5X6|RVE2_ARATH,sp|F4J2J6|RVE7L_ARATH,sp|B3H5A8|RVE7_ARATH,sp|P92973|CCA1_ARATH,sp|Q6R0H1|LHY_ARATH	cellular organisms	1	11
sp|Q9LW29|AFB2_ARATH,sp|Q8S8F2|FBL11_ARATH,sp|Q570C0|TIR1_ARATH,sp|Q9ZR12|GRH1_ARATH,sp|Q9LPW7|AFB3_ARATH,sp|Q9LTX2|TIR1L_ARATH,sp|Q8RWQ8|FBX14_ARATH,sp|O04197|COI1_ARATH,sp|Q9C5D2|FBL4_ARATH,sp|Q9SRR1|FBL12_ARATH,tr|Q9FMW7|Q9FMW7_ARATH	cellular organisms	1	11
tr|Q9SY37|Q9SY37_ARATH,tr|Q9SY35|Q9SY35_ARATH,tr|F4J8G8|F4J8G8_ARATH,tr|Q9LFJ2|Q9LFJ2_ARATH,tr|Q58FU2|Q58FU2_ARATH,tr|Q9LFJ1|Q9LFJ1_ARATH,tr|Q9LFJ4|Q9LFJ4_ARATH,tr|F4KFM6|F4KFM6_ARATH,tr|F4J7B4|F4J7B4_ARATH,tr|Q58G57|Q58G57_ARATH,tr|F4JG98|F4JG98_ARATH	Brassicales	15	11
tr|Q08A97|Q08A97_ARATH,sp|Q9ZNW0|MOCS3_ARATH,sp|O23034|UBA5_ARATH,sp|Q9SJT1|SAE2_ARATH,sp|O65041|UBA3_ARATH,sp|P92974|UBE12_ARATH,sp|P93028|UBE11_ARATH,sp|Q94CD5|ATG7_ARATH,sp|P0DI13|SA1B2_ARATH,sp|P0DI12|SA1B1_ARATH,sp|Q8VY78|SAE1A_ARATH	cellular organisms	1	11
tr|F4JJU9|F4JJU9_ARATH,tr|Q6NQI6|Q6NQI6_ARATH,tr|F4JJU7|F4JJU7_ARATH,sp|A0A1P8B8F8|XYN5_ARATH,sp|Q84WT5|XYN5L_ARATH,tr|Q84VX1|Q84VX1_ARATH,sp|Q680B7|XYN4_ARATH,tr|Q9SVF5|Q9SVF5_ARATH,sp|A0A1P8AWH8|XYN1_ARATH,sp|F4JG10|XYN3_ARATH,sp|O80596|XYN2_ARATH	cellular organisms	1	11
sp|Q8RXP6|WAV2_ARATH,tr|Q9FZ68|Q9FZ68_ARATH,tr|Q9LI62|Q9LI62_ARATH,tr|Q9FF34|Q9FF34_ARATH,tr|Q8VYT1|Q8VYT1_ARATH,tr|Q9SB70|Q9SB70_ARATH,tr|Q9LY90|Q9LY90_ARATH,tr|A0A1P8B0J4|A0A1P8B0J4_ARATH,tr|Q9S7U7|Q9S7U7_ARATH,tr|Q84JV3|Q84JV3_ARATH,tr|Q9FVR4|Q9FVR4_ARATH	cellular organisms	1	11
tr|F4KBJ3|F4KBJ3_ARATH,tr|O23227|O23227_ARATH,tr|Q9XI20|Q9XI20_ARATH,tr|Q9C976|Q9C976_ARATH,tr|F4IEK5|F4IEK5_ARATH,tr|Q8GZ10|Q8GZ10_ARATH,tr|Q8L7D8|Q8L7D8_ARATH,tr|A4IJ41|A4IJ41_ARATH,tr|F4K2M9|F4K2M9_ARATH,tr|F4JSJ6|F4JSJ6_ARATH,sp|Q9FFZ1|PPH_ARATH	cellular organisms	1	11
tr|O80572|O80572_ARATH,sp|Q9ZT96|MTEF4_ARATH,sp|Q9FK23|MTEF8_ARATH,sp|F4IHL3|MTEF2_ARATH,tr|Q9LHN2|Q9LHN2_ARATH,tr|Q9SJ50|Q9SJ50_ARATH,tr|O64685|O64685_ARATH,sp|F4JVI3|MTEF5_ARATH,sp|Q84X53|MTEF1_ARATH,tr|Q0WRV2|Q0WRV2_ARATH,sp|Q9SZL6|MTEF6_ARATH	cellular organisms	1	11
sp|P93755|C3H30_ARATH,sp|Q9LXV4|C3H56_ARATH,sp|Q9LUZ4|C3H66_ARATH,sp|Q9XEE6|C3H29_ARATH,sp|Q93ZS9|C3H47_ARATH,sp|O82307|C3H23_ARATH,sp|O82199|C3H20_ARATH,sp|Q9M0G2|C3H49_ARATH,sp|O65036|C3H54_ARATH,sp|Q9ZWA1|C3H2_ARATH,sp|Q9FKW2|C3H61_ARATH	cellular organisms	1	11
sp|Q9LEU4|CAF1J_ARATH,sp|Q9SAI2|CAF1F_ARATH,sp|Q9SKZ2|CAF1G_ARATH,sp|Q9S9P2|CAF1B_ARATH,sp|Q9LXM2|CAF1I_ARATH,sp|Q9FMS6|CAF1K_ARATH,sp|Q9SHJ0|CAF1A_ARATH,sp|O64773|CAF1E_ARATH,sp|Q9LXM4|CAF1H_ARATH,sp|Q9C6M9|CAF1D_ARATH,sp|Q9SFX6|CAF1C_ARATH	cellular organisms	1	11
tr|Q8LBX6|Q8LBX6_ARATH,tr|F4JEW3|F4JEW3_ARATH,tr|Q9SMN3|Q9SMN3_ARATH,tr|Q9FMV2|Q9FMV2_ARATH,tr|Q9S721|Q9S721_ARATH,tr|Q9FMT9|Q9FMT9_ARATH,tr|Q9FLN1|Q9FLN1_ARATH,tr|Q9S7L7|Q9S7L7_ARATH,tr|B3H5H0|B3H5H0_ARATH,tr|Q9LUF5|Q9LUF5_ARATH,tr|Q9FLN3|Q9FLN3_ARATH	cellular organisms	1	11
sp|Q9FGD2|Y5698_ARATH,sp|Q9M8K2|REM21_ARATH,sp|Q9SZ05|Y3440_ARATH,sp|Q1PES7|Y3622_ARATH,sp|Q8LAV5|REM20_ARATH,sp|Q9FHH1|Y5772_ARATH,sp|Q9LVG1|Y5013_ARATH,sp|Q9LST3|Y5142_ARATH,sp|Q9FX77|Y1664_ARATH,sp|Q9STF1|REM22_ARATH,sp|Q9FHB0|Y5014_ARATH	Embryophyta	6	11
tr|A8MQ98|A8MQ98_ARATH,tr|A8MRI2|A8MRI2_ARATH,tr|Q2V3Z5|Q2V3Z5_ARATH,tr|A8MQL3|A8MQL3_ARATH,tr|A7REG9|A7REG9_ARATH,tr|A7REG8|A7REG8_ARATH,tr|A8MQI0|A8MQI0_ARATH,tr|A8MRE2|A8MRE2_ARATH,tr|A8MRV4|A8MRV4_ARATH,tr|Q3EBD8|Q3EBD8_ARATH,tr|A8MRQ7|A8MRQ7_ARATH	Mesangiospermae	11	11
sp|Q9LMN1|PI5KA_ARATH,sp|Q9M149|PI5KB_ARATH,sp|Q56YP2|PI5K1_ARATH,sp|Q8L796|PI5K2_ARATH,sp|O48709|PI5K3_ARATH,sp|Q8RY89|PI5K8_ARATH,sp|Q9M1K2|PI5K4_ARATH,sp|Q9SUI2|PI5K7_ARATH,sp|Q9SFB8|PI5K6_ARATH,sp|Q8L850|PI5K9_ARATH,sp|Q9SLG9|PI5K5_ARATH	cellular organisms	1	11
sp|Q9CA34|GT17_ARATH,sp|Q9SH31|GT16_ARATH,sp|O48843|GT13_ARATH,sp|Q84R16|GT14_ARATH,sp|Q7XJ98|MUR3_ARATH,sp|O48842|GT12_ARATH,sp|Q5XF04|GT15_ARATH,sp|Q9SUW1|GT19_ARATH,sp|Q9FHD8|GT20_ARATH,sp|O81072|GT11_ARATH,sp|F4K6F1|GT18_ARATH	cellular organisms	1	11
sp|Q9XIA2|FB49_ARATH,sp|Q9FVS1|FBK23_ARATH,sp|Q9LXZ3|FB204_ARATH,sp|Q9LSA5|FBK62_ARATH,sp|Q1G391|FB217_ARATH,tr|Q3EA58|Q3EA58_ARATH,tr|Q9T0C3|Q9T0C3_ARATH,tr|Q9STH4|Q9STH4_ARATH,tr|F4IV13|F4IV13_ARATH,sp|Q1G3I7|FB232_ARATH,tr|O82492|O82492_ARATH	Embryophyta	6	11
tr|Q9LH92|Q9LH92_ARATH,tr|Q9LH93|Q9LH93_ARATH,tr|Q9MBG7|Q9MBG7_ARATH,tr|A0A1P8BDW4|A0A1P8BDW4_ARATH,tr|Q3E8E3|Q3E8E3_ARATH,tr|F4J0F0|F4J0F0_ARATH,tr|Q9LH98|Q9LH98_ARATH,tr|Q9LH95|Q9LH95_ARATH,tr|F4J0E6|F4J0E6_ARATH,tr|Q9FLT6|Q9FLT6_ARATH,tr|Q058M7|Q058M7_ARATH	Brassicales	15	11
sp|Q9SF55|H2B5_ARATH,sp|Q9LZ45|H2B9_ARATH,sp|Q9LFF6|H2B8_ARATH,sp|Q9ZUS0|H2B4_ARATH,sp|Q9SI96|H2B3_ARATH,sp|Q9LZT0|H2B7_ARATH,sp|O23629|H2B6_ARATH,sp|Q9LQQ4|H2B1_ARATH,sp|P40283|H2B11_ARATH,sp|Q9FFC0|H2B10_ARATH,sp|Q9SGE3|H2B2_ARATH	cellular organisms	1	11
sp|Q9SJP4|FUT5_ARATH,sp|Q9SJP6|FUT10_ARATH,sp|Q9SJP2|FUT4_ARATH,sp|Q9XI80|FUT6_ARATH,sp|Q9XI81|FUT7_ARATH,sp|Q9XI78|FUT8_ARATH,sp|Q9XI77|FUT9_ARATH,sp|Q9SWH5|FUT1_ARATH,sp|O81053|FUT2_ARATH,sp|Q9CA71|FUT3_ARATH,tr|Q9SJP5|Q9SJP5_ARATH	Eukaryota	2	11
tr|F4JRK4|F4JRK4_ARATH,tr|B3LFC6|B3LFC6_ARATH,tr|Q8S9J5|Q8S9J5_ARATH,tr|Q8GYU5|Q8GYU5_ARATH,tr|Q93ZR2|Q93ZR2_ARATH,tr|Q56Y17|Q56Y17_ARATH,tr|Q8VYF6|Q8VYF6_ARATH,tr|A0A1P8APV4|A0A1P8APV4_ARATH,tr|A0A1I9LLN7|A0A1I9LLN7_ARATH,tr|Q94F37|Q94F37_ARATH,tr|A0A1P8B1J7|A0A1P8B1J7_ARATH	cellular organisms	1	11
sp|F4JL11|IMPA2_ARATH,sp|O04294|IMPA3_ARATH,sp|Q9FJ92|IMPA8_ARATH,sp|Q9FWY7|IMPA6_ARATH,sp|Q96321|IMPA1_ARATH,sp|O80480|IMPA4_ARATH,sp|Q9FJ09|IMPA5_ARATH,sp|Q9M9X7|IMPA7_ARATH,tr|A0A1P8BDF2|A0A1P8BDF2_ARATH,sp|F4KF65|IMPA9_ARATH,tr|F4HPE4|F4HPE4_ARATH	cellular organisms	1	11
sp|Q9LM75|FBK6_ARATH,sp|Q9LM74|FB13_ARATH,sp|Q9LM73|FB14_ARATH,sp|Q9FVU4|FB62_ARATH,tr|F4HUN6|F4HUN6_ARATH,sp|Q9SYP3|FBK7_ARATH,sp|Q84JN6|FB11_ARATH,tr|F4HSR2|F4HSR2_ARATH,tr|Q9C694|Q9C694_ARATH,tr|F4HSR6|F4HSR6_ARATH,tr|Q9LM72|Q9LM72_ARATH	Spermatophyta	9	11
sp|Q9FME3|TCP5_ARATH,sp|Q9LEZ9|TCP17_ARATH,sp|Q9S7W5|TCP13_ARATH,sp|Q9C758|TCP24_ARATH,sp|Q93V43|TCP2_ARATH,sp|Q9MAH8|TCP3_ARATH,sp|Q8LPR5|TCP4_ARATH,sp|O82277|TCP10_ARATH,sp|A0AQW4|TCP12_ARATH,sp|Q9FYG7|TCP1_ARATH,sp|A1YKT1|TCP18_ARATH	cellular organisms	1	11
sp|Q8GXE9|HA22J_ARATH,sp|Q8LE10|HA22I_ARATH,sp|Q9LR09|HA22G_ARATH,sp|Q8LEM6|HA22H_ARATH,sp|Q6NLY8|HA22K_ARATH,sp|Q9S784|HA22C_ARATH,sp|Q9S760|HA22D_ARATH,sp|Q682H0|HA22F_ARATH,sp|Q9S7V4|HA22A_ARATH,sp|Q9FED2|HA22E_ARATH,sp|Q9SYX7|HA22B_ARATH	cellular organisms	1	11
sp|Q8LEB2|ADHL6_ARATH,sp|P06525|ADH1_ARATH,sp|Q96533|ADHX_ARATH,sp|Q8VZ49|ADHL4_ARATH,sp|A1L4Y2|ADHL3_ARATH,sp|Q9FH04|ADHL7_ARATH,sp|Q0V7W6|ADHL5_ARATH,sp|Q9SK87|ADHL2_ARATH,sp|Q9SK86|ADHL1_ARATH,tr|Q93ZM6|Q93ZM6_ARATH,sp|Q9FJ95|DHSO_ARATH	cellular organisms	1	11
sp|F4JCB2|CPL5_ARATH,tr|Q9SI33|Q9SI33_ARATH,tr|Q9LUP3|Q9LUP3_ARATH,tr|Q9LN24|Q9LN24_ARATH,tr|Q9FL74|Q9FL74_ARATH,tr|Q9FHL1|Q9FHL1_ARATH,tr|Q9ZVR2|Q9ZVR2_ARATH,tr|Q3E7I8|Q3E7I8_ARATH,tr|Q3ECX9|Q3ECX9_ARATH,sp|Q00IB6|CPL4_ARATH,sp|Q8LL04|CPL3_ARATH	cellular organisms	1	11
sp|P11832|NIA1_ARATH,sp|P11035|NIA2_ARATH,sp|Q9S850|SUOX_ARATH,sp|Q9ZNT1|NB5R1_ARATH,sp|P83291|NB5R2_ARATH,sp|O48845|CYB5B_ARATH,sp|Q9ZWT2|CYB5D_ARATH,sp|Q9FDW8|CYB5A_ARATH,sp|Q42342|CYB5E_ARATH,sp|Q9ZNV4|CYB5C_ARATH,sp|O22704|CYP5F_ARATH	cellular organisms	1	11
sp|Q8VY84|KCY1_ARATH,sp|O04905|KCY3_ARATH,tr|B3H4S0|B3H4S0_ARATH,sp|Q6NMK6|KCY2_ARATH,sp|Q8VYL1|KAD5_ARATH,sp|Q9FIJ7|KAD2_ARATH,sp|O82514|KAD4_ARATH,sp|Q9FK35|KAD3_ARATH,sp|Q9ZUU1|KAD1_ARATH,sp|Q84JF7|KAD6C_ARATH,sp|Q8L7W7|KAD7_ARATH	cellular organisms	1	11
sp|P82761|DEF83_ARATH,sp|Q2V4G6|DEF81_ARATH,sp|Q2V3J1|DEF88_ARATH,sp|Q2V334|DEF82_ARATH,sp|Q2V3J0|DEF89_ARATH,sp|P82791|DEF86_ARATH,sp|Q2V2Y3|DEF84_ARATH,sp|Q3E7S1|DEF87_ARATH,sp|P82762|DEF91_ARATH,sp|Q8GXV6|DEF85_ARATH,sp|Q2V4G9|DEF90_ARATH	Brassicaceae	16	11
sp|Q9SR33|ORP3B_ARATH,sp|Q9LZM1|ORP3A_ARATH,sp|Q93Y40|ORP3C_ARATH,sp|Q9SU36|ORP2B_ARATH,sp|Q8L751|ORP1C_ARATH,sp|Q940Y1|ORP2A_ARATH,sp|Q8S8P9|ORP1B_ARATH,sp|Q9SAF0|ORP1D_ARATH,sp|O80866|ORP1A_ARATH,tr|Q9CA21|Q9CA21_ARATH,tr|Q8S8P8|Q8S8P8_ARATH	cellular organisms	1	11
tr|Q9C965|Q9C965_ARATH,tr|Q8VY23|Q8VY23_ARATH,tr|Q3EDB8|Q3EDB8_ARATH,tr|Q9LNZ6|Q9LNZ6_ARATH,tr|Q9M9D6|Q9M9D6_ARATH,tr|Q1PFV8|Q1PFV8_ARATH,tr|Q1PFV9|Q1PFV9_ARATH,tr|Q9M9D1|Q9M9D1_ARATH,tr|Q9M9D3|Q9M9D3_ARATH,tr|Q5BQ07|Q5BQ07_ARATH	cellular organisms	1	10
sp|P0C042|Y4597_ARATH,tr|A0A1P8B5X7|A0A1P8B5X7_ARATH,tr|Q147R7|Q147R7_ARATH,tr|Q9MA24|Q9MA24_ARATH,tr|F4IQ97|F4IQ97_ARATH,tr|F4JU16|F4JU16_ARATH,sp|Q3E6Y3|Y1869_ARATH,tr|Q9SHQ2|Q9SHQ2_ARATH,tr|Q9FXJ4|Q9FXJ4_ARATH,tr|F4KIT4|F4KIT4_ARATH	cellular organisms	1	10
tr|Q9LSC7|Q9LSC7_ARATH,sp|Q8RXN8|NRP_ARATH,tr|F4K518|F4K518_ARATH,tr|F4K9G6|F4K9G6_ARATH,tr|F4J517|F4J517_ARATH,tr|F4IUS3|F4IUS3_ARATH,tr|A0A1P8AYJ0|A0A1P8AYJ0_ARATH,sp|Q5S1W2|BON2_ARATH,sp|Q5XQC7|BON3_ARATH,sp|Q941L3|BON1_ARATH	cellular organisms	1	10
tr|Q3E7D9|Q3E7D9_ARATH,tr|Q94AK1|Q94AK1_ARATH,tr|F4KIL6|F4KIL6_ARATH,tr|Q9LEW4|Q9LEW4_ARATH,tr|F4IBY8|F4IBY8_ARATH,sp|Q8VZF6|EDR2L_ARATH,sp|F4JSE7|EDR2_ARATH,tr|F4JYC1|F4JYC1_ARATH,tr|B9DGX7|B9DGX7_ARATH,tr|F4IHT0|F4IHT0_ARATH	cellular organisms	1	10
sp|Q9SSR0|RBL5_ARATH,sp|Q0WQX7|RBL1_ARATH,sp|F4JBM4|RBL4_ARATH,sp|Q9CAN1|RBL2_ARATH,sp|Q9LYP1|RBL3_ARATH,sp|O82756|RBL7_ARATH,sp|Q8VZ48|RBL6_ARATH,sp|F4I8K2|RBL8_ARATH,sp|F4ICF4|RBL10_ARATH,sp|Q9FFX0|RBL9_ARATH	cellular organisms	1	10
tr|F4IJB0|F4IJB0_ARATH,tr|F4IE28|F4IE28_ARATH,tr|Q9SZ82|Q9SZ82_ARATH,tr|F4J326|F4J326_ARATH,tr|Q3E6V3|Q3E6V3_ARATH,tr|F4I7X4|F4I7X4_ARATH,tr|Q3EAW7|Q3EAW7_ARATH,tr|F4J921|F4J921_ARATH,tr|Q9C842|Q9C842_ARATH,tr|F4J5F9|F4J5F9_ARATH	cellular organisms	1	10
tr|Q9C9A1|Q9C9A1_ARATH,sp|Q9FLD7|GT14A_ARATH,sp|Q9LFQ0|GT14B_ARATH,tr|F4JIW2|F4JIW2_ARATH,tr|Q9LE60|Q9LE60_ARATH,tr|Q9ZQZ7|Q9ZQZ7_ARATH,tr|Q9LIQ3|Q9LIQ3_ARATH,tr|Q6DBE8|Q6DBE8_ARATH,sp|Q8S8P3|GT14C_ARATH,tr|Q9SS69|Q9SS69_ARATH	cellular organisms	1	10
sp|A8MQA5|ESF13_ARATH,sp|A8MRI0|ESFL3_ARATH,sp|P0DKH1|ESFL2_ARATH,sp|A8MSA6|ESF11_ARATH,sp|A8MQP7|ESFL7_ARATH,sp|Q1G3R6|ESFL4_ARATH,sp|A8MQX3|ESF12_ARATH,sp|Q9SGX9|ESFL1_ARATH,sp|A8MRV5|ESFLB_ARATH,sp|A8MQA4|ESFL5_ARATH	Mesangiospermae	11	10
sp|Q9SU39|TPPF_ARATH,sp|Q9SUW0|TPPG_ARATH,sp|Q5HZ05|TPPJ_ARATH,sp|Q67X99|TPPE_ARATH,sp|F4KFG5|TPPI_ARATH,sp|Q8GWG2|TPPH_ARATH,sp|Q67XC9|TPPD_ARATH,sp|Q9C9S4|TPPB_ARATH,sp|F4I1A6|TPPC_ARATH,sp|O64896|TPPA_ARATH	cellular organisms	1	10
tr|Q94JW9|Q94JW9_ARATH,tr|Q9MA39|Q9MA39_ARATH,tr|Q8VZ71|Q8VZ71_ARATH,tr|F4J4V1|F4J4V1_ARATH,tr|Q9FRR0|Q9FRR0_ARATH,tr|Q6NQD5|Q6NQD5_ARATH,tr|Q9SR04|Q9SR04_ARATH,tr|Q9ZQF4|Q9ZQF4_ARATH,tr|Q9SND2|Q9SND2_ARATH,tr|F4IJB8|F4IJB8_ARATH	cellular organisms	1	10
sp|Q9LNP6|NFYA8_ARATH,sp|Q93ZH2|NFYA3_ARATH,sp|Q9LVJ7|NFYA6_ARATH,sp|Q9SYH4|NFYA5_ARATH,sp|Q8VY64|NFYA4_ARATH,sp|Q84JP1|NFYA7_ARATH,sp|Q945M9|NFYA9_ARATH,sp|Q9LXV5|NFYA1_ARATH,sp|Q8LFU0|NFYAA_ARATH,sp|Q9M9X4|NFYA2_ARATH	Eukaryota	2	10
tr|F4JED3|F4JED3_ARATH,tr|Q84JH2|Q84JH2_ARATH,tr|F4J8X6|F4J8X6_ARATH,sp|Q9FME2|NTF2_ARATH,tr|F4IT98|F4IT98_ARATH,tr|Q9LDI9|Q9LDI9_ARATH,tr|Q9FND0|Q9FND0_ARATH,tr|Q9LMX6|Q9LMX6_ARATH,tr|Q9M2S5|Q9M2S5_ARATH,tr|A0A178V9P2|A0A178V9P2_ARATH	cellular organisms	1	10
sp|Q8GWL2|LOR7_ARATH,sp|Q9LZX1|LOR15_ARATH,sp|Q9SF24|LOR10_ARATH,sp|Q9LQ36|LOR1_ARATH,sp|Q9ZQR8|LURP1_ARATH,sp|Q9LSQ1|LOR13_ARATH,sp|Q9ZUF7|LOR6_ARATH,sp|Q9LYM3|LOR14_ARATH,sp|B3H5L1|LOR9_ARATH,sp|A0MFH4|LOR16_ARATH	cellular organisms	1	10
tr|Q94F20|Q94F20_ARATH,tr|Q9LYE7|Q9LYE7_ARATH,tr|Q8LAR0|Q8LAR0_ARATH,tr|Q9SSB7|Q9SSB7_ARATH,tr|Q9SFB1|Q9SFB1_ARATH,tr|O22940|O22940_ARATH,tr|O22939|O22939_ARATH,tr|O64696|O64696_ARATH,tr|Q9C8S1|Q9C8S1_ARATH,tr|Q9FMT6|Q9FMT6_ARATH	cellular organisms	1	10
sp|Q9FVQ1|NUCL1_ARATH,tr|Q9STV2|Q9STV2_ARATH,tr|Q9LZD9|Q9LZD9_ARATH,tr|F4IZU8|F4IZU8_ARATH,tr|A0A1P8BBH0|A0A1P8BBH0_ARATH,tr|Q5BPG8|Q5BPG8_ARATH,tr|Q9CAJ2|Q9CAJ2_ARATH,tr|F4KDD0|F4KDD0_ARATH,tr|F4HQ94|F4HQ94_ARATH,tr|Q9LE31|Q9LE31_ARATH	cellular organisms	1	10
sp|P82785|DEF09_ARATH,sp|P82784|DEF07_ARATH,sp|Q41914|DEF04_ARATH,sp|Q9ZUL8|DEF10_ARATH,sp|Q39182|DEF02_ARATH,sp|Q9ZUL7|DEF01_ARATH,sp|Q9C947|DEF05_ARATH,sp|Q9FFP8|DEF06_ARATH,sp|P82781|DEF03_ARATH,sp|P82782|DEF08_ARATH	cellular organisms	1	10
sp|Q8H1H9|AMO_ARATH,tr|Q9M2B9|Q9M2B9_ARATH,tr|Q8L742|Q8L742_ARATH,tr|F4IAX1|F4IAX1_ARATH,tr|F4IAX0|F4IAX0_ARATH,sp|P0DO00|AMO2_ARATH,sp|O23349|AO1_ARATH,tr|Q9STI3|Q9STI3_ARATH,tr|Q9STI4|Q9STI4_ARATH,tr|Q8L866|Q8L866_ARATH	cellular organisms	1	10
sp|Q9FH92|IX15L_ARATH,sp|Q9SNE5|IRX15_ARATH,tr|Q9SJN8|Q9SJN8_ARATH,tr|Q9C9J1|Q9C9J1_ARATH,sp|Q9LQ32|GXM3_ARATH,sp|Q6NMK1|GXM1_ARATH,sp|Q9T0F7|GXM2_ARATH,sp|Q9C7F9|MT127_ARATH,tr|Q9FYG0|Q9FYG0_ARATH,tr|Q9SW35|Q9SW35_ARATH	cellular organisms	1	10
sp|F4KH89|SRS8_ARATH,sp|Q9M2U4|SRS6_ARATH,sp|Q94CK9|LRP1_ARATH,sp|Q9SD40|SRS1_ARATH,sp|Q9LQZ5|SRS5_ARATH,sp|Q9XGX0|SHI_ARATH,sp|Q9SJT8|SRS3_ARATH,sp|O65517|SRS2_ARATH,sp|Q9FXH7|SRS7_ARATH,sp|Q9SI19|SRS4_ARATH	cellular organisms	1	10
sp|Q9M8K6|MUTE_ARATH,sp|Q700C7|SPCH_ARATH,sp|Q700E4|BH067_ARATH,sp|Q9SK91|BH094_ARATH,sp|Q9C7T4|BH096_ARATH,sp|Q56XR0|BH071_ARATH,sp|Q9FKQ6|BH099_ARATH,sp|Q56YJ8|FAMA_ARATH,sp|O81037|BH070_ARATH,sp|Q9M128|BH057_ARATH	Embryophyta	6	10
sp|Q9LF10|CRS1_ARATH,tr|Q9LS51|Q9LS51_ARATH,sp|Q8L7C2|CFM2_ARATH,sp|F4J2U9|CFM3A_ARATH,tr|F4JNR2|F4JNR2_ARATH,sp|F4JVH1|CFM3B_ARATH,sp|Q9LT57|CFM9_ARATH,tr|Q67YJ7|Q67YJ7_ARATH,sp|Q67XL4|Y3544_ARATH,tr|Q9SK10|Q9SK10_ARATH	cellular organisms	1	10
tr|Q9FHT3|Q9FHT3_ARATH,tr|F4K4N0|F4K4N0_ARATH,tr|Q9LFC4|Q9LFC4_ARATH,tr|Q9LFC1|Q9LFC1_ARATH,tr|F4K7Y4|F4K7Y4_ARATH,tr|Q9LFC2|Q9LFC2_ARATH,tr|Q6DYD0|Q6DYD0_ARATH,tr|Q5S4V1|Q5S4V1_ARATH,tr|Q5Q0C9|Q5Q0C9_ARATH,tr|F4I7E0|F4I7E0_ARATH	cellular organisms	1	10
sp|O23180|PLP5_ARATH,sp|O23179|PLP1_ARATH,sp|Q9FIY1|PLP4_ARATH,sp|O23181|PLP3_ARATH,sp|O48723|PLP2_ARATH,sp|Q93ZQ3|PLP9_ARATH,sp|O80959|PLP6_ARATH,sp|Q9SV43|PLP7_ARATH,sp|Q8H133|PLP8_ARATH,sp|F4HX15|LPAI_ARATH	cellular organisms	1	10
sp|P42753|CCD31_ARATH,sp|Q9FGQ7|CCD32_ARATH,sp|Q9SN11|CCD33_ARATH,sp|P42751|CCD11_ARATH,sp|P42752|CCD21_ARATH,sp|Q8LGA1|CCD41_ARATH,sp|Q0WQN9|CCD42_ARATH,sp|Q2V3B2|CCD51_ARATH,sp|Q9LZM0|CCD71_ARATH,sp|Q9ZR04|CCD61_ARATH	cellular organisms	1	10
sp|Q84TF0|AKRCA_ARATH,tr|Q1PFI5|Q1PFI5_ARATH,sp|Q9M338|AKRCB_ARATH,tr|Q9SJV1|Q9SJV1_ARATH,tr|Q9SXC0|Q9SXC0_ARATH,tr|Q9SJV2|Q9SJV2_ARATH,tr|Q9FJK0|Q9FJK0_ARATH,sp|O80944|AKRC8_ARATH,sp|Q0PGJ6|AKRC9_ARATH,tr|F4K9G7|F4K9G7_ARATH	cellular organisms	1	10
sp|P56772|CLPP1_ARATH,sp|Q9XJ36|CLPR2_ARATH,sp|Q9FN42|CLPP2_ARATH,sp|Q9S834|CLPP5_ARATH,sp|Q9SXJ6|CLPP3_ARATH,sp|Q94B60|CLPP4_ARATH,sp|Q9SAA2|CLPP6_ARATH,sp|Q8LB10|CLPR4_ARATH,sp|Q8L770|CLPR3_ARATH,sp|Q9XJ35|CLPR1_ARATH	cellular organisms	1	10
tr|Q9SUR5|Q9SUR5_ARATH,tr|O82354|O82354_ARATH,tr|Q9M386|Q9M386_ARATH,sp|Q6DST1|Y1465_ARATH,tr|O80570|O80570_ARATH,tr|Q5BPW9|Q5BPW9_ARATH,tr|Q52K84|Q52K84_ARATH,tr|Q9M287|Q9M287_ARATH,tr|Q3EBB9|Q3EBB9_ARATH,tr|Q9SJV8|Q9SJV8_ARATH	Streptophyta	4	10
tr|Q8VZB5|Q8VZB5_ARATH,tr|Q9S7D2|Q9S7D2_ARATH,tr|Q5PP40|Q5PP40_ARATH,sp|Q9XI84|RBCMT_ARATH,sp|Q6NQJ8|SDG40_ARATH,tr|Q5PNU0|Q5PNU0_ARATH,sp|Q84JF5|PTA14_ARATH,tr|Q9FYK3|Q9FYK3_ARATH,tr|F4HU79|F4HU79_ARATH,tr|A0A1I9LQY7|A0A1I9LQY7_ARATH	cellular organisms	1	10
sp|Q9ZUH0|FBK35_ARATH,sp|Q9XIR1|FBK27_ARATH,tr|Q8S8L1|Q8S8L1_ARATH,sp|Q9SIX0|FB106_ARATH,sp|Q6DR20|FB110_ARATH,sp|Q9FLV8|FK112_ARATH,sp|Q3EBZ2|SKI23_ARATH,sp|Q9SIW9|FB107_ARATH,sp|Q84V03|FB348_ARATH,tr|O65680|O65680_ARATH	cellular organisms	1	10
tr|F4K5Q9|F4K5Q9_ARATH,tr|Q9SJN9|Q9SJN9_ARATH,tr|F4HSS6|F4HSS6_ARATH,tr|Q9LX64|Q9LX64_ARATH,sp|Q9LEX8|Y3093_ARATH,tr|Q9C6W8|Q9C6W8_ARATH,tr|F4KA42|F4KA42_ARATH,sp|F4JTJ9|ASY2_ARATH,sp|F4HRV8|ASY1_ARATH,tr|Q9C6W7|Q9C6W7_ARATH	cellular organisms	1	10
tr|A0A178V7N9|A0A178V7N9_ARATH,tr|Q501B9|Q501B9_ARATH,tr|Q93YR5|Q93YR5_ARATH,tr|Q9SS61|Q9SS61_ARATH,tr|Q93W30|Q93W30_ARATH,tr|O82326|O82326_ARATH,tr|Q9SYZ4|Q9SYZ4_ARATH,tr|Q9C504|Q9C504_ARATH,tr|Q9SZ21|Q9SZ21_ARATH,tr|F4JF32|F4JF32_ARATH	cellular organisms	1	10
sp|Q9ZT95|R7SL1_ARATH,sp|Q9ZQZ6|R7SL2_ARATH,tr|Q9ZQZ4|Q9ZQZ4_ARATH,tr|Q9M0X2|Q9M0X2_ARATH,tr|F4JI85|F4JI85_ARATH,tr|Q9M0W9|Q9M0W9_ARATH,tr|Q9M0W4|Q9M0W4_ARATH,tr|Q9M0W8|Q9M0W8_ARATH,tr|Q9M0X0|Q9M0X0_ARATH,tr|Q9M0X1|Q9M0X1_ARATH	cellular organisms	1	10
tr|Q9M9W5|Q9M9W5_ARATH,tr|O81299|O81299_ARATH,tr|Q42566|Q42566_ARATH,tr|F4JKY6|F4JKY6_ARATH,tr|O48789|O48789_ARATH,tr|F4JKY3|F4JKY3_ARATH,tr|Q9SD45|Q9SD45_ARATH,tr|Q93ZN4|Q93ZN4_ARATH,tr|Q9LVU7|Q9LVU7_ARATH,tr|Q8VZ57|Q8VZ57_ARATH	cellular organisms	1	10
sp|F4I1X0|HIP41_ARATH,tr|A0A178W2N2|A0A178W2N2_ARATH,tr|A0A1P8ANN9|A0A1P8ANN9_ARATH,sp|P0C8L4|Y4648_ARATH,tr|F4I1X2|F4I1X2_ARATH,tr|F4K6C3|F4K6C3_ARATH,tr|F4KIL7|F4KIL7_ARATH,tr|F4K6C1|F4K6C1_ARATH,tr|A0A1P8B158|A0A1P8B158_ARATH,sp|F4JDJ0|HIP47_ARATH	cellular organisms	1	10
sp|Q9M897|DMP5_ARATH,sp|Q9STW3|DMP3_ARATH,sp|Q9FNL3|DMP6_ARATH,sp|Q8L928|DMP4_ARATH,sp|Q5XV67|DMP7_ARATH,sp|O80493|DMP8_ARATH,sp|Q9FK96|DMP9_ARATH,sp|Q9LVF1|DMP2_ARATH,sp|Q9LVF4|DMP1_ARATH,sp|Q3E912|DMP10_ARATH	Viridiplantae	3	10
sp|P18616|NRPB1_ARATH,sp|F4JXF9|NRPC1_ARATH,sp|Q9SVY0|NRPA1_ARATH,sp|Q9LQ02|NRPD1_ARATH,sp|Q5D869|NRPE1_ARATH,sp|P56763|RPOC1_ARATH,sp|P56764|RPOC2_ARATH,tr|Q9SNB5|Q9SNB5_ARATH,sp|Q9C642|DCL_ARATH,sp|Q8L557|EM514_ARATH	cellular organisms	1	10
sp|O49663|SAP9_ARATH,sp|Q9SZ69|SAP7_ARATH,sp|Q6NNI8|SAP1_ARATH,sp|Q9SJM6|SAP4_ARATH,sp|Q94B40|SAP6_ARATH,sp|Q9ZNU9|SAP3_ARATH,sp|Q8H0X0|SAP2_ARATH,sp|Q9STJ9|SAP10_ARATH,sp|Q9LHJ8|SAP5_ARATH,sp|Q3EA33|SAP8_ARATH	cellular organisms	1	10
sp|O65278|ULP1B_ARATH,sp|Q94F30|ESD4_ARATH,sp|Q8GYL3|ULP1A_ARATH,sp|Q2PS26|ULP1D_ARATH,sp|Q0WKV8|ULP2A_ARATH,sp|Q8RWN0|ULP1C_ARATH,sp|Q8L7S0|ULP2B_ARATH,tr|F4JF18|F4JF18_ARATH,tr|A0A1P8B1I0|A0A1P8B1I0_ARATH,sp|Q9LSS7|RUBP1_ARATH	cellular organisms	1	10
tr|Q9FNC4|Q9FNC4_ARATH,tr|Q9ZWC4|Q9ZWC4_ARATH,tr|Q9SW12|Q9SW12_ARATH,tr|Q9M0F4|Q9M0F4_ARATH,tr|Q9LU48|Q9LU48_ARATH,tr|Q9M0F5|Q9M0F5_ARATH,tr|Q9ZVI2|Q9ZVI2_ARATH,sp|O49195|VSP1_ARATH,sp|O82122|VSP2_ARATH,sp|O04195|Y2992_ARATH	cellular organisms	1	10
tr|F4IVK3|F4IVK3_ARATH,tr|F4HUD6|F4HUD6_ARATH,tr|F4HQD3|F4HQD3_ARATH,tr|A0A1P8AWF5|A0A1P8AWF5_ARATH,tr|Q84TD5|Q84TD5_ARATH,sp|F4JNX3|CMKMT_ARATH,tr|Q9FFH2|Q9FFH2_ARATH,tr|Q9FGZ0|Q9FGZ0_ARATH,tr|Q9SVL4|Q9SVL4_ARATH,tr|A0A1P8BE87|A0A1P8BE87_ARATH	cellular organisms	1	10
sp|Q9SA14|LEU33_ARATH,sp|Q9FMT1|LEU31_ARATH,sp|P93832|LEU32_ARATH,tr|A0A1P8AT86|A0A1P8AT86_ARATH,sp|Q945K7|IDH5_ARATH,sp|Q8LG77|IDH6_ARATH,sp|O81796|IDH3_ARATH,sp|P93032|IDH2_ARATH,sp|Q8LFC0|IDH1_ARATH,sp|Q9LQK9|IDH4_ARATH	cellular organisms	1	10
tr|Q9SIS2|Q9SIS2_ARATH,tr|Q9LEU1|Q9LEU1_ARATH,tr|Q8RX84|Q8RX84_ARATH,tr|Q9CAV2|Q9CAV2_ARATH,tr|Q9SU17|Q9SU17_ARATH,tr|Q9SI11|Q9SI11_ARATH,tr|Q9LUA7|Q9LUA7_ARATH,tr|Q9ZUX8|Q9ZUX8_ARATH,tr|Q9LTU7|Q9LTU7_ARATH,tr|Q9SJQ8|Q9SJQ8_ARATH	Embryophyta	6	10
tr|F4HW92|F4HW92_ARATH,sp|Q8RXF1|SF3A1_ARATH,tr|Q9FG18|Q9FG18_ARATH,tr|O23467|O23467_ARATH,tr|Q94CL4|Q94CL4_ARATH,tr|Q9FL57|Q9FL57_ARATH,tr|Q9SMU9|Q9SMU9_ARATH,tr|Q58FX2|Q58FX2_ARATH,tr|F4IWK8|F4IWK8_ARATH,tr|Q94BN8|Q94BN8_ARATH	cellular organisms	1	10
tr|Q8LCT2|Q8LCT2_ARATH,sp|Q8W487|YB95_ARATH,tr|Q9FI87|Q9FI87_ARATH,sp|O22288|Y2979_ARATH,tr|Q9LZM6|Q9LZM6_ARATH,tr|Q9LMP8|Q9LMP8_ARATH,tr|O82350|O82350_ARATH,tr|A0A178W169|A0A178W169_ARATH,tr|Q9AST4|Q9AST4_ARATH,tr|A0A1P8AZU6|A0A1P8AZU6_ARATH	cellular organisms	1	10
sp|O82268|LSH3_ARATH,sp|Q9LW68|LSH4_ARATH,sp|Q6NNI3|LSH1_ARATH,sp|Q9M836|LSH2_ARATH,sp|Q9LMK2|LSH6_ARATH,sp|Q9FGH2|LSH5_ARATH,sp|Q9S7R3|LSH10_ARATH,sp|Q9ZVA0|LSH7_ARATH,sp|Q9SN52|LSH9_ARATH,sp|Q9FZ51|LSH8_ARATH	cellular organisms	1	10
sp|Q02972|CADH8_ARATH,sp|Q02971|CADH7_ARATH,sp|O65621|CADH6_ARATH,sp|P48523|CADH4_ARATH,sp|Q9CAI3|CADH1_ARATH,sp|O49482|CADH5_ARATH,sp|Q9ZUC1|AOR_ARATH,sp|P42734|CADH9_ARATH,sp|Q9SJ10|CADH3_ARATH,sp|Q9SJ25|CADH2_ARATH	cellular organisms	1	10
sp|P0CAX9|DEF21_ARATH,sp|Q2V2S1|DEF20_ARATH,tr|A8MR15|A8MR15_ARATH,sp|P0CAY0|DEF28_ARATH,sp|Q2V391|DEF22_ARATH,sp|Q2V392|DEF25_ARATH,sp|Q2L6T3|DEF27_ARATH,sp|Q2V4J2|DEF26_ARATH,sp|Q2V364|DEF23_ARATH,sp|Q2V371|DEF24_ARATH	Mesangiospermae	11	10
sp|Q9SHF2|AGO3_ARATH,sp|Q9SHF3|AGO2_ARATH,sp|Q9C793|AGO7_ARATH,sp|Q9XGW1|AGO10_ARATH,sp|O04379|AGO1_ARATH,sp|Q9SJK3|AGO5_ARATH,sp|O48771|AGO6_ARATH,sp|Q84VQ0|AGO9_ARATH,sp|Q9ZVD5|AGO4_ARATH,sp|Q3E984|AGO8_ARATH	cellular organisms	1	10
tr|Q9CAT5|Q9CAT5_ARATH,tr|Q9LMU5|Q9LMU5_ARATH,tr|Q8S9K9|Q8S9K9_ARATH,tr|Q8GUN3|Q8GUN3_ARATH,tr|Q9M9Q2|Q9M9Q2_ARATH,tr|Q9ZU41|Q9ZU41_ARATH,tr|Q8VZK6|Q8VZK6_ARATH,tr|Q940I8|Q940I8_ARATH,tr|Q9FGE1|Q9FGE1_ARATH,tr|Q84MC6|Q84MC6_ARATH	cellular organisms	1	10
tr|Q9SY90|Q9SY90_ARATH,tr|Q6NNH1|Q6NNH1_ARATH,tr|Q6NM24|Q6NM24_ARATH,tr|F4HQT8|F4HQT8_ARATH,tr|Q56Y29|Q56Y29_ARATH,tr|Q8VZN5|Q8VZN5_ARATH,tr|F4HQU5|F4HQU5_ARATH,tr|Q9FZ74|Q9FZ74_ARATH,tr|Q3EDD3|Q3EDD3_ARATH,tr|F4HQU2|F4HQU2_ARATH	cellular organisms	1	10
tr|A0A178VAW3|A0A178VAW3_ARATH,tr|Q9FF95|Q9FF95_ARATH,tr|F4IH50|F4IH50_ARATH,tr|F4I232|F4I232_ARATH,tr|Q9M2D7|Q9M2D7_ARATH,tr|Q5Q0C1|Q5Q0C1_ARATH,tr|F4IH52|F4IH52_ARATH,tr|Q9M2D5|Q9M2D5_ARATH,tr|Q9LML4|Q9LML4_ARATH	cellular organisms	1	9
sp|Q38898|AKT2_ARATH,sp|Q38998|AKT1_ARATH,sp|Q39128|KAT1_ARATH,sp|Q38849|KAT2_ARATH,sp|Q94A76|GORK_ARATH,sp|Q9M8S6|SKOR_ARATH,sp|P92960|KAT3_ARATH,sp|Q8GXE6|AKT6_ARATH,sp|Q9SCX5|AKT5_ARATH	cellular organisms	1	9
sp|O04376|2A5B_ARATH,sp|O04375|2A5A_ARATH,sp|Q9SV41|2A5E_ARATH,sp|Q8RW96|2A5G_ARATH,sp|Q9LU89|2A5N_ARATH,sp|Q8LF36|2A5T_ARATH,sp|Q9LVE2|2A5Z_ARATH,sp|Q9ZQY6|2A5D_ARATH,sp|Q93YV6|2A5K_ARATH	cellular organisms	1	9
sp|P25853|BAM5_ARATH,sp|Q8L762|BAM6_ARATH,sp|O65258|BAM2_ARATH,sp|O23553|BAM3_ARATH,sp|Q9LIR6|BAM1_ARATH,sp|O80831|BAM7_ARATH,sp|Q9FH80|BAM8_ARATH,sp|Q9FM68|BAM4_ARATH,sp|Q8VYW2|BAM9_ARATH	cellular organisms	1	9
sp|O22468|MSI2_ARATH,tr|Q9SAI7|Q9SAI7_ARATH,sp|O22607|MSI4_ARATH,sp|O22469|MSI3_ARATH,sp|Q9SU78|MSI5_ARATH,sp|Q9ZUN8|HTD1_ARATH,tr|Q9FM51|Q9FM51_ARATH,sp|O22467|MSI1_ARATH,sp|Q6NQ88|DDB2_ARATH	cellular organisms	1	9
sp|Q8GX02|SPH14_ARATH,sp|Q9FIV3|SPH25_ARATH,tr|Q9SYC7|Q9SYC7_ARATH,tr|Q9SYC6|Q9SYC6_ARATH,tr|Q3ECS8|Q3ECS8_ARATH,tr|F4IV52|F4IV52_ARATH,sp|Q1G373|SPH30_ARATH,sp|Q9FLY6|SPH15_ARATH,tr|A0A178VNT0|A0A178VNT0_ARATH	Mesangiospermae	11	9
sp|F4K2K3|GNL2_ARATH,sp|Q42510|GNOM_ARATH,sp|Q9FLY5|GNL1_ARATH,sp|Q9LPC5|BIG3_ARATH,sp|Q9LZX8|BIG2_ARATH,sp|F4JSZ5|BIG1_ARATH,sp|F4JN05|BIG4_ARATH,sp|F4IXW2|BIG5_ARATH,tr|F4K5S0|F4K5S0_ARATH	cellular organisms	1	9
sp|Q8L727|GSTT2_ARATH,sp|Q9ZRT5|GSTT1_ARATH,sp|Q9ZVQ4|GSTZ2_ARATH,sp|Q9ZVQ3|GSTZ1_ARATH,sp|Q9FHE1|GSTT3_ARATH,tr|Q6IDA3|Q6IDA3_ARATH,tr|Q9STU5|Q9STU5_ARATH,tr|Q9SUF3|Q9SUF3_ARATH,tr|F4IJB1|F4IJB1_ARATH	cellular organisms	1	9
tr|Q9LV46|Q9LV46_ARATH,tr|A0JQ86|A0JQ86_ARATH,sp|Q9ZS51|PMP22_ARATH,tr|O82324|O82324_ARATH,tr|F4K2L8|F4K2L8_ARATH,tr|F4JI90|F4JI90_ARATH,tr|Q9C933|Q9C933_ARATH,tr|Q9FPH4|Q9FPH4_ARATH,tr|Q9SJH9|Q9SJH9_ARATH	cellular organisms	1	9
sp|Q9SMV7|MSH7_ARATH,sp|O04716|MSH6_ARATH,sp|O24617|MSH2_ARATH,sp|O65607|MSH3_ARATH,sp|F4JP48|MSH4_ARATH,sp|F4JEP5|MSH5_ARATH,sp|Q84LK0|MSH1_ARATH,tr|Q9SS53|Q9SS53_ARATH,tr|F4JYU0|F4JYU0_ARATH	cellular organisms	1	9
sp|Q9FG00|SUC9_ARATH,sp|Q9ZVK6|SUC8_ARATH,sp|Q6A329|SUC6_ARATH,sp|Q67YF8|SUC7_ARATH,sp|Q39232|SUC1_ARATH,sp|Q9C8X2|SUC5_ARATH,sp|Q39231|SUC2_ARATH,sp|Q9FE59|SUC4_ARATH,sp|O80605|SUC3_ARATH	cellular organisms	1	9
sp|Q9SR86|AGT23_ARATH,sp|Q94AL9|AGT22_ARATH,sp|Q940M2|AGT21_ARATH,sp|Q9M8M7|ARGD_ARATH,sp|Q9FNK4|OAT_ARATH,sp|Q94CE5|GATP_ARATH,sp|Q42522|GSA2_ARATH,sp|P42799|GSA1_ARATH,sp|B0F481|BIODA_ARATH	cellular organisms	1	9
tr|F4ISC4|F4ISC4_ARATH,tr|Q9SKD8|Q9SKD8_ARATH,tr|A0A178UIE7|A0A178UIE7_ARATH,tr|A8MQR1|A8MQR1_ARATH,tr|Q940M5|Q940M5_ARATH,tr|Q9M3C7|Q9M3C7_ARATH,tr|Q84TG0|Q84TG0_ARATH,tr|Q9MBG6|Q9MBG6_ARATH,tr|Q0WR17|Q0WR17_ARATH	cellular organisms	1	9
tr|Q9SSM0|Q9SSM0_ARATH,sp|Q9FPJ5|LRR1_ARATH,sp|Q6NQP4|LRR2_ARATH,tr|Q9LUN3|Q9LUN3_ARATH,tr|F4I0W7|F4I0W7_ARATH,tr|Q9ZT98|Q9ZT98_ARATH,tr|Q9SHU4|Q9SHU4_ARATH,tr|Q9FH56|Q9FH56_ARATH,tr|Q9M1B6|Q9M1B6_ARATH	cellular organisms	1	9
sp|Q9FLP0|MA651_ARATH,sp|Q8LEG3|MA652_ARATH,sp|Q9FHM4|MA653_ARATH,sp|Q8L836|MA657_ARATH,sp|Q9SIS3|MA656_ARATH,sp|Q9ZVJ3|MA655_ARATH,sp|Q9C7G0|MA658_ARATH,sp|Q4PSA3|MA659_ARATH,sp|Q9LZY0|MA654_ARATH	Eukaryota	2	9
tr|Q9LZ61|Q9LZ61_ARATH,sp|Q9C633|AGL97_ARATH,tr|Q7X9H5|Q7X9H5_ARATH,tr|Q9FFV9|Q9FFV9_ARATH,tr|Q9C960|Q9C960_ARATH,tr|Q9C963|Q9C963_ARATH,tr|Q9FGZ5|Q9FGZ5_ARATH,tr|O23309|O23309_ARATH,tr|Q9LHF8|Q9LHF8_ARATH	Embryophyta	6	9
sp|Q9LFV5|FK111_ARATH,sp|Q9FZK1|FBX6_ARATH,sp|Q9SMZ3|FBX13_ARATH,sp|Q39090|UFO_ARATH,sp|Q9M310|FBK77_ARATH,sp|Q9FHS6|FK119_ARATH,sp|O49279|SKI15_ARATH,sp|Q9FII1|FK118_ARATH,sp|Q9FII2|FK117_ARATH	cellular organisms	1	9
sp|Q8S927|ATG8C_ARATH,sp|Q9SL04|ATG8D_ARATH,sp|Q8LEM4|ATG8A_ARATH,sp|Q9XEB5|ATG8B_ARATH,sp|Q8VYK7|ATG8F_ARATH,sp|Q9LZZ9|ATG8G_ARATH,sp|Q8S926|ATG8E_ARATH,sp|Q9LRP7|ATG8I_ARATH,sp|Q8S925|ATG8H_ARATH	cellular organisms	1	9
tr|Q9FJR7|Q9FJR7_ARATH,tr|Q9FJR8|Q9FJR8_ARATH,tr|Q9FJR4|Q9FJR4_ARATH,sp|Q9FJR5|PMI12_ARATH,tr|Q9FJR6|Q9FJR6_ARATH,tr|Q9FJR2|Q9FJR2_ARATH,tr|F4HWZ4|F4HWZ4_ARATH,tr|Q9FJR3|Q9FJR3_ARATH,tr|Q9FFW0|Q9FFW0_ARATH	Magnoliopsida	10	9
sp|Q9LUV1|PMEI2_ARATH,sp|Q9LNF2|PMEI1_ARATH,tr|Q9C7Z2|Q9C7Z2_ARATH,tr|B3H4N5|B3H4N5_ARATH,tr|Q1G3V3|Q1G3V3_ARATH,tr|Q3ECT0|Q3ECT0_ARATH,tr|Q1G390|Q1G390_ARATH,tr|Q1G3A4|Q1G3A4_ARATH,tr|F4I8Y4|F4I8Y4_ARATH	Magnoliopsida	10	9
sp|Q680K2|GPPL1_ARATH,sp|Q94K71|CBBY_ARATH,sp|Q8VZ10|SOQ1_ARATH,sp|Q9ZVJ5|SGGP_ARATH,tr|Q6NMA9|Q6NMA9_ARATH,sp|Q84MD8|FHYRK_ARATH,sp|F4JTE7|GPP1_ARATH,sp|Q8VZP1|GPP2_ARATH,tr|F4JD91|F4JD91_ARATH	cellular organisms	1	9
sp|F4JLS1|LDL3_ARATH,sp|Q9LYT1|PAO3_ARATH,sp|Q9SKX5|PAO2_ARATH,sp|Q8H191|PAO4_ARATH,sp|Q9LID0|LDL2_ARATH,sp|Q8VXV7|LDL1_ARATH,sp|Q9CAE3|FLD_ARATH,sp|Q9FNA2|PAO1_ARATH,sp|Q9SU79|PAO5_ARATH	cellular organisms	1	9
sp|Q9FMW4|GEML8_ARATH,sp|Q9FMW6|GEML6_ARATH,sp|Q9FMW5|GEML7_ARATH,sp|Q9FTA0|GEML4_ARATH,sp|Q9M122|GEML2_ARATH,sp|Q9LYV6|GEML5_ARATH,sp|Q8S8F8|GEM_ARATH,sp|Q9SE96|GEML1_ARATH,sp|Q9M063|GEML3_ARATH	cellular organisms	1	9
sp|Q9MA92|FPP3_ARATH,sp|Q9CAP9|FPP1_ARATH,sp|Q9SFF4|FPP2_ARATH,sp|Q0WSY2|FPP4_ARATH,sp|Q9C698|FPP6_ARATH,sp|O65649|FPP5_ARATH,sp|Q9SLN1|FPP7_ARATH,tr|F4JB65|F4JB65_ARATH,tr|Q9ZQ21|Q9ZQ21_ARATH	cellular organisms	1	9
sp|Q9SXJ7|CLPC2_ARATH,sp|Q9FI56|CLPC1_ARATH,sp|P42762|CLPD_ARATH,sp|Q9LF37|CLPB3_ARATH,sp|Q8VYJ7|CLPB4_ARATH,sp|P42730|CLPB1_ARATH,sp|F4JVJ1|CLPB2_ARATH,tr|Q9M1G2|Q9M1G2_ARATH,tr|A0A1P8B5U7|A0A1P8B5U7_ARATH	cellular organisms	1	9
tr|F4HXG1|F4HXG1_ARATH,tr|F4K243|F4K243_ARATH,tr|Q9FFJ4|Q9FFJ4_ARATH,tr|Q9M050|Q9M050_ARATH,tr|Q9C6D0|Q9C6D0_ARATH,tr|Q9LH41|Q9LH41_ARATH,tr|Q8RWY0|Q8RWY0_ARATH,tr|Q940T0|Q940T0_ARATH,tr|Q9FG09|Q9FG09_ARATH	cellular organisms	1	9
sp|Q9M8S8|VTC4_ARATH,sp|Q94F00|IMPL1_ARATH,sp|Q6NPM8|HIS7_ARATH,sp|Q38945|DPNPH_ARATH,sp|Q84VY5|DPNP4_ARATH,sp|Q42546|DPNP1_ARATH,sp|O49623|DPNP2_ARATH,sp|Q8GY63|DPNP3_ARATH,sp|Q9M0Y6|DPNPM_ARATH	cellular organisms	1	9
sp|B3H5R8|SUMO8_ARATH,sp|Q3E8A8|SUMO7_ARATH,sp|P55852|SUMO1_ARATH,sp|Q9FLP6|SUMO2_ARATH,sp|Q9FKC5|SUMO4_ARATH,sp|Q9FLP5|SUMO3_ARATH,sp|Q8VZI7|SUMO5_ARATH,sp|Q9FKC6|SUMO6_ARATH,tr|A0A1P8ASU7|A0A1P8ASU7_ARATH	cellular organisms	1	9
sp|Q8GYM6|CCT14_ARATH,sp|Q9FKE6|CCT15_ARATH,sp|Q56YF8|CCT12_ARATH,sp|Q9C8P7|CCT11_ARATH,sp|Q8LBC0|CCT13_ARATH,sp|Q8RWV3|CCL11_ARATH,sp|Q9FJK7|CCC12_ARATH,sp|Q9FJK6|CCC11_ARATH,sp|Q8W5S1|CCH11_ARATH	cellular organisms	1	9
sp|Q9LHS7|GPAT7_ARATH,sp|Q9CAY3|GPAT5_ARATH,tr|A0A1I9LTN3|A0A1I9LTN3_ARATH,sp|O80437|GPAT6_ARATH,sp|Q9LMM0|GPAT4_ARATH,sp|Q5XF03|GPAT8_ARATH,sp|Q9SHJ5|GPAT1_ARATH,sp|Q9FZ22|GPAT2_ARATH,sp|Q9SYJ2|GPAT3_ARATH	cellular organisms	1	9
sp|Q6R3K9|YSL2_ARATH,sp|Q2EF88|YSL3_ARATH,sp|Q6R3L0|YSL1_ARATH,sp|Q9SHY2|YSL7_ARATH,sp|Q6R3K8|YSL4_ARATH,sp|Q6R3K6|YSL6_ARATH,sp|Q9LUN2|YSL5_ARATH,sp|Q6R3K4|YSL8_ARATH,tr|Q9FHJ1|Q9FHJ1_ARATH	cellular organisms	1	9
sp|F4HXQ7|MYOB1_ARATH,sp|F4INW9|MYOB4_ARATH,sp|Q9LMC8|MYOB5_ARATH,sp|F4HVS6|MYOB6_ARATH,sp|Q9CAC4|MYOB2_ARATH,sp|Q0WNW4|MYOB3_ARATH,tr|F4JT43|F4JT43_ARATH,tr|Q9SVR1|Q9SVR1_ARATH,sp|Q9LM24|FL1L_ARATH	Streptophytina	5	9
sp|Q93WC9|IPT3_ARATH,sp|Q94ID2|IPT5_ARATH,sp|Q94ID1|IPT7_ARATH,sp|Q9LJL4|IPT8_ARATH,sp|Q94ID3|IPT1_ARATH,sp|Q9C6L1|IPT6_ARATH,sp|Q9SB60|IPT4_ARATH,sp|Q9ZUX7|IPT2_ARATH,sp|Q9C5J6|IPT9_ARATH	cellular organisms	1	9
sp|P82639|DF236_ARATH,sp|P82640|DF237_ARATH,sp|P82631|DF251_ARATH,sp|P82632|DF252_ARATH,sp|P82635|DF238_ARATH,sp|P82637|DF240_ARATH,sp|P82634|DF253_ARATH,sp|P82638|DF241_ARATH,sp|P82636|DF239_ARATH	Brassicaceae	16	9
tr|Q8RXP3|Q8RXP3_ARATH,tr|Q6NQ19|Q6NQ19_ARATH,sp|Q93VG8|PPDEX_ARATH,tr|O81728|O81728_ARATH,tr|Q9LVS8|Q9LVS8_ARATH,tr|Q9SAI9|Q9SAI9_ARATH,tr|Q9SZZ6|Q9SZZ6_ARATH,tr|Q9SZZ4|Q9SZZ4_ARATH,tr|Q9SFT9|Q9SFT9_ARATH	cellular organisms	1	9
sp|O04652|ACP5_ARATH,sp|P11829|ACP1_ARATH,sp|P25701|ACP2_ARATH,sp|P25702|ACP3_ARATH,sp|Q9SW21|ACP4_ARATH,sp|O80800|ACPM2_ARATH,sp|P53665|ACPM1_ARATH,sp|Q9FGJ4|ACPM3_ARATH,tr|Q9FG58|Q9FG58_ARATH	cellular organisms	1	9
sp|Q9SVV9|AML3_ARATH,sp|Q8VWF5|AML5_ARATH,sp|Q9LYN7|AML4_ARATH,sp|Q8W4I9|AML1_ARATH,sp|Q9SJG8|AML2_ARATH,tr|F4JBE2|F4JBE2_ARATH,tr|Q9FXE0|Q9FXE0_ARATH,tr|F4K9I2|F4K9I2_ARATH,tr|Q4PT05|Q4PT05_ARATH	cellular organisms	1	9
sp|O23482|OPT3_ARATH,sp|O04514|OPT2_ARATH,sp|Q9FME8|OPT4_ARATH,sp|O82485|OPT7_ARATH,sp|Q9SUA4|OPT5_ARATH,sp|Q9T095|OPT6_ARATH,sp|Q9FJD2|OPT9_ARATH,sp|Q9FJD1|OPT8_ARATH,sp|Q9FG72|OPT1_ARATH	cellular organisms	1	9
tr|O65267|O65267_ARATH,tr|Q9ZUA8|Q9ZUA8_ARATH,tr|Q9C8R5|Q9C8R5_ARATH,tr|F4IRA7|F4IRA7_ARATH,tr|O23085|O23085_ARATH,tr|Q9FHU3|Q9FHU3_ARATH,tr|F4JHQ0|F4JHQ0_ARATH,tr|A0A1P8APV7|A0A1P8APV7_ARATH,tr|F4I4Q9|F4I4Q9_ARATH	cellular organisms	1	9
sp|Q6S7B0|TAF5_ARATH,sp|F4HZB2|BCHA1_ARATH,sp|F4JHT3|BCHA2_ARATH,sp|F4I9T0|BCHB_ARATH,sp|F4IG73|BCHC2_ARATH,sp|F4JD14|BCHC1_ARATH,sp|F4JY12|GFS12_ARATH,tr|F4I394|F4I394_ARATH,tr|F4IHC4|F4IHC4_ARATH	cellular organisms	1	9
tr|B5X0N4|B5X0N4_ARATH,tr|A0A1P8BDU6|A0A1P8BDU6_ARATH,tr|Q9LNR2|Q9LNR2_ARATH,tr|F4IDE6|F4IDE6_ARATH,tr|Q4PSG2|Q4PSG2_ARATH,tr|Q058J1|Q058J1_ARATH,tr|Q8RXC1|Q8RXC1_ARATH,tr|Q9ASW5|Q9ASW5_ARATH,tr|O23220|O23220_ARATH	cellular organisms	1	9
tr|Q9C5E6|Q9C5E6_ARATH,tr|Q3E7F0|Q3E7F0_ARATH,tr|O80991|O80991_ARATH,tr|Q84K51|Q84K51_ARATH,tr|Q9C9X8|Q9C9X8_ARATH,tr|Q9M0T4|Q9M0T4_ARATH,tr|Q8S9L2|Q8S9L2_ARATH,tr|Q9LUA0|Q9LUA0_ARATH,tr|Q9LRY5|Q9LRY5_ARATH	cellular organisms	1	9
sp|Q9SVD7|UEV1D_ARATH,sp|Q9SJ44|UEV1C_ARATH,sp|Q93YP0|UEV1A_ARATH,sp|Q9CAB6|UEV1B_ARATH,tr|F4I6V2|F4I6V2_ARATH,tr|Q9C7M2|Q9C7M2_ARATH,tr|Q9LP67|Q9LP67_ARATH,sp|Q8S9K3|VAR3_ARATH,tr|Q9LPG2|Q9LPG2_ARATH	cellular organisms	1	9
sp|A3KPF2|ANM14_ARATH,sp|Q84W92|ANM13_ARATH,sp|Q08A71|ANM6_ARATH,sp|Q9SU94|ANM11_ARATH,sp|Q9MAT5|ANM10_ARATH,sp|O82210|ANM12_ARATH,sp|Q0WVD6|ANM3_ARATH,sp|Q944R7|ANM16_ARATH,sp|Q8GWT4|ANM15_ARATH	cellular organisms	1	9
sp|Q84JT6|MSRB9_ARATH,sp|Q8VY86|MSRB7_ARATH,sp|O49707|MSRB8_ARATH,sp|Q9C5C8|MSRB2_ARATH,sp|Q8GWF4|MSRB6_ARATH,sp|Q9ZS91|MSRB5_ARATH,sp|Q9M0Z6|MSRB3_ARATH,sp|Q9M0Z5|MSRB4_ARATH,sp|Q9C8M2|MSRB1_ARATH	cellular organisms	1	9
sp|Q9SHH0|CAAT8_ARATH,sp|O64759|CAAT5_ARATH,sp|Q84MA5|CAAT1_ARATH,sp|Q9SQZ0|CAAT7_ARATH,sp|Q9LZ20|CAAT6_ARATH,sp|Q8GYB4|CAAT3_ARATH,sp|Q8W4K3|CAAT4_ARATH,sp|Q9ASS7|CAAT2_ARATH,sp|Q9C5D6|CAAT9_ARATH	cellular organisms	1	9
sp|O22780|FBT9_ARATH,sp|F4I5Q2|FBT8_ARATH,sp|Q9XIQ7|FBT7_ARATH,sp|Q8RWQ5|FBT4_ARATH,sp|Q9SKZ5|FBT1_ARATH,sp|Q5FV41|FBT2_ARATH,sp|Q9LEV7|FBT6_ARATH,sp|Q9SQN2|FBT3_ARATH,sp|F4KIL8|FBT5_ARATH	cellular organisms	1	9
tr|F4KIX0|F4KIX0_ARATH,sp|Q9STM3|REF6_ARATH,sp|Q6BDA0|ELF6_ARATH,sp|C0SUT9|JMJ16_ARATH,sp|Q8GUI6|JMJ14_ARATH,sp|F4I6G4|JMJ18_ARATH,sp|O64752|JMJ15_ARATH,tr|A0A1P8AP94|A0A1P8AP94_ARATH,sp|Q8L7T6|JMJ19_ARATH	cellular organisms	1	9
sp|C0Z361|CPNB3_ARATH,sp|P21240|CPNB1_ARATH,sp|Q9LJE4|CPNB2_ARATH,sp|Q56XV8|CPNA2_ARATH,sp|Q9C667|CPNB4_ARATH,sp|P21238|CPNA1_ARATH,sp|P29197|CH60A_ARATH,sp|Q8L7B5|CH60B_ARATH,sp|Q93ZM7|CH60C_ARATH	cellular organisms	1	9
sp|Q8GY03|DDPS4_ARATH,sp|Q8RX73|DDPS3_ARATH,sp|O80458|DDPS1_ARATH,tr|F4IMI8|F4IMI8_ARATH,sp|Q570Q8|DDPS5_ARATH,sp|Q56Y11|DDPS2_ARATH,sp|Q8S2T1|DDPS6_ARATH,sp|Q8LED0|DDPS7_ARATH,sp|Q8LAR7|DDPS8_ARATH	cellular organisms	1	9
sp|Q7XJE5|MCA2_ARATH,sp|Q7XJE6|MCA1_ARATH,sp|Q9FMG1|MCA3_ARATH,sp|O64518|MCA5_ARATH,sp|O64517|MCA4_ARATH,sp|Q6XPT5|MCA7_ARATH,sp|O64519|MCA6_ARATH,sp|Q9FYE1|MCA9_ARATH,sp|Q9SA41|MCA8_ARATH	cellular organisms	1	9
sp|Q9LQF2|CINV1_ARATH,sp|Q67XD9|CINV2_ARATH,sp|F4I2X9|INVD_ARATH,sp|Q9SW48|INVB_ARATH,sp|Q9C560|INVF_ARATH,sp|Q9FK88|INVE_ARATH,sp|Q9FXA8|INVA_ARATH,sp|Q84JL5|INVH_ARATH,sp|B9DFA8|INVC_ARATH	cellular organisms	1	9
sp|Q9LRR7|NCED3_ARATH,sp|Q9M9F5|NCED9_ARATH,sp|Q9C6Z1|NCED5_ARATH,sp|O49505|NCED2_ARATH,sp|Q9LRM7|NCED6_ARATH,sp|O49675|CCD4_ARATH,sp|O65572|CCD1_ARATH,sp|Q8VY26|CCD8_ARATH,sp|Q7XJM2|CCD7_ARATH	cellular organisms	1	9
tr|Q9LUI0|Q9LUI0_ARATH,tr|Q8VY20|Q8VY20_ARATH,tr|Q9LKC2|Q9LKC2_ARATH,sp|Q8W4K5|VAB_ARATH,tr|Q5U1F1|Q5U1F1_ARATH,tr|A0A1P8B8L5|A0A1P8B8L5_ARATH,tr|Q9FGL4|Q9FGL4_ARATH,tr|Q5HZ31|Q5HZ31_ARATH,tr|F4KC40|F4KC40_ARATH	Streptophyta	4	9
sp|Q7X9B9|NLP2_ARATH,sp|Q8H111|NLP1_ARATH,sp|Q9LE38|NLP4_ARATH,sp|Q9SFW8|NLP5_ARATH,sp|Q9SVF1|NLP3_ARATH,sp|Q8RWY4|NLP6_ARATH,sp|Q84TH9|NLP7_ARATH,sp|Q9M1B0|NLP9_ARATH,sp|O22864|NLP8_ARATH	cellular organisms	1	9
tr|Q9FIP0|Q9FIP0_ARATH,tr|Q9FIP1|Q9FIP1_ARATH,tr|Q9FNG0|Q9FNG0_ARATH,tr|Q8GW37|Q8GW37_ARATH,tr|Q9FNG1|Q9FNG1_ARATH,tr|F4KFR6|F4KFR6_ARATH,tr|Q9SJ35|Q9SJ35_ARATH,sp|Q680C0|GDL62_ARATH,tr|Q9FI59|Q9FI59_ARATH	Embryophyta	6	9
sp|Q8L8B8|LOG3_ARATH,sp|Q9LFH3|LOG4_ARATH,sp|Q8RUN2|LOG1_ARATH,sp|Q8GW29|LOG7_ARATH,sp|Q9LYV8|LOG6_ARATH,sp|Q8LBB7|LOG5_ARATH,sp|Q5BPS0|LOG2_ARATH,sp|Q84MC2|LOG8_ARATH,sp|Q9XH06|LOG9_ARATH	cellular organisms	1	9
sp|Q9FJB8|GRF7_ARATH,sp|Q8L8A8|GRF2_ARATH,sp|O81001|GRF1_ARATH,sp|Q9SJR5|GRF3_ARATH,sp|Q9SU44|GRF8_ARATH,sp|Q8L8A7|GRF4_ARATH,sp|Q9ZQ12|GRF6_ARATH,sp|Q8L8A6|GRF5_ARATH,sp|Q8S9M3|GRF9_ARATH	Streptophyta	4	9
sp|O80910|TOL6_ARATH,sp|F4KAU9|TOL7_ARATH,sp|Q8L860|TOL9_ARATH,sp|Q9C9Y1|TOL8_ARATH,sp|Q9LPL6|TOL3_ARATH,sp|Q6NQK0|TOL4_ARATH,sp|Q9FFQ0|TOL5_ARATH,sp|Q9LFL3|TOL1_ARATH,sp|Q9LNC6|TOL2_ARATH	cellular organisms	1	9
tr|Q1PE65|Q1PE65_ARATH,tr|F4JTY4|F4JTY4_ARATH,tr|F4JTY7|F4JTY7_ARATH,sp|O81862|CHIC_ARATH,tr|O81861|O81861_ARATH,tr|F4JTY8|F4JTY8_ARATH,tr|O81854|O81854_ARATH,tr|F4JTY9|F4JTY9_ARATH,tr|F4JTZ2|F4JTZ2_ARATH	cellular organisms	1	9
sp|Q39033|PLCD2_ARATH,sp|Q9LY51|PLCD7_ARATH,sp|Q8GV43|PLCD6_ARATH,sp|Q944C1|PLCD4_ARATH,sp|Q944C2|PLCD5_ARATH,sp|Q39032|PLCD1_ARATH,sp|Q56W08|PLCD3_ARATH,sp|Q9STZ3|PLCD8_ARATH,sp|Q6NMA7|PLCD9_ARATH	cellular organisms	1	9
sp|F4JLI5|XDH2_ARATH,sp|Q8GUQ8|XDH1_ARATH,sp|Q7G9P4|ALDO3_ARATH,sp|Q7G191|ALDO4_ARATH,sp|Q7G193|ALDO1_ARATH,sp|Q7G192|ALDO2_ARATH,tr|Q9SZU9|Q9SZU9_ARATH,tr|Q9M847|Q9M847_ARATH,tr|B3H6B7|B3H6B7_ARATH	cellular organisms	1	9
sp|Q9SXB0|SY125_ARATH,sp|O64791|SY124_ARATH,sp|Q9ZQZ8|SY123_ARATH,sp|Q9ZSD4|SY121_ARATH,sp|Q9SVC2|SY122_ARATH,sp|Q8VZU2|SY132_ARATH,sp|Q9SRV7|SY131_ARATH,sp|Q42374|SY111_ARATH,sp|Q9ZPV9|SY112_ARATH	cellular organisms	1	9
sp|Q96328|SAC8_ARATH,sp|Q9C5G5|SAC7_ARATH,sp|Q7X911|SAC6_ARATH,sp|Q7XZU3|SAC1_ARATH,sp|Q94A27|SAC2_ARATH,sp|Q8RW97|SAC5_ARATH,sp|Q7XZU2|SAC3_ARATH,sp|Q7XZU1|SAC4_ARATH,sp|Q7XZU0|SAC9_ARATH	cellular organisms	1	9
sp|P0CZ23|ACOX3_ARATH,sp|Q9LMI7|ACO32_ARATH,sp|P0CZ24|Y3669_ARATH,sp|O65201|ACOX2_ARATH,sp|O65202|ACOX1_ARATH,sp|Q9ZQP2|ACO12_ARATH,sp|Q96329|ACOX4_ARATH,sp|Q9SWG0|IVD_ARATH,sp|Q8RWZ3|IBR3_ARATH	cellular organisms	1	9
sp|Q9FMQ9|FACR7_ARATH,sp|Q39152|FACR1_ARATH,sp|Q0WRB0|FACR5_ARATH,sp|Q9LXN3|FACR4_ARATH,sp|Q1PEI6|FACR8_ARATH,sp|Q93ZB9|FACR3_ARATH,sp|Q08891|FACR2_ARATH,sp|B9TSP7|FACR6_ARATH,tr|Q9M1D7|Q9M1D7_ARATH	cellular organisms	1	9
tr|Q9C9E9|Q9C9E9_ARATH,tr|Q9SK23|Q9SK23_ARATH,tr|A6QR87|A6QR87_ARATH,tr|Q9LJ92|Q9LJ92_ARATH,tr|Q1G3I3|Q1G3I3_ARATH,tr|Q6NNH0|Q6NNH0_ARATH,tr|Q9CA85|Q9CA85_ARATH,tr|O82319|O82319_ARATH,tr|Q8GW85|Q8GW85_ARATH	Embryophyta	6	9
sp|Q9S7S2|CDA4_ARATH,sp|Q9SU86|CDA6_ARATH,sp|Q9S7L8|CDA5_ARATH,sp|Q9SU87|CDA7_ARATH,sp|O65571|CDA2_ARATH,sp|O65896|CDA1_ARATH,sp|Q9XEX4|CDA8_ARATH,sp|Q9S789|CDA9_ARATH,sp|Q9S847|CDA3_ARATH	cellular organisms	1	9
sp|Q9LMI4|ADSL4_ARATH,sp|Q9LMI3|ADSL5_ARATH,sp|Q9LND9|ADSL1_ARATH,sp|Q9FPD5|ADSL3_ARATH,sp|Q9LND8|ADSL2_ARATH,sp|O65797|ADS1_ARATH,sp|Q9SID2|ADS2_ARATH,sp|Q949X0|ADS3_ARATH,sp|Q9LVZ3|ADS32_ARATH	cellular organisms	1	9
sp|O81815|MO1_ARATH,tr|F4JK86|F4JK86_ARATH,sp|O81816|MO2_ARATH,sp|Q9FLC2|MO3_ARATH,tr|Q9ZQN9|Q9ZQN9_ARATH,tr|O82384|O82384_ARATH,sp|Q9FGC7|ZEP_ARATH,tr|Q9LFM4|Q9LFM4_ARATH	cellular organisms	1	8
sp|Q67ZB3|FRL3_ARATH,sp|Q9LUV4|FRL4A_ARATH,sp|Q940H8|FRL4B_ARATH,sp|Q9C6S2|FRL2I_ARATH,sp|Q9FFF1|FRL1A_ARATH,sp|Q5XV31|FRL5_ARATH,tr|O04650|O04650_ARATH,sp|Q67Z93|FRIG0_ARATH	cellular organisms	1	8
tr|Q9LFE2|Q9LFE2_ARATH,sp|Q9C827|COB22_ARATH,sp|Q9CAA0|COB21_ARATH,tr|Q8RXQ4|Q8RXQ4_ARATH,sp|Q8L828|COB23_ARATH,sp|Q9LT47|FIE_ARATH,sp|Q9M2Z2|WDR5A_ARATH,sp|Q9SY00|WDR5B_ARATH	cellular organisms	1	8
tr|Q9M7T1|Q9M7T1_ARATH,tr|O23238|O23238_ARATH,tr|Q9SZF8|Q9SZF8_ARATH,tr|O04527|O04527_ARATH,tr|O81061|O81061_ARATH,sp|P36212|RK123_ARATH,sp|P36210|RK121_ARATH,sp|P36211|RK122_ARATH	cellular organisms	1	8
sp|Q9ZU94|PDLP6_ARATH,sp|Q8GUJ2|PDLP5_ARATH,sp|Q0WPN8|PDLP7_ARATH,sp|Q6NKQ9|PDLP8_ARATH,sp|Q6NM73|PDLP2_ARATH,sp|O22784|PDLP3_ARATH,sp|Q8GXV7|PDLP1_ARATH,sp|Q6E263|PDLP4_ARATH	cellular organisms	1	8
tr|Q4V397|Q4V397_ARATH,tr|Q9M9R5|Q9M9R5_ARATH,tr|Q9M9R3|Q9M9R3_ARATH,tr|Q9LF32|Q9LF32_ARATH,tr|F4K1T0|F4K1T0_ARATH,sp|Q8GYH5|BAD1_ARATH,tr|F4JN77|F4JN77_ARATH,tr|Q9LU58|Q9LU58_ARATH	Magnoliopsida	10	8
sp|Q7Y223|MAN2_ARATH,sp|Q9M0H6|MAN5_ARATH,sp|Q9LZV3|MAN6_ARATH,sp|Q9FJZ3|MAN7_ARATH,sp|Q9SG94|MAN3_ARATH,sp|Q9SG95|MAN4_ARATH,sp|Q9LW44|MANP_ARATH,sp|Q9FZ29|MAN1_ARATH	cellular organisms	1	8
sp|Q9LJR3|SPA3_ARATH,sp|Q94BM7|SPA4_ARATH,sp|Q9T014|SPA2_ARATH,sp|Q9SYX2|SPA1_ARATH,sp|P43254|COP1_ARATH,sp|Q9LTJ6|RUP1_ARATH,sp|Q9FFA7|RUP2_ARATH,sp|O82266|SWA1_ARATH	cellular organisms	1	8
tr|Q9LY49|Q9LY49_ARATH,tr|A2RVS1|A2RVS1_ARATH,tr|Q9FXF4|Q9FXF4_ARATH,tr|Q9LYI7|Q9LYI7_ARATH,tr|Q9FK73|Q9FK73_ARATH,tr|F4JQR6|F4JQR6_ARATH,tr|F4KHG9|F4KHG9_ARATH,sp|Q8VYE2|TIM50_ARATH	cellular organisms	1	8
tr|A0A1I9LQI3|A0A1I9LQI3_ARATH,tr|Q9C926|Q9C926_ARATH,tr|A0A1I9LMB0|A0A1I9LMB0_ARATH,sp|Q9FME0|RFA1D_ARATH,sp|Q9SD82|RFA1B_ARATH,sp|Q9SKI4|RFA1A_ARATH,sp|F4JSG3|RFA1E_ARATH,sp|Q9FHJ6|RFA1C_ARATH	cellular organisms	1	8
tr|A0A1I9LR11|A0A1I9LR11_ARATH,sp|F4J3D9|IDE2_ARATH,sp|O22941|IDE1_ARATH,tr|F4J3D6|F4J3D6_ARATH,tr|F4K9D7|F4K9D7_ARATH,sp|F4HNU6|NRDC_ARATH,sp|Q9FIH8|SPP_ARATH,sp|Q9FJT9|PQQL_ARATH	cellular organisms	1	8
tr|F4IB52|F4IB52_ARATH,sp|Q8RXN3|PPT1_ARATH,sp|Q8H0T6|PPT2_ARATH,sp|Q9ZSR7|TPT_ARATH,sp|Q9LF61|XPT_ARATH,sp|Q9M5A9|GPT1_ARATH,sp|Q94B38|GPT2_ARATH,sp|O81514|GPTP1_ARATH	cellular organisms	1	8
tr|Q9SN25|Q9SN25_ARATH,tr|A0A1I9LT82|A0A1I9LT82_ARATH,tr|Q9C6E6|Q9C6E6_ARATH,tr|Q9SKI5|Q9SKI5_ARATH,tr|A0A1P8B0U6|A0A1P8B0U6_ARATH,tr|Q9XII3|Q9XII3_ARATH,tr|F4J480|F4J480_ARATH,tr|F4JZU9|F4JZU9_ARATH	cellular organisms	1	8
tr|Q93ZG1|Q93ZG1_ARATH,sp|Q67Y69|WDL7_ARATH,tr|F4IWH1|F4IWH1_ARATH,tr|Q84JG6|Q84JG6_ARATH,tr|Q5PP69|Q5PP69_ARATH,tr|O48683|O48683_ARATH,tr|F4I3X3|F4I3X3_ARATH,tr|A0A1I9LPX1|A0A1I9LPX1_ARATH	Embryophyta	6	8
sp|Q9XI17|PUM20_ARATH,sp|Q9LXC5|PUM21_ARATH,sp|Q9LVG3|PUM18_ARATH,sp|Q9LSS8|PUM19_ARATH,sp|Q9FIE9|PUM16_ARATH,sp|Q9C8B8|PUM17_ARATH,sp|Q9LNI2|PUM22_ARATH,sp|Q9FGE7|PUM26_ARATH	cellular organisms	1	8
sp|Q94K80|LRP1C_ARATH,sp|Q8RWR2|LRP1B_ARATH,sp|Q940X9|LRP1A_ARATH,sp|Q94A38|LRP6A_ARATH,sp|O80567|LRP6B_ARATH,sp|Q93ZV7|LA1_ARATH,sp|Q0V7U7|LA2_ARATH,sp|Q9LHL3|LRP6C_ARATH	cellular organisms	1	8
sp|Q9LIB9|INV5_ARATH,sp|Q43866|INV1_ARATH,sp|Q67XZ3|INV3_ARATH,sp|Q1PEF8|INV2_ARATH,sp|Q8W413|INV4_ARATH,sp|Q8W4S6|INV6_ARATH,sp|Q43348|INVA3_ARATH,sp|Q39041|INVA4_ARATH	cellular organisms	1	8
sp|Q9LU15|AHP4_ARATH,sp|Q9ZNV8|AHP2_ARATH,sp|Q9ZNV9|AHP1_ARATH,sp|Q9SAZ5|AHP3_ARATH,sp|Q8L9T7|AHP5_ARATH,sp|Q9SSC9|AHP6_ARATH,tr|F4JGC7|F4JGC7_ARATH,tr|F4K2L3|F4K2L3_ARATH	cellular organisms	1	8
tr|Q8LGF0|Q8LGF0_ARATH,tr|A8MS72|A8MS72_ARATH,tr|F4IV84|F4IV84_ARATH,tr|Q9SEY4|Q9SEY4_ARATH,sp|O22633|NOI4_ARATH,tr|Q9FMJ6|Q9FMJ6_ARATH,tr|Q8LCF4|Q8LCF4_ARATH,sp|Q8GYN5|RIN4_ARATH	cellular organisms	1	8
sp|Q9S7Z8|PIN3_ARATH,sp|Q940Y5|PIN7_ARATH,sp|Q8RWZ6|PIN4_ARATH,sp|Q9C6B8|PINI_ARATH,sp|Q9LU77|PIN2_ARATH,sp|Q9SQH6|PIN6_ARATH,sp|Q9LFP6|PIN8_ARATH,sp|Q9FFD0|PIN5_ARATH	cellular organisms	1	8
sp|Q501D1|Y1490_ARATH,tr|Q9FND1|Q9FND1_ARATH,tr|Q940K1|Q940K1_ARATH,tr|Q9M8Z1|Q9M8Z1_ARATH,tr|O64858|O64858_ARATH,tr|Q3EBG3|Q3EBG3_ARATH,tr|Q9SGI4|Q9SGI4_ARATH,tr|Q9S7Q5|Q9S7Q5_ARATH	cellular organisms	1	8
sp|Q9FT72|RQL3_ARATH,sp|Q0WVW7|RQL5_ARATH,sp|Q9FT73|RECQ2_ARATH,sp|Q9FT70|RQL4B_ARATH,sp|Q8L840|RQL4A_ARATH,tr|A0A1P8BBA5|A0A1P8BBA5_ARATH,sp|Q9FT74|RQL1_ARATH,sp|Q9FT69|RQSIM_ARATH	cellular organisms	1	8
tr|Q9LHM1|Q9LHM1_ARATH,sp|Q9LZR8|Y5370_ARATH,sp|Q9ZVA1|EP1L1_ARATH,sp|Q9ZVA2|EP1L2_ARATH,tr|Q9SCT7|Q9SCT7_ARATH,sp|Q9ZVA4|EP1L3_ARATH,sp|Q9ZVA5|EP1L4_ARATH,tr|Q8GY81|Q8GY81_ARATH	cellular organisms	1	8
sp|Q9SJ07|Y2192_ARATH,sp|Q1G3Z6|Y1317_ARATH,sp|Q9SX41|Y1022_ARATH,sp|Q3E7N5|Y5406_ARATH,sp|Q8GWU1|Y1898_ARATH,sp|Q9XIK5|Y1045_ARATH,sp|Q9LH88|Y3852_ARATH,sp|Q9ZU26|Y1197_ARATH	Mesangiospermae	11	8
sp|Q9FKN7|DAR4_ARATH,sp|Q84WJ0|DAR5_ARATH,sp|Q9LVR6|DAR3_ARATH,sp|Q9FJX8|DAR6_ARATH,sp|Q9FJX9|DAR7_ARATH,sp|Q8W4F0|DAR1_ARATH,sp|P0C7Q8|DA1_ARATH,sp|Q0WSN2|DAR2_ARATH	cellular organisms	1	8
tr|Q94C50|Q94C50_ARATH,tr|Q9C9F7|Q9C9F7_ARATH,tr|Q9FX59|Q9FX59_ARATH,tr|Q9LDK1|Q9LDK1_ARATH,tr|Q9C930|Q9C930_ARATH,tr|Q940M6|Q940M6_ARATH,tr|Q8W576|Q8W576_ARATH,tr|Q9FJ08|Q9FJ08_ARATH	cellular organisms	1	8
sp|F4HUC4|ATCA5_ARATH,sp|Q9FM99|ATCA8_ARATH,sp|Q8L817|ATCA7_ARATH,sp|F4IHR4|ATCA2_ARATH,sp|F4JIK2|ATCA4_ARATH,sp|Q9SUB4|ATCA6_ARATH,sp|Q9FYE3|ATCA3_ARATH,sp|O04846|ATCA1_ARATH	cellular organisms	1	8
sp|Q9LYD8|GGLO3_ARATH,sp|Q9SU56|GLDH_ARATH,sp|Q6NQ66|GGLO2_ARATH,sp|O81032|GGLO6_ARATH,sp|O81030|GGLO5_ARATH,sp|Q9FM82|GGLO4_ARATH,sp|Q9C614|GGLO1_ARATH,sp|Q9FM84|GGLO7_ARATH	cellular organisms	1	8
sp|Q9C9X3|ANXD5_ARATH,sp|Q9LX07|ANXD7_ARATH,sp|Q9XEE2|ANXD2_ARATH,sp|Q9LX08|ANXD6_ARATH,sp|Q9SYT0|ANXD1_ARATH,sp|Q94CK4|ANXD8_ARATH,sp|Q9SE45|ANXD3_ARATH,sp|Q9ZVJ6|ANXD4_ARATH	cellular organisms	1	8
sp|Q9FHH2|SMAX1_ARATH,sp|Q9M0C5|SMXL2_ARATH,sp|Q9LML2|SMXL6_ARATH,sp|F4IGZ2|SMXL8_ARATH,sp|O80875|SMXL7_ARATH,sp|Q9SVD0|SMXL3_ARATH,sp|Q9LU73|SMXL5_ARATH,sp|Q9SZR3|SMXL4_ARATH	cellular organisms	1	8
sp|Q8RXK8|SYIM_ARATH,sp|F4JLM5|SYIC_ARATH,sp|F4KE63|SYVM2_ARATH,sp|P93736|SYVM1_ARATH,sp|Q9XEA0|SYLM_ARATH,tr|F4J2W0|F4J2W0_ARATH,sp|F4I116|SYLC_ARATH,tr|F4HR51|F4HR51_ARATH	cellular organisms	1	8
sp|Q9SKY9|OFP16_ARATH,sp|F4I8R6|OFP12_ARATH,sp|O23341|OFP11_ARATH,sp|Q9S7T5|OFP14_ARATH,sp|Q9SJ45|OPF15_ARATH,sp|Q9FMC8|OPF13_ARATH,sp|Q9SVD5|OFP18_ARATH,tr|Q9SVD6|Q9SVD6_ARATH	Magnoliopsida	10	8
tr|F4HV06|F4HV06_ARATH,tr|Q9SST1|Q9SST1_ARATH,tr|A4IJ37|A4IJ37_ARATH,tr|Q0WNW2|Q0WNW2_ARATH,sp|Q9FZ97|MUC70_ARATH,tr|Q93Z91|Q93Z91_ARATH,tr|Q94AV6|Q94AV6_ARATH,tr|Q6DBD7|Q6DBD7_ARATH	cellular organisms	1	8
sp|Q0IGM7|BBX20_ARATH,sp|Q9LQZ7|BBX21_ARATH,sp|Q9SJU5|BBX18_ARATH,sp|Q9SID1|BBX25_ARATH,sp|O82617|BBX23_ARATH,sp|C0SVM5|BBX19_ARATH,sp|Q96288|BBX24_ARATH,sp|Q9SYM2|BBX22_ARATH	cellular organisms	1	8
sp|Q8RWD0|COL16_ARATH,sp|Q8LG76|COL6_ARATH,sp|Q9C9A9|COL7_ARATH,sp|Q9M9B3|COL8_ARATH,tr|C0SVJ8|C0SVJ8_ARATH,sp|Q9LU68|CIA2_ARATH,tr|A0A178WDK9|A0A178WDK9_ARATH,tr|Q949T9|Q949T9_ARATH	cellular organisms	1	8
tr|Q8L602|Q8L602_ARATH,tr|Q9SUE8|Q9SUE8_ARATH,tr|Q67ZF8|Q67ZF8_ARATH,tr|Q9FJD8|Q9FJD8_ARATH,tr|A0A1P8AYU7|A0A1P8AYU7_ARATH,tr|Q5Q0A4|Q5Q0A4_ARATH,tr|Q1PFY7|Q1PFY7_ARATH,tr|Q9LDL9|Q9LDL9_ARATH	cellular organisms	1	8
sp|Q94CJ8|C3H55_ARATH,tr|A0A1I9LQK5|A0A1I9LQK5_ARATH,tr|F4I9J8|F4I9J8_ARATH,sp|Q9SV09|C3H46_ARATH,tr|F4J108|F4J108_ARATH,sp|Q9SJ41|C3H18_ARATH,tr|Q9LF94|Q9LF94_ARATH,tr|F4I9K0|F4I9K0_ARATH	Streptophyta	4	8
sp|Q9XFH9|TRXF2_ARATH,sp|Q9XFH8|TRXF1_ARATH,sp|Q8LEK4|TRL21_ARATH,sp|Q8LCT3|TRL22_ARATH,sp|O64654|TRL11_ARATH,sp|O22779|TRL13_ARATH,sp|Q9XFI1|TRL12_ARATH,sp|Q9C5C5|TRL4_ARATH	cellular organisms	1	8
tr|Q9ZUI7|Q9ZUI7_ARATH,tr|Q9FN36|Q9FN36_ARATH,tr|F4IXI5|F4IXI5_ARATH,sp|P0C7P8|LHWL1_ARATH,sp|Q58G01|LHWL3_ARATH,sp|Q9XIN0|LHW_ARATH,tr|A8MSG2|A8MSG2_ARATH,sp|Q7XJU0|LHWL2_ARATH	cellular organisms	1	8
sp|Q9LSV0|GLYR1_ARATH,sp|Q9SZE1|3HID1_ARATH,sp|Q949M8|3HID3_ARATH,sp|F4I907|GLYR2_ARATH,sp|Q9SUC0|3HIDH_ARATH,sp|Q9C991|3HID2_ARATH,tr|F4IAP5|F4IAP5_ARATH,tr|A0A1P8AYJ3|A0A1P8AYJ3_ARATH	cellular organisms	1	8
sp|Q5M729|ODP23_ARATH,sp|Q8RWN9|ODP22_ARATH,sp|Q0WQF7|ODP21_ARATH,sp|Q9C8P0|ODP25_ARATH,sp|Q9SQI8|ODP24_ARATH,sp|Q9M7Z1|ODB2_ARATH,sp|Q8H107|ODO2B_ARATH,sp|Q9FLQ4|ODO2A_ARATH	cellular organisms	1	8
sp|Q8RVQ9|HTR12_ARATH,sp|P59169|H33_ARATH,sp|Q9FXI7|H3L2_ARATH,sp|Q9LR02|H3L3_ARATH,sp|P59226|H32_ARATH,sp|Q9FKQ3|H3L5_ARATH,sp|Q9FX60|H3L1_ARATH,sp|Q9LXU8|H3L4_ARATH	cellular organisms	1	8
sp|Q9M0Y1|ENT5_ARATH,sp|Q9M0Y3|ENT3_ARATH,sp|Q9M0Y2|ENT4_ARATH,sp|Q944N8|ENT6_ARATH,sp|Q944P0|ENT7_ARATH,sp|Q9SR64|ENT2_ARATH,sp|Q8VXY7|ENT1_ARATH,sp|Q84XI3|ENT8_ARATH	cellular organisms	1	8
tr|Q9LXQ5|Q9LXQ5_ARATH,tr|Q2V346|Q2V346_ARATH,tr|F4ISC6|F4ISC6_ARATH,tr|B3H498|B3H498_ARATH,tr|A0A1I9LSB3|A0A1I9LSB3_ARATH,tr|Q9FGE2|Q9FGE2_ARATH,tr|A0A1P8B5I4|A0A1P8B5I4_ARATH,tr|Q9FYD2|Q9FYD2_ARATH	Camelineae	17	8
sp|F4HPZ9|LIG6_ARATH,sp|Q42572|DNLI1_ARATH,tr|F4I1P7|F4I1P7_ARATH,tr|O64649|O64649_ARATH,sp|Q38961|SNM1_ARATH,sp|Q9LL84|DNLI4_ARATH,tr|Q9LF48|Q9LF48_ARATH,tr|F4IDZ7|F4IDZ7_ARATH	cellular organisms	1	8
sp|Q66GI1|CSPLT_ARATH,sp|P0CB17|CSPLH_ARATH,sp|Q3ECT8|CSPL4_ARATH,sp|Q8L7R5|CSPLG_ARATH,sp|Q9SKN3|CSPL6_ARATH,sp|Q9LZM5|CSPLU_ARATH,sp|Q945M8|CSPLI_ARATH,sp|Q6NPF8|CSPL9_ARATH	cellular organisms	1	8
sp|Q9LTE1|HIP14_ARATH,sp|Q9LTE2|HIP13_ARATH,tr|Q9LTE0|Q9LTE0_ARATH,sp|Q9LTE3|HIP12_ARATH,sp|O03982|HIP39_ARATH,tr|A0A1P8ASA8|A0A1P8ASA8_ARATH,tr|Q2HIM4|Q2HIM4_ARATH,sp|Q9CAK6|HIP15_ARATH	cellular organisms	1	8
sp|Q9LTA6|WAV3_ARATH,tr|Q9FF49|Q9FF49_ARATH,tr|F4IU12|F4IU12_ARATH,tr|Q9LN03|Q9LN03_ARATH,tr|A0A1I9LN98|A0A1I9LN98_ARATH,sp|Q0WQX9|WAVH2_ARATH,sp|Q9ZQ46|WAVH1_ARATH,sp|F4JSV3|EDA40_ARATH	cellular organisms	1	8
sp|Q9ZPY9|P4KG4_ARATH,sp|Q9SGW8|P4KG2_ARATH,sp|Q9FNF8|P4KG3_ARATH,sp|Q9SI52|P4KG7_ARATH,sp|Q8W4R8|P4KG6_ARATH,sp|Q9C671|P4KG5_ARATH,sp|Q0WMZ6|P4KG8_ARATH,sp|O22199|P4KG1_ARATH	cellular organisms	1	8
sp|Q9FFA1|GOLS5_ARATH,sp|Q8H1S1|GOLS6_ARATH,sp|F4KED2|GOLSA_ARATH,sp|Q9FXB2|GOLS2_ARATH,sp|O22893|GOLS1_ARATH,sp|O80518|GOLS3_ARATH,sp|O22693|GOLS4_ARATH,sp|Q4PSY4|GOLS7_ARATH	cellular organisms	1	8
sp|P46011|NRL4_ARATH,sp|P32962|NRL2_ARATH,sp|P46010|NRL3_ARATH,sp|P32961|NRL1_ARATH,sp|Q8VYF5|NILP1_ARATH,sp|Q8RUF8|NILP3_ARATH,sp|Q8H183|BUP1_ARATH,sp|Q94JV5|NILP2_ARATH	cellular organisms	1	8
tr|Q5XVC1|Q5XVC1_ARATH,tr|O22262|O22262_ARATH,tr|A0A1P8B2T9|A0A1P8B2T9_ARATH,tr|Q9LZK1|Q9LZK1_ARATH,tr|Q9LYH6|Q9LYH6_ARATH,tr|A0A1I9LQ26|A0A1I9LQ26_ARATH,tr|Q9CAI6|Q9CAI6_ARATH,tr|Q9T0E8|Q9T0E8_ARATH	Embryophyta	6	8
tr|Q9FF68|Q9FF68_ARATH,tr|F4I201|F4I201_ARATH,tr|A0A1P8ASS7|A0A1P8ASS7_ARATH,tr|Q9FF70|Q9FF70_ARATH,tr|Q9CAM2|Q9CAM2_ARATH,tr|Q9CAM3|Q9CAM3_ARATH,tr|A0A1P8AUM0|A0A1P8AUM0_ARATH,tr|Q58FY9|Q58FY9_ARATH	Mesangiospermae	11	8
sp|O82176|EXOL7_ARATH,sp|Q9SII5|EXOL5_ARATH,sp|Q9FHM9|EXOL3_ARATH,sp|Q9C6E4|EXOL1_ARATH,sp|Q9FE06|EXOL2_ARATH,sp|Q9FY71|EXOL4_ARATH,sp|Q9ZPE7|EXO_ARATH,sp|Q9M8T8|EXOL6_ARATH	cellular organisms	1	8
sp|Q94CJ5|RER4_ARATH,sp|Q9SIY5|RER5_ARATH,sp|Q8RWG3|RER6_ARATH,sp|Q9FGP9|RER1_ARATH,sp|B9DFK5|RETIC_ARATH,sp|Q9C9Z3|RER2_ARATH,sp|Q9C9Z2|RER3_ARATH,tr|Q93W02|Q93W02_ARATH	cellular organisms	1	8
sp|P48001|KNAT4_ARATH,sp|P48000|KNAT3_ARATH,sp|P48002|KNAT5_ARATH,sp|Q9FPQ8|KNAT7_ARATH,sp|Q38874|STM_ARATH,sp|Q84JS6|KNAT6_ARATH,sp|P46639|KNAT1_ARATH,sp|P46640|KNAT2_ARATH	cellular organisms	1	8
sp|P92519|M810_ARATH,sp|Q9ZT94|POLR2_ARATH,sp|Q94HW2|POLR1_ARATH,sp|P93290|M240_ARATH,sp|P92512|M710_ARATH,sp|P93293|M300_ARATH,sp|P92520|M820_ARATH,sp|P93275|M010_ARATH	cellular organisms	1	8
sp|Q9C9T2|SARD1_ARATH,sp|Q9FKL6|CB60B_ARATH,sp|Q0WVV6|CB60D_ARATH,sp|C0SV51|CB60C_ARATH,sp|C0SVV6|CB60A_ARATH,sp|F4JR57|CB60F_ARATH,sp|F4IPM3|CB60E_ARATH,sp|F4K2R6|CB60G_ARATH	Viridiplantae	3	8
sp|Q9LPD9|MCM2_ARATH,sp|Q0WVF5|MCM4_ARATH,sp|Q9FL33|MCM3_ARATH,sp|P43299|MCM7_ARATH,sp|O80786|MCM5_ARATH,sp|F4KAB8|MCM6_ARATH,sp|Q9SF37|MCM8_ARATH,sp|F4IFF3|MCM9_ARATH	cellular organisms	1	8
sp|P52032|GPX1_ARATH,sp|Q9SZ54|GPX7_ARATH,sp|O48646|GPX6_ARATH,sp|O22850|GPX3_ARATH,sp|O04922|GPX2_ARATH,sp|Q9LYB4|GPX5_ARATH,sp|Q8L910|GPX4_ARATH,sp|Q8LBU2|GPX8_ARATH	cellular organisms	1	8
tr|Q9SUW3|Q9SUW3_ARATH,tr|Q9SU37|Q9SU37_ARATH,tr|Q9SXE5|Q9SXE5_ARATH,tr|O81827|O81827_ARATH,tr|Q9FIU1|Q9FIU1_ARATH,tr|O82389|O82389_ARATH,tr|Q9LR10|Q9LR10_ARATH,tr|C0SUU5|C0SUU5_ARATH	cellular organisms	1	8
tr|Q9ZVX3|Q9ZVX3_ARATH,tr|A8MQE1|A8MQE1_ARATH,tr|Q9SKR5|Q9SKR5_ARATH,tr|A0A1P8B5D8|A0A1P8B5D8_ARATH,tr|Q9LFP2|Q9LFP2_ARATH,tr|Q0WV01|Q0WV01_ARATH,tr|A0A1P8B1V0|A0A1P8B1V0_ARATH,tr|Q9ZVX7|Q9ZVX7_ARATH	cellular organisms	1	8
sp|Q39219|AOX1A_ARATH,sp|O23913|AOX1B_ARATH,sp|O22048|AOX1C_ARATH,sp|Q8LEE7|AOX3_ARATH,sp|O22049|AOX2_ARATH,sp|Q56X52|AOX4_ARATH,tr|A0A1P8BB03|A0A1P8BB03_ARATH,tr|A0A1P8BEQ7|A0A1P8BEQ7_ARATH	cellular organisms	1	8
sp|Q08112|RS151_ARATH,sp|Q9FY64|RS154_ARATH,sp|Q9FY65|RS153_ARATH,sp|Q9FIX6|RS155_ARATH,sp|Q9FY66|RS152_ARATH,sp|Q9FML6|RS156_ARATH,tr|Q9LD48|Q9LD48_ARATH,sp|P56808|RR19_ARATH	cellular organisms	1	8
sp|O23680|TOC33_ARATH,sp|Q38906|TOC34_ARATH,sp|Q9LUS2|TC120_ARATH,sp|Q9SLF3|TC132_ARATH,sp|O81283|TC159_ARATH,sp|Q6S5G3|TOC90_ARATH,tr|F4JKW7|F4JKW7_ARATH,tr|F4JHJ5|F4JHJ5_ARATH	cellular organisms	1	8
sp|Q9FLN9|PXG2_ARATH,sp|O81270|PXG1_ARATH,sp|O22788|PXG3_ARATH,tr|F4KBH6|F4KBH6_ARATH,sp|B3H7A9|PXG7_ARATH,sp|Q9CAB7|PXG4_ARATH,sp|Q9CAB8|PXG5_ARATH,sp|F4I4P8|PXGL_ARATH	cellular organisms	1	8
sp|Q9M9U0|XXT4_ARATH,sp|Q9CA75|XXT5_ARATH,sp|Q9LF80|XXT3_ARATH,sp|O22775|XXT2_ARATH,sp|Q9LZJ3|XXT1_ARATH,sp|Q9SZG1|GT6_ARATH,sp|O81007|GT7_ARATH,tr|Q9SVF4|Q9SVF4_ARATH	cellular organisms	1	8
tr|Q9C5E4|Q9C5E4_ARATH,tr|Q8LFI6|Q8LFI6_ARATH,tr|O23587|O23587_ARATH,tr|Q9LS61|Q9LS61_ARATH,tr|Q8L603|Q8L603_ARATH,tr|Q84JV8|Q84JV8_ARATH,tr|Q6NKU3|Q6NKU3_ARATH,tr|Q9C9G9|Q9C9G9_ARATH	cellular organisms	1	8
tr|Q9M335|Q9M335_ARATH,sp|Q9SN86|MDHP_ARATH,sp|Q9ZP06|MDHM1_ARATH,sp|Q9LKA3|MDHM2_ARATH,sp|O82399|MDHX1_ARATH,sp|Q9ZP05|MDHX2_ARATH,tr|O23569|O23569_ARATH,tr|A0A1P8ARI1|A0A1P8ARI1_ARATH	cellular organisms	1	8
sp|Q9MA55|ACBP4_ARATH,tr|Q945N1|Q945N1_ARATH,sp|Q8RWD9|ACBP5_ARATH,tr|Q0WWX4|Q0WWX4_ARATH,tr|F4HTV1|F4HTV1_ARATH,tr|Q9FZ82|Q9FZ82_ARATH,tr|Q9LZ83|Q9LZ83_ARATH,sp|Q8W4K1|TYW23_ARATH	cellular organisms	1	8
sp|P52577|IFRH_ARATH,tr|A0A1P8ART1|A0A1P8ART1_ARATH,tr|Q9FRM1|Q9FRM1_ARATH,sp|Q9T030|PBER1_ARATH,tr|Q29PX7|Q29PX7_ARATH,sp|O65679|PILR3_ARATH,sp|Q9FVQ6|PILR1_ARATH,sp|Q9SVP6|PILR2_ARATH	cellular organisms	1	8
sp|Q9LYC7|OTU5_ARATH,sp|F4K3M6|OTU7_ARATH,sp|Q9XIP2|OTU6_ARATH,sp|O80949|OTU8_ARATH,sp|Q9LZF7|OTU10_ARATH,sp|Q0V869|OTU11_ARATH,sp|Q8LBW2|OTU9_ARATH,sp|Q9SGA5|OTU12_ARATH	cellular organisms	1	8
tr|Q27GL4|Q27GL4_ARATH,sp|P92528|M910_ARATH,tr|F4IMA2|F4IMA2_ARATH,sp|P93314|M590_ARATH,tr|F4IL76|F4IL76_ARATH,tr|A0A2P2CLG9|A0A2P2CLG9_ARATH,sp|P92527|CCMC_ARATH,sp|P92526|M890_ARATH	cellular organisms	1	8
tr|Q1G3G4|Q1G3G4_ARATH,tr|Q9FKK9|Q9FKK9_ARATH,tr|Q9FKL7|Q9FKL7_ARATH,tr|Q9XI82|Q9XI82_ARATH,tr|O81051|O81051_ARATH,tr|F4HUE8|F4HUE8_ARATH,tr|Q9LZL1|Q9LZL1_ARATH,tr|Q9LR41|Q9LR41_ARATH	Eukaryota	2	8
tr|O65915|O65915_ARATH,tr|Q0WRG4|Q0WRG4_ARATH,tr|Q9C771|Q9C771_ARATH,tr|O81424|O81424_ARATH,sp|Q9FFJ8|LIMYB_ARATH,tr|F4JHK5|F4JHK5_ARATH,tr|Q9SK37|Q9SK37_ARATH,tr|F4J687|F4J687_ARATH	Eukaryota	2	8
sp|P82627|DF250_ARATH,sp|P82623|DF245_ARATH,sp|P82626|DF249_ARATH,sp|P82624|DF246_ARATH,sp|P82625|DF247_ARATH,sp|P82629|DF242_ARATH,sp|P82630|DF244_ARATH,sp|P82628|DF243_ARATH	rosids	13	8
sp|Q8RXN4|HIBC5_ARATH,sp|Q5XF59|HIBC4_ARATH,sp|Q9LKJ1|HIBC1_ARATH,sp|Q6NMB0|HIBC3_ARATH,sp|Q1PEY5|HIBC2_ARATH,sp|Q9SHJ8|HIBC8_ARATH,sp|Q9T0K7|HIBC6_ARATH,sp|Q9LK08|HIBC7_ARATH	cellular organisms	1	8
sp|Q9LPG3|MSL4_ARATH,sp|Q9LH74|MSL5_ARATH,sp|Q9SYM1|MSL6_ARATH,sp|F4IME2|MSL8_ARATH,sp|F4IME1|MSL7_ARATH,sp|Q9LYG9|MSL10_ARATH,sp|Q84M97|MSL9_ARATH,tr|Q5BPX4|Q5BPX4_ARATH	cellular organisms	1	8
sp|A8MRF9|RLF21_ARATH,sp|Q3ECL0|RLF9_ARATH,sp|Q9LDU1|RLF28_ARATH,sp|A8MQP2|RLF29_ARATH,sp|A7REE5|RLF3_ARATH,sp|A8MQM7|RLF15_ARATH,sp|Q1ECR9|RLF8_ARATH,sp|A8MQI8|RLF5_ARATH	Mesangiospermae	11	8
sp|Q9MA74|SDC1_ARATH,sp|Q42472|DCE2_ARATH,sp|Q9ZPS3|DCE4_ARATH,sp|Q9ZPS4|DCE3_ARATH,sp|Q9LSH2|DCE5_ARATH,sp|Q42521|DCE1_ARATH,tr|F4J6E0|F4J6E0_ARATH,sp|Q9C509|SGPL_ARATH	cellular organisms	1	8
tr|O80829|O80829_ARATH,tr|Q9M2C6|Q9M2C6_ARATH,tr|A8MQI6|A8MQI6_ARATH,tr|B3H5G8|B3H5G8_ARATH,tr|Q9LZ87|Q9LZ87_ARATH,sp|F4HSD5|TRM32_ARATH,tr|Q9CAD2|Q9CAD2_ARATH,tr|F4INJ6|F4INJ6_ARATH	cellular organisms	1	8
sp|Q9M205|CCU22_ARATH,sp|Q9SHD3|CCU21_ARATH,sp|Q9LJ45|CCU11_ARATH,sp|Q9FKF6|CCU43_ARATH,sp|O80513|CCU41_ARATH,sp|Q9LY16|CCU42_ARATH,sp|Q8LB60|CCU31_ARATH,tr|Q1G3M7|Q1G3M7_ARATH	cellular organisms	1	8
tr|Q9FY56|Q9FY56_ARATH,tr|Q93WB2|Q93WB2_ARATH,tr|Q3E9A1|Q3E9A1_ARATH,tr|Q9LXZ0|Q9LXZ0_ARATH,tr|Q56YG8|Q56YG8_ARATH,tr|Q9C9V7|Q9C9V7_ARATH,tr|Q9FKU6|Q9FKU6_ARATH,tr|Q9LHL1|Q9LHL1_ARATH	Spermatophyta	9	8
sp|Q9FE70|RC21_ARATH,tr|Q941D7|Q941D7_ARATH,sp|Q9ZNQ7|RCI2A_ARATH,sp|Q9ZNS6|RCI2B_ARATH,sp|Q9M095|RC23_ARATH,sp|O82232|RC22_ARATH,tr|F4JKH9|F4JKH9_ARATH,sp|Q9SUI0|RC24_ARATH	cellular organisms	1	8
tr|Q9STV1|Q9STV1_ARATH,tr|A0A1P8AQ71|A0A1P8AQ71_ARATH,tr|F4I2M8|F4I2M8_ARATH,tr|A0A1P8AV46|A0A1P8AV46_ARATH,tr|Q9ZQ51|Q9ZQ51_ARATH,tr|F4JSW8|F4JSW8_ARATH,tr|Q84W85|Q84W85_ARATH,tr|Q9S9K1|Q9S9K1_ARATH	cellular organisms	1	8
sp|Q9FJH7|NRT23_ARATH,sp|Q9LXH0|NRT26_ARATH,sp|Q9FJH8|NRT24_ARATH,sp|O82811|NRT21_ARATH,sp|Q9LMZ9|NRT22_ARATH,sp|Q9LPV5|NRT25_ARATH,sp|Q9LYK2|NRT27_ARATH,tr|Q1G385|Q1G385_ARATH	cellular organisms	1	8
sp|Q9ZS96|Y4478_ARATH,tr|Q9LFV7|Q9LFV7_ARATH,tr|A0A1P8B2E9|A0A1P8B2E9_ARATH,tr|Q8RUZ6|Q8RUZ6_ARATH,tr|A0A1I9LRT2|A0A1I9LRT2_ARATH,tr|A0A1P8B1C6|A0A1P8B1C6_ARATH,tr|A0A1P8ANZ1|A0A1P8ANZ1_ARATH,sp|Q9LP10|Y1920_ARATH	Pentapetalae	12	8
tr|F4JYH0|F4JYH0_ARATH,tr|Q9M282|Q9M282_ARATH,tr|F4JIB4|F4JIB4_ARATH,tr|O49681|O49681_ARATH,tr|Q8GZ89|Q8GZ89_ARATH,tr|Q56YY9|Q56YY9_ARATH,tr|Q1G374|Q1G374_ARATH,tr|Q9LXK6|Q9LXK6_ARATH	Brassicaceae	16	8
tr|Q6NMJ6|Q6NMJ6_ARATH,tr|Q6DBQ2|Q6DBQ2_ARATH,tr|Q9LPD5|Q9LPD5_ARATH,tr|Q84JU5|Q84JU5_ARATH,tr|Q9SZ65|Q9SZ65_ARATH,tr|Q6NQK3|Q6NQK3_ARATH,tr|Q9ZVQ5|Q9ZVQ5_ARATH,tr|O23137|O23137_ARATH	cellular organisms	1	8
sp|Q9LS39|CCR4C_ARATH,sp|Q0WKY2|CCR4E_ARATH,sp|Q8VYU4|CCR4F_ARATH,sp|Q9M2F8|CCR4B_ARATH,sp|Q8W0Z9|CCR4A_ARATH,sp|A8MS41|CCR4D_ARATH,tr|Q9C6U7|Q9C6U7_ARATH,tr|A0A1P8ASM4|A0A1P8ASM4_ARATH	cellular organisms	1	8
sp|Q9LF98|ALFC8_ARATH,sp|Q9SJQ9|ALFC6_ARATH,sp|F4KGQ0|ALFC4_ARATH,sp|O65581|ALFC5_ARATH,sp|P22197|ALFC7_ARATH,sp|Q9SJU4|ALFP1_ARATH,sp|Q944G9|ALFP2_ARATH,sp|Q9ZU52|ALFP3_ARATH	cellular organisms	1	8
sp|Q9LVX6|SMR7_ARATH,sp|Q29Q81|SMR6_ARATH,sp|Q9SAD3|SMR8_ARATH,sp|Q1G3Y4|SMR15_ARATH,sp|Q9LNX4|SMR5_ARATH,sp|Q1JPP8|SMR4_ARATH,sp|F4IWB3|SMR13_ARATH,sp|Q3ECS5|SMR9_ARATH	Magnoliopsida	10	8
sp|Q8LJW3|ACR4_ARATH,sp|Q9ZPQ8|ACR5_ARATH,sp|Q9SGA0|ACR6_ARATH,sp|O49285|ACR3_ARATH,sp|Q9LNA5|ACR8_ARATH,sp|Q8LJW1|ACR7_ARATH,sp|F4JWR0|ACR2_ARATH,sp|Q9FHP1|ACR1_ARATH	cellular organisms	1	8
sp|Q9SL70|TCX6_ARATH,sp|Q9SZD1|TCX5_ARATH,sp|F4JY84|TCX7_ARATH,sp|Q700D0|TCX8_ARATH,sp|F4JIF5|TCX2_ARATH,sp|Q8L548|TCX3_ARATH,sp|Q9LUI3|TSO1_ARATH,sp|Q84JZ8|TCX4_ARATH	cellular organisms	1	8
sp|Q94AH3|NIPA4_ARATH,sp|Q9LNK7|NIPA3_ARATH,sp|F4JKQ7|NIPA5_ARATH,sp|Q9LIR9|NIPA1_ARATH,sp|B3LFA3|NIPA2_ARATH,sp|Q8GWX2|NIPA6_ARATH,sp|Q8GYS1|NIPA7_ARATH,sp|Q8RWF4|NIPA8_ARATH	cellular organisms	1	8
tr|Q94KD2|Q94KD2_ARATH,tr|Q93ZK1|Q93ZK1_ARATH,tr|F4KEQ5|F4KEQ5_ARATH,tr|Q66GI5|Q66GI5_ARATH,sp|Q9S746|HTH_ARATH,sp|Q9SSM2|MDLL_ARATH,tr|Q9XI69|Q9XI69_ARATH,tr|A0A1P8APH9|A0A1P8APH9_ARATH	cellular organisms	1	8
sp|O03986|HS904_ARATH,sp|P51818|HS903_ARATH,sp|P55737|HS902_ARATH,sp|P27323|HS901_ARATH,sp|Q9STX5|ENPL_ARATH,sp|Q9SIF2|HS905_ARATH,sp|F4JFN3|HS906_ARATH	cellular organisms	1	7
tr|P93747|P93747_ARATH,tr|Q5BPJ9|Q5BPJ9_ARATH,tr|Q9C636|Q9C636_ARATH,tr|Q9FMN3|Q9FMN3_ARATH,tr|Q9LV43|Q9LV43_ARATH,tr|Q9LV42|Q9LV42_ARATH,tr|Q9C6U2|Q9C6U2_ARATH	Embryophyta	6	7
sp|Q940M4|OCT7_ARATH,sp|O64515|OCT2_ARATH,sp|Q9SAK7|OCT5_ARATH,sp|Q9SA36|OCT6_ARATH,sp|Q9SA38|OCT3_ARATH,sp|Q9LHQ6|OCT4_ARATH,sp|Q9CAT6|OCT1_ARATH	cellular organisms	1	7
sp|Q9FY48|KEG_ARATH,sp|Q4FE45|XB33_ARATH,sp|Q6NLQ8|XB32_ARATH,sp|Q94B55|XB31_ARATH,tr|Q8GX17|Q8GX17_ARATH,tr|F4K5I0|F4K5I0_ARATH,tr|Q9C5C7|Q9C5C7_ARATH	cellular organisms	1	7
sp|D7SFH9|LRL26_ARATH,sp|Q9FJ62|GPDL4_ARATH,sp|Q9LVN0|GPDL7_ARATH,sp|Q7Y208|GPDL1_ARATH,sp|Q9FGT9|GPDL6_ARATH,sp|Q9SZ11|GPDL3_ARATH,sp|F4JEQ1|GPDL5_ARATH	cellular organisms	1	7
sp|Q9SAK0|PP132_ARATH,sp|Q9LW84|PP236_ARATH,sp|Q8GYP6|PPR49_ARATH,sp|Q9SSF9|PP123_ARATH,sp|Q5G1S8|PP241_ARATH,sp|Q9S7Q2|PP124_ARATH,sp|Q9SIC9|PP178_ARATH	Streptophyta	4	7
sp|Q9C5K8|TIF3B_ARATH,sp|Q93ZM9|TIF9_ARATH,sp|Q9LMA8|TI10A_ARATH,sp|Q9C9E3|TI11B_ARATH,sp|Q9S7M2|TI10B_ARATH,sp|Q9M246|TIF3A_ARATH,sp|Q9LDU5|TI11A_ARATH	Eukaryota	2	7
tr|Q67Y32|Q67Y32_ARATH,tr|A0A178VQ59|A0A178VQ59_ARATH,tr|Q9LQB2|Q9LQB2_ARATH,tr|Q9LF45|Q9LF45_ARATH,tr|Q9M9P7|Q9M9P7_ARATH,tr|A0A1P8APG6|A0A1P8APG6_ARATH,tr|Q9T0L6|Q9T0L6_ARATH	Embryophyta	6	7
sp|Q9ASW8|WDL2_ARATH,sp|Q84ZT9|WVD2_ARATH,sp|Q8GYX9|WDL1_ARATH,sp|Q84WL6|WDL3_ARATH,sp|Q9SJ62|WDL4_ARATH,sp|Q94C48|WDL5_ARATH,sp|Q0WSZ8|WDL6_ARATH	Embryophyta	6	7
sp|Q8L4M1|THOC6_ARATH,sp|Q94AD8|FBW3_ARATH,tr|A0A1I9LN87|A0A1I9LN87_ARATH,sp|Q9FNZ1|C3H63_ARATH,sp|Q9FNZ2|C3H48_ARATH,sp|Q9FE91|C3H62_ARATH,sp|Q9FKR9|C3H59_ARATH	cellular organisms	1	7
sp|Q9SCQ2|UPL7_ARATH,sp|Q8RWB8|UPL6_ARATH,sp|Q8H0T4|UPL2_ARATH,sp|Q8GY23|UPL1_ARATH,sp|Q9SU29|UPL5_ARATH,sp|Q9LYZ7|UPL4_ARATH,sp|Q6WWW4|UPL3_ARATH	cellular organisms	1	7
tr|A0A1P8AYF2|A0A1P8AYF2_ARATH,tr|F4K3X4|F4K3X4_ARATH,tr|Q9STM8|Q9STM8_ARATH,tr|Q9STM7|Q9STM7_ARATH,tr|Q9LHS1|Q9LHS1_ARATH,tr|Q9FG06|Q9FG06_ARATH,tr|Q9T0L0|Q9T0L0_ARATH	Brassicaceae	16	7
sp|F4JQ95|DGK7_ARATH,sp|Q8VZG1|DGK3_ARATH,sp|Q1PDI2|DGK4_ARATH,sp|Q9C5E5|DGK5_ARATH,sp|F4JKI3|DGK6_ARATH,sp|Q9FFN7|DGK2_ARATH,sp|Q39017|DGK1_ARATH	cellular organisms	1	7
sp|Q9M336|UPP_ARATH,sp|P25697|KPPR_ARATH,sp|Q9LTY6|UKL5_ARATH,sp|Q8VYB2|UKL3_ARATH,sp|Q9LK34|UKL2_ARATH,sp|Q9FKS0|UKL1_ARATH,sp|O65583|UKL4_ARATH	cellular organisms	1	7
sp|Q8GWK1|DI192_ARATH,sp|O04259|DI195_ARATH,sp|Q8VXU6|DI194_ARATH,sp|Q39083|DI191_ARATH,sp|Q6NM26|DI196_ARATH,sp|Q9FJ17|DI197_ARATH,sp|Q84J70|DI193_ARATH	cellular organisms	1	7
sp|Q9C9X6|BPC3_ARATH,sp|Q9SKD0|BPC1_ARATH,sp|Q9LDE2|BPC2_ARATH,sp|O82286|BPC7_ARATH,sp|Q8L999|BPC6_ARATH,sp|Q8S8C6|BPC4_ARATH,sp|F4JUI3|BPC5_ARATH	cellular organisms	1	7
sp|Q9LU44|SF1_ARATH,sp|Q0WLR1|QKIL1_ARATH,sp|Q9FKT4|QKIL2_ARATH,sp|Q8GYR4|QKIL4_ARATH,sp|Q9ZVI3|QKIL3_ARATH,sp|Q8GWR3|QKIL5_ARATH,tr|Q0WVW4|Q0WVW4_ARATH	cellular organisms	1	7
tr|Q9FGA8|Q9FGA8_ARATH,tr|Q9SB59|Q9SB59_ARATH,tr|Q9FGA7|Q9FGA7_ARATH,tr|Q9FGA4|Q9FGA4_ARATH,tr|Q9FZ34|Q9FZ34_ARATH,tr|Q9FGA5|Q9FGA5_ARATH,tr|Q9FGA6|Q9FGA6_ARATH	rosids	13	7
sp|Q56Z59|PATL3_ARATH,sp|Q9M0R2|PATL5_ARATH,sp|Q56WK6|PATL1_ARATH,sp|Q9SCU1|PATL6_ARATH,sp|Q56ZI2|PATL2_ARATH,sp|Q94C59|PATL4_ARATH,tr|Q9ZQE7|Q9ZQE7_ARATH	cellular organisms	1	7
sp|Q9LPM9|BCAT6_ARATH,sp|Q9LPM8|BCAT7_ARATH,sp|Q9LE06|BCAT4_ARATH,sp|Q9M439|BCAT2_ARATH,sp|Q9FYA6|BCAT5_ARATH,sp|Q9M401|BCAT3_ARATH,sp|Q93Y32|BCAT1_ARATH	cellular organisms	1	7
tr|Q9LV18|Q9LV18_ARATH,tr|Q9FLU4|Q9FLU4_ARATH,tr|Q9FNL6|Q9FNL6_ARATH,tr|Q9C5C1|Q9C5C1_ARATH,tr|A0A1P8BAB6|A0A1P8BAB6_ARATH,tr|Q9FT41|Q9FT41_ARATH,tr|Q9LUH6|Q9LUH6_ARATH	cellular organisms	1	7
sp|P93834|HXK2_ARATH,sp|Q42525|HXK1_ARATH,sp|Q9LPS1|HXK3_ARATH,sp|Q56XE8|HXK4_ARATH,sp|Q9FZG4|HXKL1_ARATH,sp|Q9T071|HXKL2_ARATH,tr|A0A1P8ARU2|A0A1P8ARU2_ARATH	cellular organisms	1	7
sp|O80995|DEF14_ARATH,sp|Q9FI22|DEF17_ARATH,sp|Q9FI23|DEF16_ARATH,sp|P30224|DEF13_ARATH,sp|O80994|DEF15_ARATH,sp|P82787|DEF19_ARATH,sp|Q9FZ31|DEF18_ARATH	cellular organisms	1	7
sp|Q56XJ7|Y4276_ARATH,tr|Q9ZUY4|Q9ZUY4_ARATH,tr|Q9S812|Q9S812_ARATH,tr|Q9FHP8|Q9FHP8_ARATH,tr|Q84JS3|Q84JS3_ARATH,tr|B3H6Q9|B3H6Q9_ARATH,tr|B3H646|B3H646_ARATH	cellular organisms	1	7
sp|Q9C999|PILS2_ARATH,sp|Q9LZN2|PILS6_ARATH,sp|Q9C9K5|PILS3_ARATH,sp|F4HWB6|PILS1_ARATH,sp|Q9SHL8|PILS5_ARATH,sp|Q9FKY4|PILS7_ARATH,sp|Q9C9K4|PILS4_ARATH	cellular organisms	1	7
sp|Q9M3B8|PHIP1_ARATH,sp|Q9C8M0|CID8_ARATH,sp|Q9LRR6|CID9_ARATH,sp|Q9LPI5|CID11_ARATH,sp|Q9S7N9|CID12_ARATH,sp|Q9SG10|CID10_ARATH,sp|Q9FGE6|CID13_ARATH	cellular organisms	1	7
tr|Q9ZUX5|Q9ZUX5_ARATH,tr|Q8RXZ8|Q8RXZ8_ARATH,tr|Q940P0|Q940P0_ARATH,tr|Q9LFA1|Q9LFA1_ARATH,tr|Q8L9S7|Q8L9S7_ARATH,tr|Q9SJR4|Q9SJR4_ARATH,tr|Q1G3R9|Q1G3R9_ARATH	cellular organisms	1	7
tr|F4I421|F4I421_ARATH,tr|Q9SRE1|Q9SRE1_ARATH,tr|F4I420|F4I420_ARATH,tr|C0SUW8|C0SUW8_ARATH,tr|F4IGQ9|F4IGQ9_ARATH,tr|Q67ZW2|Q67ZW2_ARATH,sp|Q9SHI1|IF2C_ARATH	cellular organisms	1	7
sp|Q93Z13|BOR3_ARATH,sp|Q8VYR7|BOR1_ARATH,sp|Q9M1P7|BOR2_ARATH,sp|Q9XI23|BOR4_ARATH,sp|Q9SSG5|BOR5_ARATH,sp|Q9SUU1|BOR7_ARATH,sp|Q3E954|BOR6_ARATH	cellular organisms	1	7
sp|Q94AA4|PFKA3_ARATH,sp|Q9C5J7|PFKA7_ARATH,sp|Q9M0F9|PFKA1_ARATH,sp|Q9M076|PFKA6_ARATH,sp|Q9FKG3|PFKA4_ARATH,sp|Q9FIK0|PFKA2_ARATH,sp|Q8VYN6|PFKA5_ARATH	cellular organisms	1	7
sp|Q9LTS3|CKX3_ARATH,sp|Q67YU0|CKX5_ARATH,sp|O22213|CKX1_ARATH,sp|Q9LY71|CKX6_ARATH,sp|Q9FUJ2|CKX4_ARATH,sp|Q9FUJ3|CKX2_ARATH,sp|Q9FUJ1|CKX7_ARATH	cellular organisms	1	7
sp|Q9SYC9|VAP14_ARATH,sp|B9DHD7|VAP22_ARATH,sp|Q8VZ95|VAP11_ARATH,sp|Q9SHC8|VAP12_ARATH,sp|Q84WW5|VAP13_ARATH,sp|O82213|VAP31_ARATH,sp|Q9LVU1|VAP21_ARATH	cellular organisms	1	7
tr|A0A1I9LLJ3|A0A1I9LLJ3_ARATH,sp|Q9FG37|GACP3_ARATH,tr|Q0WPZ0|Q0WPZ0_ARATH,sp|Q9M350|GACP4_ARATH,tr|A0A1P8AUV6|A0A1P8AUV6_ARATH,sp|Q9C5H9|GACP2_ARATH,tr|F4I3A7|F4I3A7_ARATH	cellular organisms	1	7
sp|O04515|RAS1_ARATH,tr|Q9LKB6|Q9LKB6_ARATH,sp|Q9SN47|DOGL1_ARATH,sp|Q84JC2|DOGL4_ARATH,sp|Q58FV0|DOGL3_ARATH,sp|A0SVK0|DOG1_ARATH,sp|Q9SN45|DOGL2_ARATH	Streptophyta	4	7
tr|Q3E970|Q3E970_ARATH,tr|Q9LFN4|Q9LFN4_ARATH,tr|Q9M1T9|Q9M1T9_ARATH,tr|Q9XIQ9|Q9XIQ9_ARATH,tr|Q9FNB1|Q9FNB1_ARATH,tr|Q9XI97|Q9XI97_ARATH,tr|B3H5E6|B3H5E6_ARATH	Magnoliopsida	10	7
tr|Q84JI7|Q84JI7_ARATH,tr|Q501G7|Q501G7_ARATH,tr|Q8L7H5|Q8L7H5_ARATH,tr|Q9LVS6|Q9LVS6_ARATH,tr|F4JX42|F4JX42_ARATH,tr|Q9LY31|Q9LY31_ARATH,tr|Q9LVS4|Q9LVS4_ARATH	cellular organisms	1	7
sp|Q9C6Z0|FBK17_ARATH,sp|Q0V7S6|FK125_ARATH,sp|O80582|FBK46_ARATH,sp|Q9LMR5|FK126_ARATH,sp|Q9M8L2|FBK30_ARATH,sp|Q8GX29|SKI25_ARATH,sp|Q9M1Y1|SKI20_ARATH	cellular organisms	1	7
sp|Q9S845|GONS3_ARATH,sp|Q84L08|GFT1_ARATH,sp|Q941R4|GONS1_ARATH,sp|Q84L09|GONS2_ARATH,tr|A0A1P8AXP5|A0A1P8AXP5_ARATH,sp|Q94B65|UTR7_ARATH,sp|A8MRY9|UGNT1_ARATH	cellular organisms	1	7
tr|Q9SV93|Q9SV93_ARATH,tr|Q9SV91|Q9SV91_ARATH,tr|Q9M8Y6|Q9M8Y6_ARATH,tr|Q8LAH4|Q8LAH4_ARATH,tr|Q9SKY2|Q9SKY2_ARATH,tr|O48852|O48852_ARATH,tr|Q8GX30|Q8GX30_ARATH	cellular organisms	1	7
sp|P54969|ILL1_ARATH,sp|P54970|ILL2_ARATH,sp|O04373|ILL4_ARATH,sp|Q9SWX9|ILL5_ARATH,sp|Q8VYX0|ILL6_ARATH,sp|P54968|ILR1_ARATH,sp|O81641|ILL3_ARATH	cellular organisms	1	7
sp|Q9FE83|SKIP2_ARATH,sp|Q9SN10|FBL16_ARATH,sp|Q9S9X4|FBL8_ARATH,sp|Q9C626|FB37_ARATH,tr|Q9M8N0|Q9M8N0_ARATH,sp|Q3EC97|FBL14_ARATH,sp|Q9SIM9|MAX2_ARATH	cellular organisms	1	7
sp|Q1JPL4|NDB1_ARATH,sp|Q9SKT7|NDB4_ARATH,sp|F4JJJ3|NDB3_ARATH,sp|Q94BV7|NDB2_ARATH,sp|Q8GWA1|NDA1_ARATH,sp|O80874|NDA2_ARATH,sp|Q8GXR9|NDC1_ARATH	cellular organisms	1	7
sp|Q9M0S8|DNMT2_ARATH,sp|O23273|DNMT4_ARATH,sp|Q9T0I1|DNMT3_ARATH,sp|P34881|DNMT1_ARATH,sp|Q94F88|CMT3_ARATH,sp|Q94F87|CMT2_ARATH,sp|O49139|CMT1_ARATH	cellular organisms	1	7
sp|Q9ZT91|EFTM_ARATH,sp|P17745|EFTU_ARATH,sp|Q8W4H7|EF1A2_ARATH,sp|Q8GTY0|EF1A4_ARATH,sp|Q0WL56|EF1A3_ARATH,sp|P0DH99|EF1A1_ARATH,tr|Q9LMS7|Q9LMS7_ARATH	cellular organisms	1	7
tr|F4JB46|F4JB46_ARATH,tr|A0A1I9LLS2|A0A1I9LLS2_ARATH,tr|Q8GYH9|Q8GYH9_ARATH,tr|F4J801|F4J801_ARATH,sp|A5PHT0|Y1448_ARATH,tr|F4ICJ5|F4ICJ5_ARATH,tr|F4J800|F4J800_ARATH	Streptophytina	5	7
tr|Q9SRI3|Q9SRI3_ARATH,tr|Q9C893|Q9C893_ARATH,tr|Q6NM31|Q6NM31_ARATH,tr|Q66GS4|Q66GS4_ARATH,tr|Q9XIB3|Q9XIB3_ARATH,tr|A0A1P8APW5|A0A1P8APW5_ARATH,tr|Q9FFY4|Q9FFY4_ARATH	Eukaryota	2	7
tr|F4HV88|F4HV88_ARATH,tr|Q9SZI0|Q9SZI0_ARATH,tr|Q9LTR7|Q9LTR7_ARATH,tr|Q1H563|Q1H563_ARATH,tr|Q9LPH1|Q9LPH1_ARATH,sp|Q8L9S1|R18AL_ARATH,tr|Q9SHG7|Q9SHG7_ARATH	Streptophyta	4	7
sp|P82778|DF178_ARATH,sp|P82779|DF176_ARATH,sp|Q2V4H7|DF175_ARATH,sp|P82775|DF171_ARATH,sp|P82776|DF170_ARATH,sp|P82777|DF173_ARATH,sp|P82774|DF172_ARATH	malvids	14	7
sp|Q94B74|NUDT2_ARATH,sp|Q6NPD7|NUD10_ARATH,sp|Q8L7W2|NUDT8_ARATH,sp|Q9SU14|NUDT7_ARATH,sp|Q9SJC4|NUDT6_ARATH,sp|Q9SJC6|NUDT5_ARATH,tr|Q9SJC5|Q9SJC5_ARATH	cellular organisms	1	7
sp|Q9SW07|GDU2_ARATH,sp|Q9FHH5|GDU3_ARATH,sp|O81775|GDU1_ARATH,sp|Q8S8A0|GDU4_ARATH,sp|Q3E965|GDU5_ARATH,sp|Q3EAV6|GDU6_ARATH,sp|Q3E8L0|GDU7_ARATH	Tracheophyta	7	7
tr|O64602|O64602_ARATH,tr|Q9ZUB7|Q9ZUB7_ARATH,tr|Q9FRR2|Q9FRR2_ARATH,tr|A0A1I9LS40|A0A1I9LS40_ARATH,tr|Q9T0K8|Q9T0K8_ARATH,tr|F4JCB3|F4JCB3_ARATH,tr|Q9SKA8|Q9SKA8_ARATH	Streptophytina	5	7
sp|Q949Y5|EGY1_ARATH,sp|F4JYC8|PTM_ARATH,sp|Q9FFK3|EGY2_ARATH,sp|Q9LMU1|EGY3_ARATH,tr|F4K0Y2|F4K0Y2_ARATH,tr|F4KBB1|F4KBB1_ARATH,tr|F4KB54|F4KB54_ARATH	cellular organisms	1	7
sp|Q9LTE4|HIP11_ARATH,sp|F4KHL6|HIP10_ARATH,tr|Q9LTF0|Q9LTF0_ARATH,tr|Q9LTE9|Q9LTE9_ARATH,tr|Q9LTE8|Q9LTE8_ARATH,tr|Q9LTE7|Q9LTE7_ARATH,tr|Q9LTE6|Q9LTE6_ARATH	Mesangiospermae	11	7
sp|Q8H0W1|PLSP1_ARATH,sp|Q9M9Z2|TPP2_ARATH,sp|O04348|TPP1_ARATH,tr|Q5BIV4|Q5BIV4_ARATH,tr|Q67XF2|Q67XF2_ARATH,tr|Q6NLT8|Q6NLT8_ARATH,tr|Q9S724|Q9S724_ARATH	cellular organisms	1	7
tr|Q9C8B7|Q9C8B7_ARATH,sp|Q9STE8|TC753_ARATH,sp|Q5IZC8|TC754_ARATH,sp|Q9C5J8|OEP80_ARATH,sp|Q5PP51|OEP39_ARATH,sp|F4JF35|OEP36_ARATH,tr|Q9C8B6|Q9C8B6_ARATH	cellular organisms	1	7
tr|Q9LSB0|Q9LSB0_ARATH,tr|F4JXP4|F4JXP4_ARATH,tr|Q9LZ27|Q9LZ27_ARATH,tr|A0A1P8BCP0|A0A1P8BCP0_ARATH,tr|F4JXN9|F4JXN9_ARATH,tr|Q9FFM1|Q9FFM1_ARATH,tr|A0A1I9LQJ5|A0A1I9LQJ5_ARATH	cellular organisms	1	7
sp|Q9FWQ5|HAC12_ARATH,sp|Q9C5X9|HAC1_ARATH,sp|Q9LG11|HAC4_ARATH,sp|Q9LE42|HAC5_ARATH,sp|Q9FYH1|HAC2_ARATH,sp|Q9SRU2|BIG_ARATH,tr|F4I4I6|F4I4I6_ARATH	cellular organisms	1	7
sp|Q9ZUI6|AP1G2_ARATH,sp|Q84K16|AP1G1_ARATH,tr|F4I7P0|F4I7P0_ARATH,sp|Q8LPL6|AP2A1_ARATH,sp|Q8LPK4|AP2A2_ARATH,sp|Q8L7A9|AP4E_ARATH,sp|Q9C744|AP3D_ARATH	cellular organisms	1	7
tr|F4IRK4|F4IRK4_ARATH,tr|O65464|O65464_ARATH,tr|Q9LXW1|Q9LXW1_ARATH,tr|Q8RXT5|Q8RXT5_ARATH,tr|F4JCS8|F4JCS8_ARATH,tr|A0A1I9LTA1|A0A1I9LTA1_ARATH,tr|Q8VZM2|Q8VZM2_ARATH	cellular organisms	1	7
sp|O80977|VSR3_ARATH,sp|Q56ZQ3|VSR4_ARATH,sp|P93026|VSR1_ARATH,sp|O22925|VSR2_ARATH,sp|Q8L7E3|VSR7_ARATH,sp|Q9FYH7|VSR6_ARATH,sp|O64758|VSR5_ARATH	cellular organisms	1	7
sp|P25857|G3PB_ARATH,sp|Q9LPW0|G3PA2_ARATH,sp|P25856|G3PA1_ARATH,sp|Q9SAJ6|G3PP1_ARATH,sp|Q5E924|G3PP2_ARATH,sp|Q9FX54|G3PC2_ARATH,sp|P25858|G3PC1_ARATH	cellular organisms	1	7
sp|Q9LSP6|Y3701_ARATH,sp|Q5PNU4|Y2531_ARATH,sp|Q5BPT7|Y2621_ARATH,sp|Q9LXE1|REM23_ARATH,sp|Q9FK61|Y5809_ARATH,sp|Q9FJG2|Y5800_ARATH,sp|F4KIX1|Y5691_ARATH	Magnoliopsida	10	7
sp|Q9FFH5|PHB7_ARATH,sp|Q9ZNT7|PHB2_ARATH,sp|O49460|PHB1_ARATH,sp|Q9SIL6|PHB6_ARATH,sp|O04331|PHB3_ARATH,sp|Q9LK25|PHB4_ARATH,sp|Q9LY99|PHB5_ARATH	cellular organisms	1	7
tr|A0A1P8B8W1|A0A1P8B8W1_ARATH,tr|Q9M308|Q9M308_ARATH,tr|Q9LVC5|Q9LVC5_ARATH,tr|Q9SS96|Q9SS96_ARATH,tr|A0A1P8BFM5|A0A1P8BFM5_ARATH,tr|Q940G5|Q940G5_ARATH,tr|Q9FJY6|Q9FJY6_ARATH	cellular organisms	1	7
sp|Q9FKB5|KRP3_ARATH,sp|Q9LRY0|KRP5_ARATH,sp|Q8GYJ3|KRP4_ARATH,sp|Q94CL9|KRP7_ARATH,sp|Q67Y93|KRP1_ARATH,sp|Q0WNX9|KRP6_ARATH,sp|Q9SCR2|KRP2_ARATH	Streptophyta	4	7
sp|Q9LVG9|Y5600_ARATH,sp|Q9CAJ9|Y1385_ARATH,sp|Q9SVM0|Y3078_ARATH,sp|Q9SKH2|Y2369_ARATH,sp|Q8RX01|Y3567_ARATH,tr|O81632|O81632_ARATH,tr|Q1G320|Q1G320_ARATH	Streptophyta	4	7
tr|A4VCL8|A4VCL8_ARATH,tr|Q94CC6|Q94CC6_ARATH,sp|Q1PF50|EDA2_ARATH,tr|Q93Z34|Q93Z34_ARATH,tr|Q1JPM1|Q1JPM1_ARATH,tr|Q9FFC2|Q9FFC2_ARATH,tr|F4J0D0|F4J0D0_ARATH	cellular organisms	1	7
tr|F4HSJ2|F4HSJ2_ARATH,tr|Q9FJL9|Q9FJL9_ARATH,tr|Q94CA9|Q94CA9_ARATH,tr|Q9SAH6|Q9SAH6_ARATH,tr|Q9FIZ5|Q9FIZ5_ARATH,tr|Q9S9N7|Q9S9N7_ARATH,tr|Q9LTW3|Q9LTW3_ARATH	cellular organisms	1	7
sp|Q93ZY7|NUD12_ARATH,sp|Q52K88|NUD13_ARATH,sp|Q9LHK1|NUD16_ARATH,sp|Q9LE73|NUDT4_ARATH,sp|Q9LQU5|NUD18_ARATH,sp|Q9ZU95|NUD17_ARATH,sp|Q8VY81|NUD21_ARATH	cellular organisms	1	7
sp|F4JPP0|MORC3_ARATH,sp|Q5FV35|MORC2_ARATH,sp|Q84WV6|MORC1_ARATH,sp|Q56Y74|MORC6_ARATH,sp|F4KAF2|MORC4_ARATH,sp|F4JRS4|MORC7_ARATH,sp|F4K2G3|MORC5_ARATH	cellular organisms	1	7
sp|Q8GXG6|B3GTH_ARATH,sp|Q9LV16|B3GTJ_ARATH,sp|Q8RX55|B3GTI_ARATH,sp|A7XDQ9|B3GTK_ARATH,sp|Q8L7F9|B3GTF_ARATH,sp|Q9ASW1|B3GTG_ARATH,tr|Q9FKM1|Q9FKM1_ARATH	cellular organisms	1	7
tr|Q8LD89|Q8LD89_ARATH,tr|Q9SKP4|Q9SKP4_ARATH,tr|Q84TL5|Q84TL5_ARATH,tr|F4HR00|F4HR00_ARATH,tr|Q5PNU5|Q5PNU5_ARATH,sp|Q8VWI1|ERD2B_ARATH,sp|P35402|ERD2A_ARATH	cellular organisms	1	7
tr|Q94A33|Q94A33_ARATH,sp|Q8L6Z7|EXO1_ARATH,sp|O65251|FEN1_ARATH,sp|Q9ATY5|UVH3_ARATH,sp|Q9LPD2|GENL1_ARATH,sp|Q9M2Z3|GENL2_ARATH,tr|F4IR78|F4IR78_ARATH	cellular organisms	1	7
sp|Q9C882|GTL1_ARATH,sp|Q39117|TGT2_ARATH,sp|Q9C6K3|DF1_ARATH,sp|Q9LZS0|PTL_ARATH,sp|Q8H181|GTL2_ARATH,tr|Q700D8|Q700D8_ARATH,tr|Q9FGJ1|Q9FGJ1_ARATH	cellular organisms	1	7
sp|Q9T068|EPFL2_ARATH,sp|Q9LFT5|EPFL1_ARATH,sp|Q1PEY6|EPFL6_ARATH,sp|Q9LUH9|EPFL5_ARATH,sp|C4B8C4|EPFL3_ARATH,sp|Q2V3I3|EPFL4_ARATH,sp|Q1G3V9|EPFL8_ARATH	cellular organisms	1	7
tr|Q9C6D7|Q9C6D7_ARATH,tr|A0A1P8AQ96|A0A1P8AQ96_ARATH,tr|A0A1P8APM6|A0A1P8APM6_ARATH,tr|A0A1P8AU78|A0A1P8AU78_ARATH,tr|F4HWP8|F4HWP8_ARATH,tr|Q9C6D6|Q9C6D6_ARATH,tr|Q9FZH9|Q9FZH9_ARATH	Mesangiospermae	11	7
sp|O65402|ERG12_ARATH,sp|O65404|ERG11_ARATH,sp|O65403|ERG13_ARATH,sp|Q9SM02|ERG14_ARATH,sp|Q8VYH2|ERG16_ARATH,sp|O81000|ERG15_ARATH,tr|Q6ID26|Q6ID26_ARATH	cellular organisms	1	7
tr|F4ICS6|F4ICS6_ARATH,tr|F4JN57|F4JN57_ARATH,tr|A0A1I9LPP6|A0A1I9LPP6_ARATH,tr|F4K1D8|F4K1D8_ARATH,tr|F4KA06|F4KA06_ARATH,tr|Q9FHY5|Q9FHY5_ARATH,tr|F4KBG4|F4KBG4_ARATH	cellular organisms	1	7
tr|O82494|O82494_ARATH,sp|Q9LIA6|PBRP2_ARATH,sp|Q9SS44|TF2B2_ARATH,sp|P48512|TF2B1_ARATH,sp|O23215|PBRP1_ARATH,tr|Q3E7U7|Q3E7U7_ARATH,tr|Q1PEE4|Q1PEE4_ARATH	cellular organisms	1	7
sp|Q5XEM9|ALFL5_ARATH,sp|Q9M2B4|ALFL3_ARATH,sp|O81488|ALFL4_ARATH,sp|Q8S8M9|ALFL6_ARATH,sp|Q8LA16|ALFL7_ARATH,sp|Q9SRM4|ALFL2_ARATH,sp|Q9FFF5|ALFL1_ARATH	cellular organisms	1	7
sp|Q9C5X3|KEULE_ARATH,sp|Q9SZ77|SEC1B_ARATH,sp|Q9C5P7|SEC1A_ARATH,sp|O49048|VPS45_ARATH,sp|Q9SL48|SLY1_ARATH,tr|O81774|O81774_ARATH,sp|Q94KJ7|VPS33_ARATH	cellular organisms	1	7
tr|Q9FHI2|Q9FHI2_ARATH,tr|Q9FHI8|Q9FHI8_ARATH,tr|Q9FHI3|Q9FHI3_ARATH,tr|Q9FHI9|Q9FHI9_ARATH,tr|Q9FHJ0|Q9FHJ0_ARATH,tr|O50072|O50072_ARATH,tr|Q1PE67|Q1PE67_ARATH	Embryophyta	6	7
tr|F4K6N3|F4K6N3_ARATH,sp|A0A1P8B760|AMI4G_ARATH,sp|Q9LI77|GATA_ARATH,sp|Q7XJJ7|FAAH_ARATH,sp|Q9FR37|AMI1_ARATH,sp|Q9LVH5|OE64C_ARATH,sp|F4KCL7|OE64M_ARATH	cellular organisms	1	7
sp|Q8LC76|CYT7_ARATH,sp|Q8H0X6|CYT6_ARATH,sp|Q41906|CYT3_ARATH,sp|Q945Q1|CYT1_ARATH,sp|Q41916|CYT5_ARATH,sp|Q84WT8|CYT4_ARATH,sp|Q8L5T9|CYT2_ARATH	cellular organisms	1	7
tr|Q9C8F3|Q9C8F3_ARATH,tr|Q1G3E7|Q1G3E7_ARATH,tr|A0A1P8B1G7|A0A1P8B1G7_ARATH,tr|A0A1P8BD36|A0A1P8BD36_ARATH,tr|A0A1P8BH24|A0A1P8BH24_ARATH,tr|A0A1P8AVP6|A0A1P8AVP6_ARATH,tr|A0A1P8AVU4|A0A1P8AVU4_ARATH	Brassicaceae	16	7
tr|Q8GXX6|Q8GXX6_ARATH,tr|Q9FK45|Q9FK45_ARATH,tr|Q9T023|Q9T023_ARATH,tr|Q8RWF9|Q8RWF9_ARATH,tr|Q9FXG6|Q9FXG6_ARATH,tr|Q8L7K7|Q8L7K7_ARATH,tr|Q9FJN2|Q9FJN2_ARATH	Embryophyta	6	7
tr|F4HZT2|F4HZT2_ARATH,tr|Q8VZT4|Q8VZT4_ARATH,tr|F4I1G1|F4I1G1_ARATH,tr|F4JQR9|F4JQR9_ARATH,tr|A0A1P8BEK3|A0A1P8BEK3_ARATH,tr|Q0WUY5|Q0WUY5_ARATH,tr|Q8L7T4|Q8L7T4_ARATH	cellular organisms	1	7
sp|Q67XQ0|Y4424_ARATH,sp|Q4V3C7|Y4423_ARATH,sp|Q9ZVS8|Y1327_ARATH,sp|Q8VZI2|Y4370_ARATH,sp|Q9LTD8|Y5279_ARATH,sp|Q9ZQR4|Y2452_ARATH,sp|Q8RY60|Y1733_ARATH	cellular organisms	1	7
sp|Q8GY87|UBC26_ARATH,sp|Q9C918|UBC38_ARATH,sp|Q9LUQ5|UBC25_ARATH,sp|F4HPP7|UBC39_ARATH,sp|Q8VY10|UBC24_ARATH,sp|Q9ZVX1|UBC23_ARATH,tr|F4JAZ0|F4JAZ0_ARATH	cellular organisms	1	7
sp|Q8RXN6|PRP31_ARATH,tr|F4I5F1|F4I5F1_ARATH,sp|Q9MAB3|NOP5B_ARATH,sp|O04658|NOP5A_ARATH,sp|O04656|NOP5C_ARATH,tr|Q9SGT7|Q9SGT7_ARATH,tr|Q9LTV0|Q9LTV0_ARATH	cellular organisms	1	7
sp|Q9M9E8|FB92_ARATH,sp|Q67XX3|FB252_ARATH,tr|Q67ZB6|Q67ZB6_ARATH,tr|F4K2M8|F4K2M8_ARATH,sp|Q8RWR1|JMJ30_ARATH,tr|Q0WVR4|Q0WVR4_ARATH,tr|A0A1I9LS65|A0A1I9LS65_ARATH	cellular organisms	1	7
tr|Q9SH36|Q9SH36_ARATH,tr|Q9LE58|Q9LE58_ARATH,tr|O22787|O22787_ARATH,tr|Q9LFD3|Q9LFD3_ARATH,tr|Q67XK9|Q67XK9_ARATH,tr|Q9ZW32|Q9ZW32_ARATH,tr|A0A1P8B2G4|A0A1P8B2G4_ARATH	Embryophyta	6	7
sp|Q5XET6|PUS3_ARATH,sp|Q9LT72|PUS4_ARATH,sp|Q3ECD0|PUS2_ARATH,sp|Q5M721|PUS5_ARATH,sp|Q9SVS0|PUS6_ARATH,sp|Q9LU60|PUS7_ARATH,sp|Q7XA65|PUS1_ARATH	cellular organisms	1	7
tr|W8Q3I2|W8Q3I2_ARATH,tr|F4ISB4|F4ISB4_ARATH,sp|Q9SS43|MUC21_ARATH,tr|F4J287|F4J287_ARATH,tr|O22225|O22225_ARATH,tr|Q9LV23|Q9LV23_ARATH,tr|Q9LV22|Q9LV22_ARATH	cellular organisms	1	7
sp|Q8GXU5|SDI1_ARATH,sp|Q8L730|SDI2_ARATH,sp|Q9SD20|MS5L2_ARATH,sp|Q9SUC3|MS5_ARATH,sp|Q9FKV5|MS5L1_ARATH,tr|F4KBB9|F4KBB9_ARATH,tr|F4I3G0|F4I3G0_ARATH	cellular organisms	1	7
tr|Q9SS93|Q9SS93_ARATH,tr|Q9LY81|Q9LY81_ARATH,tr|Q9LT58|Q9LT58_ARATH,tr|F4HP06|F4HP06_ARATH,tr|Q9C9V4|Q9C9V4_ARATH,tr|Q9SKF0|Q9SKF0_ARATH,tr|F4JCJ4|F4JCJ4_ARATH	cellular organisms	1	7
sp|O80842|CFTSY_ARATH,sp|P37107|SR54C_ARATH,sp|P37106|SR541_ARATH,sp|P49967|SR543_ARATH,tr|Q9M0A0|Q9M0A0_ARATH,sp|P49966|SR542_ARATH,tr|Q1PDF5|Q1PDF5_ARATH	cellular organisms	1	7
tr|Q949S4|Q949S4_ARATH,tr|Q9MAD0|Q9MAD0_ARATH,tr|Q8LA96|Q8LA96_ARATH,tr|Q6NM69|Q6NM69_ARATH,tr|Q8L9M9|Q8L9M9_ARATH,tr|F4HVJ0|F4HVJ0_ARATH,sp|Q9LFD5|BPA1_ARATH	cellular organisms	1	7
tr|F4IAT4|F4IAT4_ARATH,sp|Q9C9W3|CAMT1_ARATH,sp|Q9C9W4|TSM1_ARATH,sp|Q9C5D7|CAMT3_ARATH,sp|O49499|CAMT4_ARATH,tr|Q9M266|Q9M266_ARATH,tr|F4IX20|F4IX20_ARATH	cellular organisms	1	7
sp|F4IDY5|BTSL1_ARATH,sp|F4HVS0|BTSL2_ARATH,tr|F4JY59|F4JY59_ARATH,sp|Q9FFB6|ZFP34_ARATH,sp|Q8VZK0|MIEL1_ARATH,tr|F4IZL5|F4IZL5_ARATH,sp|Q8LPQ5|BTS_ARATH	cellular organisms	1	7
sp|Q9C9Q4|JAC1_ARATH,sp|Q0WQ57|AUXI2_ARATH,tr|F4JPR4|F4JPR4_ARATH,sp|Q9FWS1|AUL1_ARATH,sp|Q9SU08|AUXI1_ARATH,tr|Q9XI12|Q9XI12_ARATH,tr|Q9C752|Q9C752_ARATH	cellular organisms	1	7
sp|O49498|DML3_ARATH,sp|Q9SJQ6|ROS1_ARATH,sp|Q9SR66|DML2_ARATH,sp|Q8LK56|DME_ARATH,sp|F4JCQ3|DG783_ARATH,tr|B3H5Q5|B3H5Q5_ARATH,sp|Q9FNY7|OGG1_ARATH	cellular organisms	1	7
tr|F4HYC4|F4HYC4_ARATH,tr|A0A1P8APD3|A0A1P8APD3_ARATH,tr|Q9LK87|Q9LK87_ARATH,tr|F4HYC6|F4HYC6_ARATH,tr|F4HV07|F4HV07_ARATH,tr|Q9C8P4|Q9C8P4_ARATH,tr|Q9SVW3|Q9SVW3_ARATH	Brassicaceae	16	7
sp|Q9FHR8|DCI1_ARATH,sp|F4JML5|ECH2M_ARATH,sp|Q6NL24|ECH1P_ARATH,sp|Q9ZPI5|MFP2_ARATH,sp|Q9ZPI6|AIM1_ARATH,sp|Q8GYN9|MENB_ARATH,tr|Q9LDF5|Q9LDF5_ARATH	cellular organisms	1	7
tr|Q9M332|Q9M332_ARATH,tr|Q9LR03|Q9LR03_ARATH,tr|Q93Z02|Q93Z02_ARATH,tr|Q9SVX6|Q9SVX6_ARATH,tr|Q9M9S1|Q9M9S1_ARATH,sp|Q9FYG4|GLOX1_ARATH,tr|F4K172|F4K172_ARATH	cellular organisms	1	7
sp|F4ISE1|RLF12_ARATH,sp|O64466|RLF11_ARATH,sp|F4ISE2|RLF13_ARATH,sp|O65919|RLF10_ARATH,sp|Q0V822|RLF26_ARATH,sp|A7REH2|RLF30_ARATH,sp|Q9LSG0|RLF25_ARATH	Mesangiospermae	11	7
sp|Q9SZY7|VATO1_ARATH,sp|Q9SLA2|VATO2_ARATH,sp|P0DH94|VATL5_ARATH,sp|P0DH92|VATL1_ARATH,sp|P0DH93|VATL3_ARATH,sp|P59228|VATL2_ARATH,sp|P59229|VATL4_ARATH	cellular organisms	1	7
sp|Q94JR6|DF206_ARATH,sp|Q3E8R5|DF207_ARATH,sp|Q2V2Q8|DF208_ARATH,sp|Q56XB0|DF204_ARATH,sp|Q9M9M3|DF205_ARATH,sp|Q2V3J6|DF202_ARATH,sp|Q2V424|DF203_ARATH	Brassicaceae	16	7
tr|Q9C571|Q9C571_ARATH,tr|Q9C573|Q9C573_ARATH,tr|Q9C572|Q9C572_ARATH,tr|F4J1W7|F4J1W7_ARATH,tr|Q9C569|Q9C569_ARATH,tr|Q9LXM5|Q9LXM5_ARATH,tr|Q9C570|Q9C570_ARATH	Brassicaceae	16	7
tr|Q9SVL8|Q9SVL8_ARATH,tr|Q8LE56|Q8LE56_ARATH,tr|Q9FJY2|Q9FJY2_ARATH,tr|Q680G2|Q680G2_ARATH,tr|Q9C9J8|Q9C9J8_ARATH,tr|Q7XJ58|Q7XJ58_ARATH,tr|Q9LE02|Q9LE02_ARATH	cellular organisms	1	7
sp|Q94AN2|CHER1_ARATH,tr|Q93YN6|Q93YN6_ARATH,tr|Q9M843|Q9M843_ARATH,tr|Q9S7M7|Q9S7M7_ARATH,tr|Q9FN70|Q9FN70_ARATH,tr|F4K425|F4K425_ARATH,tr|Q9C6L9|Q9C6L9_ARATH	cellular organisms	1	7
sp|O64847|FAX7_ARATH,sp|Q94A32|FAX2_ARATH,sp|Q9C6T7|FAX5_ARATH,sp|Q9LJU6|FAX6_ARATH,sp|Q8LPG1|FAX4_ARATH,sp|Q9ZVH7|FAX3_ARATH,sp|Q93V66|FAX1_ARATH	cellular organisms	1	7
sp|Q9MA56|PDP4_ARATH,sp|F4K4D6|PDP1_ARATH,sp|Q9SF36|PDP2_ARATH,sp|Q9FNE4|PDP3_ARATH,sp|Q9LYZ0|PDP5_ARATH,sp|Q9LK91|PDP6_ARATH,tr|Q9M1S4|Q9M1S4_ARATH	cellular organisms	1	7
tr|Q8LEV0|Q8LEV0_ARATH,tr|Q9LFG3|Q9LFG3_ARATH,tr|Q9ZUS6|Q9ZUS6_ARATH,tr|Q9SF54|Q9SF54_ARATH,tr|Q94A56|Q94A56_ARATH,sp|Q9LS48|SG1_ARATH,tr|Q9LPC2|Q9LPC2_ARATH	cellular organisms	1	7
sp|P26569|H12_ARATH,sp|P26568|H11_ARATH,tr|P94109|P94109_ARATH,tr|Q4V3D1|Q4V3D1_ARATH,tr|Q9LSK7|Q9LSK7_ARATH,sp|Q43386|HMGYA_ARATH,tr|Q6AWW7|Q6AWW7_ARATH	cellular organisms	1	7
tr|B3H6Z2|B3H6Z2_ARATH,sp|Q9LEV3|CBSX3_ARATH,sp|Q9SJQ5|Y2650_ARATH,sp|Q9LF97|Y3295_ARATH,sp|Q9FMV3|Y5349_ARATH,sp|P0DH79|Y5064_ARATH,sp|Q0WLC7|Y5053_ARATH	cellular organisms	1	7
sp|F4JTN2|LAZ1_ARATH,sp|Q94CA0|LAZH1_ARATH,sp|Q5BPZ5|LAZH2_ARATH,tr|Q949Z2|Q949Z2_ARATH,tr|Q9SFF8|Q9SFF8_ARATH,tr|F4I7E7|F4I7E7_ARATH,tr|A0A1P8B7M3|A0A1P8B7M3_ARATH	cellular organisms	1	7
sp|O24495|GLO2M_ARATH,sp|Q9SID3|GLO2N_ARATH,sp|Q8LDW8|GLO2D_ARATH,sp|O24496|GLO2C_ARATH,sp|Q9C8L4|ETHE1_ARATH,tr|Q682P6|Q682P6_ARATH,tr|Q8RWE1|Q8RWE1_ARATH	cellular organisms	1	7
sp|P82792|DEF70_ARATH,sp|Q2V4L5|DEF68_ARATH,sp|Q9FL73|DEF69_ARATH,sp|Q3EBU2|DEF67_ARATH,sp|Q2V2Y6|DEF66_ARATH,sp|Q2V4C3|DF281_ARATH,sp|Q2V4C4|DF280_ARATH	Brassicaceae	16	7
sp|Q9LF05|STAD3_ARATH,sp|Q9M881|STAD2_ARATH,sp|Q9M880|STAD4_ARATH,sp|Q9M879|STAD5_ARATH,sp|O22832|STAD7_ARATH,sp|Q9LF04|STAD1_ARATH,sp|Q84VY3|STAD6_ARATH	cellular organisms	1	7
sp|Q9LFY0|PTST2_ARATH,sp|Q94AX2|PTST_ARATH,sp|F4KFB3|PTST3_ARATH,sp|Q944A6|SNF4_ARATH,sp|Q9SCY5|KINB2_ARATH,sp|Q84VQ1|KINB1_ARATH,sp|Q9ZUU8|KINB3_ARATH	cellular organisms	1	7
tr|Q1PET7|Q1PET7_ARATH,tr|Q9FL88|Q9FL88_ARATH,tr|F4IT95|F4IT95_ARATH,tr|Q9LF26|Q9LF26_ARATH,tr|Q9C908|Q9C908_ARATH,tr|F4KD14|F4KD14_ARATH,tr|F4KD19|F4KD19_ARATH	Magnoliopsida	10	7
sp|Q9LM59|GLYC6_ARATH,sp|Q84WV0|GLYC7_ARATH,sp|O23254|GLYC4_ARATH,sp|Q9SVM4|GLYC5_ARATH,sp|Q94JQ3|GLYP3_ARATH,sp|Q9SZJ5|GLYM1_ARATH,sp|Q94C74|GLYM2_ARATH	cellular organisms	1	7
tr|A0A1P8AV25|A0A1P8AV25_ARATH,tr|F4HUN8|F4HUN8_ARATH,sp|F4HQE2|RTEL1_ARATH,tr|F4IHC3|F4IHC3_ARATH,tr|Q9CA92|Q9CA92_ARATH,sp|Q8W4M7|ERCC2_ARATH,tr|Q29QC1|Q29QC1_ARATH	cellular organisms	1	7
sp|A8MQL7|RLF20_ARATH,sp|A8MR00|RLF36_ARATH,sp|A8MQ92|RLF2_ARATH,sp|A8MRM1|RLF16_ARATH,sp|A8MQM2|RLF6_ARATH,sp|A8MRD4|RLF7_ARATH,sp|A8MRK3|RLF35_ARATH	rosids	13	7
tr|F4I526|F4I526_ARATH,tr|A0A1P8BGD5|A0A1P8BGD5_ARATH,sp|A9LLI8|RP6L3_ARATH,sp|A9LLI7|RP6L2_ARATH,tr|O82305|O82305_ARATH,tr|F4ITJ6|F4ITJ6_ARATH,sp|Q0WVE8|RP6L1_ARATH	cellular organisms	1	7
sp|Q8H1D8|APY4_ARATH,sp|Q6NQA8|APY5_ARATH,sp|O80612|APY6_ARATH,sp|Q9XI62|APY3_ARATH,sp|F4JSH1|APY7_ARATH,sp|Q9SPM5|APY2_ARATH,sp|Q9SQG2|APY1_ARATH	cellular organisms	1	7
sp|Q9SNV9|NRAM3_ARATH,sp|Q9FN18|NRAM4_ARATH,sp|Q9C6B2|NRAM2_ARATH,sp|Q9SN36|NRAM5_ARATH,sp|Q9S9N8|NRAM6_ARATH,sp|Q9SAH8|NRAM1_ARATH,sp|Q9S814|EIN2_ARATH	cellular organisms	1	7
sp|Q9T096|YIPL6_ARATH,sp|Q9FN32|YIPL7_ARATH,sp|Q2V3E2|YIPL5_ARATH,sp|Q9SR97|YIPL1_ARATH,sp|Q9C777|YIPL3_ARATH,sp|Q9LY56|YIPL4_ARATH,tr|Q8LE51|Q8LE51_ARATH	cellular organisms	1	7
tr|O23498|O23498_ARATH,tr|Q84X24|Q84X24_ARATH,tr|A0A178V119|A0A178V119_ARATH,tr|F4JMH8|F4JMH8_ARATH,tr|Q9FGJ8|Q9FGJ8_ARATH,tr|A0A1P8B4R6|A0A1P8B4R6_ARATH,sp|F4JMH9|HSP57_ARATH	Pentapetalae	12	7
tr|Q9S7V5|Q9S7V5_ARATH,tr|Q494P4|Q494P4_ARATH,tr|F4K804|F4K804_ARATH,tr|A0A1P8B1C2|A0A1P8B1C2_ARATH,tr|Q9C9Y9|Q9C9Y9_ARATH,tr|Q9SCZ5|Q9SCZ5_ARATH,tr|Q9C6N3|Q9C6N3_ARATH	cellular organisms	1	7
tr|Q9STF8|Q9STF8_ARATH,tr|F4K627|F4K627_ARATH,tr|Q9ZV18|Q9ZV18_ARATH,tr|Q9SN16|Q9SN16_ARATH,tr|A0A1P8BEG4|A0A1P8BEG4_ARATH,tr|A0A1P8B9R8|A0A1P8B9R8_ARATH,tr|F4IU00|F4IU00_ARATH	cellular organisms	1	7
tr|Q9SIH3|Q9SIH3_ARATH,tr|Q9LHG1|Q9LHG1_ARATH,tr|Q9LHG2|Q9LHG2_ARATH,tr|Q9LHG7|Q9LHG7_ARATH,tr|Q9C7A5|Q9C7A5_ARATH,tr|Q9LHG4|Q9LHG4_ARATH,tr|F4J9R7|F4J9R7_ARATH	cellular organisms	1	7
tr|F4JY97|F4JY97_ARATH,tr|F4J487|F4J487_ARATH,tr|F4J7U9|F4J7U9_ARATH,tr|F4IWM0|F4IWM0_ARATH,tr|F4HTB0|F4HTB0_ARATH,tr|F4K5P3|F4K5P3_ARATH,tr|F4IJR9|F4IJR9_ARATH	cellular organisms	1	7
sp|P54121|AIG2A_ARATH,sp|Q9MBH2|AIG2B_ARATH,sp|Q9MBH1|AIG2C_ARATH,sp|Q9FIX1|AIGLB_ARATH,sp|Q9FIX2|AIGLA_ARATH,sp|A2RVS4|AIGLC_ARATH,sp|A8MRP2|AIGLD_ARATH	cellular organisms	1	7
sp|F4J8K6|RRP5_ARATH,tr|F4JZX8|F4JZX8_ARATH,tr|A0A1P8B9B1|A0A1P8B9B1_ARATH,tr|F4JC74|F4JC74_ARATH,tr|F4J390|F4J390_ARATH,tr|Q9LKU3|Q9LKU3_ARATH	cellular organisms	1	6
sp|Q56YN8|SMC3_ARATH,sp|Q9SN90|SMC22_ARATH,sp|Q9C5Y4|SMC21_ARATH,sp|Q9FJL0|SMC4_ARATH,sp|Q6Q1P4|SMC1_ARATH,tr|F4J1Q3|F4J1Q3_ARATH	cellular organisms	1	6
sp|Q8RY59|RCD1_ARATH,sp|O82289|SRO1_ARATH,sp|Q9ZUD9|SRO2_ARATH,sp|O64592|SRO3_ARATH,sp|Q9FJJ3|SRO5_ARATH,sp|Q9STU1|SRO4_ARATH	Eukaryota	2	6
sp|Q9C8E1|ORTH4_ARATH,sp|Q680I0|ORTH5_ARATH,sp|Q9FVS2|ORTH3_ARATH,sp|Q8VYZ0|ORTH2_ARATH,sp|Q9FKA7|ORTH1_ARATH,sp|Q681I0|ORTHL_ARATH	cellular organisms	1	6
sp|Q9FKC0|R13A4_ARATH,sp|Q9SVR0|R13A3_ARATH,sp|Q9SFU1|R13A1_ARATH,sp|Q9LRX8|R13A2_ARATH,sp|Q9SYL9|RK13_ARATH,tr|Q7XA68|Q7XA68_ARATH	cellular organisms	1	6
tr|Q9FXB0|Q9FXB0_ARATH,tr|Q9ZPZ4|Q9ZPZ4_ARATH,tr|Q9FL37|Q9FL37_ARATH,tr|O22978|O22978_ARATH,tr|Q9FGY5|Q9FGY5_ARATH,tr|Q9C8R7|Q9C8R7_ARATH	cellular organisms	1	6
tr|Q9SXA9|Q9SXA9_ARATH,tr|Q9SXA8|Q9SXA8_ARATH,tr|Q9SXA7|Q9SXA7_ARATH,tr|F4HTI9|F4HTI9_ARATH,tr|Q9FL70|Q9FL70_ARATH,tr|Q9S9T8|Q9S9T8_ARATH	cellular organisms	1	6
tr|Q147M4|Q147M4_ARATH,sp|Q94C11|SUGP1_ARATH,tr|Q9FT47|Q9FT47_ARATH,tr|Q8GXG0|Q8GXG0_ARATH,tr|Q9M2Q7|Q9M2Q7_ARATH,sp|Q940M0|GPDP1_ARATH	cellular organisms	1	6
sp|Q8L3X8|SRC30_ARATH,tr|Q0WPW8|Q0WPW8_ARATH,sp|Q9LX90|PABN3_ARATH,sp|Q9FJN9|PABN2_ARATH,sp|Q93VI4|PABN1_ARATH,tr|Q9LTX1|Q9LTX1_ARATH	cellular organisms	1	6
tr|F4K452|F4K452_ARATH,sp|Q9SR77|HBPL1_ARATH,tr|F4IRX7|F4IRX7_ARATH,tr|Q9SHG8|Q9SHG8_ARATH,tr|Q9SYN6|Q9SYN6_ARATH,tr|Q9SYN5|Q9SYN5_ARATH	cellular organisms	1	6
sp|P0DI09|ORL2B_ARATH,sp|P0DI08|ORL2A_ARATH,sp|Q8GYB8|OPR2_ARATH,sp|Q8LAH7|OPR1_ARATH,sp|Q8GYA3|OPRL1_ARATH,sp|Q9FUP0|OPR3_ARATH	cellular organisms	1	6
tr|Q9LV70|Q9LV70_ARATH,tr|Q9ZVS4|Q9ZVS4_ARATH,tr|Q9ZVS5|Q9ZVS5_ARATH,tr|Q3E9C8|Q3E9C8_ARATH,tr|A0A1P8BDM1|A0A1P8BDM1_ARATH,tr|Q93VG3|Q93VG3_ARATH	cellular organisms	1	6
sp|Q9SRS9|CHIP_ARATH,sp|Q9STH1|HSOP3_ARATH,sp|Q5XEP2|HSOP2_ARATH,sp|Q9LNB6|HSOP1_ARATH,tr|Q8VZL0|Q8VZL0_ARATH,sp|B9DHG0|PYG7_ARATH	cellular organisms	1	6
sp|Q8GYD7|AT18C_ARATH,sp|Q0WPK3|AT18D_ARATH,sp|Q93VB2|AT18A_ARATH,sp|Q9FHK8|AT18E_ARATH,sp|Q8H1Q8|AT18B_ARATH,tr|O82241|O82241_ARATH	cellular organisms	1	6
sp|Q9SZQ5|VIP3_ARATH,sp|O24456|GBLPA_ARATH,sp|Q9C4Z6|GPLPB_ARATH,sp|Q9LV28|GPLPC_ARATH,sp|Q9FLX9|NLE1_ARATH,sp|O65418|APC4_ARATH	cellular organisms	1	6
tr|Q9SIA7|Q9SIA7_ARATH,tr|Q9LQQ3|Q9LQQ3_ARATH,sp|P15456|CRU2_ARATH,sp|Q9ZWA9|CRU4_ARATH,sp|P15455|CRU1_ARATH,sp|Q96318|CRU3_ARATH	cellular organisms	1	6
sp|O24621|SIGC_ARATH,sp|O22056|SIGB_ARATH,sp|Q9LD95|SIGF_ARATH,sp|Q9ZSL6|SIGD_ARATH,sp|O24629|SIGA_ARATH,sp|Q9ZNX9|SIGE_ARATH	cellular organisms	1	6
sp|Q5XEZ8|PUB2_ARATH,sp|O22193|PUB4_ARATH,sp|Q9STT1|PUB39_ARATH,sp|Q0WUF6|PUB41_ARATH,sp|Q9FJP6|PUB38_ARATH,sp|Q9FL17|PUB40_ARATH	cellular organisms	1	6
tr|Q8GWN6|Q8GWN6_ARATH,tr|A0A1P8BDH8|A0A1P8BDH8_ARATH,tr|A8MRU6|A8MRU6_ARATH,tr|Q9LU08|Q9LU08_ARATH,tr|B3H7I1|B3H7I1_ARATH,tr|A8MQS5|A8MQS5_ARATH	Brassicaceae	16	6
tr|Q9LNP3|Q9LNP3_ARATH,tr|Q9LYI4|Q9LYI4_ARATH,tr|Q1PEU2|Q1PEU2_ARATH,tr|Q5XV90|Q5XV90_ARATH,tr|F4HSB6|F4HSB6_ARATH,tr|Q0WLX9|Q0WLX9_ARATH	Embryophyta	6	6
sp|Q9C5E7|PUM6_ARATH,sp|Q9ZW06|PUM2_ARATH,sp|Q9ZW07|PUM1_ARATH,sp|Q9ZW02|PUM3_ARATH,sp|Q9SS47|PUM4_ARATH,sp|Q9LJX4|PUM5_ARATH	cellular organisms	1	6
sp|Q9LZY4|FB213_ARATH,sp|Q9FYF4|FB77_ARATH,sp|Q9SAG4|FB93_ARATH,tr|Q9SYN4|Q9SYN4_ARATH,tr|F4K1G4|F4K1G4_ARATH,tr|Q9M178|Q9M178_ARATH	Magnoliopsida	10	6
tr|Q9LZ65|Q9LZ65_ARATH,sp|O23212|U2A2A_ARATH,sp|Q8L716|U2A2B_ARATH,tr|F4IVU7|F4IVU7_ARATH,tr|Q9C6C1|Q9C6C1_ARATH,sp|P42698|DR111_ARATH	cellular organisms	1	6
sp|F4K487|PHOX3_ARATH,sp|F4IRM4|PHOX1_ARATH,sp|F4JTI1|PHOX4_ARATH,sp|O48802|PHOX2_ARATH,tr|Q9M0B2|Q9M0B2_ARATH,tr|Q6NMH5|Q6NMH5_ARATH	cellular organisms	1	6
sp|P0DKC0|PPI3B_ARATH,sp|P0DKC1|PPI3A_ARATH,sp|B3H4K7|PPI2_ARATH,sp|Q8VZN4|PPI4_ARATH,sp|O23144|PPI1_ARATH,tr|F4HWC3|F4HWC3_ARATH	cellular organisms	1	6
sp|Q8GX78|ANTR2_ARATH,sp|O82390|ANTR1_ARATH,sp|Q7XJR2|ANTR3_ARATH,sp|Q66GI9|ANTR4_ARATH,sp|Q3E9A0|ANTR6_ARATH,sp|Q9FKV1|ANTR5_ARATH	cellular organisms	1	6
sp|Q93YU2|RUS6_ARATH,sp|Q9SJX7|RUS2_ARATH,sp|Q7X6P3|RUS1_ARATH,sp|B6IDH3|RUS5_ARATH,sp|Q84JB8|RUS3_ARATH,sp|Q67YT8|RUS4_ARATH	cellular organisms	1	6
tr|Q9FM05|Q9FM05_ARATH,tr|F4JCT1|F4JCT1_ARATH,tr|Q9S7I7|Q9S7I7_ARATH,tr|Q9M1E4|Q9M1E4_ARATH,tr|F4JXH7|F4JXH7_ARATH,tr|Q0WQD5|Q0WQD5_ARATH	cellular organisms	1	6
tr|Q9LTC9|Q9LTC9_ARATH,tr|Q9LTD0|Q9LTD0_ARATH,tr|O23298|O23298_ARATH,tr|Q9LSW5|Q9LSW5_ARATH,tr|O22690|O22690_ARATH,tr|Q8GYI3|Q8GYI3_ARATH	cellular organisms	1	6
sp|Q9M2Y0|PSK3_ARATH,sp|Q9FEB4|PSK5_ARATH,sp|O81003|PSK2_ARATH,sp|Q9SZG4|PSK4_ARATH,sp|Q9LMY9|PSK1_ARATH,sp|Q8LA14|PSK6_ARATH	Spermatophyta	9	6
sp|P82795|DEF76_ARATH,sp|P82760|DEF75_ARATH,sp|P82758|DEF74_ARATH,sp|P82759|DEF73_ARATH,sp|Q9SL74|DEF78_ARATH,sp|P82790|DEF80_ARATH	Brassicaceae	16	6
tr|Q9FH78|Q9FH78_ARATH,tr|Q9SAE0|Q9SAE0_ARATH,tr|Q56Y59|Q56Y59_ARATH,tr|Q9FKU2|Q9FKU2_ARATH,tr|Q9LIP1|Q9LIP1_ARATH,tr|Q9FKU0|Q9FKU0_ARATH	Embryophyta	6	6
sp|Q9FH77|DCP5L_ARATH,sp|Q9C658|DCP5_ARATH,tr|O65707|O65707_ARATH,tr|C6EMY9|C6EMY9_ARATH,tr|O65705|O65705_ARATH,tr|O65697|O65697_ARATH	Eukaryota	2	6
sp|Q9M907|PP217_ARATH,sp|Q9M891|PP208_ARATH,sp|Q8LPF1|PP387_ARATH,sp|Q9STK5|PP269_ARATH,sp|Q9ZUU3|PP190_ARATH,tr|A0A1P8AP43|A0A1P8AP43_ARATH	Embryophyta	6	6
sp|Q9ZPY7|XPO2_ARATH,sp|F4J738|SAD2H_ARATH,sp|F4IRR2|SAD2_ARATH,tr|F4IE40|F4IE40_ARATH,tr|F4J549|F4J549_ARATH,tr|F4IYK6|F4IYK6_ARATH	cellular organisms	1	6
sp|Q9STJ6|BH126_ARATH,sp|Q9LQ08|BH125_ARATH,sp|Q9FLI1|BH036_ARATH,sp|Q9STJ7|BH118_ARATH,sp|Q9FLI0|BH120_ARATH,sp|Q9LN95|BH055_ARATH	Spermatophyta	9	6
sp|Q9C7Y4|FDC2_ARATH,sp|O04090|FER1_ARATH,sp|Q9ZQG8|FER3_ARATH,sp|P16972|FER2_ARATH,sp|O23344|FDC1_ARATH,sp|Q9FIA7|FER4_ARATH	cellular organisms	1	6
tr|O80751|O80751_ARATH,tr|O80752|O80752_ARATH,tr|O80756|O80756_ARATH,tr|O80755|O80755_ARATH,tr|O80759|O80759_ARATH,tr|Q1ECJ5|Q1ECJ5_ARATH	Spermatophyta	9	6
sp|O04291|ATB14_ARATH,sp|O04292|ATBH9_ARATH,sp|Q39123|ATHB8_ARATH,sp|Q9ZU11|ATB15_ARATH,sp|Q9SE43|REV_ARATH,tr|A0A1P8BCK8|A0A1P8BCK8_ARATH	cellular organisms	1	6
tr|O81843|O81843_ARATH,tr|Q9FG54|Q9FG54_ARATH,tr|Q9FZ41|Q9FZ41_ARATH,tr|Q9FKJ5|Q9FKJ5_ARATH,tr|Q9FKJ4|Q9FKJ4_ARATH,tr|A0A178VGJ3|A0A178VGJ3_ARATH	cellular organisms	1	6
sp|Q9C7B1|TRP3_ARATH,sp|Q9FFY9|TRP4_ARATH,sp|Q6R0E3|TRP5_ARATH,sp|Q9SNB9|TRP2_ARATH,sp|Q8L7L8|TRP1_ARATH,sp|Q9M347|TRP6_ARATH	Viridiplantae	3	6
sp|P0CB25|BH131_ARATH,sp|Q9S7Y1|BH030_ARATH,sp|Q9LS08|BH032_ARATH,sp|Q9XEF0|BH051_ARATH,sp|O80674|BH106_ARATH,sp|Q9LET0|BH107_ARATH	Streptophyta	4	6
tr|Q9SIT3|Q9SIT3_ARATH,tr|Q3E914|Q3E914_ARATH,tr|Q9ZUX9|Q9ZUX9_ARATH,tr|O49324|O49324_ARATH,tr|Q1PEX4|Q1PEX4_ARATH,tr|F4IUQ8|F4IUQ8_ARATH	Magnoliopsida	10	6
sp|O49603|CVIF2_ARATH,tr|Q0WR80|Q0WR80_ARATH,sp|F4HWQ8|CVIF1_ARATH,tr|F4J405|F4J405_ARATH,tr|Q9LSN4|Q9LSN4_ARATH,tr|Q9LSN2|Q9LSN2_ARATH	Magnoliopsida	10	6
sp|Q9FY99|G6PD2_ARATH,sp|Q8L743|G6PD3_ARATH,sp|Q43727|G6PD1_ARATH,sp|Q93ZW0|G6PD4_ARATH,sp|Q9LK23|G6PD5_ARATH,sp|Q9FJI5|G6PD6_ARATH	cellular organisms	1	6
tr|Q9LFS3|Q9LFS3_ARATH,sp|Q9M2U2|TECR_ARATH,sp|Q38944|DET2_ARATH,sp|Q9CAH5|POED1_ARATH,sp|Q9SI62|POED2_ARATH,tr|Q9LZG4|Q9LZG4_ARATH	cellular organisms	1	6
sp|Q9ZW96|LBD40_ARATH,sp|Q9M886|LBD41_ARATH,sp|Q9FN11|LBD37_ARATH,sp|Q9CA30|LBD42_ARATH,sp|Q9SZE8|LBD39_ARATH,sp|Q9SN23|LBD38_ARATH	Streptophyta	4	6
sp|Q9FY74|CMTA1_ARATH,sp|Q6NPP4|CMTA2_ARATH,sp|Q8GSA7|CMTA3_ARATH,sp|Q9FYG2|CMTA4_ARATH,sp|Q9LSP8|CMTA6_ARATH,sp|O23463|CMTA5_ARATH	cellular organisms	1	6
sp|Q9M5K2|DLDH2_ARATH,sp|Q9M5K3|DLDH1_ARATH,sp|P48641|GSHRC_ARATH,sp|A8MS68|PLPD1_ARATH,sp|P42770|GSHRP_ARATH,sp|F4JLP5|PLPD2_ARATH	cellular organisms	1	6
tr|Q9M9L2|Q9M9L2_ARATH,tr|Q9C7V1|Q9C7V1_ARATH,tr|F4I6P0|F4I6P0_ARATH,tr|Q9C702|Q9C702_ARATH,tr|A0A1P8BBR6|A0A1P8BBR6_ARATH,tr|A0A1P8AUN6|A0A1P8AUN6_ARATH	cellular organisms	1	6
sp|Q9SI54|LSM7_ARATH,sp|Q8VYI0|LSM8_ARATH,sp|Q945P8|LSM1A_ARATH,sp|Q8LFL8|LSM1B_ARATH,tr|Q9CAX7|Q9CAX7_ARATH,sp|O82221|RUXG_ARATH	cellular organisms	1	6
sp|Q9LF22|SP1L4_ARATH,sp|Q9S7P8|SP1L3_ARATH,sp|B3H4F1|SP1L1_ARATH,sp|Q9LE54|SP1L2_ARATH,sp|Q8LGD1|SP1L5_ARATH,sp|Q9SJW3|SPR1_ARATH	Viridiplantae	3	6
tr|Q9M1S6|Q9M1S6_ARATH,sp|Q9FG14|MYOB7_ARATH,tr|Q9SF14|Q9SF14_ARATH,tr|Q1PE31|Q1PE31_ARATH,tr|A0A1P8AZT2|A0A1P8AZT2_ARATH,tr|F4KDE6|F4KDE6_ARATH	Embryophyta	6	6
tr|F4JP84|F4JP84_ARATH,sp|Q8VYM6|NOP2B_ARATH,sp|Q9FG73|NOP2A_ARATH,tr|Q8VYC4|Q8VYC4_ARATH,sp|Q8GYE8|NSUN5_ARATH,sp|Q84MA1|NOP2C_ARATH	cellular organisms	1	6
tr|Q501A2|Q501A2_ARATH,tr|Q9FI45|Q9FI45_ARATH,sp|Q9M2E2|SDR1_ARATH,sp|Q9ZUH5|SDR2B_ARATH,tr|Q94K30|Q94K30_ARATH,tr|A0A1I9LQ55|A0A1I9LQ55_ARATH	cellular organisms	1	6
sp|Q42601|CARB_ARATH,sp|F4I1L3|ACC2_ARATH,sp|O04983|ACCC_ARATH,sp|Q38970|ACC1_ARATH,sp|Q9LDD8|MCCB_ARATH,sp|Q42523|MCCA_ARATH	cellular organisms	1	6
tr|Q1H5B2|Q1H5B2_ARATH,tr|O81347|O81347_ARATH,tr|Q8LAF3|Q8LAF3_ARATH,tr|F4IUX9|F4IUX9_ARATH,tr|F4JF82|F4JF82_ARATH,tr|F4IQ29|F4IQ29_ARATH	cellular organisms	1	6
sp|Q9LZJ7|PRP3_ARATH,sp|Q9FZ35|PRP1_ARATH,tr|O22258|O22258_ARATH,sp|O81417|SRPP_ARATH,tr|O22257|O22257_ARATH,tr|F4J2H2|F4J2H2_ARATH	Tracheophyta	7	6
tr|Q9ZW89|Q9ZW89_ARATH,sp|O04251|Y4211_ARATH,tr|Q8GYA2|Q8GYA2_ARATH,tr|Q6DSR3|Q6DSR3_ARATH,tr|F4ITP1|F4ITP1_ARATH,tr|A0A1P8AWF3|A0A1P8AWF3_ARATH	cellular organisms	1	6
sp|Q29PZ2|O3L3_ARATH,sp|Q8L9W8|O3L4_ARATH,sp|Q9C593|O3L1_ARATH,sp|A0A1I9LQ12|O3L2_ARATH,sp|Q945P6|O3L6_ARATH,sp|Q9SV19|O3L5_ARATH	cellular organisms	1	6
sp|Q8W475|SWI3A_ARATH,sp|Q84JG2|SWI3B_ARATH,sp|Q9XI07|SWI3C_ARATH,sp|Q8VY05|SWI3D_ARATH,sp|Q9SFD5|TAD2A_ARATH,sp|Q9ATB4|TAD2B_ARATH	cellular organisms	1	6
tr|A0A1P8BG52|A0A1P8BG52_ARATH,tr|F4K588|F4K588_ARATH,tr|A0A178V165|A0A178V165_ARATH,tr|Q3E8G9|Q3E8G9_ARATH,sp|Q9M219|MTEFH_ARATH,tr|A0A1P8BAM9|A0A1P8BAM9_ARATH	Streptophyta	4	6
sp|O22977|BDG3_ARATH,sp|Q8LFX7|BDG1_ARATH,sp|Q9FJ24|BDG2_ARATH,sp|Q700D5|BDG4_ARATH,sp|Q9FN79|BDG5_ARATH,sp|O22975|LPAAT_ARATH	cellular organisms	1	6
sp|Q94AI7|TPL_ARATH,sp|Q0WV90|TPR1_ARATH,sp|Q27GK7|TPR4_ARATH,sp|Q9LRZ0|TPR2_ARATH,sp|Q84JM4|TPR3_ARATH,tr|A0A1P8B2K0|A0A1P8B2K0_ARATH	cellular organisms	1	6
sp|Q9FGS4|NADA_ARATH,sp|Q9FXE3|SUFE2_ARATH,sp|Q84W65|SUFE1_ARATH,sp|Q682I1|BOLA1_ARATH,sp|Q9LF68|BOLA4_ARATH,sp|Q9FIC3|BOLA2_ARATH	cellular organisms	1	6
sp|Q9SUS3|APBLB_ARATH,sp|O81742|APBLC_ARATH,sp|Q0WW26|COPG_ARATH,sp|Q9LDK9|APBLA_ARATH,sp|Q9M2T1|AP3BA_ARATH,tr|F4IKA7|F4IKA7_ARATH	cellular organisms	1	6
tr|A0A1I9LNB6|A0A1I9LNB6_ARATH,tr|A0A1P8APM3|A0A1P8APM3_ARATH,tr|Q8VZ78|Q8VZ78_ARATH,tr|O80516|O80516_ARATH,tr|F4HRW0|F4HRW0_ARATH,tr|Q9M179|Q9M179_ARATH	cellular organisms	1	6
sp|F4J264|PRFB3_ARATH,sp|Q9LVY0|PRFB1_ARATH,sp|F4I532|PRFB2_ARATH,sp|A2RVR7|MTRF1_ARATH,sp|Q8RX79|APG3_ARATH,tr|Q9C875|Q9C875_ARATH	cellular organisms	1	6
sp|O22152|YAB1_ARATH,sp|Q9XFB1|YAB3_ARATH,sp|Q9XFB0|YAB2_ARATH,sp|Q8GW46|YAB5_ARATH,sp|Q9LDT3|YAB4_ARATH,sp|Q8L925|CRC_ARATH	cellular organisms	1	6
sp|Q9FZ37|GUX4_ARATH,sp|F4HZC3|GUX5_ARATH,sp|Q8W4A7|GUX3_ARATH,sp|Q9LSB1|GUX1_ARATH,sp|Q8GWB7|GUX6_ARATH,sp|Q8GWW4|GUX2_ARATH	cellular organisms	1	6
tr|A0A1P8BDF3|A0A1P8BDF3_ARATH,sp|F4KFS5|GMI1_ARATH,sp|Q9M237|Y3353_ARATH,sp|Q94A79|DMS3_ARATH,tr|F4IJA3|F4IJA3_ARATH,tr|F4IIC7|F4IIC7_ARATH	Viridiplantae	3	6
tr|A8MR03|A8MR03_ARATH,tr|Q9SKZ4|Q9SKZ4_ARATH,tr|Q9LXK9|Q9LXK9_ARATH,tr|Q9ZW25|Q9ZW25_ARATH,tr|Q9C609|Q9C609_ARATH,tr|Q9C606|Q9C606_ARATH	cellular organisms	1	6
sp|Q9SIV5|C3H19_ARATH,sp|Q9SD34|C3H44_ARATH,tr|Q94JX1|Q94JX1_ARATH,sp|Q9FT92|Y5843_ARATH,tr|F4KAT5|F4KAT5_ARATH,tr|A0A1P8B9E3|A0A1P8B9E3_ARATH	Eukaryota	2	6
tr|Q8L7S5|Q8L7S5_ARATH,tr|Q9LMK4|Q9LMK4_ARATH,sp|Q9LI74|CHUP1_ARATH,tr|Q9SX62|Q9SX62_ARATH,tr|Q9SAU9|Q9SAU9_ARATH,tr|Q5BPR9|Q5BPR9_ARATH	cellular organisms	1	6
sp|O23116|EIL3_ARATH,sp|O24606|EIN3_ARATH,sp|Q9SLH0|EIL1_ARATH,sp|Q9LX16|EIL4_ARATH,sp|O23115|EIL2_ARATH,sp|Q9FJQ5|EIL5_ARATH	cellular organisms	1	6
tr|Q1G3N4|Q1G3N4_ARATH,tr|Q84WZ4|Q84WZ4_ARATH,tr|Q9LZM9|Q9LZM9_ARATH,tr|Q9STG0|Q9STG0_ARATH,tr|Q9FGU5|Q9FGU5_ARATH,tr|Q5XV49|Q5XV49_ARATH	Magnoliopsida	10	6
sp|O22286|BPM3_ARATH,sp|Q9SRV1|BPM4_ARATH,sp|Q1EBV6|BPM5_ARATH,sp|Q8L765|BPM1_ARATH,sp|A1L4W5|BPM6_ARATH,sp|Q9M8J9|BPM2_ARATH	cellular organisms	1	6
sp|O81852|AKH2_ARATH,sp|Q9SA18|AKH1_ARATH,tr|F4K6Y8|F4K6Y8_ARATH,sp|Q9S702|AK3_ARATH,sp|O23653|AK2_ARATH,sp|Q9LYU8|AK1_ARATH	cellular organisms	1	6
tr|Q9LZ71|Q9LZ71_ARATH,tr|Q9LTD4|Q9LTD4_ARATH,tr|Q9LTD7|Q9LTD7_ARATH,sp|P0DO24|PSI3_ARATH,sp|Q9XID5|PSI1_ARATH,sp|Q9SA91|PSI2_ARATH	cellular organisms	1	6
sp|Q9M0E0|R15A5_ARATH,sp|O82205|R15A2_ARATH,sp|P42798|R15A1_ARATH,sp|O80646|R15A3_ARATH,sp|Q9LX88|R15A4_ARATH,sp|P56801|RR8_ARATH	cellular organisms	1	6
sp|Q9ZUA5|VIT1_ARATH,sp|Q9LSF6|VTH21_ARATH,sp|Q9M2C0|VITH4_ARATH,sp|Q9M2C3|VITH3_ARATH,sp|Q9LPU9|VITH1_ARATH,sp|Q9SRD3|VITH2_ARATH	cellular organisms	1	6
sp|F4K4E3|LSM4_ARATH,sp|Q9LM92|SMD3B_ARATH,sp|Q9S7E6|SMD3A_ARATH,sp|Q1H595|LSM2_ARATH,sp|Q9SY09|SMD1B_ARATH,sp|Q9SSF1|SMD1A_ARATH	cellular organisms	1	6
sp|Q84WG1|NHX3_ARATH,sp|Q56XP4|NHX2_ARATH,sp|Q68KI4|NHX1_ARATH,sp|Q8S397|NHX4_ARATH,sp|Q8S396|NHX5_ARATH,sp|Q8RWU6|NHX6_ARATH	cellular organisms	1	6
sp|Q3E922|Y5680_ARATH,tr|A0A178WKG1|A0A178WKG1_ARATH,sp|Q9SYL8|Y1786_ARATH,sp|O23659|Y2372_ARATH,sp|Q9SY12|Y4287_ARATH,tr|Q9SJL5|Q9SJL5_ARATH	Mesangiospermae	11	6
tr|Q8LBJ0|Q8LBJ0_ARATH,tr|Q9SV37|Q9SV37_ARATH,tr|A0A1P8BAD1|A0A1P8BAD1_ARATH,tr|B9DGF6|B9DGF6_ARATH,tr|A0A1P8B7K7|A0A1P8B7K7_ARATH,tr|Q8L920|Q8L920_ARATH	cellular organisms	1	6
sp|Q94K49|ALP1_ARATH,sp|Q9M2U3|ALPL_ARATH,tr|Q9LYH2|Q9LYH2_ARATH,tr|Q84J48|Q84J48_ARATH,tr|A0A1P8AMV0|A0A1P8AMV0_ARATH,tr|Q9LJL8|Q9LJL8_ARATH	cellular organisms	1	6
tr|Q9LQ43|Q9LQ43_ARATH,tr|Q0WQH3|Q0WQH3_ARATH,tr|Q9CAS2|Q9CAS2_ARATH,tr|F4J8C8|F4J8C8_ARATH,tr|Q8GXC9|Q8GXC9_ARATH,tr|Q4PSX0|Q4PSX0_ARATH	cellular organisms	1	6
sp|Q9SZD6|PETS_ARATH,sp|Q5XF75|EFTS_ARATH,sp|Q93VC7|RPS1_ARATH,tr|Q9LK47|Q9LK47_ARATH,tr|Q94AJ9|Q94AJ9_ARATH,sp|Q9M9H4|PD338_ARATH	cellular organisms	1	6
sp|Q9S7G6|PNP2_ARATH,sp|Q8GZQ3|PNP1_ARATH,sp|Q9SP08|RRP41_ARATH,tr|Q9ZV81|Q9ZV81_ARATH,sp|Q9LX74|EXOS5_ARATH,sp|A2RVK7|RP41L_ARATH	cellular organisms	1	6
sp|F4I6M4|TORL1_ARATH,sp|Q9T041|TOR1_ARATH,sp|F4IK92|TORL2_ARATH,sp|Q9XIE4|TORL5_ARATH,sp|Q93ZH1|TORL4_ARATH,sp|Q6NPR6|TORL3_ARATH	Eukaryota	2	6
sp|O64823|MCU2_ARATH,sp|Q1PE15|MCU1_ARATH,sp|Q9LVR5|MCU3_ARATH,sp|Q9FJV7|MCU4_ARATH,sp|F4I111|MCU6_ARATH,sp|Q8VYR0|MCU5_ARATH	cellular organisms	1	6
sp|Q9M9Y4|DRIP1_ARATH,sp|Q94AY3|DRIP2_ARATH,sp|Q9LS86|DRIPH_ARATH,tr|F4K2H9|F4K2H9_ARATH,tr|A0A1P8ANT6|A0A1P8ANT6_ARATH,tr|A0A1P8ANB5|A0A1P8ANB5_ARATH	cellular organisms	1	6
sp|Q7X6T3|DEF99_ARATH,sp|Q8L7G7|DEF96_ARATH,sp|Q3E6U0|DF100_ARATH,sp|Q94AZ8|DEF98_ARATH,sp|P82794|DEF97_ARATH,sp|Q6NMS3|DEF95_ARATH	Brassicaceae	16	6
sp|O64903|NDK2_ARATH,sp|P39207|NDK1_ARATH,sp|O49203|NDK3_ARATH,sp|Q8LAH8|NDK4_ARATH,tr|F4JPD8|F4JPD8_ARATH,sp|Q6NLG3|NDK5_ARATH	cellular organisms	1	6
sp|Q08A72|EML4_ARATH,sp|F4K2F0|EML3_ARATH,sp|Q9C7C4|EML1_ARATH,sp|Q9FG29|EML2_ARATH,tr|Q9M2Q2|Q9M2Q2_ARATH,tr|Q9M2Q1|Q9M2Q1_ARATH	cellular organisms	1	6
sp|Q8H1Y0|ODPA2_ARATH,sp|P52901|ODPA1_ARATH,sp|O24457|ODPA3_ARATH,sp|Q84JL2|ODBA2_ARATH,sp|Q9LPL5|ODBA1_ARATH,sp|F4KIN4|PANE_ARATH	cellular organisms	1	6
sp|Q17TI5|BRX_ARATH,sp|Q5HZ09|BRXL3_ARATH,sp|Q8GYL9|BRXL2_ARATH,sp|O82281|BRXL1_ARATH,sp|Q8GZ92|BRXL4_ARATH,tr|F4IFN0|F4IFN0_ARATH	Viridiplantae	3	6
sp|A8MRD9|PDS5D_ARATH,sp|Q9S9P0|PDS5E_ARATH,sp|Q8GUP3|PDS5C_ARATH,sp|B6EUB3|PDS5A_ARATH,sp|F4I735|PDS5B_ARATH,tr|Q9LEU5|Q9LEU5_ARATH	cellular organisms	1	6
sp|Q9T042|PDI54_ARATH,sp|Q9LJU2|PDI53_ARATH,tr|A0A1P8AX25|A0A1P8AX25_ARATH,tr|F4I1K2|F4I1K2_ARATH,tr|Q9LM16|Q9LM16_ARATH,tr|Q94K91|Q94K91_ARATH	cellular organisms	1	6
tr|Q0WVG1|Q0WVG1_ARATH,tr|Q9M155|Q9M155_ARATH,tr|Q6NQ63|Q6NQ63_ARATH,tr|Q9M371|Q9M371_ARATH,sp|Q9FHK4|EDR4_ARATH,tr|Q9LXZ9|Q9LXZ9_ARATH	cellular organisms	1	6
sp|Q9SIW2|CHR35_ARATH,tr|A0A1P8B2I9|A0A1P8B2I9_ARATH,tr|F4JA85|F4JA85_ARATH,tr|F4JA84|F4JA84_ARATH,tr|F4J923|F4J923_ARATH,tr|A0A1P8B2G7|A0A1P8B2G7_ARATH	cellular organisms	1	6
sp|Q9ZUN3|KEA4_ARATH,sp|B5X0N6|KEA6_ARATH,sp|Q9ZTZ7|KEA1_ARATH,sp|Q8VYR9|KEA5_ARATH,sp|O65272|KEA2_ARATH,sp|Q9M0Z3|KEA3_ARATH	cellular organisms	1	6
tr|Q9LPT3|Q9LPT3_ARATH,tr|Q8VXV8|Q8VXV8_ARATH,tr|Q94AL2|Q94AL2_ARATH,tr|A0A1P8B3G3|A0A1P8B3G3_ARATH,tr|Q8L726|Q8L726_ARATH,tr|F4HTN4|F4HTN4_ARATH	Streptophyta	4	6
sp|Q9ZUA9|Y2181_ARATH,sp|Q7X6Y7|MMD1_ARATH,sp|Q9FMS5|MS1_ARATH,sp|Q9C810|Y1342_ARATH,tr|F4IMC6|F4IMC6_ARATH,sp|P93310|M550_ARATH	Eukaryota	2	6
tr|A0A1P8B4F7|A0A1P8B4F7_ARATH,tr|Q9C8B9|Q9C8B9_ARATH,tr|Q9FJP8|Q9FJP8_ARATH,sp|Q9LIE6|VQ22_ARATH,tr|O23366|O23366_ARATH,tr|O49427|O49427_ARATH	Tracheophyta	7	6
tr|Q8LD45|Q8LD45_ARATH,tr|Q9SZY5|Q9SZY5_ARATH,sp|Q9LX15|DFC_ARATH,sp|Q6NMJ2|OLE96_ARATH,tr|Q680L9|Q680L9_ARATH,tr|Q9LP44|Q9LP44_ARATH	cellular organisms	1	6
sp|Q9FJF8|HTT2_ARATH,sp|Q9SU75|HTT4_ARATH,sp|Q8LFW5|HTT1_ARATH,tr|F4HWT6|F4HWT6_ARATH,sp|F4KIH4|HTT3_ARATH,sp|Q8RY97|HTT5_ARATH	Brassicaceae	16	6
sp|Q9M3A8|PP273_ARATH,tr|Q3E8X7|Q3E8X7_ARATH,tr|Q303Z7|Q303Z7_ARATH,sp|Q9SY69|PPR29_ARATH,sp|Q9LEX5|PP290_ARATH,sp|Q9LEX6|PP289_ARATH	Eukaryota	2	6
sp|Q9CA36|VQ8_ARATH,sp|Q9LS54|VQ20_ARATH,sp|Q8LGD5|MKS1_ARATH,tr|Q9LMP5|Q9LMP5_ARATH,sp|F4HWF9|NSRB_ARATH,sp|A1A6K6|NSRA_ARATH	Eukaryota	2	6
sp|O04193|WLI2A_ARATH,sp|Q9M047|WLI2B_ARATH,sp|O80839|PLI2A_ARATH,sp|Q1ECF5|PLI2B_ARATH,sp|Q94JX5|WLIM1_ARATH,sp|Q500W4|PLI2C_ARATH	cellular organisms	1	6
sp|O49404|BEH3_ARATH,sp|Q9ZV88|BEH4_ARATH,sp|Q9S7F3|BEH1_ARATH,sp|Q94A43|BEH2_ARATH,sp|Q9LN63|BZR2_ARATH,sp|Q8S307|BZR1_ARATH	Streptophyta	4	6
sp|P20115|CISY4_ARATH,sp|Q9M1D3|CISY5_ARATH,sp|Q9SJH7|CISY3_ARATH,sp|Q9LXS6|CISY2_ARATH,sp|Q9LXS7|CISY1_ARATH,tr|Q8RV72|Q8RV72_ARATH	cellular organisms	1	6
sp|Q9SVF3|HPP5_ARATH,sp|Q9SZG0|HHP4_ARATH,sp|Q84N34|HHP2_ARATH,sp|Q9ZUH8|HHP3_ARATH,sp|Q93ZH9|HHP1_ARATH,tr|F4II26|F4II26_ARATH	cellular organisms	1	6
sp|Q9FGU8|COPT3_ARATH,sp|Q8GWP3|COPT6_ARATH,sp|Q9STG2|COPT2_ARATH,sp|Q39065|COPT1_ARATH,sp|Q8SAA5|COPT4_ARATH,sp|Q93VM8|COPT5_ARATH	Eukaryota	2	6
tr|Q9LJR9|Q9LJR9_ARATH,tr|F4JS86|F4JS86_ARATH,tr|Q8GXD8|Q8GXD8_ARATH,tr|Q5XV87|Q5XV87_ARATH,tr|O48801|O48801_ARATH,tr|Q9SFU2|Q9SFU2_ARATH	Eukaryota	2	6
tr|F4IMW3|F4IMW3_ARATH,sp|Q9C9W9|ADO3_ARATH,sp|Q8W420|ADO2_ARATH,sp|Q94BT6|ADO1_ARATH,sp|Q9C8K7|FBK21_ARATH,sp|O64511|TLOV1_ARATH	cellular organisms	1	6
sp|Q9XFR0|KCO3_ARATH,sp|Q9FL25|KCO2_ARATH,sp|Q9SVV6|KCO6_ARATH,sp|Q9S6Z8|KCO5_ARATH,sp|Q8LBL1|KCO1_ARATH,sp|Q9FWX6|KCO4_ARATH	cellular organisms	1	6
tr|F4J462|F4J462_ARATH,tr|F4JUM1|F4JUM1_ARATH,tr|Q8H0S3|Q8H0S3_ARATH,tr|Q9SIJ7|Q9SIJ7_ARATH,tr|Q84WI4|Q84WI4_ARATH,tr|Q84WV4|Q84WV4_ARATH	cellular organisms	1	6
tr|Q8GY71|Q8GY71_ARATH,tr|Q9LVE6|Q9LVE6_ARATH,sp|F4JNX2|SDEH4_ARATH,sp|Q9SD22|SDEH3_ARATH,sp|O48832|ERD7_ARATH,tr|A0A1I9LQF6|A0A1I9LQF6_ARATH	cellular organisms	1	6
sp|Q9LJ97|LEA31_ARATH,sp|Q9LJ95|LEA32_ARATH,sp|Q8GWT7|LEA47_ARATH,sp|Q9SA57|LEA3_ARATH,sp|Q9FK15|LEA49_ARATH,sp|Q9FK14|LEA50_ARATH	cellular organisms	1	6
sp|Q9LV32|RPD2B_ARATH,sp|Q9LK40|NRPD2_ARATH,sp|P38420|NRPB2_ARATH,sp|F4KD38|NRPC2_ARATH,sp|F4I366|NRPA2_ARATH,sp|P50546|RPOB_ARATH	cellular organisms	1	6
tr|Q9LW74|Q9LW74_ARATH,tr|Q9M810|Q9M810_ARATH,tr|Q8VZW5|Q8VZW5_ARATH,tr|Q6NM36|Q6NM36_ARATH,tr|Q84VW0|Q84VW0_ARATH,tr|Q9LR39|Q9LR39_ARATH	cellular organisms	1	6
tr|F4IK78|F4IK78_ARATH,tr|F4IK77|F4IK77_ARATH,tr|F4IRB6|F4IRB6_ARATH,tr|F4IPF7|F4IPF7_ARATH,tr|O64500|O64500_ARATH,tr|Q2V3K6|Q2V3K6_ARATH	Camelineae	17	6
tr|O04542|O04542_ARATH,tr|Q9FM00|Q9FM00_ARATH,tr|O04540|O04540_ARATH,tr|F4I3X8|F4I3X8_ARATH,tr|Q9LZZ3|Q9LZZ3_ARATH,tr|Q9M2U6|Q9M2U6_ARATH	Brassicales	15	6
sp|Q8RX56|UNC13_ARATH,tr|A0A1P8B6L8|A0A1P8B6L8_ARATH,tr|Q9SL80|Q9SL80_ARATH,tr|Q0WQB7|Q0WQB7_ARATH,tr|P93812|P93812_ARATH,tr|O22792|O22792_ARATH	Eukaryota	2	6
tr|F4K2V4|F4K2V4_ARATH,sp|O82368|Y2988_ARATH,tr|Q6DYE3|Q6DYE3_ARATH,tr|F4KA16|F4KA16_ARATH,tr|Q9FJA3|Q9FJA3_ARATH,tr|F4KBH7|F4KBH7_ARATH	Eukaryota	2	6
sp|Q9XGZ0|MAOP3_ARATH,sp|Q9LYG3|MAOP2_ARATH,sp|Q9CA83|MAOP4_ARATH,sp|O82191|MAOP1_ARATH,sp|Q8L7K9|MAO2_ARATH,sp|Q9SIU0|MAO1_ARATH	cellular organisms	1	6
tr|F4JBG1|F4JBG1_ARATH,tr|F4ICS5|F4ICS5_ARATH,tr|F4J6N4|F4J6N4_ARATH,tr|Q9M1L8|Q9M1L8_ARATH,tr|F4I004|F4I004_ARATH,tr|Q9LVZ0|Q9LVZ0_ARATH	Brassicaceae	16	6
sp|Q9FGD1|RKD3_ARATH,sp|Q9LVU8|RKD4_ARATH,tr|A0A1R7T3I3|A0A1R7T3I3_ARATH,sp|O81791|RKD5_ARATH,sp|Q9M9U9|RKD1_ARATH,sp|Q9CA66|RKD2_ARATH	cellular organisms	1	6
sp|Q9SXZ2|FT_ARATH,sp|Q9S7R5|TSF_ARATH,sp|Q9FIT4|BFT_ARATH,sp|P93003|TFL1_ARATH,sp|Q9ZNV5|CEN_ARATH,sp|Q9XFK7|MFT_ARATH	cellular organisms	1	6
sp|Q9CAK4|ROH1_ARATH,tr|O81749|O81749_ARATH,tr|Q9SUT1|Q9SUT1_ARATH,tr|Q9M9U5|Q9M9U5_ARATH,tr|Q9CA69|Q9CA69_ARATH,tr|Q6DYE2|Q6DYE2_ARATH	cellular organisms	1	6
tr|Q9M2E3|Q9M2E3_ARATH,tr|Q9M389|Q9M389_ARATH,tr|F4I0B5|F4I0B5_ARATH,tr|Q9LEV6|Q9LEV6_ARATH,tr|Q9SUW6|Q9SUW6_ARATH,tr|Q9ZVC3|Q9ZVC3_ARATH	cellular organisms	1	6
tr|F4HSY7|F4HSY7_ARATH,tr|Q9LXW4|Q9LXW4_ARATH,tr|A0A1P8AM83|A0A1P8AM83_ARATH,tr|F4HSZ1|F4HSZ1_ARATH,tr|Q9M033|Q9M033_ARATH,tr|Q9FXC9|Q9FXC9_ARATH	cellular organisms	1	6
sp|Q9ZVB9|RPD5B_ARATH,sp|Q9M1J2|RPE5A_ARATH,sp|Q9M1H8|RPE5C_ARATH,sp|O81098|RPB5A_ARATH,sp|Q9FJL8|RP5L1_ARATH,tr|F4J2R9|F4J2R9_ARATH	cellular organisms	1	6
tr|A0A1P8AWA7|A0A1P8AWA7_ARATH,sp|Q8LB88|RGLG5_ARATH,sp|Q9LY87|RGLG2_ARATH,sp|Q9SS90|RGLG1_ARATH,sp|Q8RX26|RGLG3_ARATH,sp|Q9SAL0|RGLG4_ARATH	cellular organisms	1	6
sp|O82647|PDC1_ARATH,sp|Q9M040|PDC4_ARATH,sp|Q9M039|PDC3_ARATH,sp|Q9FFT4|PDC2_ARATH,sp|P17597|ILVB_ARATH,sp|Q9LF46|HACL_ARATH	cellular organisms	1	6
sp|Q9C682|BH115_ARATH,sp|Q9FH37|ILR3_ARATH,sp|Q9LTC7|BH034_ARATH,sp|Q8L467|BH104_ARATH,sp|Q9LT23|BH121_ARATH,sp|Q8W2F2|BH011_ARATH	cellular organisms	1	6
tr|Q9SKH1|Q9SKH1_ARATH,sp|P30182|TOP2_ARATH,sp|Q94BZ7|GYRBM_ARATH,sp|Q9SS38|GYRBP_ARATH,tr|A0A1P8BB88|A0A1P8BB88_ARATH,sp|Q9CAF6|GYRA_ARATH	cellular organisms	1	6
sp|P93014|RR5_ARATH,tr|Q6GKU7|Q6GKU7_ARATH,sp|Q9SCM3|RS24_ARATH,sp|Q8L8Y0|RS21_ARATH,sp|Q93VB8|RS22_ARATH,sp|P49688|RS23_ARATH	cellular organisms	1	6
sp|F4I6V0|RAY1_ARATH,sp|Q8VXZ5|XG113_ARATH,sp|Q9M146|MGP4_ARATH,sp|Q9FXA7|RGXT3_ARATH,sp|Q9ZSJ2|RGXT1_ARATH,sp|Q9ZSJ0|RGXT2_ARATH	cellular organisms	1	6
sp|Q9ZVC2|NPR5_ARATH,sp|Q9M1I7|NPR6_ARATH,sp|Q5ICL9|NPR4_ARATH,sp|Q8L746|NPR3_ARATH,sp|P93002|NPR1_ARATH,sp|Q9SZI3|NPR2_ARATH	Eukaryota	2	6
sp|P27140|BCA1_ARATH,sp|P42737|BCA2_ARATH,sp|Q94CE4|BCA4_ARATH,sp|Q9ZUC2|BCA3_ARATH,sp|Q94CE3|BCA5_ARATH,sp|Q9C6F5|BCA6_ARATH	cellular organisms	1	6
tr|Q8GYM5|Q8GYM5_ARATH,tr|F4IAG4|F4IAG4_ARATH,tr|Q94CF4|Q94CF4_ARATH,tr|Q9M840|Q9M840_ARATH,tr|F4J6I7|F4J6I7_ARATH,tr|Q8GXW8|Q8GXW8_ARATH	Eukaryota	2	6
tr|F4J554|F4J554_ARATH,tr|Q8RXT8|Q8RXT8_ARATH,tr|Q6ID86|Q6ID86_ARATH,tr|Q8VYT6|Q8VYT6_ARATH,tr|Q9C9M1|Q9C9M1_ARATH,tr|F4JWB9|F4JWB9_ARATH	cellular organisms	1	6
sp|P54144|AMT11_ARATH,sp|Q9SQH9|AMT13_ARATH,sp|Q9LK16|AMT15_ARATH,sp|Q9SVT8|AMT14_ARATH,sp|Q9ZPJ8|AMT12_ARATH,sp|Q9M6N7|AMT2_ARATH	cellular organisms	1	6
tr|Q6NQ80|Q6NQ80_ARATH,tr|A0A1P8B041|A0A1P8B041_ARATH,tr|A0A1P8B5T0|A0A1P8B5T0_ARATH,tr|F4KAC4|F4KAC4_ARATH,tr|F4JWA1|F4JWA1_ARATH,tr|F4IHN6|F4IHN6_ARATH	Eukaryota	2	6
sp|Q8VY07|EPN1_ARATH,sp|Q67YI9|EPN2_ARATH,sp|Q93YP4|EPN3_ARATH,tr|Q9SNC4|Q9SNC4_ARATH,tr|Q9LW61|Q9LW61_ARATH,tr|Q9FRR8|Q9FRR8_ARATH	cellular organisms	1	6
sp|Q9SK02|RA51B_ARATH,sp|Q8GXF0|RA51C_ARATH,sp|P94102|RAD51_ARATH,sp|Q9LQQ2|RA51D_ARATH,sp|Q9FKM5|XRCC3_ARATH,sp|Q39009|DMC1_ARATH	cellular organisms	1	6
sp|Q9C6B3|GCA2_ARATH,sp|Q9FWR5|GCA1_ARATH,sp|Q94AU7|GCA3_ARATH,sp|Q9SMN1|GCAL2_ARATH,sp|Q9SX77|SDH5_ARATH,sp|Q9FMV1|GCAL1_ARATH	cellular organisms	1	6
tr|Q0V809|Q0V809_ARATH,tr|Q9SV79|Q9SV79_ARATH,sp|Q9SV73|GILT_ARATH,tr|Q8VY56|Q8VY56_ARATH,tr|Q93VQ6|Q93VQ6_ARATH,tr|Q9M017|Q9M017_ARATH	cellular organisms	1	6
tr|Q8H1S7|Q8H1S7_ARATH,tr|C0SV12|C0SV12_ARATH,tr|C0SUU8|C0SUU8_ARATH,tr|Q8VYB9|Q8VYB9_ARATH,tr|F4HZD1|F4HZD1_ARATH,sp|Q9SSE9|JMJ25_ARATH	Eukaryota	2	6
sp|Q9SW27|MUB3_ARATH,sp|Q9LSD8|MUB4_ARATH,sp|Q8GWJ6|MUB6_ARATH,sp|Q9MAB9|MUB1_ARATH,sp|Q8LCS8|MUB2_ARATH,sp|Q9SH14|MUB5_ARATH	cellular organisms	1	6
tr|A0A1P8ARQ3|A0A1P8ARQ3_ARATH,tr|F4K794|F4K794_ARATH,tr|Q0WLF0|Q0WLF0_ARATH,sp|P0DO23|CP2_ARATH,sp|Q3ED68|ICU11_ARATH,tr|F4HV54|F4HV54_ARATH	cellular organisms	1	6
sp|F4JIP9|TAUE5_ARATH,sp|O49567|TAUE6_ARATH,sp|Q9SYB0|TAUE2_ARATH,sp|F4I8X6|TAUE1_ARATH,sp|Q8L7A0|TAUE3_ARATH,sp|Q8S9J0|TAUE4_ARATH	cellular organisms	1	6
sp|O80386|CIP7_ARATH,tr|F4HRR0|F4HRR0_ARATH,tr|F4K5Y5|F4K5Y5_ARATH,tr|F4JFS3|F4JFS3_ARATH,tr|Q9LQI8|Q9LQI8_ARATH,tr|F4IDB4|F4IDB4_ARATH	Streptophytina	5	6
sp|Q9M651|RAGP2_ARATH,sp|Q9LE82|RAGP1_ARATH,tr|Q9SFG4|Q9SFG4_ARATH,sp|Q9C500|WPP2_ARATH,sp|Q9FMH6|WPP1_ARATH,sp|Q0WQ91|WPP3_ARATH	Eukaryota	2	6
sp|Q8VWK4|TRB1_ARATH,tr|F4HV94|F4HV94_ARATH,sp|F4IEY4|TRB5_ARATH,sp|F4I7L1|TRB4_ARATH,sp|Q9FJW5|TRB2_ARATH,sp|Q9M2X3|TRB3_ARATH	Eukaryota	2	6
tr|Q8GXX5|Q8GXX5_ARATH,sp|O65155|KELP_ARATH,sp|Q9FHX8|MDA3_ARATH,tr|Q9SGW6|Q9SGW6_ARATH,tr|F4KCI8|F4KCI8_ARATH,sp|O65154|KIWI_ARATH	cellular organisms	1	6
tr|F4JDQ6|F4JDQ6_ARATH,sp|Q9LW26|PES2_ARATH,tr|Q9FLL7|Q9FLL7_ARATH,tr|A0A1R7T3H9|A0A1R7T3H9_ARATH,tr|A0A1I9LSS3|A0A1I9LSS3_ARATH,sp|Q9ZVN2|PES1_ARATH	cellular organisms	1	6
tr|F4HWB0|F4HWB0_ARATH,sp|Q9ZT92|AK10B_ARATH,tr|F4IN63|F4IN63_ARATH,sp|Q9SL49|AKB9B_ARATH,tr|Q5RJC7|Q5RJC7_ARATH,tr|Q5XVJ1|Q5XVJ1_ARATH	cellular organisms	1	6
sp|Q8LCE1|GLN12_ARATH,sp|Q56WN1|GLN11_ARATH,sp|Q9FMD9|GLN14_ARATH,sp|Q9LVI8|GLN13_ARATH,sp|Q8GXW5|GLN15_ARATH,sp|Q43127|GLNA2_ARATH	cellular organisms	1	6
sp|Q9FNJ8|AROD5_ARATH,sp|O22241|AROD4_ARATH,sp|Q9ZUY3|AROD3_ARATH,sp|Q9SGD6|AROD6_ARATH,sp|Q9SA96|AROD1_ARATH,sp|Q9SSE7|AROD2_ARATH	cellular organisms	1	6
sp|Q9SLI8|2AB2D_ARATH,sp|Q5QIT3|2AB2B_ARATH,sp|Q8VZQ4|2AB2C_ARATH,sp|Q9XGR4|2AB2A_ARATH,sp|Q84JI6|2AB2E_ARATH,sp|Q9FEE2|TON2_ARATH	cellular organisms	1	6
sp|Q9FJM5|ASB2_ARATH,sp|Q42565|ASB1_ARATH,tr|Q9FE37|Q9FE37_ARATH,tr|Q9FXK1|Q9FXK1_ARATH,sp|Q9LVW7|CARA_ARATH,tr|Q9CAD1|Q9CAD1_ARATH	cellular organisms	1	6
sp|Q9M9L7|LONM4_ARATH,sp|P93655|LONM1_ARATH,sp|Q9M9L8|LONM3_ARATH,sp|O64948|LONP2_ARATH,tr|A0A1I9LME3|A0A1I9LME3_ARATH,tr|F4HQJ7|F4HQJ7_ARATH	cellular organisms	1	6
sp|Q9LXS1|MTPA2_ARATH,sp|Q9ZT63|MTP1_ARATH,sp|Q9M271|MTPA1_ARATH,sp|Q6DBM8|MTPB_ARATH,sp|Q9SI03|MTP12_ARATH,sp|Q6ICY4|MTPC2_ARATH	cellular organisms	1	6
sp|Q9SRH5|VDAC1_ARATH,sp|Q9SMX3|VDAC3_ARATH,sp|Q9FJX3|VDAC2_ARATH,sp|Q9FKM2|VDAC4_ARATH,sp|Q9M2W6|VDAC5_ARATH,sp|Q9FHQ9|VDACL_ARATH	cellular organisms	1	6
tr|Q8S8I3|Q8S8I3_ARATH,tr|B3H6H2|B3H6H2_ARATH,tr|Q8LC41|Q8LC41_ARATH,tr|Q8RXY3|Q8RXY3_ARATH,tr|Q8LCB5|Q8LCB5_ARATH,tr|Q940I1|Q940I1_ARATH	Embryophyta	6	6
tr|O48704|O48704_ARATH,sp|Q9FF98|ML3_ARATH,tr|Q9FF96|Q9FF96_ARATH,tr|Q9FF97|Q9FF97_ARATH,tr|Q9MAK7|Q9MAK7_ARATH,sp|Q9AST8|ROSY1_ARATH	cellular organisms	1	6
sp|Q8VYY4|BASS6_ARATH,sp|F4JPW1|BASS5_ARATH,sp|Q8RXE8|BASS3_ARATH,sp|Q1EBV7|BASS2_ARATH,sp|Q93YR2|BASS1_ARATH,sp|F4IZC4|BASS4_ARATH	cellular organisms	1	6
sp|Q9SJH6|RLP29_ARATH,sp|Q9SSD1|TMM_ARATH,tr|F4JLB7|F4JLB7_ARATH,tr|F4JA38|F4JA38_ARATH,tr|Q9CA41|Q9CA41_ARATH,sp|Q5PP26|PII2_ARATH	Embryophyta	6	6
sp|Q39253|CAX1_ARATH,sp|Q93Z81|CAX3_ARATH,sp|Q945S5|CAX4_ARATH,sp|Q39254|CAX2_ARATH,sp|Q8L783|CAX5_ARATH,sp|Q9LFZ8|CAX6_ARATH	cellular organisms	1	6
sp|Q42328|DF195_ARATH,sp|Q8RYE7|DF196_ARATH,sp|O22866|DF193_ARATH,sp|Q42330|DF192_ARATH,sp|O22869|DF197_ARATH,sp|O22867|DF194_ARATH	Brassicales	15	6
tr|A0A1P8B9B9|A0A1P8B9B9_ARATH,sp|Q0WVX5|SSY4_ARATH,sp|F4IAG2|SSY3_ARATH,sp|Q9MAC8|SSY2_ARATH,sp|Q9FNF2|SSY1_ARATH,sp|Q9MAQ0|SSG1_ARATH	cellular organisms	1	6
tr|Q9M152|Q9M152_ARATH,tr|Q9C9Z6|Q9C9Z6_ARATH,tr|Q5S4T6|Q5S4T6_ARATH,tr|Q8GYJ5|Q8GYJ5_ARATH,tr|Q9SZ60|Q9SZ60_ARATH,tr|Q9LQ06|Q9LQ06_ARATH	Streptophytina	5	6
tr|A8MS59|A8MS59_ARATH,tr|A8MS38|A8MS38_ARATH,tr|A8MQI5|A8MQI5_ARATH,tr|A8MRM4|A8MRM4_ARATH,tr|Q8S8D5|Q8S8D5_ARATH,tr|A8MS77|A8MS77_ARATH	Brassicaceae	16	6
sp|Q9MA44|SIPL5_ARATH,sp|Q0WMJ8|SIPL4_ARATH,sp|Q8W469|SIPL2_ARATH,sp|Q4V3B8|SIPL3_ARATH,sp|O81062|SIP_ARATH,sp|Q93Z32|SIPL1_ARATH	cellular organisms	1	6
sp|Q9S7Z2|AFP4_ARATH,sp|Q94F39|AFP3_ARATH,sp|Q9LMX5|AFP2_ARATH,sp|Q9LQ98|AFP1_ARATH,tr|A0A1I9LNF2|A0A1I9LNF2_ARATH,sp|Q9SV55|NINJA_ARATH	cellular organisms	1	6
sp|Q94K07|NAP1C_ARATH,sp|Q9SZI2|NAP1A_ARATH,sp|Q9ZUP3|NAP1B_ARATH,sp|F4JEI8|NAP1D_ARATH,sp|Q8LC68|NRP2_ARATH,sp|Q9CA59|NRP1_ARATH	cellular organisms	1	6
sp|F4JCN9|PRE4_ARATH,sp|Q9CA64|PRE3_ARATH,sp|Q8GW32|PRE6_ARATH,sp|Q9FLE9|PRE1_ARATH,sp|Q9LXG5|PRE2_ARATH,sp|Q9LJX1|PRE5_ARATH	Magnoliopsida	10	6
sp|Q0WPX7|BAG2_ARATH,sp|Q9LYP4|BAG3_ARATH,sp|Q0WUQ1|BAG1_ARATH,sp|Q8RX71|BAG4_ARATH,tr|Q9LY93|Q9LY93_ARATH,tr|Q9FM35|Q9FM35_ARATH	Eukaryota	2	6
tr|O49684|O49684_ARATH,tr|F4KE59|F4KE59_ARATH,tr|F4IYH6|F4IYH6_ARATH,tr|A0A1P8BHH9|A0A1P8BHH9_ARATH,tr|F4K1Z8|F4K1Z8_ARATH,tr|Q9FNQ4|Q9FNQ4_ARATH	Streptophytina	5	6
tr|Q9XIR9|Q9XIR9_ARATH,tr|F4JYV3|F4JYV3_ARATH,tr|Q944M2|Q944M2_ARATH,tr|Q9LS84|Q9LS84_ARATH,tr|B9UY99|B9UY99_ARATH,tr|Q93YV2|Q93YV2_ARATH	cellular organisms	1	6
sp|Q941D3|PAP8_ARATH,sp|Q9LU85|PAP4_ARATH,sp|Q6DBN2|PAP5_ARATH,sp|Q8LAP6|PAP12_ARATH,sp|Q9LW57|PAP6_ARATH,sp|O81304|PAP11_ARATH	cellular organisms	1	6
sp|Q9LHN9|IQM2_ARATH,sp|Q9M2G8|IQM6_ARATH,sp|O82645|IQM1_ARATH,sp|O64851|IQM4_ARATH,sp|Q9LFA4|IQM3_ARATH,sp|Q058N0|IQM5_ARATH	cellular organisms	1	6
sp|P0DKL4|S130A_ARATH,sp|P0DKL6|S130B_ARATH,sp|O49552|DDB1B_ARATH,sp|Q9M0V3|DDB1A_ARATH,tr|Q84R20|Q84R20_ARATH,sp|Q9FGR0|CPSF1_ARATH	cellular organisms	1	6
sp|Q5M750|VQ4_ARATH,sp|O23660|VQ13_ARATH,sp|Q9LDZ1|VQ19_ARATH,sp|Q9FHZ3|VQ33_ARATH,sp|Q9FNP0|VQ31_ARATH,sp|Q9M8L3|VQ11_ARATH	Embryophyta	6	6
tr|Q9FFF0|Q9FFF0_ARATH,tr|Q9M872|Q9M872_ARATH,tr|Q9FFE7|Q9FFE7_ARATH,sp|Q93V51|PSE1_ARATH,tr|Q3EAE0|Q3EAE0_ARATH,tr|Q29PY0|Q29PY0_ARATH	cellular organisms	1	6
tr|Q9LFB1|Q9LFB1_ARATH,tr|Q9S790|Q9S790_ARATH,tr|F4IS01|F4IS01_ARATH,tr|F4IS00|F4IS00_ARATH,tr|A0A1P8APP1|A0A1P8APP1_ARATH,sp|P0C8Q4|Y4990_ARATH	cellular organisms	1	6
sp|Q5XET5|HESO1_ARATH,tr|F4J6R3|F4J6R3_ARATH,tr|Q7Y216|Q7Y216_ARATH,sp|O64642|URT1_ARATH,tr|Q84WU1|Q84WU1_ARATH,tr|F4JH01|F4JH01_ARATH	cellular organisms	1	6
sp|Q93V56|IPYR1_ARATH,sp|O82793|IPYR3_ARATH,sp|O82597|IPYR5_ARATH,sp|Q9LFF9|IPYR4_ARATH,sp|P21216|IPYR2_ARATH,sp|Q9LXC9|IPYR6_ARATH	cellular organisms	1	6
sp|P21276|SODF1_ARATH,sp|Q9LU64|SODF2_ARATH,sp|Q9FMX0|SODF3_ARATH,sp|Q9LYK8|SODM2_ARATH,sp|O81235|SODM1_ARATH,tr|F4JHF1|F4JHF1_ARATH	cellular organisms	1	6
sp|Q8H965|NPC6_ARATH,sp|Q8L7Y9|NPC1_ARATH,sp|O81020|NPC2_ARATH,sp|Q9SRQ6|NPC3_ARATH,sp|Q9S816|NPC5_ARATH,sp|Q9SRQ7|NPC4_ARATH	cellular organisms	1	6
tr|Q8LC55|Q8LC55_ARATH,tr|Q9SR60|Q9SR60_ARATH,tr|Q1G3G9|Q1G3G9_ARATH,tr|Q9M2S2|Q9M2S2_ARATH,tr|Q58FW2|Q58FW2_ARATH,tr|Q9FI85|Q9FI85_ARATH	cellular organisms	1	6
sp|Q06327|LOX1_ARATH,sp|Q9LUW0|LOX5_ARATH,sp|Q9FNX8|LOX4_ARATH,sp|Q9LNR3|LOX3_ARATH,sp|P38418|LOX2_ARATH,sp|Q9CAG3|LOX6_ARATH	cellular organisms	1	6
tr|Q9SL14|Q9SL14_ARATH,sp|Q9ZSJ6|GRP3S_ARATH,sp|Q9SL15|GRP3_ARATH,tr|Q9SL13|Q9SL13_ARATH,tr|Q9SL23|Q9SL23_ARATH,tr|Q9SL16|Q9SL16_ARATH	cellular organisms	1	6
sp|P55230|GLGL2_ARATH,sp|P55231|GLGL3_ARATH,sp|Q9SIK1|GLGL4_ARATH,sp|P55229|GLGL1_ARATH,sp|P55228|GLGS_ARATH,sp|F4I8U2|APS2L_ARATH	cellular organisms	1	6
tr|Q9ZUV6|Q9ZUV6_ARATH,tr|Q84JJ0|Q84JJ0_ARATH,tr|F4KBD8|F4KBD8_ARATH,tr|Q8L8B6|Q8L8B6_ARATH,tr|Q58FT1|Q58FT1_ARATH,tr|Q9FIB3|Q9FIB3_ARATH	Tracheophyta	7	6
sp|Q9LW77|HRD1A_ARATH,tr|Q8L610|Q8L610_ARATH,sp|Q6NPT7|HRD1B_ARATH,sp|Q8W4Q5|RIN3_ARATH,sp|Q8VYC8|RIN2_ARATH	cellular organisms	1	5
sp|O05000|NU2M_ARATH,tr|A0A2P2CLE9|A0A2P2CLE9_ARATH,tr|Q3EC49|Q3EC49_ARATH,sp|P0CC33|NU2C2_ARATH,sp|P0CC32|NU2C1_ARATH	cellular organisms	1	5
sp|A0JPW5|HIP19_ARATH,sp|Q9FVS0|HIP17_ARATH,sp|Q9T0K9|HIP18_ARATH,tr|A0A1P8B3H9|A0A1P8B3H9_ARATH,tr|Q8LBL7|Q8LBL7_ARATH	cellular organisms	1	5
tr|Q8L7T5|Q8L7T5_ARATH,tr|F4IIN7|F4IIN7_ARATH,tr|F4J5I0|F4J5I0_ARATH,tr|F4I6B2|F4I6B2_ARATH,tr|Q1G325|Q1G325_ARATH	Eukaryota	2	5
sp|Q8LE42|NRPD7_ARATH,sp|A6QRA1|NRPE7_ARATH,sp|Q6NML5|RPB7L_ARATH,sp|P38421|NRPB7_ARATH,tr|Q9M9Y6|Q9M9Y6_ARATH	cellular organisms	1	5
sp|Q9LF27|WDR12_ARATH,tr|F4HQX6|F4HQX6_ARATH,sp|Q93ZG3|ACSA1_ARATH,sp|Q8RXA7|SCD1_ARATH,tr|Q93ZN5|Q93ZN5_ARATH	cellular organisms	1	5
sp|Q9LSZ9|LCB2A_ARATH,sp|Q9M304|LCB2B_ARATH,tr|F4JF53|F4JF53_ARATH,sp|Q94IB8|LCB1_ARATH,sp|Q8GW43|BIOF_ARATH	cellular organisms	1	5
tr|Q9XI55|Q9XI55_ARATH,sp|Q8W493|FNRL2_ARATH,sp|Q9FKW6|FNRL1_ARATH,sp|Q9M0V6|FNRR1_ARATH,sp|Q9S9P8|FNRR2_ARATH	cellular organisms	1	5
sp|O80760|PGL2_ARATH,sp|P92990|PGL3_ARATH,sp|P92982|PGL1_ARATH,sp|Q08298|RD22_ARATH,sp|Q9XI99|USPL1_ARATH	cellular organisms	1	5
tr|Q58G10|Q58G10_ARATH,tr|Q9SV25|Q9SV25_ARATH,tr|O82785|O82785_ARATH,tr|O81757|O81757_ARATH,tr|Q9FN12|Q9FN12_ARATH	Eukaryota	2	5
sp|Q6NQ72|THO4D_ARATH,sp|Q94EH8|THO4C_ARATH,sp|Q8L719|THO4B_ARATH,sp|Q8L773|THO4A_ARATH,sp|Q9XFD1|NCBP2_ARATH	cellular organisms	1	5
sp|Q8L7W5|SMO11_ARATH,sp|Q1EC69|SMO12_ARATH,sp|F4JLZ6|SMO13_ARATH,sp|Q8VWZ8|SMO22_ARATH,sp|Q9ZW22|SMO21_ARATH	cellular organisms	1	5
tr|Q0V7U5|Q0V7U5_ARATH,tr|A0A1P8BF16|A0A1P8BF16_ARATH,tr|Q9C5N4|Q9C5N4_ARATH,tr|Q94AB4|Q94AB4_ARATH,tr|Q94JT6|Q94JT6_ARATH	cellular organisms	1	5
sp|Q9C5S1|MKP1_ARATH,sp|Q9M8K7|DUS1B_ARATH,sp|Q9ZR37|DUS1_ARATH,sp|Q75QN6|DPHS1_ARATH,sp|Q84JU4|IBR5_ARATH	cellular organisms	1	5
sp|Q39048|CER2_ARATH,sp|Q9SVM9|CER26_ARATH,sp|Q9LIS1|CR26L_ARATH,tr|F4JMX1|F4JMX1_ARATH,tr|Q9LYZ6|Q9LYZ6_ARATH	cellular organisms	1	5
sp|O22785|PR19B_ARATH,sp|Q94BR4|PR19A_ARATH,tr|B5X503|B5X503_ARATH,tr|Q9LPP3|Q9LPP3_ARATH,tr|Q93YS7|Q93YS7_ARATH	cellular organisms	1	5
sp|Q9C701|BUB32_ARATH,sp|Q9LJN8|BUB31_ARATH,sp|F4I241|BUB33_ARATH,sp|Q38942|RAE1_ARATH,tr|Q9LMQ0|Q9LMQ0_ARATH	cellular organisms	1	5
sp|Q8LDM2|PKSB_ARATH,sp|O23674|PKSA_ARATH,sp|O81305|PKSC_ARATH,sp|P13114|CHSY_ARATH,sp|P49243|FABH_ARATH	cellular organisms	1	5
tr|Q9LNW6|Q9LNW6_ARATH,tr|Q9LFC7|Q9LFC7_ARATH,tr|Q3EBA4|Q3EBA4_ARATH,tr|F4IZV1|F4IZV1_ARATH,tr|Q9M395|Q9M395_ARATH	cellular organisms	1	5
sp|Q9C9E1|SAU78_ARATH,sp|Q9LQI6|SAU77_ARATH,sp|Q29PU2|SAU76_ARATH,tr|Q9LSI2|Q9LSI2_ARATH,tr|Q8GWV0|Q8GWV0_ARATH	Embryophyta	6	5
sp|Q8GUL8|UGPI1_ARATH,sp|Q84VZ5|UGPI2_ARATH,sp|P59833|UGPI3_ARATH,sp|Q84MC0|UGPI4_ARATH,tr|Q9ZVL0|Q9ZVL0_ARATH	Embryophyta	6	5
tr|Q8H128|Q8H128_ARATH,tr|Q9FI41|Q9FI41_ARATH,tr|Q9FH91|Q9FH91_ARATH,tr|F4IY04|F4IY04_ARATH,sp|Q9T0J6|DUS3L_ARATH	cellular organisms	1	5
tr|Q8VZ31|Q8VZ31_ARATH,tr|Q9SSC6|Q9SSC6_ARATH,tr|Q0WUZ1|Q0WUZ1_ARATH,tr|O49358|O49358_ARATH,tr|F4K464|F4K464_ARATH	cellular organisms	1	5
sp|Q8W453|DIRL1_ARATH,tr|Q9LV65|Q9LV65_ARATH,tr|Q9FJ65|Q9FJ65_ARATH,tr|Q9FJ69|Q9FJ69_ARATH,tr|Q8GWA4|Q8GWA4_ARATH	cellular organisms	1	5
tr|A8MQH9|A8MQH9_ARATH,tr|Q0WNQ5|Q0WNQ5_ARATH,sp|Q9S823|LNG2_ARATH,sp|Q9LF24|LNG1_ARATH,tr|Q9LY72|Q9LY72_ARATH	Embryophyta	6	5
sp|F4I2H7|TPX2_ARATH,tr|Q5XUX8|Q5XUX8_ARATH,tr|F4K6K7|F4K6K7_ARATH,tr|Q4V3B0|Q4V3B0_ARATH,tr|Q4V3C5|Q4V3C5_ARATH	Eukaryota	2	5
tr|Q9LSR5|Q9LSR5_ARATH,tr|Q9LDW4|Q9LDW4_ARATH,sp|Q3ED65|MENG_ARATH,sp|Q9LVC8|COQ5_ARATH,sp|Q9LY74|BQMT_ARATH	cellular organisms	1	5
sp|Q9ZVB5|BH100_ARATH,sp|Q9M1K0|ORG3_ARATH,sp|Q9M1K1|ORG2_ARATH,sp|Q9FYE6|BH101_ARATH,sp|F4I8F9|BH160_ARATH	Magnoliopsida	10	5
sp|O23140|AP2M_ARATH,sp|O22715|AP1M2_ARATH,sp|Q9SAC9|AP1M1_ARATH,sp|Q9SB50|AP4M_ARATH,sp|F4I562|AP3M_ARATH	cellular organisms	1	5
sp|O65570|VILI4_ARATH,sp|Q9LVC6|VILI5_ARATH,sp|O81644|VILI2_ARATH,sp|O81645|VILI3_ARATH,sp|O81643|VILI1_ARATH	cellular organisms	1	5
sp|Q56XM9|PAPS3_ARATH,sp|Q8VYW1|PAPS4_ARATH,sp|O82312|PAPS2_ARATH,sp|Q9LMT2|PAPS1_ARATH,tr|F4KDR9|F4KDR9_ARATH	cellular organisms	1	5
tr|Q9SN79|Q9SN79_ARATH,tr|F4I353|F4I353_ARATH,tr|Q9ZUN7|Q9ZUN7_ARATH,tr|F4JBL2|F4JBL2_ARATH,tr|A0A1P8BG34|A0A1P8BG34_ARATH	cellular organisms	1	5
sp|Q9LH39|PHSD_ARATH,sp|Q9C6S5|PHSB_ARATH,sp|Q9FFL1|RMV1_ARATH,sp|Q9C6S4|PHSA_ARATH,sp|Q9LHN7|PHSC_ARATH	cellular organisms	1	5
sp|Q9LJF5|DRB3_ARATH,sp|Q8GY79|DRB5_ARATH,sp|Q9SKN2|DRB2_ARATH,sp|Q8H1D4|DRB4_ARATH,sp|O04492|DRB1_ARATH	cellular organisms	1	5
sp|F4KBM7|AVT6B_ARATH,sp|Q9M8L9|AVT6E_ARATH,sp|Q9LI61|AVT6A_ARATH,sp|Q9LYM2|AVT6C_ARATH,sp|Q0WQJ3|AVT6D_ARATH	cellular organisms	1	5
sp|O04573|U540B_ARATH,sp|O04587|U540D_ARATH,sp|Q39168|U540A_ARATH,sp|O04575|U540C_ARATH,tr|O04588|O04588_ARATH	Brassicaceae	16	5
sp|Q9SYP2|PFPA1_ARATH,sp|Q8W4M5|PFPB1_ARATH,sp|F4JGR5|PFPB2_ARATH,sp|Q9C9K3|PFPA2_ARATH,tr|Q3E7M8|Q3E7M8_ARATH	cellular organisms	1	5
tr|A0A1P8BDM5|A0A1P8BDM5_ARATH,tr|Q9SGH5|Q9SGH5_ARATH,tr|Q9FM08|Q9FM08_ARATH,tr|Q9SU65|Q9SU65_ARATH,tr|Q8GYN8|Q8GYN8_ARATH	cellular organisms	1	5
tr|F4I5D7|F4I5D7_ARATH,tr|Q8S9K1|Q8S9K1_ARATH,tr|F4K891|F4K891_ARATH,tr|F4IXC9|F4IXC9_ARATH,tr|F4I7N5|F4I7N5_ARATH	cellular organisms	1	5
sp|O80483|NAS3_ARATH,sp|Q9C7X5|NAS4_ARATH,sp|Q9FF79|NAS1_ARATH,sp|Q9FKT9|NAS2_ARATH,tr|F4JUZ6|F4JUZ6_ARATH	cellular organisms	1	5
sp|Q944H0|PEAM2_ARATH,sp|Q9FR44|PEAM1_ARATH,sp|Q9C6B9|PEAM3_ARATH,sp|Q9ZSK1|GTOMC_ARATH,sp|Q5PP70|NTM1_ARATH	cellular organisms	1	5
sp|Q94A08|RFS2_ARATH,sp|Q84VX0|RFS1_ARATH,sp|Q8RX87|RFS6_ARATH,sp|Q9FND9|RFS5_ARATH,sp|Q9SYJ4|RFS4_ARATH	cellular organisms	1	5
sp|Q9FT45|FLA15_ARATH,sp|Q8RWC5|FLA16_ARATH,sp|Q66GR0|FLA17_ARATH,sp|Q93W32|FLA18_ARATH,tr|Q9FFK9|Q9FFK9_ARATH	cellular organisms	1	5
tr|Q94BR2|Q94BR2_ARATH,tr|Q93V62|Q93V62_ARATH,tr|Q9FG81|Q9FG81_ARATH,tr|Q9LE80|Q9LE80_ARATH,tr|Q9LIL3|Q9LIL3_ARATH	cellular organisms	1	5
sp|O22807|GALS1_ARATH,sp|Q9LTZ9|GALS2_ARATH,sp|O65431|GALS3_ARATH,tr|Q9LDS4|Q9LDS4_ARATH,tr|Q9SRS8|Q9SRS8_ARATH	cellular organisms	1	5
tr|Q56XC6|Q56XC6_ARATH,tr|A0A1I9LQX3|A0A1I9LQX3_ARATH,tr|F4HPM6|F4HPM6_ARATH,tr|F4J4Y8|F4J4Y8_ARATH,tr|F4JF59|F4JF59_ARATH	cellular organisms	1	5
sp|P48623|FAD3E_ARATH,sp|P48622|FAD3D_ARATH,sp|P46310|FAD3C_ARATH,sp|P46313|FAD6E_ARATH,sp|P46312|FAD6C_ARATH	cellular organisms	1	5
sp|Q0V865|FAFL_ARATH,sp|Q6NMR8|FAF3_ARATH,sp|Q9SY06|FAF1_ARATH,sp|Q8GXU9|FAF2_ARATH,sp|Q9SFG6|FAF4_ARATH	Magnoliopsida	10	5
sp|Q3E9D5|DCAM4_ARATH,sp|Q96286|DCAM1_ARATH,sp|Q9LSU6|DCAM3_ARATH,sp|Q9S7T9|DCAM2_ARATH,tr|A0A1I9LT04|A0A1I9LT04_ARATH	cellular organisms	1	5
sp|Q6AWX6|SCAR1_ARATH,sp|Q9LP46|SCAR3_ARATH,sp|Q5XPK0|SCARL_ARATH,sp|Q5XPJ9|SCAR2_ARATH,sp|Q5XPJ6|SCAR4_ARATH	Eukaryota	2	5
sp|Q9LFA3|MDAR1_ARATH,sp|Q93WJ8|MDAR2_ARATH,sp|Q9SR59|MDAR3_ARATH,sp|Q9LK94|MDAR4_ARATH,sp|P92947|MDAR_ARATH	cellular organisms	1	5
sp|P49047|VPEA_ARATH,sp|Q39119|VPEG_ARATH,sp|Q39044|VPEB_ARATH,sp|Q9LJX8|VPED_ARATH,tr|Q8GYI6|Q8GYI6_ARATH	cellular organisms	1	5
tr|Q8VZ68|Q8VZ68_ARATH,tr|Q8GRT9|Q8GRT9_ARATH,tr|Q93W03|Q93W03_ARATH,sp|Q42533|BCCP1_ARATH,sp|Q9LLC1|BCCP2_ARATH	cellular organisms	1	5
sp|Q9SGH2|MBD9_ARATH,sp|Q9FNE9|ATXR6_ARATH,tr|Q9M9X2|Q9M9X2_ARATH,sp|Q8VZJ1|ATXR5_ARATH,sp|F4IF36|FGT1_ARATH	cellular organisms	1	5
sp|Q9LR29|TAR1_ARATH,sp|Q9S7N2|TAA1_ARATH,sp|Q94A02|TAR2_ARATH,sp|Q9FE98|TAR3_ARATH,sp|Q93Z38|TAR4_ARATH	cellular organisms	1	5
tr|F4HZU9|F4HZU9_ARATH,tr|A0A1P8AP52|A0A1P8AP52_ARATH,tr|F4IGU5|F4IGU5_ARATH,tr|A0A1P8AYB6|A0A1P8AYB6_ARATH,sp|Q8L636|NCL_ARATH	cellular organisms	1	5
sp|Q9C7S6|KTI2_ARATH,sp|Q9FX28|KTI3_ARATH,sp|Q39091|KTI1_ARATH,sp|Q9LMU2|KTI5_ARATH,sp|Q8RXD5|KTI4_ARATH	cellular organisms	1	5
sp|Q9LJI2|CCX3_ARATH,sp|Q9SYG9|CCX4_ARATH,sp|Q9FKP1|CCX1_ARATH,sp|Q9FKP2|CCX2_ARATH,sp|O04034|CCX5_ARATH	cellular organisms	1	5
tr|Q9LUR6|Q9LUR6_ARATH,tr|Q9LUR8|Q9LUR8_ARATH,tr|F4IK06|F4IK06_ARATH,tr|Q6DBF8|Q6DBF8_ARATH,tr|Q9FF72|Q9FF72_ARATH	Magnoliopsida	10	5
sp|Q9SYP1|DEXHC_ARATH,sp|O48534|DEXHD_ARATH,sp|Q9FNQ1|DEXHE_ARATH,sp|Q5D892|MER3_ARATH,sp|Q588V7|TEB_ARATH	cellular organisms	1	5
sp|Q39221|STLP2_ARATH,tr|Q9FGP3|Q9FGP3_ARATH,sp|Q8GYE0|PHF1_ARATH,sp|Q5E915|RBBP_ARATH,tr|Q93WD7|Q93WD7_ARATH	cellular organisms	1	5
tr|Q8L9M7|Q8L9M7_ARATH,tr|Q9SKA6|Q9SKA6_ARATH,tr|Q9SKP5|Q9SKP5_ARATH,tr|Q2V323|Q2V323_ARATH,tr|Q9M910|Q9M910_ARATH	cellular organisms	1	5
sp|Q9FLZ1|FB272_ARATH,sp|Q9FLY8|FB274_ARATH,sp|Q9FLY7|FB338_ARATH,sp|Q8RWD6|FB271_ARATH,sp|Q3E8K6|FB273_ARATH	Streptophyta	4	5
sp|Q9FQ20|SCC12_ARATH,sp|Q8W1Y0|SSC14_ARATH,sp|Q9FQ19|SCC13_ARATH,sp|Q9S7T7|SCC11_ARATH,tr|Q9M0V9|Q9M0V9_ARATH	cellular organisms	1	5
tr|Q9ZUC0|Q9ZUC0_ARATH,tr|Q9XIJ0|Q9XIJ0_ARATH,tr|Q8RYC3|Q8RYC3_ARATH,sp|O49453|Y4844_ARATH,tr|Q9ZWA3|Q9ZWA3_ARATH	cellular organisms	1	5
tr|F4J8S4|F4J8S4_ARATH,tr|Q9SGH3|Q9SGH3_ARATH,tr|Q9LEQ9|Q9LEQ9_ARATH,tr|F4JKW9|F4JKW9_ARATH,sp|Q8RWY6|CLASP_ARATH	cellular organisms	1	5
tr|Q0WLY0|Q0WLY0_ARATH,tr|F4JLJ3|F4JLJ3_ARATH,tr|O82762|O82762_ARATH,sp|Q9LZ82|BTR1_ARATH,tr|F4KAH4|F4KAH4_ARATH	cellular organisms	1	5
sp|Q84W56|RNJ_ARATH,sp|O80450|TGT3B_ARATH,sp|Q9LU92|TGT4_ARATH,sp|Q9FX53|TGT1_ARATH,sp|Q9SDW0|TGT3A_ARATH	cellular organisms	1	5
sp|Q8VZT8|RT11_ARATH,sp|P56802|RR11_ARATH,sp|Q9SIH0|RS141_ARATH,sp|Q9CAX6|RS142_ARATH,sp|P42036|RS143_ARATH	cellular organisms	1	5
sp|Q9FWR4|DHAR1_ARATH,sp|Q8LE52|DHAR3_ARATH,sp|Q9FRL8|DHAR2_ARATH,sp|Q9FG59|DHAR4_ARATH,tr|Q9LN39|Q9LN39_ARATH	cellular organisms	1	5
sp|Q9FJX5|BT4_ARATH,sp|Q6EJ98|BT5_ARATH,sp|Q9SYL0|BT3_ARATH,sp|Q94BN0|BT2_ARATH,sp|Q9FMK7|BT1_ARATH	Eukaryota	2	5
sp|Q9LQK0|DRG1_ARATH,sp|Q9CAI1|DRG2_ARATH,sp|Q9SVA6|DRG3_ARATH,sp|Q8L7L0|OBGC_ARATH,sp|F4HSD4|OBGM_ARATH	cellular organisms	1	5
sp|Q9SX28|GDT15_ARATH,sp|Q9C6M1|GDT14_ARATH,sp|Q93Y38|GDT13_ARATH,sp|Q9T0H9|PA71H_ARATH,sp|Q94AX5|PAM71_ARATH	cellular organisms	1	5
sp|Q9ZUM9|ASHR2_ARATH,sp|Q7XJS0|ASHR1_ARATH,sp|Q9FG08|ATXR4_ARATH,sp|Q5PP37|ATXR2_ARATH,sp|Q3ECY6|SDG41_ARATH	cellular organisms	1	5
tr|Q9FNI2|Q9FNI2_ARATH,tr|O22166|O22166_ARATH,tr|F4IG49|F4IG49_ARATH,tr|F4JJY3|F4JJY3_ARATH,tr|Q940N4|Q940N4_ARATH	cellular organisms	1	5
sp|Q9C6Y4|CSI2_ARATH,sp|F4I718|CSI3_ARATH,sp|F4IIM1|CSI1_ARATH,tr|Q8RWE7|Q8RWE7_ARATH,tr|Q8H0U3|Q8H0U3_ARATH	cellular organisms	1	5
sp|Q9LT81|C3H39_ARATH,sp|Q9LQM3|C3H12_ARATH,sp|Q9C9F5|C3H15_ARATH,sp|Q9C9N3|C3H14_ARATH,sp|Q5PP65|C3H28_ARATH	Eukaryota	2	5
sp|Q9XEC4|APA3_ARATH,sp|O65390|APA1_ARATH,sp|Q8VYL3|APA2_ARATH,tr|F4JKD9|F4JKD9_ARATH,tr|Q9LQA9|Q9LQA9_ARATH	cellular organisms	1	5
tr|A0A1P8BFU6|A0A1P8BFU6_ARATH,tr|Q9T0D0|Q9T0D0_ARATH,tr|O48691|O48691_ARATH,sp|Q8W463|RK191_ARATH,sp|Q8RXX5|RK192_ARATH	cellular organisms	1	5
sp|Q84L30|RD23D_ARATH,sp|Q84L32|RD23A_ARATH,sp|Q84L33|RD23B_ARATH,sp|Q84L31|RD23C_ARATH,tr|F4KCN6|F4KCN6_ARATH	cellular organisms	1	5
tr|Q8GZ67|Q8GZ67_ARATH,tr|Q3EDE9|Q3EDE9_ARATH,tr|Q94AP2|Q94AP2_ARATH,tr|F4JEH7|F4JEH7_ARATH,tr|F4IR55|F4IR55_ARATH	Eukaryota	2	5
tr|Q9LT36|Q9LT36_ARATH,tr|Q4PSE5|Q4PSE5_ARATH,tr|Q3E939|Q3E939_ARATH,tr|Q3E9B1|Q3E9B1_ARATH,tr|Q4PSF3|Q4PSF3_ARATH	Brassicaceae	16	5
sp|O22666|RGP3_ARATH,sp|Q9SRT9|RGP1_ARATH,sp|Q9LFW1|RGP2_ARATH,sp|Q9LUE6|RGP4_ARATH,sp|Q9FFD2|RGP5_ARATH	cellular organisms	1	5
sp|Q93V84|FLXL1_ARATH,sp|Q84TD8|FLXL2_ARATH,sp|Q9C717|FLXL3_ARATH,sp|F4IMQ0|FLX_ARATH,sp|Q9FH51|FLXL4_ARATH	cellular organisms	1	5
sp|Q9LVJ0|UVB31_ARATH,tr|Q9LP80|Q9LP80_ARATH,tr|Q9FVR1|Q9FVR1_ARATH,tr|Q9S7A6|Q9S7A6_ARATH,tr|Q9FJL1|Q9FJL1_ARATH	cellular organisms	1	5
tr|F4IUB3|F4IUB3_ARATH,tr|Q9M243|Q9M243_ARATH,tr|Q9SKM0|Q9SKM0_ARATH,tr|F4IID3|F4IID3_ARATH,tr|Q9M242|Q9M242_ARATH	Mesangiospermae	11	5
tr|F4I2A0|F4I2A0_ARATH,tr|F4HSS5|F4HSS5_ARATH,tr|A0A1P8ATN7|A0A1P8ATN7_ARATH,tr|A0A1P8AW81|A0A1P8AW81_ARATH,tr|Q9FGD4|Q9FGD4_ARATH	cellular organisms	1	5
sp|Q8GY96|PGM_ARATH,sp|Q9FGF0|PGML1_ARATH,sp|F4IBB2|PGML2_ARATH,tr|F4I2N3|F4I2N3_ARATH,tr|Q8GWG7|Q8GWG7_ARATH	cellular organisms	1	5
tr|Q93YW3|Q93YW3_ARATH,tr|O64651|O64651_ARATH,tr|Q9FI58|Q9FI58_ARATH,tr|O64785|O64785_ARATH,tr|Q8S8G1|Q8S8G1_ARATH	Eukaryota	2	5
sp|Q5Q0H2|FLA19_ARATH,tr|Q9SY22|Q9SY22_ARATH,sp|Q9FL53|FLA21_ARATH,tr|Q9SZV1|Q9SZV1_ARATH,tr|Q9SV74|Q9SV74_ARATH	Embryophyta	6	5
sp|Q9SUM3|NCPR2_ARATH,sp|Q9SB48|NCPR1_ARATH,sp|Q6NPS8|NDOR1_ARATH,sp|Q8RXN5|TYW1_ARATH,tr|F4J7R4|F4J7R4_ARATH	cellular organisms	1	5
sp|P46643|AAT1_ARATH,sp|P46645|AAT2_ARATH,sp|P46644|AAT3_ARATH,sp|P46248|AAT5_ARATH,sp|P46646|AAT4_ARATH	cellular organisms	1	5
tr|Q66GQ1|Q66GQ1_ARATH,tr|B5X565|B5X565_ARATH,tr|F4KFX1|F4KFX1_ARATH,sp|Q8VZ74|ERA_ARATH,sp|O82653|ERG_ARATH	cellular organisms	1	5
sp|Q8GWW6|4MMP_ARATH,sp|O23507|1MMP_ARATH,sp|O04529|2MMP_ARATH,sp|Q9ZUJ5|5MMP_ARATH,sp|Q5XF51|3MMP_ARATH	cellular organisms	1	5
sp|Q8L5Y5|ZDH17_ARATH,sp|Q9LIE4|ZDHC8_ARATH,sp|Q6DR03|ZDHC3_ARATH,sp|Q9C533|ZDHC1_ARATH,sp|Q9M115|ZDH16_ARATH	Eukaryota	2	5
sp|A3KPE8|SDN1_ARATH,sp|Q8RXK2|SDN3_ARATH,sp|Q9FFG1|SDN2_ARATH,sp|Q9SN09|SDN4_ARATH,sp|Q8L7M4|SDN5_ARATH	cellular organisms	1	5
tr|F4INK3|F4INK3_ARATH,tr|F4HUW0|F4HUW0_ARATH,tr|F4KE92|F4KE92_ARATH,tr|F4JF58|F4JF58_ARATH,tr|A0A1P8AU61|A0A1P8AU61_ARATH	cellular organisms	1	5
tr|Q1PF01|Q1PF01_ARATH,tr|Q8H0U2|Q8H0U2_ARATH,tr|F4HTY4|F4HTY4_ARATH,tr|F4I8E9|F4I8E9_ARATH,tr|Q1PDF2|Q1PDF2_ARATH	Viridiplantae	3	5
tr|Q5XVB9|Q5XVB9_ARATH,tr|A0A1P8BCW9|A0A1P8BCW9_ARATH,tr|Q9LYE8|Q9LYE8_ARATH,tr|Q9LXP6|Q9LXP6_ARATH,tr|Q3E938|Q3E938_ARATH	Brassicales	15	5
tr|Q9FGL6|Q9FGL6_ARATH,tr|O82746|O82746_ARATH,tr|Q9FGD5|Q9FGD5_ARATH,tr|F4IMJ8|F4IMJ8_ARATH,tr|O23176|O23176_ARATH	cellular organisms	1	5
sp|Q9ASQ7|SLAH2_ARATH,sp|Q9FLV9|SLAH3_ARATH,sp|Q9LD83|SLAC1_ARATH,sp|Q5E930|SLAH1_ARATH,sp|A8MRV9|SLAH4_ARATH	cellular organisms	1	5
tr|Q9XI64|Q9XI64_ARATH,sp|P42815|RNS3_ARATH,sp|P42813|RNS1_ARATH,tr|F4HUG9|F4HUG9_ARATH,sp|P42814|RNS2_ARATH	cellular organisms	1	5
tr|A0A1P8B3W3|A0A1P8B3W3_ARATH,tr|A0A1P8B786|A0A1P8B786_ARATH,tr|Q9SUM7|Q9SUM7_ARATH,tr|Q9SVH7|Q9SVH7_ARATH,tr|A0A1P8B417|A0A1P8B417_ARATH	cellular organisms	1	5
tr|A0A1P8B544|A0A1P8B544_ARATH,tr|Q8VZI4|Q8VZI4_ARATH,tr|A0A1P8B1A7|A0A1P8B1A7_ARATH,tr|Q494Q0|Q494Q0_ARATH,tr|Q9S9L9|Q9S9L9_ARATH	cellular organisms	1	5
sp|Q9LQU7|MP704_ARATH,sp|Q9ZUA3|MP703_ARATH,sp|Q9C9X0|MP701_ARATH,sp|Q8L7S4|MP702_ARATH,sp|Q8GYX3|MP705_ARATH	Viridiplantae	3	5
tr|Q9M0F0|Q9M0F0_ARATH,tr|O80593|O80593_ARATH,tr|Q9LJM6|Q9LJM6_ARATH,tr|Q9LPM5|Q9LPM5_ARATH,tr|Q9LF60|Q9LF60_ARATH	Streptophyta	4	5
tr|F4IXJ9|F4IXJ9_ARATH,tr|Q1G3B1|Q1G3B1_ARATH,tr|Q1G3Z2|Q1G3Z2_ARATH,tr|Q8L9S8|Q8L9S8_ARATH,tr|F4IB79|F4IB79_ARATH	Mesangiospermae	11	5
sp|P14712|PHYA_ARATH,sp|P14714|PHYC_ARATH,sp|P14713|PHYB_ARATH,sp|P42497|PHYD_ARATH,sp|P42498|PHYE_ARATH	cellular organisms	1	5
sp|Q9M0A5|GGP3_ARATH,sp|O82225|GGP5_ARATH,sp|Q9M0A7|GGP1_ARATH,sp|F4INN2|GGP4_ARATH,sp|Q9M0A6|GGP2_ARATH	cellular organisms	1	5
sp|P0C2F6|RNHX1_ARATH,sp|P93295|M310_ARATH,tr|F4K355|F4K355_ARATH,tr|Q9LXW5|Q9LXW5_ARATH,tr|A0A1P8B2W3|A0A1P8B2W3_ARATH	cellular organisms	1	5
tr|Q9M2E4|Q9M2E4_ARATH,tr|P93828|P93828_ARATH,tr|B3H4T3|B3H4T3_ARATH,tr|Q940V5|Q940V5_ARATH,tr|Q9ZW37|Q9ZW37_ARATH	cellular organisms	1	5
sp|Q9FKV8|DRMH2_ARATH,sp|P93017|DRMH1_ARATH,sp|B9DGG8|DRM1_ARATH,sp|Q8LD26|DRMH3_ARATH,sp|F4HV65|DRMH4_ARATH	cellular organisms	1	5
tr|Q9SKZ0|Q9SKZ0_ARATH,tr|Q9SKM8|Q9SKM8_ARATH,tr|Q9SSC3|Q9SSC3_ARATH,sp|Q9XI31|GLYI4_ARATH,tr|Q9LTR8|Q9LTR8_ARATH	cellular organisms	1	5
sp|P46286|RL81_ARATH,sp|Q42064|RL83_ARATH,sp|Q4PSL7|RL82_ARATH,sp|P56791|RK2_ARATH,tr|Q8VZU4|Q8VZU4_ARATH	cellular organisms	1	5
tr|F4I568|F4I568_ARATH,tr|F4K4J2|F4K4J2_ARATH,sp|F4JFU8|OBL1_ARATH,tr|F4K280|F4K280_ARATH,tr|A0A1P8AVY3|A0A1P8AVY3_ARATH	cellular organisms	1	5
tr|Q9ZQ38|Q9ZQ38_ARATH,tr|Q94AM8|Q94AM8_ARATH,tr|O80895|O80895_ARATH,tr|F4JGC5|F4JGC5_ARATH,tr|Q94AB8|Q94AB8_ARATH	Embryophyta	6	5
sp|O49506|GLO5_ARATH,sp|Q9LRR9|GLO1_ARATH,sp|Q9LRS0|GLO2_ARATH,sp|Q9LJH5|HAOX1_ARATH,sp|Q24JJ8|HAOX2_ARATH	cellular organisms	1	5
tr|Q058G7|Q058G7_ARATH,sp|Q1PEW8|FB127_ARATH,tr|A0A1P8BD70|A0A1P8BD70_ARATH,tr|F4HXU8|F4HXU8_ARATH,tr|Q9C8W0|Q9C8W0_ARATH	Mesangiospermae	11	5
sp|Q94AR8|LEUC_ARATH,sp|Q94A28|ACO2M_ARATH,sp|Q9SIB9|ACO3M_ARATH,sp|Q42560|ACO1_ARATH,tr|Q9FFT5|Q9FFT5_ARATH	cellular organisms	1	5
sp|Q9C7P6|IF4E3_ARATH,sp|Q9C7P2|IF4E2_ARATH,sp|O23252|IF4E1_ARATH,sp|O04663|IF4E4_ARATH,sp|Q9FK59|IF4E5_ARATH	cellular organisms	1	5
tr|Q9LK30|Q9LK30_ARATH,tr|Q9FKS3|Q9FKS3_ARATH,tr|Q9MA52|Q9MA52_ARATH,tr|Q9M144|Q9M144_ARATH,sp|Q8RWB7|PMT12_ARATH	Embryophyta	6	5
tr|Q0WT61|Q0WT61_ARATH,tr|A0A1I9LP47|A0A1I9LP47_ARATH,tr|Q9SK77|Q9SK77_ARATH,tr|Q949M4|Q949M4_ARATH,tr|Q9LKC1|Q9LKC1_ARATH	cellular organisms	1	5
tr|Q3E6X7|Q3E6X7_ARATH,tr|Q9FIN5|Q9FIN5_ARATH,tr|Q9CA10|Q9CA10_ARATH,tr|O80519|O80519_ARATH,tr|F4HZH7|F4HZH7_ARATH	Pentapetalae	12	5
tr|Q9LUU8|Q9LUU8_ARATH,tr|Q9LUV0|Q9LUV0_ARATH,tr|A0A1I9LPY7|A0A1I9LPY7_ARATH,tr|Q84X19|Q84X19_ARATH,tr|Q2V3Y1|Q2V3Y1_ARATH	Pentapetalae	12	5
sp|Q9SJF1|LSG12_ARATH,sp|Q9SHS8|LSG11_ARATH,sp|Q9M8Z5|NSN1_ARATH,sp|Q9C923|NUG2_ARATH,sp|Q8H1F6|DGP3_ARATH	cellular organisms	1	5
sp|Q9T039|EC14_ARATH,sp|Q9SJ24|EC12_ARATH,sp|Q9SJ23|EC13_ARATH,sp|Q9SRD8|EC11_ARATH,sp|Q9FGG1|EC15_ARATH	Magnoliopsida	10	5
tr|O48523|O48523_ARATH,tr|A0A1I9LTJ3|A0A1I9LTJ3_ARATH,tr|O64877|O64877_ARATH,tr|Q93ZQ2|Q93ZQ2_ARATH,tr|Q6AWX2|Q6AWX2_ARATH	cellular organisms	1	5
sp|Q8W4F3|SYQ_ARATH,tr|F4K2L4|F4K2L4_ARATH,sp|O82462|SYEC_ARATH,tr|A0A1P8APZ3|A0A1P8APZ3_ARATH,sp|Q9FEA2|SYEM_ARATH	cellular organisms	1	5
sp|Q9ZPR6|UPS3_ARATH,sp|Q9ZPR7|UPS1_ARATH,sp|Q9ZQ89|UPS2_ARATH,sp|Q9ZQ88|UPS4_ARATH,sp|Q93Z75|UPS5_ARATH	cellular organisms	1	5
tr|F4JK76|F4JK76_ARATH,tr|F4JK75|F4JK75_ARATH,tr|Q9LTS8|Q9LTS8_ARATH,tr|A0A1P8BF61|A0A1P8BF61_ARATH,tr|Q9LTS9|Q9LTS9_ARATH	Brassicales	15	5
sp|P82754|DF185_ARATH,sp|P82755|DF186_ARATH,sp|P82757|DF187_ARATH,sp|P82732|DF184_ARATH,sp|P82756|DF188_ARATH	Mesangiospermae	11	5
sp|Q8LGJ5|PCO2_ARATH,sp|Q9LXG9|PCO1_ARATH,sp|Q1G3U6|PCO3_ARATH,sp|Q9SJI9|PCO4_ARATH,sp|Q9LXT4|PCO5_ARATH	cellular organisms	1	5
tr|Q93ZM2|Q93ZM2_ARATH,tr|Q9CAW9|Q9CAW9_ARATH,tr|O82344|O82344_ARATH,tr|F4I5B1|F4I5B1_ARATH,sp|Q66GQ2|Y5162_ARATH	Embryophyta	6	5
tr|A0A1P8BD72|A0A1P8BD72_ARATH,tr|A0A1P8AWD6|A0A1P8AWD6_ARATH,tr|Q8L795|Q8L795_ARATH,tr|F4J4Q8|F4J4Q8_ARATH,tr|F4HS08|F4HS08_ARATH	Magnoliopsida	10	5
tr|F4IX33|F4IX33_ARATH,sp|Q9SZE4|VP322_ARATH,sp|O82197|VP321_ARATH,sp|Q9FMC5|VP602_ARATH,sp|Q9LPN5|VP601_ARATH	cellular organisms	1	5
tr|F4IJB6|F4IJB6_ARATH,tr|Q3EBD7|Q3EBD7_ARATH,tr|F4K1E9|F4K1E9_ARATH,tr|F4HV35|F4HV35_ARATH,tr|Q0WRC3|Q0WRC3_ARATH	Mesangiospermae	11	5
sp|Q2V328|DF276_ARATH,sp|Q2V329|DF277_ARATH,sp|Q2V2Z3|DF270_ARATH,sp|Q2V2W8|DF272_ARATH,sp|Q2V352|DF271_ARATH	Mesangiospermae	11	5
sp|Q9C512|MNS1_ARATH,sp|Q8H116|MNS2_ARATH,sp|Q93Y37|MNS3_ARATH,sp|Q9SXC9|MNS5_ARATH,sp|Q9FG93|MNS4_ARATH	cellular organisms	1	5
sp|Q9C5H6|CSTR3_ARATH,sp|Q8GY97|CSTR2_ARATH,sp|Q8LGE9|CSTR1_ARATH,sp|F4JN00|CSTR4_ARATH,sp|Q8LES0|ROCK1_ARATH	cellular organisms	1	5
sp|Q8LA32|LUL4_ARATH,sp|Q9S752|LOFG2_ARATH,sp|Q9LYW5|LUL1_ARATH,sp|Q9LFH6|LUL2_ARATH,sp|Q84ME1|LUL3_ARATH	cellular organisms	1	5
sp|Q9M9L6|BH150_ARATH,sp|O80482|BH149_ARATH,sp|Q9C8Z9|BH148_ARATH,sp|Q9LSN7|BH147_ARATH,sp|Q9SKX1|IBH1_ARATH	Magnoliopsida	10	5
sp|Q3EA54|CSPLL_ARATH,sp|Q84WP5|CSPL8_ARATH,sp|Q501G6|CSPLY_ARATH,sp|Q8LE26|CSPLA_ARATH,sp|Q9FNE8|CSPLV_ARATH	Streptophyta	4	5
tr|Q9LVU9|Q9LVU9_ARATH,tr|Q5S4T5|Q5S4T5_ARATH,sp|Q9M160|Y4095_ARATH,tr|Q84JE7|Q84JE7_ARATH,tr|F4JFH6|F4JFH6_ARATH	Magnoliopsida	10	5
sp|P42776|GBF3_ARATH,sp|P42775|GBF2_ARATH,sp|P42774|GBF1_ARATH,sp|Q501B2|BZP16_ARATH,sp|Q84LG2|BZP68_ARATH	Viridiplantae	3	5
tr|Q9LXH3|Q9LXH3_ARATH,tr|Q8LDK5|Q8LDK5_ARATH,tr|Q9LJX6|Q9LJX6_ARATH,tr|F4HXR7|F4HXR7_ARATH,tr|Q9LJA1|Q9LJA1_ARATH	cellular organisms	1	5
sp|P0DKB9|LPXC4_ARATH,sp|F4IAT8|LPXC1_ARATH,sp|P0DKB8|LPXC3_ARATH,sp|F4IAW1|LPXC5_ARATH,sp|P0DKB7|LPXC2_ARATH	cellular organisms	1	5
tr|Q1ECK0|Q1ECK0_ARATH,tr|Q9SY38|Q9SY38_ARATH,tr|Q6NM81|Q6NM81_ARATH,tr|O49443|O49443_ARATH,tr|Q2V301|Q2V301_ARATH	Spermatophyta	9	5
sp|Q9FJF5|SOK5_ARATH,sp|Q8GY65|SOK4_ARATH,sp|Q8GYT8|SOK3_ARATH,sp|Q9LX14|SOK2_ARATH,sp|Q9SYJ8|SOK1_ARATH	Embryophyta	6	5
sp|Q6NMF0|CLE13_ARATH,sp|Q29PU4|CLE12_ARATH,sp|Q3ECU1|CLE11_ARATH,sp|Q9FZE4|CLE9_ARATH,sp|Q4PSX1|CLE10_ARATH	Magnoliopsida	10	5
sp|Q9LX45|PRNL4_ARATH,sp|Q9LX49|PRN1_ARATH,sp|Q9ZW82|PRNL2_ARATH,sp|Q9LPS9|PRNL1_ARATH,tr|A0A1I9LQP1|A0A1I9LQP1_ARATH	cellular organisms	1	5
sp|P82733|DF183_ARATH,sp|P82773|DF182_ARATH,sp|P82789|DF181_ARATH,sp|P82772|DF180_ARATH,sp|P82771|DF179_ARATH	Pentapetalae	12	5
tr|F4I9C1|F4I9C1_ARATH,tr|Q9ZQN7|Q9ZQN7_ARATH,sp|Q8VZ20|ASR3_ARATH,tr|Q8GWR8|Q8GWR8_ARATH,tr|Q9FLH9|Q9FLH9_ARATH	Eukaryota	2	5
sp|P15458|2SS2_ARATH,sp|P15459|2SS3_ARATH,sp|P15460|2SS4_ARATH,sp|P15457|2SS1_ARATH,sp|Q9FH31|2SS5_ARATH	cellular organisms	1	5
sp|Q4PSK1|MBD3_ARATH,sp|Q9LYB9|MBD4_ARATH,sp|Q5XEN5|MBD1_ARATH,sp|Q8LA53|MBD2_ARATH,sp|Q9FZP6|MBD12_ARATH	Eukaryota	2	5
sp|F4I8B9|Y1501_ARATH,sp|F4JJP1|Y4759_ARATH,sp|Q9LFE4|Y5673_ARATH,sp|Q9M8T5|Y3293_ARATH,tr|Q9SMQ3|Q9SMQ3_ARATH	Magnoliopsida	10	5
sp|O22287|GMPP1_ARATH,sp|Q9M2S0|GMPP2_ARATH,tr|F4IFA4|F4IFA4_ARATH,tr|Q9C9P3|Q9C9P3_ARATH,sp|Q8H1Q7|GMPP3_ARATH	cellular organisms	1	5
sp|Q2V467|DF190_ARATH,sp|Q2V468|DF189_ARATH,sp|Q2V466|DF191_ARATH,sp|P0CAY1|DEF42_ARATH,sp|Q3E8B0|DEF41_ARATH	Brassicaceae	16	5
tr|Q9ZPV3|Q9ZPV3_ARATH,tr|Q9ZPV4|Q9ZPV4_ARATH,tr|O23231|O23231_ARATH,tr|Q9SVK9|Q9SVK9_ARATH,tr|Q9FJZ0|Q9FJZ0_ARATH	Magnoliopsida	10	5
sp|Q9ZVY7|OBP1A_ARATH,sp|Q8GWR2|OBP1B_ARATH,sp|Q941A4|OBP2A_ARATH,sp|Q1PE68|OBP2B_ARATH,sp|Q9C7N3|OBP2C_ARATH	cellular organisms	1	5
tr|F4HUN7|F4HUN7_ARATH,tr|F4HUN5|F4HUN5_ARATH,tr|F4HUM4|F4HUM4_ARATH,tr|F4JTM0|F4JTM0_ARATH,tr|F4HSS7|F4HSS7_ARATH	cellular organisms	1	5
tr|F4JZU2|F4JZU2_ARATH,tr|Q9SGS1|Q9SGS1_ARATH,tr|A1A6J3|A1A6J3_ARATH,sp|O22928|PUSH_ARATH,tr|Q9C5K6|Q9C5K6_ARATH	cellular organisms	1	5
sp|Q8VZ37|AP3S_ARATH,sp|O82201|AP4S_ARATH,sp|Q84WL9|AP2S_ARATH,sp|Q8LEZ8|AP1S1_ARATH,sp|O23685|AP1S2_ARATH	cellular organisms	1	5
tr|F4JAD0|F4JAD0_ARATH,tr|Q9SAF3|Q9SAF3_ARATH,tr|Q9FYL9|Q9FYL9_ARATH,tr|Q8L8N5|Q8L8N5_ARATH,sp|Q9M022|AIRP2_ARATH	Eukaryota	2	5
tr|Q9FKS6|Q9FKS6_ARATH,tr|Q9LK28|Q9LK28_ARATH,tr|Q9FK36|Q9FK36_ARATH,tr|Q9FKS7|Q9FKS7_ARATH,tr|Q9SMP6|Q9SMP6_ARATH	Magnoliopsida	10	5
sp|Q94BS8|EF4L2_ARATH,sp|Q570U6|EF4L4_ARATH,sp|Q8S8F5|EF4L3_ARATH,sp|O04211|ELF4_ARATH,sp|O80877|EF4L1_ARATH	Viridiplantae	3	5
sp|Q9FG67|MAM1_ARATH,sp|Q9FN52|MAM3_ARATH,sp|Q9LPR4|LEU11_ARATH,sp|Q9C550|LEU12_ARATH,sp|O81027|HMGCL_ARATH	cellular organisms	1	5
sp|Q9SUW2|APT3_ARATH,sp|Q9SU38|APT4_ARATH,sp|Q9LFP0|APT5_ARATH,sp|P31166|APT1_ARATH,sp|Q42563|APT2_ARATH	cellular organisms	1	5
tr|F4JBT8|F4JBT8_ARATH,tr|F4JBU0|F4JBU0_ARATH,tr|A0A1I9LN21|A0A1I9LN21_ARATH,tr|Q9M217|Q9M217_ARATH,tr|Q0WTS9|Q0WTS9_ARATH	cellular organisms	1	5
sp|Q84KJ5|CRYD_ARATH,sp|Q8LB72|PHR2_ARATH,sp|O48652|UVR3_ARATH,sp|Q96524|CRY2_ARATH,sp|Q43125|CRY1_ARATH	cellular organisms	1	5
sp|Q9C5L3|GLPT1_ARATH,sp|Q9SB41|GLPT2_ARATH,sp|Q9SA71|GLPT3_ARATH,sp|O23596|GLPT4_ARATH,sp|Q9SL56|GLPT5_ARATH	cellular organisms	1	5
sp|Q9FIE3|VIN3_ARATH,sp|Q9SUM4|VIL2_ARATH,sp|Q5BPT4|VIL3_ARATH,sp|Q9LHF5|VIL1_ARATH,tr|F4IRH5|F4IRH5_ARATH	cellular organisms	1	5
sp|F4ISV9|APD4_ARATH,sp|B3H754|APD3_ARATH,tr|B3H489|B3H489_ARATH,sp|Q0WS06|APD1_ARATH,sp|Q6DBH0|APD2_ARATH	cellular organisms	1	5
tr|A0A1I9LTS6|A0A1I9LTS6_ARATH,sp|Q9FN05|PSL5_ARATH,tr|Q9LYF8|Q9LYF8_ARATH,sp|F4J6T7|XYL2_ARATH,sp|Q9S7Y7|XYL1_ARATH	cellular organisms	1	5
sp|Q9C9G4|ENDO2_ARATH,sp|F4JJL0|ENDO4_ARATH,sp|Q9SXA6|ENDO1_ARATH,sp|F4JJL3|ENDO5_ARATH,sp|Q8LDW6|ENDO3_ARATH	cellular organisms	1	5
tr|F4JX57|F4JX57_ARATH,tr|Q949V8|Q949V8_ARATH,sp|Q6NNL9|NOXY2_ARATH,tr|A0A1P8B754|A0A1P8B754_ARATH,tr|A8MR87|A8MR87_ARATH	Magnoliopsida	10	5
sp|Q9FKW8|STR18_ARATH,sp|F4IPI4|STR17_ARATH,sp|Q39129|STR16_ARATH,sp|Q8RUD6|HARC1_ARATH,sp|Q38853|STR15_ARATH	cellular organisms	1	5
sp|Q9SU71|EDSBC_ARATH,sp|Q9SU72|EDS1C_ARATH,sp|Q9S745|PAD4_ARATH,sp|Q4F883|SG101_ARATH,tr|Q9SRS6|Q9SRS6_ARATH	cellular organisms	1	5
tr|Q8RW95|Q8RW95_ARATH,tr|F4HTR3|F4HTR3_ARATH,tr|F4HRU0|F4HRU0_ARATH,tr|Q1PF11|Q1PF11_ARATH,tr|Q0WPT6|Q0WPT6_ARATH	Eukaryota	2	5
sp|Q93V61|LCAT3_ARATH,sp|Q71N54|LCAT4_ARATH,tr|F4J131|F4J131_ARATH,sp|Q9FZI8|LCAT1_ARATH,sp|Q8RY22|DEGP7_ARATH	cellular organisms	1	5
sp|Q93W77|NIFU1_ARATH,sp|Q93W20|NIFU2_ARATH,sp|Q84RQ7|NIFU3_ARATH,sp|Q9LIG6|NIFU4_ARATH,sp|Q9C8J2|NIFU5_ARATH	cellular organisms	1	5
tr|Q9LFE7|Q9LFE7_ARATH,tr|Q9LF52|Q9LF52_ARATH,tr|Q66GP7|Q66GP7_ARATH,tr|A0A1I9LMY1|A0A1I9LMY1_ARATH,tr|Q9LTN0|Q9LTN0_ARATH	cellular organisms	1	5
tr|A0A1I9LMW4|A0A1I9LMW4_ARATH,tr|Q8VZH1|Q8VZH1_ARATH,tr|Q8GZ28|Q8GZ28_ARATH,tr|F4J434|F4J434_ARATH,tr|F4J432|F4J432_ARATH	cellular organisms	1	5
sp|P93278|M040_ARATH,sp|P92541|M1090_ARATH,tr|Q3EC44|Q3EC44_ARATH,tr|Q304C3|Q304C3_ARATH,sp|P60112|ATP9_ARATH	cellular organisms	1	5
tr|F4JQJ7|F4JQJ7_ARATH,tr|Q9LT86|Q9LT86_ARATH,tr|Q9FXA0|Q9FXA0_ARATH,sp|Q93XX5|Y5713_ARATH,tr|Q9LMX9|Q9LMX9_ARATH	cellular organisms	1	5
tr|Q8GWI1|Q8GWI1_ARATH,sp|Q9SM23|ACBP1_ARATH,sp|Q9STP8|ACBP2_ARATH,sp|P57752|ACBP6_ARATH,sp|Q9STX1|ACBP3_ARATH	cellular organisms	1	5
sp|Q9FNK5|FB285_ARATH,sp|O49508|FB237_ARATH,sp|Q9C534|FB19_ARATH,sp|Q9LM18|AUF2_ARATH,sp|Q9C9S2|AUF1_ARATH	Embryophyta	6	5
tr|A8MQW3|A8MQW3_ARATH,tr|Q9SVK0|Q9SVK0_ARATH,tr|Q6NLS0|Q6NLS0_ARATH,tr|A0A1P8B7F5|A0A1P8B7F5_ARATH,tr|Q8L7A5|Q8L7A5_ARATH	cellular organisms	1	5
tr|Q9SFU9|Q9SFU9_ARATH,tr|Q9FJK4|Q9FJK4_ARATH,tr|Q93XZ7|Q93XZ7_ARATH,tr|Q8L702|Q8L702_ARATH,tr|Q9LTP7|Q9LTP7_ARATH	Embryophyta	6	5
tr|Q0WRY1|Q0WRY1_ARATH,tr|F4I6G9|F4I6G9_ARATH,tr|Q9LTW8|Q9LTW8_ARATH,tr|O64753|O64753_ARATH,tr|A0A1P8B6F9|A0A1P8B6F9_ARATH	cellular organisms	1	5
sp|Q38799|ODPB1_ARATH,sp|Q9LDY2|ODBB2_ARATH,sp|Q9SAV3|ODBB1_ARATH,sp|Q9C6Z3|ODPB2_ARATH,sp|O64688|ODPB3_ARATH	cellular organisms	1	5
sp|Q9S7R7|EAP3_ARATH,sp|Q9FN67|Y5133_ARATH,sp|O65555|Y4094_ARATH,sp|Q9ZUH1|Y2424_ARATH,sp|Q9SE95|FIP2_ARATH	cellular organisms	1	5
tr|Q9M892|Q9M892_ARATH,sp|P31169|KIN2_ARATH,sp|P18612|KIN1_ARATH,tr|Q9FHZ4|Q9FHZ4_ARATH,tr|Q9FKR1|Q9FKR1_ARATH	cellular organisms	1	5
sp|Q9M8T9|MCC1_ARATH,tr|Q9LFD8|Q9LFD8_ARATH,tr|Q9LFM3|Q9LFM3_ARATH,sp|O80438|MAK3_ARATH,tr|Q8GWN1|Q8GWN1_ARATH	cellular organisms	1	5
sp|Q9SLK2|ALIS3_ARATH,sp|Q9LTW0|ALIS1_ARATH,sp|Q8L8W0|ALIS5_ARATH,sp|Q9SA35|ALIS4_ARATH,sp|Q67YS6|ALIS2_ARATH	cellular organisms	1	5
sp|Q9SJ84|FIMB4_ARATH,sp|Q9FKI0|FIMB5_ARATH,sp|Q7G188|FIMB1_ARATH,sp|Q9FJ70|FIMB3_ARATH,sp|O50064|FIMB2_ARATH	cellular organisms	1	5
sp|Q9SZ74|CNIH5_ARATH,sp|Q84W04|CNIH4_ARATH,sp|Q8GWT5|CNIH3_ARATH,sp|Q3EDD7|CNIH2_ARATH,sp|Q9C7D7|CNIH1_ARATH	Eukaryota	2	5
tr|O22789|O22789_ARATH,tr|Q940A5|Q940A5_ARATH,tr|A0A1P8AWZ6|A0A1P8AWZ6_ARATH,tr|F4JDC7|F4JDC7_ARATH,tr|Q8L8X4|Q8L8X4_ARATH	Spermatophyta	9	5
tr|F4HYS3|F4HYS3_ARATH,sp|Q93ZT6|IF4G1_ARATH,sp|O82233|IF4G2_ARATH,sp|Q76E23|IF4G_ARATH,tr|Q9SUH8|Q9SUH8_ARATH	cellular organisms	1	5
sp|Q9SLF7|RLA22_ARATH,sp|P51407|RLA21_ARATH,sp|Q9LXM8|RLA24_ARATH,sp|Q9LH85|RLA23_ARATH,sp|Q9LUK2|RLA25_ARATH	cellular organisms	1	5
tr|A0A1P8B460|A0A1P8B460_ARATH,sp|Q2V3L6|FB343_ARATH,sp|Q9SY03|FB219_ARATH,sp|Q0WRC9|SKI17_ARATH,tr|A0A1P8B5P2|A0A1P8B5P2_ARATH	Eukaryota	2	5
sp|Q8GUN2|HINT1_ARATH,tr|Q8GYJ9|Q8GYJ9_ARATH,sp|F4K1R2|HINT3_ARATH,sp|Q84VV6|HINT4_ARATH,sp|F4KEV7|FHIT_ARATH	cellular organisms	1	5
tr|Q9LP52|Q9LP52_ARATH,tr|Q8RYE0|Q8RYE0_ARATH,tr|Q8GYP4|Q8GYP4_ARATH,tr|F4IPV3|F4IPV3_ARATH,tr|F4KEN8|F4KEN8_ARATH	Magnoliopsida	10	5
sp|Q9M2T9|SYMM_ARATH,sp|Q9SVN5|SYMC_ARATH,tr|Q93VB0|Q93VB0_ARATH,tr|Q9M1X8|Q9M1X8_ARATH,tr|F4KDS0|F4KDS0_ARATH	cellular organisms	1	5
sp|Q9SXA5|SCAM5_ARATH,sp|Q9M5P2|SCAM3_ARATH,sp|Q9SKT3|SCAM1_ARATH,sp|Q9LR68|SCAM2_ARATH,sp|Q9C6X2|SCAM4_ARATH	cellular organisms	1	5
sp|P42339|PI3K_ARATH,sp|Q9SXA1|P4KA1_ARATH,sp|Q9FMJ0|P4KB1_ARATH,sp|Q0WPX9|P4KB2_ARATH,sp|Q9C680|P4KA2_ARATH	cellular organisms	1	5
tr|Q08AA3|Q08AA3_ARATH,sp|Q9SK71|RIN13_ARATH,tr|Q1PE44|Q1PE44_ARATH,tr|F4JYV0|F4JYV0_ARATH,tr|F4JYU9|F4JYU9_ARATH	Eukaryota	2	5
tr|Q1G3B9|Q1G3B9_ARATH,tr|F4IBZ9|F4IBZ9_ARATH,tr|Q8LCX3|Q8LCX3_ARATH,tr|Q8L9Z1|Q8L9Z1_ARATH,tr|A0A1I9LM80|A0A1I9LM80_ARATH	Mesangiospermae	11	5
sp|Q9SHV7|MD15C_ARATH,sp|F4I171|MD15A_ARATH,tr|B3H4K3|B3H4K3_ARATH,sp|F4I169|MD15B_ARATH,tr|A0A1P8AV92|A0A1P8AV92_ARATH	cellular organisms	1	5
sp|Q9SZ28|STGL1_ARATH,sp|Q9FLQ0|STGL2_ARATH,sp|Q9C6T5|STGL3_ARATH,tr|O65387|O65387_ARATH,sp|Q9C6P6|STGL4_ARATH	Magnoliopsida	10	5
tr|F4IUC5|F4IUC5_ARATH,tr|Q9LQN1|Q9LQN1_ARATH,tr|Q9FM83|Q9FM83_ARATH,tr|F4JR37|F4JR37_ARATH,tr|Q6NLG8|Q6NLG8_ARATH	Tracheophyta	7	5
sp|Q949P3|D89S2_ARATH,tr|Q8W4Q1|Q8W4Q1_ARATH,tr|B9DH75|B9DH75_ARATH,sp|Q8L5Y9|PANK2_ARATH,sp|O80765|PANK1_ARATH	cellular organisms	1	5
sp|Q84JW1|PX11E_ARATH,sp|O80845|PX11D_ARATH,sp|Q9LQ73|PX11C_ARATH,sp|Q9FZF1|PX11A_ARATH,sp|Q9STY0|PX11B_ARATH	cellular organisms	1	5
sp|Q9LMX8|6PGL1_ARATH,sp|Q84WW2|6PGL3_ARATH,sp|Q8LEV7|6PGL5_ARATH,sp|Q8LG70|6PGL2_ARATH,sp|Q9FIN1|6PGL4_ARATH	cellular organisms	1	5
tr|F4JP86|F4JP86_ARATH,tr|Q8W497|Q8W497_ARATH,tr|Q9LXE4|Q9LXE4_ARATH,tr|Q8GYL4|Q8GYL4_ARATH,tr|Q8GYT1|Q8GYT1_ARATH	cellular organisms	1	5
sp|Q8L8Y3|PCEP1_ARATH,sp|P0DN97|PCEP8_ARATH,sp|P0DN96|PCEP7_ARATH,sp|O80460|PCEP3_ARATH,sp|P0DN98|PCP11_ARATH	Mesangiospermae	11	5
sp|Q8S895|SAT2_ARATH,sp|Q8W2B8|SAT4_ARATH,sp|Q42538|SAT5_ARATH,sp|Q39218|SAT3_ARATH,sp|Q42588|SAT1_ARATH	cellular organisms	1	5
sp|Q9MAH0|CAPP1_ARATH,sp|Q84VW9|CAPP3_ARATH,sp|Q5GM68|CAPP2_ARATH,sp|Q8GVE8|CAPP4_ARATH,tr|Q3EAR4|Q3EAR4_ARATH	cellular organisms	1	5
sp|Q9SA63|LFG4_ARATH,sp|Q9ZQX7|LFG3_ARATH,sp|Q9M1V9|LFG2_ARATH,sp|F4JIE8|LFG1_ARATH,sp|Q94A20|LFG5_ARATH	cellular organisms	1	5
sp|O80632|MTP11_ARATH,sp|Q9SAJ7|MTP9_ARATH,sp|Q0WU02|MTP10_ARATH,sp|Q9M2P2|MTPC3_ARATH,sp|Q8L725|MTPC1_ARATH	cellular organisms	1	5
sp|Q9FM01|UGDH4_ARATH,sp|Q9LIA8|UGDH2_ARATH,sp|Q9LF33|UGDH3_ARATH,sp|Q9FZE1|UGDH1_ARATH,tr|Q9MAB5|Q9MAB5_ARATH	cellular organisms	1	5
tr|A0A1P8B8P6|A0A1P8B8P6_ARATH,tr|A0A178UQA6|A0A178UQA6_ARATH,sp|Q94AC1|STR6_ARATH,sp|F4I933|STR8_ARATH,sp|Q1JPN0|STR7_ARATH	cellular organisms	1	5
tr|F4K4M9|F4K4M9_ARATH,tr|Q9SGJ0|Q9SGJ0_ARATH,tr|Q9SLC7|Q9SLC7_ARATH,tr|F4J3H8|F4J3H8_ARATH,tr|Q0WQA5|Q0WQA5_ARATH	Viridiplantae	3	5
sp|Q38798|CALX2_ARATH,sp|P29402|CALX1_ARATH,sp|Q38858|CALR2_ARATH,sp|O04151|CALR1_ARATH,sp|O04153|CALR3_ARATH	cellular organisms	1	5
sp|O22711|PRX2D_ARATH,sp|Q9SRZ4|PRX2C_ARATH,sp|Q9XEX2|PRX2B_ARATH,sp|Q949U7|PRX2E_ARATH,sp|Q9M7T0|PRX2F_ARATH	cellular organisms	1	5
sp|O49629|PAP2_ARATH,sp|O81439|PAP1_ARATH,sp|Q5M755|PAP7_ARATH,sp|O82291|PAP3_ARATH,sp|Q8W4F1|PAP10_ARATH	cellular organisms	1	5
sp|O82359|LCKB2_ARATH,sp|Q9LRB0|LCBK1_ARATH,sp|Q8L7L1|SPHK1_ARATH,sp|F2Y4A3|SPHK2_ARATH,sp|Q6USK2|CERK_ARATH	cellular organisms	1	5
tr|Q9LP18|Q9LP18_ARATH,tr|F4IA48|F4IA48_ARATH,tr|Q9SMR7|Q9SMR7_ARATH,tr|Q9SID9|Q9SID9_ARATH,sp|Q9SIE0|ALKB2_ARATH	cellular organisms	1	5
tr|A0A1P8B2Y0|A0A1P8B2Y0_ARATH,tr|Q8S8R5|Q8S8R5_ARATH,tr|Q1G3S6|Q1G3S6_ARATH,tr|Q6NLV7|Q6NLV7_ARATH,tr|Q2V478|Q2V478_ARATH	Brassicaceae	16	5
tr|Q949R3|Q949R3_ARATH,tr|F4I389|F4I389_ARATH,tr|A0A1I9LQY5|A0A1I9LQY5_ARATH,tr|F4IRD1|F4IRD1_ARATH,tr|A0A1I9LTS9|A0A1I9LTS9_ARATH	Mesangiospermae	11	5
tr|Q9SZH7|Q9SZH7_ARATH,tr|Q9ZQE0|Q9ZQE0_ARATH,tr|Q1PF47|Q1PF47_ARATH,tr|Q9FFA9|Q9FFA9_ARATH,tr|Q9FJV4|Q9FJV4_ARATH	Pentapetalae	12	5
tr|A8MRE3|A8MRE3_ARATH,tr|A0JQ18|A0JQ18_ARATH,tr|A0A178U9T0|A0A178U9T0_ARATH,tr|Q570K8|Q570K8_ARATH,tr|F4KAA4|F4KAA4_ARATH	Brassicaceae	16	5
sp|Q2V3R9|DEF29_ARATH,sp|Q2V3S0|DEF30_ARATH,sp|Q2V4I8|DEF32_ARATH,sp|Q2V3D7|DEF31_ARATH,sp|Q56XC2|DEF37_ARATH	Pentapetalae	12	5
sp|Q9LUV2|POP3_ARATH,sp|Q9FK81|Y5258_ARATH,sp|Q9SIP1|UP3_ARATH,sp|Q9SYD8|DABB1_ARATH,tr|Q67XD6|Q67XD6_ARATH	cellular organisms	1	5
sp|Q38905|PRF5_ARATH,sp|Q38904|PRF4_ARATH,sp|Q42449|PRF1_ARATH,sp|Q9FE63|PRF3_ARATH,sp|Q42418|PRF2_ARATH	cellular organisms	1	5
tr|F4I5G9|F4I5G9_ARATH,tr|Q8H101|Q8H101_ARATH,tr|Q6NPD1|Q6NPD1_ARATH,tr|Q8W4R6|Q8W4R6_ARATH,tr|F4IK72|F4IK72_ARATH	Eukaryota	2	5
sp|Q96282|CLCC_ARATH,sp|P60300|CLCG_ARATH,sp|P92942|CLCB_ARATH,sp|P92941|CLCA_ARATH,sp|P92943|CLCD_ARATH	cellular organisms	1	5
sp|Q9LDD4|ARID2_ARATH,sp|Q84JT7|ARID1_ARATH,tr|Q9ZQ83|Q9ZQ83_ARATH,tr|Q9FZE2|Q9FZE2_ARATH,tr|A0A1P8AUG1|A0A1P8AUG1_ARATH	Streptophytina	5	5
sp|O80837|REMO_ARATH,sp|Q9M2D8|Y3126_ARATH,tr|Q9SMT2|Q9SMT2_ARATH,sp|Q9FFA5|RMR14_ARATH,tr|A0A1P8AR54|A0A1P8AR54_ARATH	cellular organisms	1	5
tr|Q8RX89|Q8RX89_ARATH,tr|Q8VXZ2|Q8VXZ2_ARATH,tr|Q9LS55|Q9LS55_ARATH,tr|A0A1P8B1A2|A0A1P8B1A2_ARATH,tr|A8MR99|A8MR99_ARATH	Streptophyta	4	5
sp|Q9LUG7|PUX12_ARATH,sp|P0DKI4|PUX14_ARATH,sp|P0DKI5|PUX16_ARATH,sp|Q94JZ8|PUX7_ARATH,sp|Q94HV8|PUX15_ARATH	cellular organisms	1	5
sp|Q6ICZ8|NACA3_ARATH,sp|Q9LHG9|NACA1_ARATH,sp|Q9SZY1|NACA4_ARATH,sp|Q94JX9|NACA2_ARATH,sp|Q8LGC6|NACA5_ARATH	cellular organisms	1	5
sp|Q8GYY5|RGAP3_ARATH,sp|F4JI46|RGAP2_ARATH,sp|Q9FMR1|RGAP1_ARATH,sp|Q9CAX8|RGAP4_ARATH,sp|Q6NKT5|RGAP5_ARATH	Eukaryota	2	5
tr|F4J925|F4J925_ARATH,tr|F4JGI7|F4JGI7_ARATH,tr|F4JGI5|F4JGI5_ARATH,tr|F4JWU5|F4JWU5_ARATH,tr|F4KBH3|F4KBH3_ARATH	Arabidopsis thaliana	19	5
sp|P54150|MSRA4_ARATH,sp|Q9FKF7|MSRA1_ARATH,sp|Q9LY14|MSRA3_ARATH,sp|Q9LY15|MSRA2_ARATH,sp|Q9SL43|MSRA5_ARATH	cellular organisms	1	5
tr|F4JIB6|F4JIB6_ARATH,tr|A0MFT2|A0MFT2_ARATH,sp|Q8RWD5|SCD2_ARATH,tr|Q8VZL1|Q8VZL1_ARATH,tr|A0A1P8BB69|A0A1P8BB69_ARATH	cellular organisms	1	5
sp|Q9SGH4|PNSL3_ARATH,sp|Q9XFT3|PSBQ1_ARATH,sp|Q41932|PSBQ2_ARATH,sp|Q9XI73|PNSL2_ARATH,sp|Q2V4B2|PQL3_ARATH	cellular organisms	1	5
sp|Q570C8|THIK5_ARATH,sp|Q8LF48|THIK1_ARATH,sp|Q56WD9|THIK2_ARATH,sp|Q8S4Y1|THIC1_ARATH,sp|Q9FIK7|THIC2_ARATH	cellular organisms	1	5
sp|Q84MD6|DSP2_ARATH,sp|Q9ZVN4|DSP1_ARATH,sp|Q940L5|PDSP4_ARATH,sp|Q681Z2|DSP3_ARATH,sp|Q9FFD7|DSP5_ARATH	cellular organisms	1	5
sp|Q8S341|PPA7_ARATH,sp|Q9SCX8|PPA17_ARATH,sp|Q8VYZ2|PPA8_ARATH,sp|Q8H129|PPA3_ARATH,sp|Q8VYU7|PPA4_ARATH	cellular organisms	1	5
tr|Q9FZH6|Q9FZH6_ARATH,tr|Q9FKN0|Q9FKN0_ARATH,tr|Q9C746|Q9C746_ARATH,tr|Q8RWC8|Q8RWC8_ARATH,tr|Q9LS60|Q9LS60_ARATH	Magnoliopsida	10	5
tr|F4IDV2|F4IDV2_ARATH,sp|A8MRP4|THNL2_ARATH,sp|F4IDU9|THNL1_ARATH,tr|A8MSF3|A8MSF3_ARATH	Mesangiospermae	11	4
tr|F4JL64|F4JL64_ARATH,tr|Q8H148|Q8H148_ARATH,tr|F4JL70|F4JL70_ARATH,sp|Q9SUX7|FB245_ARATH	cellular organisms	1	4
sp|P26288|NU4C_ARATH,tr|A0A2P2CLG4|A0A2P2CLG4_ARATH,sp|P93313|NU4M_ARATH,tr|A0A1P8B2B4|A0A1P8B2B4_ARATH	cellular organisms	1	4
sp|Q9LNG5|PPP7L_ARATH,sp|Q9SK32|MAIL1_ARATH,sp|Q9LMT7|MAIN_ARATH,sp|F4IFD0|MAIL2_ARATH	cellular organisms	1	4
sp|O48781|SPX2_ARATH,sp|Q8LBH4|SPX1_ARATH,sp|Q94A21|SPX4_ARATH,sp|Q5PP62|SPX3_ARATH	Eukaryota	2	4
sp|Q9STV0|GWD2_ARATH,sp|Q9SAC6|GWD1_ARATH,sp|Q6ZY51|PWD_ARATH,tr|Q9LFB0|Q9LFB0_ARATH	cellular organisms	1	4
sp|Q9FK91|PARP3_ARATH,sp|Q9ZP54|PARP1_ARATH,sp|Q11207|PARP2_ARATH,sp|Q84JE8|ZDP_ARATH	cellular organisms	1	4
sp|Q9SY74|C3H5_ARATH,sp|Q9FMY5|U2AFB_ARATH,sp|Q9S709|U2AFA_ARATH,tr|Q3EAP8|Q3EAP8_ARATH	cellular organisms	1	4
sp|B9DFS6|SNX2B_ARATH,sp|Q8L5Z7|SNX2A_ARATH,sp|Q9FG38|SNX1_ARATH,tr|F4K5V9|F4K5V9_ARATH	cellular organisms	1	4
tr|Q9LI95|Q9LI95_ARATH,tr|Q9ZR99|Q9ZR99_ARATH,tr|Q9SLT5|Q9SLT5_ARATH,tr|Q8LPT2|Q8LPT2_ARATH	cellular organisms	1	4
sp|Q8LEQ0|RLA13_ARATH,sp|O23095|RLA12_ARATH,sp|Q8LCW9|RLA11_ARATH,tr|Q9FLV1|Q9FLV1_ARATH	cellular organisms	1	4
sp|O48847|LUH_ARATH,sp|Q9FUY2|LEUNG_ARATH,sp|Q8L4J2|CTF50_ARATH,tr|Q93ZS6|Q93ZS6_ARATH	cellular organisms	1	4
sp|Q8RY18|TRF1A_ARATH,tr|Q9FHC7|Q9FHC7_ARATH,sp|A8MQL1|TRF1B_ARATH,tr|F4JKZ7|F4JKZ7_ARATH	Eukaryota	2	4
sp|Q9FN19|HOS15_ARATH,sp|O80990|CIA1_ARATH,tr|F4JVW1|F4JVW1_ARATH,sp|F4I1S7|ELP2_ARATH	cellular organisms	1	4
sp|Q9MBA2|MIND1_ARATH,sp|O49472|INDH_ARATH,sp|Q6STH5|HF101_ARATH,sp|Q8H1Q2|NBP35_ARATH	cellular organisms	1	4
sp|Q9SK09|VCL22_ARATH,sp|F4IQK5|VCL21_ARATH,sp|Q9LUJ7|PAP85_ARATH,sp|F4JQG6|VCL43_ARATH	cellular organisms	1	4
sp|F4JT98|SLK3_ARATH,sp|Q0WVM7|SLK1_ARATH,sp|Q94BP0|SLK2_ARATH,sp|Q8W234|SEUSS_ARATH	Eukaryota	2	4
tr|F4KCX6|F4KCX6_ARATH,tr|A0A1P8BDX3|A0A1P8BDX3_ARATH,tr|A0A1P8B9Z1|A0A1P8B9Z1_ARATH,tr|F4J152|F4J152_ARATH	Viridiplantae	3	4
sp|O23461|ARAK_ARATH,tr|A0A1I9LRU1|A0A1I9LRU1_ARATH,sp|Q9SEE5|GALK1_ARATH,sp|Q8VYG2|GALAK_ARATH	cellular organisms	1	4
sp|O48670|RER1A_ARATH,sp|O48671|RER1B_ARATH,sp|Q9ZWI7|RER1C_ARATH,sp|Q9ZPV7|RER1D_ARATH	cellular organisms	1	4
tr|Q1G3Y6|Q1G3Y6_ARATH,tr|Q5Q0I0|Q5Q0I0_ARATH,tr|F4I7D6|F4I7D6_ARATH,tr|F4JKI8|F4JKI8_ARATH	Embryophyta	6	4
sp|Q8GUU3|CPS3B_ARATH,sp|Q9C952|CPSF3_ARATH,sp|Q9LKF9|CPSF2_ARATH,tr|A0A1I9LM22|A0A1I9LM22_ARATH	cellular organisms	1	4
sp|Q9C615|SYP24_ARATH,sp|Q39233|SYP21_ARATH,sp|O04378|SYP23_ARATH,sp|P93654|SYP22_ARATH	cellular organisms	1	4
tr|Q94AB1|Q94AB1_ARATH,tr|A0A1P8B3W4|A0A1P8B3W4_ARATH,tr|F4IN30|F4IN30_ARATH,tr|A0A1P8AU29|A0A1P8AU29_ARATH	cellular organisms	1	4
sp|A8MQY8|ESFL9_ARATH,sp|A8MR88|ESFL8_ARATH,sp|O82377|ESFL6_ARATH,sp|Q1PDG8|ESFLA_ARATH	Brassicaceae	16	4
tr|F4JXV3|F4JXV3_ARATH,tr|A0A1P8BD97|A0A1P8BD97_ARATH,tr|F4ISL5|F4ISL5_ARATH,tr|A8MS19|A8MS19_ARATH	Eukaryota	2	4
sp|Q9ZVH8|RDO2_ARATH,tr|A0A1P8AZ37|A0A1P8AZ37_ARATH,tr|Q9SN41|Q9SN41_ARATH,tr|F4K1I5|F4K1I5_ARATH	cellular organisms	1	4
sp|Q8L799|MIOX1_ARATH,sp|O82200|MIOX2_ARATH,sp|Q8H1S0|MIOX4_ARATH,sp|Q9FJU4|MIOX5_ARATH	cellular organisms	1	4
sp|Q8L9T8|AGP41_ARATH,sp|O82337|AGP16_ARATH,sp|Q9M373|AGP20_ARATH,sp|Q9FK16|AGP22_ARATH	cellular organisms	1	4
tr|Q9C7J3|Q9C7J3_ARATH,tr|Q08AA8|Q08AA8_ARATH,tr|Q9SJ03|Q9SJ03_ARATH,tr|Q9ZVM3|Q9ZVM3_ARATH	cellular organisms	1	4
tr|Q9CAT1|Q9CAT1_ARATH,tr|F4JT73|F4JT73_ARATH,sp|Q94BX4|PIGA_ARATH,sp|Q8S4F6|SQD2_ARATH	cellular organisms	1	4
tr|Q9FHB7|Q9FHB7_ARATH,tr|Q8GYX5|Q8GYX5_ARATH,tr|Q93W23|Q93W23_ARATH,sp|Q9SRE5|Y1666_ARATH	cellular organisms	1	4
sp|Q9FV52|MAP1B_ARATH,sp|Q9FV51|MAP1C_ARATH,sp|Q9FV50|MAP1D_ARATH,sp|Q9SLN5|MAP1A_ARATH	cellular organisms	1	4
tr|Q9SA08|Q9SA08_ARATH,tr|A0A1I9LL68|A0A1I9LL68_ARATH,tr|F4I3A2|F4I3A2_ARATH,tr|A0A1P8B8Q4|A0A1P8B8Q4_ARATH	Eukaryota	2	4
sp|P93319|M670_ARATH,sp|P92536|M1020_ARATH,tr|A0A1P8B2M8|A0A1P8B2M8_ARATH,sp|P92535|M1010_ARATH	cellular organisms	1	4
tr|F4ILK1|F4ILK1_ARATH,tr|F4J6S0|F4J6S0_ARATH,tr|Q9SIF7|Q9SIF7_ARATH,tr|F4ILN4|F4ILN4_ARATH	cellular organisms	1	4
tr|F4K9U0|F4K9U0_ARATH,sp|Q5XVC4|MDP60_ARATH,tr|F4K773|F4K773_ARATH,tr|Q9FKW1|Q9FKW1_ARATH	Eukaryota	2	4
sp|Q9FX01|HSDD1_ARATH,sp|Q67ZE1|HSDD2_ARATH,sp|A9X4U2|HSDD3_ARATH,tr|O22813|O22813_ARATH	cellular organisms	1	4
sp|Q9M0N1|PUX10_ARATH,sp|F4JPR7|PUX8_ARATH,sp|Q9C5G7|PUX13_ARATH,sp|Q4V3D3|PUX9_ARATH	cellular organisms	1	4
sp|Q9S7X6|ACL5_ARATH,sp|Q9ZUB3|SPDS1_ARATH,sp|O48661|SPDS2_ARATH,sp|Q94BN2|SPSY_ARATH	cellular organisms	1	4
tr|Q9SHV0|Q9SHV0_ARATH,tr|Q84WW4|Q84WW4_ARATH,sp|O82239|RFI2_ARATH,tr|Q9T0H0|Q9T0H0_ARATH	Eukaryota	2	4
tr|Q9SAC5|Q9SAC5_ARATH,tr|F4JC28|F4JC28_ARATH,tr|Q9CAL1|Q9CAL1_ARATH,tr|O22713|O22713_ARATH	Magnoliopsida	10	4
tr|Q9SVL9|Q9SVL9_ARATH,tr|Q9XID7|Q9XID7_ARATH,tr|Q9LTX5|Q9LTX5_ARATH,tr|A0A1P8B118|A0A1P8B118_ARATH	cellular organisms	1	4
sp|Q9SZJ2|GRDP2_ARATH,sp|Q9ZQ47|GRDP1_ARATH,tr|Q9C7J8|Q9C7J8_ARATH,tr|B3H4A9|B3H4A9_ARATH	cellular organisms	1	4
tr|F4JNE2|F4JNE2_ARATH,tr|A0A1P8AMQ1|A0A1P8AMQ1_ARATH,tr|A0A1P8BEE1|A0A1P8BEE1_ARATH,tr|A0A1I9LQ65|A0A1I9LQ65_ARATH	cellular organisms	1	4
sp|O04630|SYTM1_ARATH,sp|Q8GZ45|SYTC_ARATH,sp|F4IFC5|SYTM2_ARATH,tr|F4IAM7|F4IAM7_ARATH	cellular organisms	1	4
sp|O23040|DEAL4_ARATH,sp|Q9ZV57|DEAL1_ARATH,sp|O81898|DEAL2_ARATH,sp|A2RVQ4|DEAL3_ARATH	cellular organisms	1	4
tr|Q8H0Z9|Q8H0Z9_ARATH,tr|Q5Q0F5|Q5Q0F5_ARATH,tr|O65377|O65377_ARATH,tr|Q9MAV1|Q9MAV1_ARATH	Spermatophyta	9	4
tr|Q9M138|Q9M138_ARATH,tr|A0A1P8AW93|A0A1P8AW93_ARATH,sp|Q5XVF0|MEE12_ARATH,tr|F4JI12|F4JI12_ARATH	Eukaryota	2	4
sp|Q9LPJ2|CX6BL_ARATH,sp|Q9SUD3|CX6B3_ARATH,sp|Q945L0|CX6B2_ARATH,sp|Q9S7L9|CX6B1_ARATH	cellular organisms	1	4
sp|Q9SUG6|PUX3_ARATH,sp|Q8RWU7|PUX4_ARATH,sp|Q7Y175|PUX5_ARATH,sp|F4IXN6|PUX6_ARATH	Eukaryota	2	4
tr|A0A1P8AX05|A0A1P8AX05_ARATH,tr|F4HS21|F4HS21_ARATH,tr|Q8LBF1|Q8LBF1_ARATH,tr|Q9FN44|Q9FN44_ARATH	cellular organisms	1	4
tr|Q8L7B1|Q8L7B1_ARATH,sp|Q9ZVT8|RF4_ARATH,sp|Q0WPJ7|RF298_ARATH,sp|Q8RX22|MIP1_ARATH	Eukaryota	2	4
tr|A8MR43|A8MR43_ARATH,tr|A8MSA3|A8MSA3_ARATH,tr|A8MSA5|A8MSA5_ARATH,tr|A0A1I9LPN2|A0A1I9LPN2_ARATH	Brassicaceae	16	4
tr|O23029|O23029_ARATH,tr|Q9C7P9|Q9C7P9_ARATH,tr|F4KHI4|F4KHI4_ARATH,tr|Q8LG79|Q8LG79_ARATH	cellular organisms	1	4
tr|P93739|P93739_ARATH,tr|Q8RXJ5|Q8RXJ5_ARATH,tr|A0A1P8AYV4|A0A1P8AYV4_ARATH,tr|Q8L763|Q8L763_ARATH	cellular organisms	1	4
tr|Q9C5M5|Q9C5M5_ARATH,tr|O64509|O64509_ARATH,tr|F4I978|F4I978_ARATH,tr|F4I974|F4I974_ARATH	Eukaryota	2	4
sp|Q9C8L2|FAP3_ARATH,sp|Q8VZW3|CFI3_ARATH,sp|P41088|CFI1_ARATH,sp|Q9FKW3|CFI2_ARATH	cellular organisms	1	4
sp|Q9LV03|GLUT1_ARATH,sp|Q9ZNZ7|GLTB1_ARATH,sp|Q9T0P4|GLTB2_ARATH,sp|Q8W3L1|MFDR_ARATH	cellular organisms	1	4
sp|Q9LF14|CRS2B_ARATH,sp|Q9FKN4|CRS2A_ARATH,sp|Q6NLS8|PTHM_ARATH,sp|Q8GW64|PTHC_ARATH	cellular organisms	1	4
sp|Q8GX46|BH091_ARATH,sp|Q84TK1|BH010_ARATH,sp|F4IQQ9|BH138_ARATH,sp|Q9LND0|BH089_ARATH	Embryophyta	6	4
tr|F4I7J9|F4I7J9_ARATH,tr|Q94HW6|Q94HW6_ARATH,tr|A0A1P8AST1|A0A1P8AST1_ARATH,tr|A0A1P8AMW4|A0A1P8AMW4_ARATH	Eukaryota	2	4
sp|Q9MA49|JAL2_ARATH,sp|Q84X07|JAL24_ARATH,sp|O22829|JAL25_ARATH,sp|Q84X12|JAL26_ARATH	Spermatophyta	9	4
tr|O23426|O23426_ARATH,tr|F4JHP1|F4JHP1_ARATH,tr|Q9LJX2|Q9LJX2_ARATH,tr|F4I3J6|F4I3J6_ARATH	Mesangiospermae	11	4
sp|O80626|RL352_ARATH,sp|Q9LZ41|RL354_ARATH,sp|Q9SF53|RL351_ARATH,sp|Q9M3D2|RL353_ARATH	cellular organisms	1	4
sp|Q9SG02|RDR6_ARATH,sp|Q9LQV2|RDR1_ARATH,sp|O82504|RDR2_ARATH,tr|Q9SHT7|Q9SHT7_ARATH	cellular organisms	1	4
sp|Q9SI61|ASE1_ARATH,sp|Q9STG9|ASE2_ARATH,sp|Q9T0J5|ASE3_ARATH,sp|Q9LIP9|GFAT1_ARATH	cellular organisms	1	4
tr|Q9LSB5|Q9LSB5_ARATH,tr|Q9SSP6|Q9SSP6_ARATH,tr|Q7Y217|Q7Y217_ARATH,tr|Q67Z55|Q67Z55_ARATH	cellular organisms	1	4
sp|Q9SJY7|AGP2_ARATH,sp|Q9ZT17|AGP3_ARATH,sp|Q8LG54|AGP7_ARATH,sp|Q9ZT16|AGP4_ARATH	Brassicales	15	4
tr|F4KBH1|F4KBH1_ARATH,tr|Q3E6W9|Q3E6W9_ARATH,tr|F4JGI6|F4JGI6_ARATH,tr|F4KIN2|F4KIN2_ARATH	Possible contamination or HGT	NA	4
sp|P60040|RL72_ARATH,sp|Q9LHP1|RL74_ARATH,sp|P60039|RL73_ARATH,sp|Q9SAI5|RL71_ARATH	cellular organisms	1	4
sp|Q2V472|DF291_ARATH,sp|Q2V4I2|DF289_ARATH,sp|P0CAY7|DF290_ARATH,sp|Q2V459|DF298_ARATH	rosids	13	4
sp|Q9SL79|CAF1P_ARATH,sp|Q9FFU1|CAF2M_ARATH,sp|Q9LDA9|CAF2P_ARATH,sp|Q8VYD9|CAF1M_ARATH	cellular organisms	1	4
sp|O22718|ACLA2_ARATH,sp|Q9SGY2|ACLA1_ARATH,sp|O80526|ACLA3_ARATH,sp|O82662|SUCB_ARATH	cellular organisms	1	4
sp|Q9SR92|STR10_ARATH,sp|O48529|STR9_ARATH,sp|Q0WWT7|STR11_ARATH,sp|Q94A65|STR14_ARATH	cellular organisms	1	4
tr|Q9ZPT2|Q9ZPT2_ARATH,tr|O82615|O82615_ARATH,tr|Q8GY66|Q8GY66_ARATH,tr|O81873|O81873_ARATH	Magnoliopsida	10	4
tr|A8MR90|A8MR90_ARATH,tr|A8MQR9|A8MQR9_ARATH,tr|A8MQE7|A8MQE7_ARATH,tr|A8MQL5|A8MQL5_ARATH	Brassicaceae	16	4
tr|F4K0B5|F4K0B5_ARATH,tr|Q9FL64|Q9FL64_ARATH,tr|Q9FL66|Q9FL66_ARATH,tr|F4K5Q7|F4K5Q7_ARATH	Mesangiospermae	11	4
tr|F4K2Y3|F4K2Y3_ARATH,sp|Q84LM4|AARE_ARATH,tr|Q9FNF6|Q9FNF6_ARATH,sp|Q8VZF3|CGEP_ARATH	cellular organisms	1	4
sp|O48722|HMOX2_ARATH,sp|O48782|HMOX1_ARATH,sp|Q9C9L4|HMOX3_ARATH,sp|Q9LQC0|HMOX4_ARATH	cellular organisms	1	4
sp|Q9SV96|PP358_ARATH,sp|Q9STF9|THA8L_ARATH,sp|Q9LVW6|THA8_ARATH,sp|Q1PFH7|PPR89_ARATH	Eukaryota	2	4
sp|A3KPF8|PP131_ARATH,sp|Q9SFV9|PP218_ARATH,sp|Q9LSL9|PP445_ARATH,tr|F4I704|F4I704_ARATH	Tracheophyta	7	4
sp|Q9ZVT9|C2GR1_ARATH,sp|Q8W4D4|BAGP1_ARATH,sp|Q9FGS8|C2GR2_ARATH,sp|F4HVW5|VAD1_ARATH	cellular organisms	1	4
sp|Q9XIF2|MTR4_ARATH,sp|Q9ZVW2|HEN2_ARATH,sp|B9DFG3|ISE2_ARATH,sp|F4JAA5|SKI2_ARATH	cellular organisms	1	4
sp|F4HZK4|REC3_ARATH,sp|F4JKH6|REC2_ARATH,sp|F4HS99|REC1_ARATH,sp|F4J5S1|CLU_ARATH	cellular organisms	1	4
sp|F4IR05|CERL2_ARATH,sp|F4HVX7|CERL1_ARATH,sp|F4HVY0|CER1_ARATH,sp|Q8H1Z0|CER3_ARATH	cellular organisms	1	4
tr|Q940Y6|Q940Y6_ARATH,tr|Q9LN35|Q9LN35_ARATH,sp|Q9LZG0|ADK2_ARATH,sp|Q9SF85|ADK1_ARATH	cellular organisms	1	4
sp|Q9C710|PCFS1_ARATH,sp|Q9FIX8|PCFS5_ARATH,sp|Q0WPF2|PCFS4_ARATH,tr|F4IMY0|F4IMY0_ARATH	Eukaryota	2	4
tr|Q9FFG5|Q9FFG5_ARATH,sp|Q9FZA2|AGP31_ARATH,sp|P93013|AGP30_ARATH,tr|O64586|O64586_ARATH	cellular organisms	1	4
sp|Q9SK50|TIC55_ARATH,sp|Q9FYC2|PAO_ARATH,sp|Q8W496|PTC52_ARATH,sp|Q9MBA1|CAO_ARATH	cellular organisms	1	4
tr|F4J4G2|F4J4G2_ARATH,tr|Q7Y227|Q7Y227_ARATH,tr|F4JFF2|F4JFF2_ARATH,tr|Q5BPR8|Q5BPR8_ARATH	cellular organisms	1	4
sp|Q501D2|IQD30_ARATH,sp|Q8L4D8|IQD31_ARATH,sp|Q8GZ87|IQD28_ARATH,sp|A0A1P8B0B7|IQD29_ARATH	Embryophyta	6	4
sp|P93304|M490_ARATH,sp|P92567|M1410_ARATH,tr|Q3EC48|Q3EC48_ARATH,sp|P92543|M1110_ARATH	cellular organisms	1	4
sp|B9DGI8|BZP63_ARATH,sp|Q9M1G6|BZP25_ARATH,sp|O22763|BZP10_ARATH,sp|Q9FUD3|BZIP9_ARATH	Eukaryota	2	4
sp|Q9SN26|PHL11_ARATH,sp|Q84WF5|PHL12_ARATH,sp|Q9LVV3|PHL22_ARATH,sp|Q9STP2|PHL21_ARATH	Streptophytina	5	4
tr|B3H4X2|B3H4X2_ARATH,tr|Q147K6|Q147K6_ARATH,tr|F4HRQ6|F4HRQ6_ARATH,tr|Q3ECL3|Q3ECL3_ARATH	Arabidopsis	18	4
sp|O49644|LTG27_ARATH,sp|Q1G3I0|LTG28_ARATH,sp|O49645|LTG33_ARATH,sp|Q9SUV6|LTG34_ARATH	Brassicales	15	4
tr|F4ICB5|F4ICB5_ARATH,tr|Q9FWT4|Q9FWT4_ARATH,tr|Q9FXH3|Q9FXH3_ARATH,tr|Q5E916|Q5E916_ARATH	cellular organisms	1	4
tr|Q1H5B1|Q1H5B1_ARATH,tr|Q9FL95|Q9FL95_ARATH,tr|Q9FL98|Q9FL98_ARATH,tr|F4JU03|F4JU03_ARATH	cellular organisms	1	4
sp|Q9LNV5|C3H4_ARATH,sp|Q9ZW36|C3H25_ARATH,tr|Q9FYE0|Q9FYE0_ARATH,sp|Q9FL40|C3H53_ARATH	cellular organisms	1	4
sp|Q9FWW5|Y1215_ARATH,sp|O23564|Y4721_ARATH,sp|Q9LVQ4|Y5586_ARATH,sp|Q9LK53|Y3319_ARATH	Tracheophyta	7	4
tr|Q9ZPW4|Q9ZPW4_ARATH,tr|Q9ZUW2|Q9ZUW2_ARATH,tr|Q9FJ84|Q9FJ84_ARATH,tr|Q9LV08|Q9LV08_ARATH	Brassicaceae	16	4
tr|F4JQ75|F4JQ75_ARATH,sp|Q93ZR3|PR39A_ARATH,sp|Q8GUP1|CTF77_ARATH,sp|F4KHG8|PR39B_ARATH	cellular organisms	1	4
tr|Q8RX35|Q8RX35_ARATH,tr|F4HZC9|F4HZC9_ARATH,tr|F4HYN6|F4HYN6_ARATH,tr|Q8GZA1|Q8GZA1_ARATH	Viridiplantae	3	4
sp|Q8RY99|RECAM_ARATH,sp|Q9ZUP2|RECA3_ARATH,sp|Q39199|RECAC_ARATH,sp|Q3EAS6|RECA4_ARATH	cellular organisms	1	4
tr|Q9FHX6|Q9FHX6_ARATH,tr|Q9C5T6|Q9C5T6_ARATH,sp|F4JY11|CAND7_ARATH,sp|Q9LZ39|CAND6_ARATH	cellular organisms	1	4
sp|Q9SSJ8|FAB1C_ARATH,sp|Q0WUR5|FAB1A_ARATH,sp|Q9LUM0|FAB1B_ARATH,sp|Q9XID0|FAB1D_ARATH	cellular organisms	1	4
tr|F4K727|F4K727_ARATH,sp|P25269|TRBP2_ARATH,sp|P14671|TRPB1_ARATH,tr|Q9FFW8|Q9FFW8_ARATH	cellular organisms	1	4
tr|Q6GKX4|Q6GKX4_ARATH,tr|Q9LT07|Q9LT07_ARATH,tr|Q2HIG7|Q2HIG7_ARATH,tr|Q9FKU4|Q9FKU4_ARATH	cellular organisms	1	4
sp|Q93YQ3|PURU1_ARATH,sp|F4JP46|PURU2_ARATH,sp|P52422|PUR3_ARATH,tr|Q9C712|Q9C712_ARATH	cellular organisms	1	4
tr|Q9ZPQ7|Q9ZPQ7_ARATH,tr|Q9SI55|Q9SI55_ARATH,sp|Q9SIN5|CR15B_ARATH,sp|Q42512|CR15A_ARATH	cellular organisms	1	4
sp|Q9LZR5|HDT3_ARATH,sp|Q9FVE6|HDT1_ARATH,sp|Q56WH4|HDT2_ARATH,sp|Q9M4T3|HDT4_ARATH	Eukaryota	2	4
tr|Q9M8K0|Q9M8K0_ARATH,sp|P0C8Q9|Y5902_ARATH,tr|Q6NLZ8|Q6NLZ8_ARATH,tr|Q8VYH4|Q8VYH4_ARATH	Embryophyta	6	4
sp|F4K4Y5|DEKP4_ARATH,sp|Q9SUA1|DEKP3_ARATH,sp|Q84JB7|DEKP2_ARATH,sp|Q9SMM8|DEKP1_ARATH	cellular organisms	1	4
tr|F4KAV2|F4KAV2_ARATH,tr|Q9LJH2|Q9LJH2_ARATH,tr|F4JFR7|F4JFR7_ARATH,sp|Q9SA98|ALKBH_ARATH	cellular organisms	1	4
sp|Q681K2|ATS3A_ARATH,sp|Q6NPM5|ATS3B_ARATH,tr|Q9LVB5|Q9LVB5_ARATH,sp|Q9LYP6|ATS3_ARATH	Spermatophyta	9	4
sp|Q9FIT7|PP442_ARATH,sp|Q9LMH5|PPR42_ARATH,sp|O81028|PP171_ARATH,sp|Q9FKR3|PP404_ARATH	Magnoliopsida	10	4
sp|F4IUE7|COV1_ARATH,sp|Q8VY49|LCV1_ARATH,sp|F4IQJ6|LCV3_ARATH,sp|Q9C8C1|LCV2_ARATH	cellular organisms	1	4
sp|O64503|UTR1_ARATH,sp|Q9M9S6|UTR3_ARATH,sp|Q6NMB6|UTR5B_ARATH,sp|Q6NM25|UTR5_ARATH	cellular organisms	1	4
sp|Q8LEV3|Y2060_ARATH,sp|O82343|Y2626_ARATH,sp|Q9FPW6|POB1_ARATH,sp|O04615|Y4116_ARATH	cellular organisms	1	4
tr|Q9FHP0|Q9FHP0_ARATH,tr|Q9M2X8|Q9M2X8_ARATH,tr|Q9SAD0|Q9SAD0_ARATH,tr|Q9SKH9|Q9SKH9_ARATH	cellular organisms	1	4
tr|Q9FFV7|Q9FFV7_ARATH,tr|A0A219HZL6|A0A219HZL6_ARATH,tr|Q94B05|Q94B05_ARATH,tr|F4I0E9|F4I0E9_ARATH	cellular organisms	1	4
tr|F4J5F2|F4J5F2_ARATH,tr|F4HYB6|F4HYB6_ARATH,tr|Q9M0Q7|Q9M0Q7_ARATH,tr|Q9SMS8|Q9SMS8_ARATH	Arabidopsis thaliana	19	4
sp|Q9M1Z3|LSM6A_ARATH,sp|O22823|LSM6B_ARATH,sp|Q9SUM2|RUXF_ARATH,tr|Q570S3|Q570S3_ARATH	cellular organisms	1	4
sp|Q5XVC7|Y2048_ARATH,sp|Q9LYL6|Y3270_ARATH,sp|Q9SCT6|Y3172_ARATH,sp|F4ISY0|Y2837_ARATH	Magnoliopsida	10	4
sp|Q9C6I8|NOG1_ARATH,tr|A0A1P8AP72|A0A1P8AP72_ARATH,tr|Q9LIS0|Q9LIS0_ARATH,tr|F4I4A6|F4I4A6_ARATH	cellular organisms	1	4
sp|Q9SUG3|ITPK3_ARATH,sp|O81893|ITPK2_ARATH,sp|Q9SBA5|ITPK1_ARATH,sp|O80568|ITPK4_ARATH	cellular organisms	1	4
tr|Q8LAA0|Q8LAA0_ARATH,tr|Q9ZU79|Q9ZU79_ARATH,tr|B3LFC1|B3LFC1_ARATH,tr|A0A1P8BBT6|A0A1P8BBT6_ARATH	cellular organisms	1	4
sp|Q2V4F0|DF266_ARATH,sp|Q2V2W2|DF265_ARATH,sp|Q2V2W3|DF264_ARATH,sp|Q2V354|DF267_ARATH	Brassicaceae	16	4
sp|O24412|PSD7A_ARATH,sp|Q9C774|PSD7B_ARATH,sp|O04202|EIF3F_ARATH,sp|Q9C5Z2|EIF3H_ARATH	cellular organisms	1	4
sp|Q93WX6|CNIF1_ARATH,sp|O49543|MNIF1_ARATH,sp|Q9M1R1|LCYD1_ARATH,sp|Q3E6S9|CNIF3_ARATH	cellular organisms	1	4
sp|Q9ZRD6|YKT61_ARATH,sp|Q94AU2|SEC22_ARATH,sp|Q9LVM9|YKT62_ARATH,tr|A0A1P8BCU8|A0A1P8BCU8_ARATH	cellular organisms	1	4
sp|O82387|CDC6A_ARATH,sp|Q8W032|CDC6B_ARATH,sp|Q710E8|ORC1A_ARATH,sp|Q9SU24|ORC1B_ARATH	cellular organisms	1	4
sp|Q8GZB4|PLA2B_ARATH,sp|Q9M0D7|PLA2C_ARATH,sp|Q8GV50|PLA2D_ARATH,sp|Q8S8N6|PLA2A_ARATH	cellular organisms	1	4
sp|Q9C7N2|CAD1_ARATH,sp|Q9STW5|MACP2_ARATH,sp|Q9SGN6|NSL1_ARATH,sp|Q8L612|MACP1_ARATH	cellular organisms	1	4
sp|Q9S7I0|TADA_ARATH,sp|Q94BU8|GSDA_ARATH,sp|Q6IDB6|TAD2_ARATH,tr|Q9MA89|Q9MA89_ARATH	cellular organisms	1	4
sp|Q9SCS9|HR1_ARATH,sp|Q9SCS7|HR3_ARATH,sp|Q9SCS8|HR2_ARATH,sp|Q9SCS6|HR4_ARATH	Magnoliopsida	10	4
tr|B3H640|B3H640_ARATH,tr|B3H5M1|B3H5M1_ARATH,tr|B3H4D2|B3H4D2_ARATH,tr|B3H4H1|B3H4H1_ARATH	Brassicaceae	16	4
tr|Q84VX5|Q84VX5_ARATH,tr|Q8W591|Q8W591_ARATH,tr|Q9FWY3|Q9FWY3_ARATH,tr|O22266|O22266_ARATH	Eukaryota	2	4
tr|Q9SA19|Q9SA19_ARATH,sp|Q9SYZ9|TAF8_ARATH,tr|Q9S7R9|Q9S7R9_ARATH,tr|Q9LF25|Q9LF25_ARATH	Eukaryota	2	4
sp|Q84R11|CRSH_ARATH,sp|Q9LVJ3|RSH2C_ARATH,sp|Q9SYH1|RSH3C_ARATH,sp|F4JHA2|RSH1C_ARATH	cellular organisms	1	4
tr|A0A1P8AYD6|A0A1P8AYD6_ARATH,tr|Q2V441|Q2V441_ARATH,sp|Q9SIC6|PMEI5_ARATH,tr|Q9M054|Q9M054_ARATH	Mesangiospermae	11	4
sp|O23164|CRPM4_ARATH,sp|Q9SVL6|CRPM2_ARATH,sp|Q9XIM7|CRPM1_ARATH,sp|O64834|CRPM3_ARATH	cellular organisms	1	4
sp|Q9ASS2|FREE1_ARATH,tr|Q6NPS1|Q6NPS1_ARATH,tr|Q9LXL1|Q9LXL1_ARATH,tr|Q84WW7|Q84WW7_ARATH	cellular organisms	1	4
sp|Q9C5Z1|EIF3B_ARATH,tr|Q8GUM1|Q8GUM1_ARATH,tr|F4I057|F4I057_ARATH,tr|Q9CAT3|Q9CAT3_ARATH	cellular organisms	1	4
tr|Q9LTZ3|Q9LTZ3_ARATH,tr|Q9FM29|Q9FM29_ARATH,tr|Q9FLU0|Q9FLU0_ARATH,tr|O22947|O22947_ARATH	Magnoliopsida	10	4
sp|O80462|XLG1_ARATH,sp|Q9C516|XLG3_ARATH,sp|C6KIE6|XLG2_ARATH,sp|P18064|GPA1_ARATH	cellular organisms	1	4
tr|Q8VYI7|Q8VYI7_ARATH,tr|Q6NL17|Q6NL17_ARATH,tr|O49388|O49388_ARATH,tr|A0A1P8BC51|A0A1P8BC51_ARATH	Mesangiospermae	11	4
tr|Q9FFT6|Q9FFT6_ARATH,sp|P41568|SUI11_ARATH,sp|Q94JV4|SUI12_ARATH,tr|Q9FFV1|Q9FFV1_ARATH	cellular organisms	1	4
sp|O81629|KLCR1_ARATH,sp|F4HSX9|KLCR3_ARATH,sp|Q9LII8|KLCR2_ARATH,tr|Q8VZQ8|Q8VZQ8_ARATH	cellular organisms	1	4
tr|Q6DR93|Q6DR93_ARATH,tr|Q9ZUJ8|Q9ZUJ8_ARATH,tr|Q9SKL6|Q9SKL6_ARATH,tr|Q9SJG7|Q9SJG7_ARATH	cellular organisms	1	4
sp|Q6NQI8|LOH3_ARATH,sp|Q9LDF2|LOH1_ARATH,tr|A0A1P8AW96|A0A1P8AW96_ARATH,sp|Q9LJK3|LOH2_ARATH	cellular organisms	1	4
sp|O64624|PP163_ARATH,sp|Q0WVV0|PPR31_ARATH,sp|Q9LYZ9|PP362_ARATH,sp|Q9FGR7|PP426_ARATH	Eukaryota	2	4
tr|Q9FHG3|Q9FHG3_ARATH,sp|Q940S3|UAP1_ARATH,sp|O64765|UAP2_ARATH,sp|Q9C5I1|USP_ARATH	cellular organisms	1	4
tr|Q9FX58|Q9FX58_ARATH,tr|Q9CA32|Q9CA32_ARATH,tr|Q9LF17|Q9LF17_ARATH,tr|Q8LF93|Q8LF93_ARATH	cellular organisms	1	4
tr|F4JB86|F4JB86_ARATH,tr|O22957|O22957_ARATH,tr|Q8GXH2|Q8GXH2_ARATH,tr|F4J496|F4J496_ARATH	Eukaryota	2	4
sp|Q9FLR0|NEN1_ARATH,sp|Q0V842|NEN2_ARATH,sp|Q9CA74|NEN3_ARATH,sp|F4JJ23|NEN4_ARATH	cellular organisms	1	4
sp|Q9LZQ0|CX5C2_ARATH,sp|Q9FLK2|CX5C3_ARATH,sp|O22912|CX5C1_ARATH,sp|Q9FNE0|CX5C4_ARATH	cellular organisms	1	4
tr|F4HYQ5|F4HYQ5_ARATH,tr|F4I983|F4I983_ARATH,tr|F4HSW8|F4HSW8_ARATH,sp|Q9FMM3|EXA1_ARATH	Viridiplantae	3	4
sp|Q9FZH0|R35A2_ARATH,sp|P51422|R35A4_ARATH,sp|Q9C912|R35A3_ARATH,sp|Q9LMK0|R35A1_ARATH	cellular organisms	1	4
sp|Q9M0G0|GAGT3_ARATH,sp|Q680I5|GAGT2_ARATH,sp|Q8VYW6|GAGT1_ARATH,sp|Q9CAR5|GAGT4_ARATH	cellular organisms	1	4
sp|Q8L8C0|ISAM3_ARATH,sp|Q8LBM4|ISAM1_ARATH,sp|Q9XIK3|ISCAP_ARATH,sp|Q8LCY2|ISAM2_ARATH	cellular organisms	1	4
tr|Q9LU97|Q9LU97_ARATH,tr|Q1G3U4|Q1G3U4_ARATH,sp|Q6NLH0|RPB9A_ARATH,sp|Q8L5V0|RPB9B_ARATH	cellular organisms	1	4
sp|Q9LXI8|ZPR3_ARATH,sp|Q56WL5|ZPR4_ARATH,sp|F4IG60|ZPR1_ARATH,sp|Q9LZX5|ZPR2_ARATH	Magnoliopsida	10	4
sp|Q9S756|FRI4_ARATH,sp|Q9LYN2|FRI3_ARATH,sp|Q9SRL5|FRI2_ARATH,sp|Q39101|FRI1_ARATH	cellular organisms	1	4
tr|A0A1P8BF18|A0A1P8BF18_ARATH,tr|Q7XJ55|Q7XJ55_ARATH,tr|Q9SKY5|Q9SKY5_ARATH,tr|F4IX29|F4IX29_ARATH	cellular organisms	1	4
sp|Q56W64|ASPG3_ARATH,sp|Q8GXG1|ASPGB_ARATH,sp|P50287|ASPGA_ARATH,sp|O65268|TASP1_ARATH	cellular organisms	1	4
sp|Q8L707|IRX14_ARATH,sp|Q9FH90|IX14H_ARATH,sp|Q9SXC4|IRX9H_ARATH,sp|Q9ZQC6|IRX9_ARATH	cellular organisms	1	4
sp|Q9FL48|LNK4_ARATH,sp|Q9LHH5|LNK3_ARATH,sp|A8MQN2|LNK1_ARATH,sp|F4JCX9|LNK2_ARATH	Eukaryota	2	4
sp|Q9SX99|OSB1_ARATH,sp|Q8GXH3|OSB2_ARATH,sp|Q8GWJ4|OSB3_ARATH,sp|Q9FYJ2|OSB4_ARATH	Eukaryota	2	4
tr|Q9ZQH3|Q9ZQH3_ARATH,sp|Q9SFU0|SC24A_ARATH,sp|Q9M081|SC24B_ARATH,sp|Q9M291|SC24C_ARATH	cellular organisms	1	4
tr|F4KA19|F4KA19_ARATH,tr|Q9T0I9|Q9T0I9_ARATH,tr|O64866|O64866_ARATH,tr|Q3ECP9|Q3ECP9_ARATH	cellular organisms	1	4
sp|Q9LS03|AOC1_ARATH,sp|Q9LS02|AOC2_ARATH,sp|Q9LS01|AOC3_ARATH,sp|Q93ZC5|AOC4_ARATH	cellular organisms	1	4
sp|Q9M2B3|BIG1C_ARATH,sp|Q9SLL2|BIG1B_ARATH,sp|Q9LVK2|BIG1A_ARATH,sp|Q9LYH0|BIG1D_ARATH	Magnoliopsida	10	4
tr|Q9SCT8|Q9SCT8_ARATH,tr|Q45GK3|Q45GK3_ARATH,tr|F4KA12|F4KA12_ARATH,tr|A0A1I9LT28|A0A1I9LT28_ARATH	cellular organisms	1	4
tr|A0A1I9LMZ8|A0A1I9LMZ8_ARATH,tr|Q9FYD1|Q9FYD1_ARATH,tr|Q9M241|Q9M241_ARATH,tr|Q9FG62|Q9FG62_ARATH	Eukaryota	2	4
tr|Q93ZB0|Q93ZB0_ARATH,tr|F4J551|F4J551_ARATH,tr|Q5XV04|Q5XV04_ARATH,tr|O65389|O65389_ARATH	Embryophyta	6	4
sp|Q8LD38|MPC3_ARATH,sp|O49636|MPC4_ARATH,sp|Q8L7H8|MPC2_ARATH,sp|Q949R9|MPC1_ARATH	cellular organisms	1	4
tr|Q9C8K8|Q9C8K8_ARATH,tr|Q8L637|Q8L637_ARATH,tr|Q8LDU1|Q8LDU1_ARATH,sp|Q9LU39|GLUBP_ARATH	cellular organisms	1	4
tr|Q9LFI9|Q9LFI9_ARATH,tr|Q9LFJ5|Q9LFJ5_ARATH,tr|Q9LR55|Q9LR55_ARATH,tr|Q9LFJ0|Q9LFJ0_ARATH	cellular organisms	1	4
tr|F4IQK9|F4IQK9_ARATH,tr|O23203|O23203_ARATH,tr|Q9C9R9|Q9C9R9_ARATH,tr|Q9C5L6|Q9C5L6_ARATH	cellular organisms	1	4
sp|Q8GY88|SK2_ARATH,sp|Q9SJ05|SK1_ARATH,sp|Q9LW20|SKL1_ARATH,sp|O82290|SKL2_ARATH	cellular organisms	1	4
tr|Q9LES8|Q9LES8_ARATH,tr|A0A1I9LTU6|A0A1I9LTU6_ARATH,sp|Q9C7E7|RDM16_ARATH,tr|Q1PEF1|Q1PEF1_ARATH	cellular organisms	1	4
tr|Q9M107|Q9M107_ARATH,tr|F4I806|F4I806_ARATH,tr|Q9C631|Q9C631_ARATH,tr|F4IHH0|F4IHH0_ARATH	rosids	13	4
tr|Q9SV06|Q9SV06_ARATH,tr|Q84J81|Q84J81_ARATH,tr|Q9LZL7|Q9LZL7_ARATH,tr|Q9M346|Q9M346_ARATH	cellular organisms	1	4
sp|Q9SRH6|HIR3_ARATH,sp|Q9FHM7|HIR4_ARATH,sp|Q9FM19|HIR1_ARATH,sp|Q9CAR7|HIR2_ARATH	cellular organisms	1	4
sp|Q7DLR9|PSB4_ARATH,sp|Q8LD27|PSB6_ARATH,sp|Q7DLS1|PSB7B_ARATH,sp|O23710|PSB7A_ARATH	cellular organisms	1	4
tr|Q8VYC6|Q8VYC6_ARATH,tr|Q9FRK9|Q9FRK9_ARATH,sp|Q8GUH2|Y1015_ARATH,tr|O22980|O22980_ARATH	Viridiplantae	3	4
tr|Q9LYC0|Q9LYC0_ARATH,tr|F4HX10|F4HX10_ARATH,tr|Q1G3W3|Q1G3W3_ARATH,tr|Q9LM48|Q9LM48_ARATH	Magnoliopsida	10	4
tr|Q8L9L9|Q8L9L9_ARATH,sp|Q9FGK3|MO25N_ARATH,sp|Q9M0M4|MO25M_ARATH,sp|Q9ZQ77|MO25L_ARATH	cellular organisms	1	4
tr|Q9FI91|Q9FI91_ARATH,tr|A0A1I9LQA1|A0A1I9LQA1_ARATH,tr|Q9STG1|Q9STG1_ARATH,tr|Q9ZVE8|Q9ZVE8_ARATH	Embryophyta	6	4
sp|Q9XFM6|MSBP1_ARATH,sp|Q9M2Z4|MSBP2_ARATH,sp|Q9SK39|SBP3_ARATH,sp|Q2HIW2|MAPR4_ARATH	cellular organisms	1	4
sp|Q9LT08|PSDE_ARATH,sp|Q9FVU9|CSN5B_ARATH,sp|Q8LAZ7|CSN5A_ARATH,tr|A0A1P8BGX5|A0A1P8BGX5_ARATH	cellular organisms	1	4
tr|F4K1C7|F4K1C7_ARATH,tr|F4ILW4|F4ILW4_ARATH,tr|F4K6Z1|F4K6Z1_ARATH,tr|F4IAF6|F4IAF6_ARATH	cellular organisms	1	4
sp|Q9FEB5|DSP4_ARATH,sp|Q9SRK5|LSF2_ARATH,sp|F4J117|LSF1_ARATH,tr|A0A1I9LS57|A0A1I9LS57_ARATH	cellular organisms	1	4
tr|O49733|O49733_ARATH,tr|O64760|O64760_ARATH,tr|Q9SRU3|Q9SRU3_ARATH,tr|Q1G3F7|Q1G3F7_ARATH	cellular organisms	1	4
tr|Q3EB68|Q3EB68_ARATH,tr|B3H4H0|B3H4H0_ARATH,tr|Q9T036|Q9T036_ARATH,tr|Q6NQH1|Q6NQH1_ARATH	Magnoliopsida	10	4
tr|A0A1P8B2L4|A0A1P8B2L4_ARATH,tr|Q9FMC4|Q9FMC4_ARATH,tr|Q9SF22|Q9SF22_ARATH,tr|Q9SI86|Q9SI86_ARATH	Viridiplantae	3	4
tr|Q8GUN1|Q8GUN1_ARATH,tr|Q9ZQ26|Q9ZQ26_ARATH,tr|F4JPI4|F4JPI4_ARATH,tr|F4HY55|F4HY55_ARATH	cellular organisms	1	4
tr|Q1PDG7|Q1PDG7_ARATH,tr|Q1PDZ2|Q1PDZ2_ARATH,tr|B3H642|B3H642_ARATH,tr|Q8GWM8|Q8GWM8_ARATH	Mesangiospermae	11	4
sp|Q94BP3|FAO4B_ARATH,sp|Q9ZWB9|FAO1_ARATH,sp|Q9LW56|FAO3_ARATH,sp|O65709|FAO4A_ARATH	cellular organisms	1	4
tr|Q9FZE6|Q9FZE6_ARATH,tr|F4I0M4|F4I0M4_ARATH,tr|Q9LMG4|Q9LMG4_ARATH,tr|Q9FN13|Q9FN13_ARATH	Tracheophyta	7	4
sp|Q9FGN3|FB290_ARATH,tr|Q9FI63|Q9FI63_ARATH,sp|Q8VYT5|FB254_ARATH,sp|Q9FGN4|FB289_ARATH	Eukaryota	2	4
sp|Q93XY5|TET18_ARATH,sp|Q9SVU4|TET20_ARATH,sp|Q940P5|TET19_ARATH,sp|Q9C5W7|TOM2A_ARATH	Eukaryota	2	4
tr|Q9C6F6|Q9C6F6_ARATH,tr|Q9M005|Q9M005_ARATH,tr|Q9LFH7|Q9LFH7_ARATH,tr|A8MQH8|A8MQH8_ARATH	cellular organisms	1	4
tr|Q9LW25|Q9LW25_ARATH,tr|A0A1P8AZP3|A0A1P8AZP3_ARATH,sp|Q9LIH5|C3H38_ARATH,sp|Q84VG7|FES1_ARATH	Streptophytina	5	4
tr|Q1PEG5|Q1PEG5_ARATH,tr|A8MQW1|A8MQW1_ARATH,tr|Q570Y0|Q570Y0_ARATH,tr|A0A1I9LTN0|A0A1I9LTN0_ARATH	Brassicales	15	4
tr|Q8GUI9|Q8GUI9_ARATH,tr|F4HR96|F4HR96_ARATH,tr|F4JLJ2|F4JLJ2_ARATH,tr|Q8VZ08|Q8VZ08_ARATH	cellular organisms	1	4
[truncated: 6,199 more rows]

## Sheet: 3702_founder_summary
#number_of_founders	phylostratum	phylorank
[truncated: 19 more rows]

## Sheet: 3702_HDF_gene_ages
#gene	phylostratum	rank	taxonomic_representativeness
[truncated: 1,065 more rows]

[truncated: 85 more sheets: 3702_HDF_gene_age_summary, 3702_HDF_founder_events, 3702_HDF_founder_summary, 3702_ambiguous_ages, 3847_gene_ages, 3847_gene_age_summary, 3847_founder_events, 3847_founder_summary, 3847_HDF_gene_ages, 3847_HDF_gene_age_summary, 3847_HDF_founder_events, 3847_HDF_founder_summary, 3847_ambiguous_ages, 4081_gene_ages, 4081_gene_age_summary, 4081_founder_events, 4081_founder_summary, 4081_HDF_gene_ages, 4081_HDF_gene_age_summary, 4081_HDF_founder_events …]
