# Supplementary material for: Uncovering gene-family founder events during major evolutionary transitions in animals, plants and fungi using GenEra
Source: Genome Biol. 2023 Mar 24;24:54. doi: 10.1186/s13059-023-02895-z (PMC10037820; doi:10.1186/s13059-023-02895-z)
Supplement: Supplementary file 6 — Additional file 6. Input tables that were used to generate the plots from Fig. 4, including the information of which taxonomic levels were collapsed for each species and which taxonomic levels were compared across species for each kingdom. [file 13059_2023_2895_MOESM6_ESM.xlsx]

## Sheet: Fungi taxonomic levels
Table with overlapping taxonomic levels between fungal species. The taxonomic levels found on individual species with little to no overlap in other species (red lines) were collapsed to the next overlapping level (green lines). Taxonomic levels bellow species were also collapsed to the species level. This fitting method was used to create the graph from Figure 4A of the manuscript.
			Saccharomyces cerevisiae				Schizosaccharomyces pombe				Aspergillus niger				Morchella conica				Cryptococcus neoformans				Kwoniella mangrovensis				Agaricus bisporus				Tremella mesenterica				Mucor circinelloides				Batrachochytrium dendrobatidis
Taxonomic level	comments	Consensus rank	After HDF test	Before HDF test	Taxonomy	Rank	After HDF test	Before HDF test	Taxonomy	Rank	After HDF test	Before HDF test	Taxonomy	Rank	After HDF test	Before HDF test	Taxonomy	Rank	After HDF test	Before HDF test	Taxonomy	Rank	After HDF test	Before HDF test	Taxonomy	Rank	After HDF test	Before HDF test	Taxonomy	Rank	After HDF test	Before HDF test	Taxonomy	Rank	After HDF test	Before HDF test	Taxonomy	Rank	After HDF test	Before HDF test	Taxonomy	Rank
Strain	Collapse to species level		NA	21	Saccharomyces cerevisiae S288C	12					NA	6	Aspergillus niger CBS 513.88	17					NA	36	Cryptococcus neoformans var. neoformans JEC21	14	NA	31	Kwoniella mangroviensis CBS 8507	13	NA	33	Agaricus bisporus var. bisporus H97	13	NA	116	Tremella mesenterica DSM 1558	11					NA	198	Batrachochytrium dendrobatidis JAM81	9
Varietas																			NA	4	Cryptococcus neoformans var. neoformans	13
Species		12	NA	227	Saccharomyces cerevisiae	11	NA	190	Schizosaccharomyces pombe	9	NA	1399	Aspergillus niger	16	NA	2631	Morchella conica	10	NA	17	Cryptococcus neoformans	12	NA	351	Kwoniella mangrovensis	12	NA	672	Agaricus bisporus	12	NA	1218	Tremella mesenterica	10	NA	96	Mucor circinelloides	11	NA	304	Batrachochytrium dendrobatidis	8
Subgenus	Collapse with genus										0	1	Aspergillus subgen. Circumdati	15
Genus		11	14	126	Saccharomyces	10	6	361	Schizosaccharomyces	8	0	1648	Aspergillus	14					18	154	Cryptococcus	11	18	578	Kwoniella	11									NA	70	Mucor	10	0	559	Batrachochytrium	7
Family		10	14	287	Saccharomycetaceae	9					NA	66	Aspergillaceae	13					6	78	Cryptococcaceae	10	4	76	Cryptococcaceae	10	0	193	Agaricaceae	11					0	91	Mucoraceae	9
Suborder	Collapse with order																																		4	625	Mucorineae	8
Order		9	16	413	Saccharomycetales	8					NA	94	Eurotiales	12	0	436	Pezizales	9	NA	162	Tremellales	9	NA	261	Tremellales	9	3	126	Agaricales	10	NA	264	Tremellales	9	21	268	Mucorales	7
Subclass	Collapse with class										NA	64	Eurotiomycetidae	11													1	35	Agaricomycetidae	9
Class		8									0	15	Eurotiomycetes	10					10	288	Tremellomycetes	8	6	321	Tremellomycetes	8	15	468	Agaricomycetes	8	13	319	Tremellomycetes	8					23	234	Chytridiomycetes	6
clade	Collapse with subdivision										1	349	leotiomyceta	9
Subdivision		7					1	25	Taphrinomycotina	7	0	66	Pezizomycotina	8	1	293	Pezizomycotina	8	3	162	Agaricomycotina	7	5	167	Agaricomycotina	7	12	140	Agaricomycotina	7	4	169	Agaricomycotina	7	NA	289	Mucoromycotina	6
clade	Collapse with division		3	73	saccharomyceta	7					0	5	saccharomyceta	7	1	12	saccharomyceta	7
Division		6	2	40	Ascomycota	6	1	88	Ascomycota	6	0	7	Ascomycota	6	0	33	Ascomycota	6	15	196	Basidiomycota	6	13	206	Basidiomycota	6	20	145	Basidiomycota	6	16	193	Basidiomycota	6	5	93	Mucoromycota	5	4	46	Chytridiomycota	5
Subkingdom		5	1	23	Dikarya	5	2	32	Dikarya	5	0	58	Dikarya	5	9	60	Dikarya	5	5	65	Dikarya	5	7	89	Dikarya	5	9	72	Dikarya	5	9	75	Dikarya	5
Fungi		4	2	91	Fungi	4	2	135	Fungi	4	0	255	Fungi	4	12	204	Fungi	4	12	180	Fungi	4	11	225	Fungi	4	14	218	Fungi	4	11	214	Fungi	4	20	340	Fungi	4	5	236	Fungi	4
Opisthokonta		3	NA	58	Opisthokonta	3	NA	55	Opisthokonta	3	NA	22	Opisthokonta	3	NA	39	Opisthokonta	3	NA	63	Opisthokonta	3	NA	71	Opisthokonta	3	NA	70	Opisthokonta	3	NA	71	Opisthokonta	3	NA	115	Opisthokonta	3	NA	141	Opisthokonta	3
Eukaryota		2	NA	535	Eukaryota	2	NA	606	Eukaryota	2	NA	1224	Eukaryota	2	NA	1109	Eukaryota	2	NA	741	Eukaryota	2	NA	757	Eukaryota	2	NA	938	Eukaryota	2	NA	746	Eukaryota	2	NA	812	Eukaryota	2	NA	825	Eukaryota	2
cellular organisms		1	NA	1910	cellular organisms	1	NA	1839	cellular organisms	1	NA	3049	cellular organisms	1	NA	2778	cellular organisms	1	NA	2181	cellular organisms	1	NA	2311	cellular organisms	1	NA	2377	cellular organisms	1	NA	2133	cellular organisms	1	NA	2539	cellular organisms	1	NA	2198	cellular organisms	1

## Sheet: Metazoa taxonomic levels
Table with overlapping taxonomic levels between animal species. The taxonomic levels found on individual species with little to no overlap in other species (red lines) were collapsed to the next overlapping level (green lines). This fitting method was used to create the graph from Figure 4B of the manuscript.
			Drosophila melanogaster				Caenorhabditis elegans				Echinococcus granulosus				Octopus vulgaris				Capitella teleta				Mus musculus				Apostichopus japonicus				Nematostella vectensis				Trichoplax adhaerens				Amphimedon queenslandica
Taxonomic level	comments	Consensus rank	After HDF test	Before HDF test	Taxonomy	Rank	After HDF test	Before HDF test	Taxonomy	Rank	After HDF test	Before HDF test	Taxonomy	Rank	After HDF test	Before HDF test	Taxonomy	Rank	After HDF test	Before HDF test	Taxonomy	Rank	After HDF test	Before HDF test	Taxonomy	Rank	After HDF test	Before HDF test	Taxonomy	Rank	After HDF test	Before HDF test	Taxonomy	Rank	After HDF test	Before HDF test	Taxonomy	Rank	After HDF test	Before HDF test	Taxonomy	Rank
species		18	NA	53	Drosophila melanogaster	27	NA	1134	Caenorhabditis elegans	14	NA	2343	Echinococcus granulosus	14	NA	19	Octopus vulgaris	12	NA	2763	Capitella teleta	11	NA	225	Mus musculus	28	NA	1719	Apostichopus japonicus	10	NA	1573	Nematostella vectensis	9	NA	161	Trichoplax adhaerens	7	NA	4323	Amphimedon queenslandica	6
species subgroup	Collapse all these to the genus level		NA	91	melanogaster subgroup	26
species group			NA	341	melanogaster group	25
subgenus			NA	178	Sophophora	24																	NA	14	Mus	27
genus		17	NA	218	Drosophila	23	NA	1903	Caenorhabditis	13	NA	152	Echinococcus	13	NA	1007	Octopus	11					NA	14	Mus	26									NA	748	Trichoplax	6
subfamily	Collapse/merge with family		NA	368	Drosophilinae	22																	NA	36	Murinae	25
family		16					0	52	Rhabditidae	12	NA	142	Taeniidae	12									NA	2	Muridae	24
superfamily	Collapse to suborder																						NA	32	Muroidea	23
clade			NA	66	Acalyptratae	21
clade			NA	424	Schizophora	20
clade			NA	0	Cyclorrhapha	19
infraorder			NA	0	Muscomorpha	18
suborder		15	NA	99	Brachycera	17	0	18	Rhabditina	11													NA	0	Myomorpha	22
order		14	0	184	Diptera	16	NA	69	Rhabditida	10	NA	329	Cyclophyllidea	11									NA	4	Rodentia	21					0	164	Actiniaria	8
clade	Collapse to subclass																						0	0	Glires	20
superorder																							NA	6	Euarchontoglires	19
clade																							NA	25	Boreoeutheria	18
cohort			NA	157	Endopterygota	15
infraclass			NA	155	Neoptera	14																	NA	90	Eutheria	17
subclass		13	0	87	Pterygota	13					0	308	Eucestoda	10	0	179	Coleoidea	10					NA	48	Theria	16					NA	385	Hexacorallia	7					0	2	Heteroscleromorpha	5
class		12					47	1514	Chromadorea	9									0	57	Polychaeta	10	0	34	Mammalia	15					0	99	Anthozoa	6
clade	Collapse to superclass																						NA	55	Amniota	14
clade																							NA	268	Tetrapoda	13
clade																							0	1	Dipnotetrapodomorpha	12
superclass		11																					0	18	Sarcopterygii	11	0	52	Echinozoa	9
clade	Collapse to subphylum																						9	113	Euteleostomi	10
clade																							42	342	Gnathostomata	9
subphylum		10	1	6	Hexapoda	12																	35	172	Vertebrata	8	28	195	Eleutherozoa	8
clade	Collapse to phylum		NA	101	Pancrustacea	11
clade			0	0	Mandibulata	10
phylum		9	NA	88	Arthropoda	9	89	164	Nematoda	8	0	590	Platyhelminthes	9	33	196	Mollusca	9	0	47	Annelida	9	8	31	Chordata	7	29	123	Echinodermata	7	13	30	Cnidaria	5	0	3	Placozoa	5
clade		8	4	5	Panarthropoda	8					0	49	Lophotrochozoa	8	0	87	Lophotrochozoa	8	1	224	Lophotrochozoa	8
superphylum		7	7	13	Ecdysozoa	7	15	64	Ecdysozoa	7	4	7	Spiralia	7	1	11	Spiralia	7	3	8	Spiralia	7	3	33	Deuterostomia	6	17	162	Deuterostomia	6
clade		6	39	77	Protostomia	6	32	87	Protostomia	6	21	83	Protostomia	6	36	109	Protostomia	6	43	84	Protostomia	6
Bilateria		5	60	224	Bilateria	5	76	225	Bilateria	5	42	209	Bilateria	5	80	356	Bilateria	5	99	434	Bilateria	5	48	245	Bilateria	5	65	481	Bilateria	5
Metazoa		4	8	392	Metazoa	4	5	277	Metazoa	4	9	349	Metazoa	4	8	676	Metazoa	4	18	847	Metazoa	4	7	680	Metazoa	4	9	1103	Metazoa	4	29	993	Metazoa	4	17	710	Metazoa	4	10	752	Metazoa	4
Opisthokonta		3	NA	157	Opisthokonta	3	NA	143	Opisthokonta	3	NA	137	Opisthokonta	3	NA	207	Opisthokonta	3	NA	213	Opisthokonta	3	NA	191	Opisthokonta	3	NA	273	Opisthokonta	3	NA	234	Opisthokonta	3	NA	184	Opisthokonta	3	NA	223	Opisthokonta	3
Eukaryota		2	NA	830	Eukaryota	2	NA	745	Eukaryota	2	NA	779	Eukaryota	2	NA	1054	Eukaryota	2	NA	1111	Eukaryota	2	NA	1009	Eukaryota	2	NA	1370	Eukaryota	2	NA	1158	Eukaryota	2	NA	972	Eukaryota	2	NA	1053	Eukaryota	2
cellular organisms		1	NA	2370	cellular organisms	1	NA	2161	cellular organisms	1	NA	1756	cellular organisms	1	NA	2801	cellular organisms	1	NA	3559	cellular organisms	1	NA	3152	cellular organisms	1	NA	3430	cellular organisms	1	NA	3386	cellular organisms	1	NA	2414	cellular organisms	1	NA	3045	cellular organisms	1

## Sheet: Embryophyta taxonomic levels
Table with overlapping taxonomic levels between plant species. The taxonomic levels found on individual species with little to no overlap in other species (red lines) were collapsed to the next overlapping level (green lines). This fitting method was used to create the graph from Figure 4C of the manuscript.
			Arabidopsis thaliana				Glycine max				Solanum lycopersicum				Oryza sativa				Musa acuminata				Vanilla planifolia				Picea glauca				Selaginella moellendorffii				Physcomitrium patens				Marchantia polymorpha
Taxonomic level	comments	Consensus rank	After HDF test	Before HDF test	Taxonomy	Rank	After HDF test	Before HDF test	Taxonomy	Rank	After HDF test	Before HDF test	Taxonomy	Rank	After HDF test	Before HDF test	Taxonomy	Rank	After HDF test	Before HDF test	Taxonomy	Rank	After HDF test	Before HDF test	Taxonomy	Rank	After HDF test	Before HDF test	Taxonomy	Rank	After HDF test	Before HDF test	Taxonomy	Rank	After HDF test	Before HDF test	Taxonomy	Rank	After HDF test	Before HDF test	Taxonomy	Rank
species		17	NA	668	Arabidopsis thaliana	19	NA	1402	Glycine max	22	NA	2628	Solanum lycopersicum	20	NA	8629	Oryza sativa	18	NA	1515	Musa acuminata	18	NA	3844	Vanilla planifolia	16	NA	2336	Picea glauca	13	NA	1376	Selaginella moellendorffii	8	NA	6665	Physcomitrium patens	8	NA	4560	Marchantia polymorpha	11
subgenus	Merge subgenus with genus						NA	1566	Glycine subgen. Soja	21	NA	339	Solanum subgen. Lycopersicon	19
genus		16	NA	207	Arabidopsis	18					NA	70	Solanum	18	NA	438	Oryza	17	NA	284	Musa	17					NA	234	Picea	12									0	11	Marchantia	10
tribe	Collapse to family level		0	146	Camelineae	17	NA	207	Phaseoleae	20
clade							NA	16	indigoferoid/millettioid clade	19
clade							0	65	NPAAA clade	18
clade							NA	92	50 kb inversion clade	17
subfamily											0	100	Solanoideae	17
clade															0	136	BOP clade	16
family		15	1	498	Brassicaceae	16	NA	39	Fabaceae	16	0	235	Solanaceae	16	NA	1166	Poaceae	15	0	415	Musaceae	16	NA	129	Orchidaceae	15	NA	22	Pinaceae	11
order		14	8	121	Brassicales	15	0	0	Fabales	15	0	12	Solanales	15	7	64	Poales	14	0	1	Zingiberales	15	0	3	Asparagales	14													1	8	Marchantiales	9
clade		13	1	17	malvids	14	2	55	fabids	14	0	28	lamiids	14	1	147	commelinids	13	3	48	commelinids	14
Subclass		12	0	96	rosids	13	1	79	rosids	13	1	29	asterids	13	NA	53	Petrosaviidae	12	NA	29	Petrosaviidae	13	NA	120	Petrosaviidae	13	NA	12	Pinidae	10									1	12	Marchantiidae	8
Class		11	2	91	Pentapetalae	12	10	99	Pentapetalae	12	24	151	Pentapetalae	12	2	36	Liliopsida	11	2	4	Liliopsida	12	3	10	Liliopsida	12									0	585	Bryopsida	7
clade		10	19	267	Mesangiospermae	11	34	349	Mesangiospermae	11	36	326	Mesangiospermae	11	83	508	Mesangiospermae	10	76	170	Mesangiospermae	11	84	273	Mesangiospermae	11	0	3	Acrogymnospermae	9
Subdivision		9	126	366	Magnoliopsida	10	176	483	Magnoliopsida	10	146	379	Magnoliopsida	10	191	435	Magnoliopsida	9	215	384	Magnoliopsida	10	208	414	Magnoliopsida	10
Division		8	NA	102	Spermatophyta	9	NA	122	Spermatophyta	9	NA	109	Spermatophyta	9	23	107	Spermatophyta	8	NA	103	Spermatophyta	9	NA	101	Spermatophyta	9	40	165	Spermatophyta	8
clade	Not enough data, collapse to Superdivision		0	0	Euphyllophyta	8	0	0	Euphyllophyta	8	0	1	Euphyllophyta	8					0	0	Euphyllophyta	8	0	0	Euphyllophyta	8
Superdivision		7	15	46	Tracheophyta	7	19	46	Tracheophyta	7	20	35	Tracheophyta	7	18	37	Tracheophyta	7	22	37	Tracheophyta	7	18	44	Tracheophyta	7	42	47	Tracheophyta	7	72	132	Tracheophyta	7					2	44	Marchantiophyta	7
Embryophyta		6	101	295	Embryophyta	6	134	392	Embryophyta	6	94	312	Embryophyta	6	119	357	Embryophyta	6	120	329	Embryophyta	6	101	345	Embryophyta	6	192	387	Embryophyta	6	216	346	Embryophyta	6	217	524	Embryophyta	6	142	346	Embryophyta	6
Streptophytina		5	31	64	Streptophytina	5	32	64	Streptophytina	5	32	69	Streptophytina	5	45	85	Streptophytina	5	33	69	Streptophytina	5	32	73	Streptophytina	5	63	106	Streptophytina	5	58	70	Streptophytina	5	67	103	Streptophytina	5	68	106	Streptophytina	5
Streptophyta		4	64	181	Streptophyta	4	71	193	Streptophyta	4	57	187	Streptophyta	4	82	213	Streptophyta	4	62	192	Streptophyta	4	56	219	Streptophyta	4	110	304	Streptophyta	4	94	205	Streptophyta	4	106	246	Streptophyta	4	92	231	Streptophyta	4
Viridiplantae		3	34	168	Viridiplantae	3	31	200	Viridiplantae	3	20	166	Viridiplantae	3	37	189	Viridiplantae	3	25	178	Viridiplantae	3	24	178	Viridiplantae	3	37	245	Viridiplantae	3	61	167	Viridiplantae	3	49	237	Viridiplantae	3	76	237	Viridiplantae	3
Eukaryota		2	NA	816	Eukaryota	2	NA	962	Eukaryota	2	NA	805	Eukaryota	2	NA	895	Eukaryota	2	NA	860	Eukaryota	2	NA	918	Eukaryota	2	NA	960	Eukaryota	2	NA	978	Eukaryota	2	NA	1050	Eukaryota	2	NA	991	Eukaryota	2
cellular organisms		1	NA	3417	cellular organisms	1	NA	4138	cellular organisms	1	NA	3392	cellular organisms	1	NA	3479	cellular organisms	1	NA	3534	cellular organisms	1	NA	3368	cellular organisms	1	NA	3597	cellular organisms	1	NA	3825	cellular organisms	1	NA	3708	cellular organisms	1	NA	3578	cellular organisms	1

## Sheet: input_Fig4A (Fungi)
Rank	Taxonomy	Founder_events	Variable	Species
12	Species	248	Before HDF correction	01_Saccharomyces cerevisiae
11	Genus	126	Before HDF correction	01_Saccharomyces cerevisiae
10	Family	287	Before HDF correction	01_Saccharomyces cerevisiae
9	Order	413	Before HDF correction	01_Saccharomyces cerevisiae
8	Class	NA	Before HDF correction	01_Saccharomyces cerevisiae
7	Subdivision	NA	Before HDF correction	01_Saccharomyces cerevisiae
6	Division	113	Before HDF correction	01_Saccharomyces cerevisiae
5	Subkingdom	23	Before HDF correction	01_Saccharomyces cerevisiae
4	Fungi	91	Before HDF correction	01_Saccharomyces cerevisiae
3	Opisthokonta	58	Before HDF correction	01_Saccharomyces cerevisiae
2	Eukaryota	535	Before HDF correction	01_Saccharomyces cerevisiae
1	cellular organisms	1910	Before HDF correction	01_Saccharomyces cerevisiae
12	Species	NA	After HDF correction	01_Saccharomyces cerevisiae
11	Genus	14	After HDF correction	01_Saccharomyces cerevisiae
10	Family	14	After HDF correction	01_Saccharomyces cerevisiae
9	Order	16	After HDF correction	01_Saccharomyces cerevisiae
8	Class	NA	After HDF correction	01_Saccharomyces cerevisiae
7	Subdivision	NA	After HDF correction	01_Saccharomyces cerevisiae
6	Division	5	After HDF correction	01_Saccharomyces cerevisiae
5	Subkingdom	1	After HDF correction	01_Saccharomyces cerevisiae
4	Fungi	2	After HDF correction	01_Saccharomyces cerevisiae
3	Opisthokonta	NA	After HDF correction	01_Saccharomyces cerevisiae
2	Eukaryota	NA	After HDF correction	01_Saccharomyces cerevisiae
1	cellular organisms	NA	After HDF correction	01_Saccharomyces cerevisiae
12	Species	190	Before HDF correction	02_Schizosaccharomyces pombe
11	Genus	361	Before HDF correction	02_Schizosaccharomyces pombe
10	Family	NA	Before HDF correction	02_Schizosaccharomyces pombe
9	Order	NA	Before HDF correction	02_Schizosaccharomyces pombe
8	Class	NA	Before HDF correction	02_Schizosaccharomyces pombe
7	Subdivision	25	Before HDF correction	02_Schizosaccharomyces pombe
6	Division	88	Before HDF correction	02_Schizosaccharomyces pombe
5	Subkingdom	32	Before HDF correction	02_Schizosaccharomyces pombe
4	Fungi	135	Before HDF correction	02_Schizosaccharomyces pombe
3	Opisthokonta	55	Before HDF correction	02_Schizosaccharomyces pombe
2	Eukaryota	606	Before HDF correction	02_Schizosaccharomyces pombe
1	cellular organisms	1839	Before HDF correction	02_Schizosaccharomyces pombe
12	Species	NA	After HDF correction	02_Schizosaccharomyces pombe
11	Genus	6	After HDF correction	02_Schizosaccharomyces pombe
10	Family	NA	After HDF correction	02_Schizosaccharomyces pombe
9	Order	NA	After HDF correction	02_Schizosaccharomyces pombe
8	Class	NA	After HDF correction	02_Schizosaccharomyces pombe
7	Subdivision	1	After HDF correction	02_Schizosaccharomyces pombe
6	Division	1	After HDF correction	02_Schizosaccharomyces pombe
5	Subkingdom	2	After HDF correction	02_Schizosaccharomyces pombe
4	Fungi	2	After HDF correction	02_Schizosaccharomyces pombe
3	Opisthokonta	NA	After HDF correction	02_Schizosaccharomyces pombe
2	Eukaryota	NA	After HDF correction	02_Schizosaccharomyces pombe
1	cellular organisms	NA	After HDF correction	02_Schizosaccharomyces pombe
12	Species	1405	Before HDF correction	03_Aspergillus niger
11	Genus	1649	Before HDF correction	03_Aspergillus niger
10	Family	66	Before HDF correction	03_Aspergillus niger
9	Order	94	Before HDF correction	03_Aspergillus niger
8	Class	79	Before HDF correction	03_Aspergillus niger
7	Subdivision	415	Before HDF correction	03_Aspergillus niger
6	Division	12	Before HDF correction	03_Aspergillus niger
5	Subkingdom	58	Before HDF correction	03_Aspergillus niger
4	Fungi	255	Before HDF correction	03_Aspergillus niger
3	Opisthokonta	22	Before HDF correction	03_Aspergillus niger
2	Eukaryota	1224	Before HDF correction	03_Aspergillus niger
1	cellular organisms	3049	Before HDF correction	03_Aspergillus niger
12	Species	NA	After HDF correction	03_Aspergillus niger
11	Genus	0	After HDF correction	03_Aspergillus niger
10	Family	NA	After HDF correction	03_Aspergillus niger
9	Order	NA	After HDF correction	03_Aspergillus niger
8	Class	0	After HDF correction	03_Aspergillus niger
7	Subdivision	1	After HDF correction	03_Aspergillus niger
6	Division	0	After HDF correction	03_Aspergillus niger
5	Subkingdom	0	After HDF correction	03_Aspergillus niger
4	Fungi	0	After HDF correction	03_Aspergillus niger
3	Opisthokonta	NA	After HDF correction	03_Aspergillus niger
2	Eukaryota	NA	After HDF correction	03_Aspergillus niger
1	cellular organisms	NA	After HDF correction	03_Aspergillus niger
12	Species	2631	Before HDF correction	04_Morchella conica
11	Genus	NA	Before HDF correction	04_Morchella conica
10	Family	NA	Before HDF correction	04_Morchella conica
9	Order	436	Before HDF correction	04_Morchella conica
8	Class	NA	Before HDF correction	04_Morchella conica
7	Subdivision	293	Before HDF correction	04_Morchella conica
6	Division	45	Before HDF correction	04_Morchella conica
5	Subkingdom	60	Before HDF correction	04_Morchella conica
4	Fungi	204	Before HDF correction	04_Morchella conica
3	Opisthokonta	39	Before HDF correction	04_Morchella conica
2	Eukaryota	1109	Before HDF correction	04_Morchella conica
1	cellular organisms	2778	Before HDF correction	04_Morchella conica
12	Species	NA	After HDF correction	04_Morchella conica
11	Genus	NA	After HDF correction	04_Morchella conica
10	Family	NA	After HDF correction	04_Morchella conica
9	Order	0	After HDF correction	04_Morchella conica
8	Class	NA	After HDF correction	04_Morchella conica
7	Subdivision	1	After HDF correction	04_Morchella conica
6	Division	1	After HDF correction	04_Morchella conica
5	Subkingdom	9	After HDF correction	04_Morchella conica
4	Fungi	12	After HDF correction	04_Morchella conica
3	Opisthokonta	NA	After HDF correction	04_Morchella conica
2	Eukaryota	NA	After HDF correction	04_Morchella conica
1	cellular organisms	NA	After HDF correction	04_Morchella conica
12	Species	57	Before HDF correction	05_Cryptococcus neoformans
11	Genus	154	Before HDF correction	05_Cryptococcus neoformans
10	Family	78	Before HDF correction	05_Cryptococcus neoformans
9	Order	162	Before HDF correction	05_Cryptococcus neoformans
8	Class	288	Before HDF correction	05_Cryptococcus neoformans
7	Subdivision	162	Before HDF correction	05_Cryptococcus neoformans
6	Division	196	Before HDF correction	05_Cryptococcus neoformans
5	Subkingdom	65	Before HDF correction	05_Cryptococcus neoformans
4	Fungi	180	Before HDF correction	05_Cryptococcus neoformans
3	Opisthokonta	63	Before HDF correction	05_Cryptococcus neoformans
2	Eukaryota	741	Before HDF correction	05_Cryptococcus neoformans
1	cellular organisms	2181	Before HDF correction	05_Cryptococcus neoformans
12	Species	NA	After HDF correction	05_Cryptococcus neoformans
11	Genus	18	After HDF correction	05_Cryptococcus neoformans
10	Family	6	After HDF correction	05_Cryptococcus neoformans
9	Order	NA	After HDF correction	05_Cryptococcus neoformans
8	Class	10	After HDF correction	05_Cryptococcus neoformans
7	Subdivision	3	After HDF correction	05_Cryptococcus neoformans
6	Division	15	After HDF correction	05_Cryptococcus neoformans
5	Subkingdom	5	After HDF correction	05_Cryptococcus neoformans
4	Fungi	12	After HDF correction	05_Cryptococcus neoformans
3	Opisthokonta	NA	After HDF correction	05_Cryptococcus neoformans
2	Eukaryota	NA	After HDF correction	05_Cryptococcus neoformans
1	cellular organisms	NA	After HDF correction	05_Cryptococcus neoformans
12	Species	382	Before HDF correction	06_Kwoniella mangrovensis
11	Genus	578	Before HDF correction	06_Kwoniella mangrovensis
10	Family	76	Before HDF correction	06_Kwoniella mangrovensis
9	Order	261	Before HDF correction	06_Kwoniella mangrovensis
8	Class	321	Before HDF correction	06_Kwoniella mangrovensis
7	Subdivision	167	Before HDF correction	06_Kwoniella mangrovensis
6	Division	206	Before HDF correction	06_Kwoniella mangrovensis
5	Subkingdom	89	Before HDF correction	06_Kwoniella mangrovensis
4	Fungi	225	Before HDF correction	06_Kwoniella mangrovensis
3	Opisthokonta	71	Before HDF correction	06_Kwoniella mangrovensis
2	Eukaryota	757	Before HDF correction	06_Kwoniella mangrovensis
1	cellular organisms	2311	Before HDF correction	06_Kwoniella mangrovensis
12	Species	NA	After HDF correction	06_Kwoniella mangrovensis
11	Genus	18	After HDF correction	06_Kwoniella mangrovensis
10	Family	4	After HDF correction	06_Kwoniella mangrovensis
9	Order	NA	After HDF correction	06_Kwoniella mangrovensis
8	Class	6	After HDF correction	06_Kwoniella mangrovensis
7	Subdivision	5	After HDF correction	06_Kwoniella mangrovensis
6	Division	13	After HDF correction	06_Kwoniella mangrovensis
5	Subkingdom	7	After HDF correction	06_Kwoniella mangrovensis
4	Fungi	11	After HDF correction	06_Kwoniella mangrovensis
3	Opisthokonta	NA	After HDF correction	06_Kwoniella mangrovensis
2	Eukaryota	NA	After HDF correction	06_Kwoniella mangrovensis
1	cellular organisms	NA	After HDF correction	06_Kwoniella mangrovensis
12	Species	705	Before HDF correction	07_Agaricus bisporus
11	Genus	NA	Before HDF correction	07_Agaricus bisporus
10	Family	193	Before HDF correction	07_Agaricus bisporus
9	Order	126	Before HDF correction	07_Agaricus bisporus
8	Class	503	Before HDF correction	07_Agaricus bisporus
7	Subdivision	140	Before HDF correction	07_Agaricus bisporus
6	Division	145	Before HDF correction	07_Agaricus bisporus
5	Subkingdom	72	Before HDF correction	07_Agaricus bisporus
4	Fungi	218	Before HDF correction	07_Agaricus bisporus
3	Opisthokonta	70	Before HDF correction	07_Agaricus bisporus
2	Eukaryota	938	Before HDF correction	07_Agaricus bisporus
1	cellular organisms	2377	Before HDF correction	07_Agaricus bisporus
12	Species	NA	After HDF correction	07_Agaricus bisporus
11	Genus	NA	After HDF correction	07_Agaricus bisporus
10	Family	0	After HDF correction	07_Agaricus bisporus
9	Order	3	After HDF correction	07_Agaricus bisporus
8	Class	16	After HDF correction	07_Agaricus bisporus
7	Subdivision	12	After HDF correction	07_Agaricus bisporus
6	Division	20	After HDF correction	07_Agaricus bisporus
5	Subkingdom	9	After HDF correction	07_Agaricus bisporus
4	Fungi	14	After HDF correction	07_Agaricus bisporus
3	Opisthokonta	NA	After HDF correction	07_Agaricus bisporus
2	Eukaryota	NA	After HDF correction	07_Agaricus bisporus
1	cellular organisms	NA	After HDF correction	07_Agaricus bisporus
12	Species	1334	Before HDF correction	08_Tremella mesenterica
11	Genus	NA	Before HDF correction	08_Tremella mesenterica
10	Family	NA	Before HDF correction	08_Tremella mesenterica
9	Order	264	Before HDF correction	08_Tremella mesenterica
8	Class	319	Before HDF correction	08_Tremella mesenterica
7	Subdivision	169	Before HDF correction	08_Tremella mesenterica
6	Division	193	Before HDF correction	08_Tremella mesenterica
5	Subkingdom	75	Before HDF correction	08_Tremella mesenterica
4	Fungi	214	Before HDF correction	08_Tremella mesenterica
3	Opisthokonta	71	Before HDF correction	08_Tremella mesenterica
2	Eukaryota	746	Before HDF correction	08_Tremella mesenterica
1	cellular organisms	2133	Before HDF correction	08_Tremella mesenterica
12	Species	NA	After HDF correction	08_Tremella mesenterica
11	Genus	NA	After HDF correction	08_Tremella mesenterica
10	Family	NA	After HDF correction	08_Tremella mesenterica
9	Order	NA	After HDF correction	08_Tremella mesenterica
8	Class	13	After HDF correction	08_Tremella mesenterica
7	Subdivision	4	After HDF correction	08_Tremella mesenterica
6	Division	16	After HDF correction	08_Tremella mesenterica
5	Subkingdom	9	After HDF correction	08_Tremella mesenterica
4	Fungi	11	After HDF correction	08_Tremella mesenterica
3	Opisthokonta	NA	After HDF correction	08_Tremella mesenterica
2	Eukaryota	NA	After HDF correction	08_Tremella mesenterica
1	cellular organisms	NA	After HDF correction	08_Tremella mesenterica
12	Species	96	Before HDF correction	09_Mucor circinelloides
11	Genus	70	Before HDF correction	09_Mucor circinelloides
10	Family	91	Before HDF correction	09_Mucor circinelloides
9	Order	893	Before HDF correction	09_Mucor circinelloides
8	Class	NA	Before HDF correction	09_Mucor circinelloides
7	Subdivision	289	Before HDF correction	09_Mucor circinelloides
6	Division	93	Before HDF correction	09_Mucor circinelloides
5	Subkingdom	NA	Before HDF correction	09_Mucor circinelloides
4	Fungi	340	Before HDF correction	09_Mucor circinelloides
3	Opisthokonta	115	Before HDF correction	09_Mucor circinelloides
2	Eukaryota	812	Before HDF correction	09_Mucor circinelloides
1	cellular organisms	2539	Before HDF correction	09_Mucor circinelloides
12	Species	NA	After HDF correction	09_Mucor circinelloides
11	Genus	NA	After HDF correction	09_Mucor circinelloides
10	Family	0	After HDF correction	09_Mucor circinelloides
9	Order	25	After HDF correction	09_Mucor circinelloides
8	Class	NA	After HDF correction	09_Mucor circinelloides
7	Subdivision	NA	After HDF correction	09_Mucor circinelloides
6	Division	5	After HDF correction	09_Mucor circinelloides
5	Subkingdom	NA	After HDF correction	09_Mucor circinelloides
4	Fungi	20	After HDF correction	09_Mucor circinelloides
3	Opisthokonta	NA	After HDF correction	09_Mucor circinelloides
2	Eukaryota	NA	After HDF correction	09_Mucor circinelloides
1	cellular organisms	NA	After HDF correction	09_Mucor circinelloides
12	Species	502	Before HDF correction	10_Batrachochytrium dendrobatidis
11	Genus	559	Before HDF correction	10_Batrachochytrium dendrobatidis
10	Family	NA	Before HDF correction	10_Batrachochytrium dendrobatidis
9	Order	NA	Before HDF correction	10_Batrachochytrium dendrobatidis
8	Class	234	Before HDF correction	10_Batrachochytrium dendrobatidis
7	Subdivision	NA	Before HDF correction	10_Batrachochytrium dendrobatidis
6	Division	46	Before HDF correction	10_Batrachochytrium dendrobatidis
5	Subkingdom	NA	Before HDF correction	10_Batrachochytrium dendrobatidis
4	Fungi	236	Before HDF correction	10_Batrachochytrium dendrobatidis
3	Opisthokonta	141	Before HDF correction	10_Batrachochytrium dendrobatidis
2	Eukaryota	825	Before HDF correction	10_Batrachochytrium dendrobatidis
1	cellular organisms	2198	Before HDF correction	10_Batrachochytrium dendrobatidis
12	Species	NA	After HDF correction	10_Batrachochytrium dendrobatidis
11	Genus	0	After HDF correction	10_Batrachochytrium dendrobatidis
10	Family	NA	After HDF correction	10_Batrachochytrium dendrobatidis
9	Order	NA	After HDF correction	10_Batrachochytrium dendrobatidis
8	Class	23	After HDF correction	10_Batrachochytrium dendrobatidis
7	Subdivision	NA	After HDF correction	10_Batrachochytrium dendrobatidis
6	Division	4	After HDF correction	10_Batrachochytrium dendrobatidis
5	Subkingdom	NA	After HDF correction	10_Batrachochytrium dendrobatidis
4	Fungi	5	After HDF correction	10_Batrachochytrium dendrobatidis
3	Opisthokonta	NA	After HDF correction	10_Batrachochytrium dendrobatidis
2	Eukaryota	NA	After HDF correction	10_Batrachochytrium dendrobatidis
1	cellular organisms	NA	After HDF correction	10_Batrachochytrium dendrobatidis

## Sheet: input_Fig4B (Metazoa)
Rank	Taxonomy	Founder_events	Variable	Species
18	Species	53	Before HDF correction	01_Drosophila melanogaster
17	Genus	828	Before HDF correction	01_Drosophila melanogaster
16	Family	368	Before HDF correction	01_Drosophila melanogaster
15	Suborder	589	Before HDF correction	01_Drosophila melanogaster
14	Order	184	Before HDF correction	01_Drosophila melanogaster
13	Subclass	399	Before HDF correction	01_Drosophila melanogaster
12	Class	NA	Before HDF correction	01_Drosophila melanogaster
11	Superclass	NA	Before HDF correction	01_Drosophila melanogaster
10	Subphylum	6	Before HDF correction	01_Drosophila melanogaster
9	Phylum	189	Before HDF correction	01_Drosophila melanogaster
8	clade 2	5	Before HDF correction	01_Drosophila melanogaster
7	Superphylum	13	Before HDF correction	01_Drosophila melanogaster
6	clade 1	77	Before HDF correction	01_Drosophila melanogaster
5	Bilateria	224	Before HDF correction	01_Drosophila melanogaster
4	Metazoa	392	Before HDF correction	01_Drosophila melanogaster
3	Opisthokonta	157	Before HDF correction	01_Drosophila melanogaster
2	Eukaryota	830	Before HDF correction	01_Drosophila melanogaster
1	cellular organisms	2370	Before HDF correction	01_Drosophila melanogaster
18	Species	NA	After HDF correction	01_Drosophila melanogaster
17	Genus	NA	After HDF correction	01_Drosophila melanogaster
16	Family	NA	After HDF correction	01_Drosophila melanogaster
15	Suborder	NA	After HDF correction	01_Drosophila melanogaster
14	Order	0	After HDF correction	01_Drosophila melanogaster
13	Subclass	0	After HDF correction	01_Drosophila melanogaster
12	Class	NA	After HDF correction	01_Drosophila melanogaster
11	Superclass	NA	After HDF correction	01_Drosophila melanogaster
10	Subphylum	1	After HDF correction	01_Drosophila melanogaster
9	Phylum	0	After HDF correction	01_Drosophila melanogaster
8	clade 2	4	After HDF correction	01_Drosophila melanogaster
7	Superphylum	7	After HDF correction	01_Drosophila melanogaster
6	clade 1	39	After HDF correction	01_Drosophila melanogaster
5	Bilateria	60	After HDF correction	01_Drosophila melanogaster
4	Metazoa	8	After HDF correction	01_Drosophila melanogaster
3	Opisthokonta	NA	After HDF correction	01_Drosophila melanogaster
2	Eukaryota	NA	After HDF correction	01_Drosophila melanogaster
1	cellular organisms	NA	After HDF correction	01_Drosophila melanogaster
18	Species	1134	Before HDF correction	02_Caenorhabditis elegans
17	Genus	1903	Before HDF correction	02_Caenorhabditis elegans
16	Family	52	Before HDF correction	02_Caenorhabditis elegans
15	Suborder	18	Before HDF correction	02_Caenorhabditis elegans
14	Order	69	Before HDF correction	02_Caenorhabditis elegans
13	Subclass	NA	Before HDF correction	02_Caenorhabditis elegans
12	Class	1514	Before HDF correction	02_Caenorhabditis elegans
11	Superclass	NA	Before HDF correction	02_Caenorhabditis elegans
10	Subphylum	NA	Before HDF correction	02_Caenorhabditis elegans
9	Phylum	164	Before HDF correction	02_Caenorhabditis elegans
8	clade 2	NA	Before HDF correction	02_Caenorhabditis elegans
7	Superphylum	64	Before HDF correction	02_Caenorhabditis elegans
6	clade 1	87	Before HDF correction	02_Caenorhabditis elegans
5	Bilateria	225	Before HDF correction	02_Caenorhabditis elegans
4	Metazoa	277	Before HDF correction	02_Caenorhabditis elegans
3	Opisthokonta	143	Before HDF correction	02_Caenorhabditis elegans
2	Eukaryota	745	Before HDF correction	02_Caenorhabditis elegans
1	cellular organisms	2161	Before HDF correction	02_Caenorhabditis elegans
18	Species	NA	After HDF correction	02_Caenorhabditis elegans
17	Genus	NA	After HDF correction	02_Caenorhabditis elegans
16	Family	0	After HDF correction	02_Caenorhabditis elegans
15	Suborder	0	After HDF correction	02_Caenorhabditis elegans
14	Order	NA	After HDF correction	02_Caenorhabditis elegans
13	Subclass	NA	After HDF correction	02_Caenorhabditis elegans
12	Class	47	After HDF correction	02_Caenorhabditis elegans
11	Superclass	NA	After HDF correction	02_Caenorhabditis elegans
10	Subphylum	NA	After HDF correction	02_Caenorhabditis elegans
9	Phylum	NA	After HDF correction	02_Caenorhabditis elegans
8	clade 2	NA	After HDF correction	02_Caenorhabditis elegans
7	Superphylum	15	After HDF correction	02_Caenorhabditis elegans
6	clade 1	32	After HDF correction	02_Caenorhabditis elegans
5	Bilateria	76	After HDF correction	02_Caenorhabditis elegans
4	Metazoa	5	After HDF correction	02_Caenorhabditis elegans
3	Opisthokonta	NA	After HDF correction	02_Caenorhabditis elegans
2	Eukaryota	NA	After HDF correction	02_Caenorhabditis elegans
1	cellular organisms	NA	After HDF correction	02_Caenorhabditis elegans
18	Species	2343	Before HDF correction	03_Echinococcus granulosus
17	Genus	152	Before HDF correction	03_Echinococcus granulosus
16	Family	142	Before HDF correction	03_Echinococcus granulosus
15	Suborder	NA	Before HDF correction	03_Echinococcus granulosus
14	Order	329	Before HDF correction	03_Echinococcus granulosus
13	Subclass	308	Before HDF correction	03_Echinococcus granulosus
12	Class	NA	Before HDF correction	03_Echinococcus granulosus
11	Superclass	NA	Before HDF correction	03_Echinococcus granulosus
10	Subphylum	NA	Before HDF correction	03_Echinococcus granulosus
9	Phylum	590	Before HDF correction	03_Echinococcus granulosus
8	clade 2	49	Before HDF correction	03_Echinococcus granulosus
7	Superphylum	7	Before HDF correction	03_Echinococcus granulosus
6	clade 1	83	Before HDF correction	03_Echinococcus granulosus
5	Bilateria	209	Before HDF correction	03_Echinococcus granulosus
4	Metazoa	349	Before HDF correction	03_Echinococcus granulosus
3	Opisthokonta	137	Before HDF correction	03_Echinococcus granulosus
2	Eukaryota	779	Before HDF correction	03_Echinococcus granulosus
1	cellular organisms	1756	Before HDF correction	03_Echinococcus granulosus
18	Species	NA	After HDF correction	03_Echinococcus granulosus
17	Genus	NA	After HDF correction	03_Echinococcus granulosus
16	Family	NA	After HDF correction	03_Echinococcus granulosus
15	Suborder	NA	After HDF correction	03_Echinococcus granulosus
14	Order	NA	After HDF correction	03_Echinococcus granulosus
13	Subclass	0	After HDF correction	03_Echinococcus granulosus
12	Class	NA	After HDF correction	03_Echinococcus granulosus
11	Superclass	NA	After HDF correction	03_Echinococcus granulosus
10	Subphylum	NA	After HDF correction	03_Echinococcus granulosus
9	Phylum	NA	After HDF correction	03_Echinococcus granulosus
8	clade 2	0	After HDF correction	03_Echinococcus granulosus
7	Superphylum	4	After HDF correction	03_Echinococcus granulosus
6	clade 1	21	After HDF correction	03_Echinococcus granulosus
5	Bilateria	42	After HDF correction	03_Echinococcus granulosus
4	Metazoa	9	After HDF correction	03_Echinococcus granulosus
3	Opisthokonta	NA	After HDF correction	03_Echinococcus granulosus
2	Eukaryota	NA	After HDF correction	03_Echinococcus granulosus
1	cellular organisms	NA	After HDF correction	03_Echinococcus granulosus
18	Species	19	Before HDF correction	04_Octopus vulgaris
17	Genus	1007	Before HDF correction	04_Octopus vulgaris
16	Family	NA	Before HDF correction	04_Octopus vulgaris
15	Suborder	NA	Before HDF correction	04_Octopus vulgaris
14	Order	NA	Before HDF correction	04_Octopus vulgaris
13	Subclass	179	Before HDF correction	04_Octopus vulgaris
12	Class	NA	Before HDF correction	04_Octopus vulgaris
11	Superclass	NA	Before HDF correction	04_Octopus vulgaris
10	Subphylum	NA	Before HDF correction	04_Octopus vulgaris
9	Phylum	196	Before HDF correction	04_Octopus vulgaris
8	clade 2	87	Before HDF correction	04_Octopus vulgaris
7	Superphylum	11	Before HDF correction	04_Octopus vulgaris
6	clade 1	109	Before HDF correction	04_Octopus vulgaris
5	Bilateria	356	Before HDF correction	04_Octopus vulgaris
4	Metazoa	676	Before HDF correction	04_Octopus vulgaris
3	Opisthokonta	207	Before HDF correction	04_Octopus vulgaris
2	Eukaryota	1054	Before HDF correction	04_Octopus vulgaris
1	cellular organisms	2801	Before HDF correction	04_Octopus vulgaris
18	Species	NA	After HDF correction	04_Octopus vulgaris
17	Genus	NA	After HDF correction	04_Octopus vulgaris
16	Family	NA	After HDF correction	04_Octopus vulgaris
15	Suborder	NA	After HDF correction	04_Octopus vulgaris
14	Order	NA	After HDF correction	04_Octopus vulgaris
13	Subclass	0	After HDF correction	04_Octopus vulgaris
12	Class	NA	After HDF correction	04_Octopus vulgaris
11	Superclass	NA	After HDF correction	04_Octopus vulgaris
10	Subphylum	NA	After HDF correction	04_Octopus vulgaris
9	Phylum	NA	After HDF correction	04_Octopus vulgaris
8	clade 2	0	After HDF correction	04_Octopus vulgaris
7	Superphylum	1	After HDF correction	04_Octopus vulgaris
6	clade 1	36	After HDF correction	04_Octopus vulgaris
5	Bilateria	80	After HDF correction	04_Octopus vulgaris
4	Metazoa	8	After HDF correction	04_Octopus vulgaris
3	Opisthokonta	NA	After HDF correction	04_Octopus vulgaris
2	Eukaryota	NA	After HDF correction	04_Octopus vulgaris
1	cellular organisms	NA	After HDF correction	04_Octopus vulgaris
18	Species	2763	Before HDF correction	05_Capitella teleta
17	Genus	NA	Before HDF correction	05_Capitella teleta
16	Family	NA	Before HDF correction	05_Capitella teleta
15	Suborder	NA	Before HDF correction	05_Capitella teleta
14	Order	NA	Before HDF correction	05_Capitella teleta
13	Subclass	NA	Before HDF correction	05_Capitella teleta
12	Class	57	Before HDF correction	05_Capitella teleta
11	Superclass	NA	Before HDF correction	05_Capitella teleta
10	Subphylum	NA	Before HDF correction	05_Capitella teleta
9	Phylum	47	Before HDF correction	05_Capitella teleta
8	clade 2	224	Before HDF correction	05_Capitella teleta
7	Superphylum	8	Before HDF correction	05_Capitella teleta
6	clade 1	84	Before HDF correction	05_Capitella teleta
5	Bilateria	434	Before HDF correction	05_Capitella teleta
4	Metazoa	847	Before HDF correction	05_Capitella teleta
3	Opisthokonta	213	Before HDF correction	05_Capitella teleta
2	Eukaryota	1111	Before HDF correction	05_Capitella teleta
1	cellular organisms	3559	Before HDF correction	05_Capitella teleta
18	Species	NA	After HDF correction	05_Capitella teleta
17	Genus	NA	After HDF correction	05_Capitella teleta
16	Family	NA	After HDF correction	05_Capitella teleta
15	Suborder	NA	After HDF correction	05_Capitella teleta
14	Order	NA	After HDF correction	05_Capitella teleta
13	Subclass	NA	After HDF correction	05_Capitella teleta
12	Class	0	After HDF correction	05_Capitella teleta
11	Superclass	NA	After HDF correction	05_Capitella teleta
10	Subphylum	NA	After HDF correction	05_Capitella teleta
9	Phylum	NA	After HDF correction	05_Capitella teleta
8	clade 2	1	After HDF correction	05_Capitella teleta
7	Superphylum	3	After HDF correction	05_Capitella teleta
6	clade 1	43	After HDF correction	05_Capitella teleta
5	Bilateria	99	After HDF correction	05_Capitella teleta
4	Metazoa	18	After HDF correction	05_Capitella teleta
3	Opisthokonta	NA	After HDF correction	05_Capitella teleta
2	Eukaryota	NA	After HDF correction	05_Capitella teleta
1	cellular organisms	NA	After HDF correction	05_Capitella teleta
18	Species	225	Before HDF correction	06_Mus musculus
17	Genus	28	Before HDF correction	06_Mus musculus
16	Family	38	Before HDF correction	06_Mus musculus
15	Suborder	32	Before HDF correction	06_Mus musculus
14	Order	4	Before HDF correction	06_Mus musculus
13	Subclass	169	Before HDF correction	06_Mus musculus
12	Class	34	Before HDF correction	06_Mus musculus
11	Superclass	342	Before HDF correction	06_Mus musculus
10	Subphylum	627	Before HDF correction	06_Mus musculus
9	Phylum	31	Before HDF correction	06_Mus musculus
8	clade 2	NA	Before HDF correction	06_Mus musculus
7	Superphylum	33	Before HDF correction	06_Mus musculus
6	clade 1	NA	Before HDF correction	06_Mus musculus
5	Bilateria	245	Before HDF correction	06_Mus musculus
4	Metazoa	680	Before HDF correction	06_Mus musculus
3	Opisthokonta	191	Before HDF correction	06_Mus musculus
2	Eukaryota	1009	Before HDF correction	06_Mus musculus
1	cellular organisms	3152	Before HDF correction	06_Mus musculus
18	Species	NA	After HDF correction	06_Mus musculus
17	Genus	NA	After HDF correction	06_Mus musculus
16	Family	NA	After HDF correction	06_Mus musculus
15	Suborder	NA	After HDF correction	06_Mus musculus
14	Order	NA	After HDF correction	06_Mus musculus
13	Subclass	0	After HDF correction	06_Mus musculus
12	Class	0	After HDF correction	06_Mus musculus
11	Superclass	0	After HDF correction	06_Mus musculus
10	Subphylum	86	After HDF correction	06_Mus musculus
9	Phylum	8	After HDF correction	06_Mus musculus
8	clade 2	NA	After HDF correction	06_Mus musculus
7	Superphylum	3	After HDF correction	06_Mus musculus
6	clade 1	NA	After HDF correction	06_Mus musculus
5	Bilateria	48	After HDF correction	06_Mus musculus
4	Metazoa	7	After HDF correction	06_Mus musculus
3	Opisthokonta	NA	After HDF correction	06_Mus musculus
2	Eukaryota	NA	After HDF correction	06_Mus musculus
1	cellular organisms	NA	After HDF correction	06_Mus musculus
18	Species	1719	Before HDF correction	07_Apostichopus japonicus
17	Genus	NA	Before HDF correction	07_Apostichopus japonicus
16	Family	NA	Before HDF correction	07_Apostichopus japonicus
15	Suborder	NA	Before HDF correction	07_Apostichopus japonicus
14	Order	NA	Before HDF correction	07_Apostichopus japonicus
13	Subclass	NA	Before HDF correction	07_Apostichopus japonicus
12	Class	NA	Before HDF correction	07_Apostichopus japonicus
11	Superclass	52	Before HDF correction	07_Apostichopus japonicus
10	Subphylum	195	Before HDF correction	07_Apostichopus japonicus
9	Phylum	123	Before HDF correction	07_Apostichopus japonicus
8	clade 2	NA	Before HDF correction	07_Apostichopus japonicus
7	Superphylum	162	Before HDF correction	07_Apostichopus japonicus
6	clade 1	NA	Before HDF correction	07_Apostichopus japonicus
5	Bilateria	481	Before HDF correction	07_Apostichopus japonicus
4	Metazoa	1103	Before HDF correction	07_Apostichopus japonicus
3	Opisthokonta	273	Before HDF correction	07_Apostichopus japonicus
2	Eukaryota	1370	Before HDF correction	07_Apostichopus japonicus
1	cellular organisms	3430	Before HDF correction	07_Apostichopus japonicus
18	Species	NA	After HDF correction	07_Apostichopus japonicus
17	Genus	NA	After HDF correction	07_Apostichopus japonicus
16	Family	NA	After HDF correction	07_Apostichopus japonicus
15	Suborder	NA	After HDF correction	07_Apostichopus japonicus
14	Order	NA	After HDF correction	07_Apostichopus japonicus
13	Subclass	NA	After HDF correction	07_Apostichopus japonicus
12	Class	NA	After HDF correction	07_Apostichopus japonicus
11	Superclass	0	After HDF correction	07_Apostichopus japonicus
10	Subphylum	28	After HDF correction	07_Apostichopus japonicus
9	Phylum	29	After HDF correction	07_Apostichopus japonicus
8	clade 2	NA	After HDF correction	07_Apostichopus japonicus
7	Superphylum	17	After HDF correction	07_Apostichopus japonicus
6	clade 1	NA	After HDF correction	07_Apostichopus japonicus
5	Bilateria	65	After HDF correction	07_Apostichopus japonicus
4	Metazoa	9	After HDF correction	07_Apostichopus japonicus
3	Opisthokonta	NA	After HDF correction	07_Apostichopus japonicus
2	Eukaryota	NA	After HDF correction	07_Apostichopus japonicus
1	cellular organisms	NA	After HDF correction	07_Apostichopus japonicus
18	Species	1573	Before HDF correction	08_Nematostella vectensis
17	Genus	NA	Before HDF correction	08_Nematostella vectensis
16	Family	NA	Before HDF correction	08_Nematostella vectensis
15	Suborder	NA	Before HDF correction	08_Nematostella vectensis
14	Order	164	Before HDF correction	08_Nematostella vectensis
13	Subclass	385	Before HDF correction	08_Nematostella vectensis
12	Class	99	Before HDF correction	08_Nematostella vectensis
11	Superclass	NA	Before HDF correction	08_Nematostella vectensis
10	Subphylum	NA	Before HDF correction	08_Nematostella vectensis
9	Phylum	30	Before HDF correction	08_Nematostella vectensis
8	clade 2	NA	Before HDF correction	08_Nematostella vectensis
7	Superphylum	NA	Before HDF correction	08_Nematostella vectensis
6	clade 1	NA	Before HDF correction	08_Nematostella vectensis
5	Bilateria	NA	Before HDF correction	08_Nematostella vectensis
4	Metazoa	993	Before HDF correction	08_Nematostella vectensis
3	Opisthokonta	234	Before HDF correction	08_Nematostella vectensis
2	Eukaryota	1158	Before HDF correction	08_Nematostella vectensis
1	cellular organisms	3386	Before HDF correction	08_Nematostella vectensis
18	Species	NA	After HDF correction	08_Nematostella vectensis
17	Genus	NA	After HDF correction	08_Nematostella vectensis
16	Family	NA	After HDF correction	08_Nematostella vectensis
15	Suborder	NA	After HDF correction	08_Nematostella vectensis
14	Order	0	After HDF correction	08_Nematostella vectensis
13	Subclass	NA	After HDF correction	08_Nematostella vectensis
12	Class	0	After HDF correction	08_Nematostella vectensis
11	Superclass	NA	After HDF correction	08_Nematostella vectensis
10	Subphylum	NA	After HDF correction	08_Nematostella vectensis
9	Phylum	13	After HDF correction	08_Nematostella vectensis
8	clade 2	NA	After HDF correction	08_Nematostella vectensis
7	Superphylum	NA	After HDF correction	08_Nematostella vectensis
6	clade 1	NA	After HDF correction	08_Nematostella vectensis
5	Bilateria	NA	After HDF correction	08_Nematostella vectensis
4	Metazoa	29	After HDF correction	08_Nematostella vectensis
3	Opisthokonta	NA	After HDF correction	08_Nematostella vectensis
2	Eukaryota	NA	After HDF correction	08_Nematostella vectensis
1	cellular organisms	NA	After HDF correction	08_Nematostella vectensis
18	Species	161	Before HDF correction	09_Trichoplax adhaerens
17	Genus	748	Before HDF correction	09_Trichoplax adhaerens
16	Family	NA	Before HDF correction	09_Trichoplax adhaerens
15	Suborder	NA	Before HDF correction	09_Trichoplax adhaerens
14	Order	NA	Before HDF correction	09_Trichoplax adhaerens
13	Subclass	NA	Before HDF correction	09_Trichoplax adhaerens
12	Class	NA	Before HDF correction	09_Trichoplax adhaerens
11	Superclass	NA	Before HDF correction	09_Trichoplax adhaerens
10	Subphylum	NA	Before HDF correction	09_Trichoplax adhaerens
9	Phylum	3	Before HDF correction	09_Trichoplax adhaerens
8	clade 2	NA	Before HDF correction	09_Trichoplax adhaerens
7	Superphylum	NA	Before HDF correction	09_Trichoplax adhaerens
6	clade 1	NA	Before HDF correction	09_Trichoplax adhaerens
5	Bilateria	NA	Before HDF correction	09_Trichoplax adhaerens
4	Metazoa	710	Before HDF correction	09_Trichoplax adhaerens
3	Opisthokonta	184	Before HDF correction	09_Trichoplax adhaerens
2	Eukaryota	972	Before HDF correction	09_Trichoplax adhaerens
1	cellular organisms	2414	Before HDF correction	09_Trichoplax adhaerens
18	Species	NA	After HDF correction	09_Trichoplax adhaerens
17	Genus	NA	After HDF correction	09_Trichoplax adhaerens
16	Family	NA	After HDF correction	09_Trichoplax adhaerens
15	Suborder	NA	After HDF correction	09_Trichoplax adhaerens
14	Order	NA	After HDF correction	09_Trichoplax adhaerens
13	Subclass	NA	After HDF correction	09_Trichoplax adhaerens
12	Class	NA	After HDF correction	09_Trichoplax adhaerens
11	Superclass	NA	After HDF correction	09_Trichoplax adhaerens
10	Subphylum	NA	After HDF correction	09_Trichoplax adhaerens
9	Phylum	0	After HDF correction	09_Trichoplax adhaerens
8	clade 2	NA	After HDF correction	09_Trichoplax adhaerens
7	Superphylum	NA	After HDF correction	09_Trichoplax adhaerens
6	clade 1	NA	After HDF correction	09_Trichoplax adhaerens
5	Bilateria	NA	After HDF correction	09_Trichoplax adhaerens
4	Metazoa	17	After HDF correction	09_Trichoplax adhaerens
3	Opisthokonta	NA	After HDF correction	09_Trichoplax adhaerens
2	Eukaryota	NA	After HDF correction	09_Trichoplax adhaerens
1	cellular organisms	NA	After HDF correction	09_Trichoplax adhaerens
18	Species	4323	Before HDF correction	10_Amphimedon queenslandica
17	Genus	NA	Before HDF correction	10_Amphimedon queenslandica
16	Family	NA	Before HDF correction	10_Amphimedon queenslandica
15	Suborder	NA	Before HDF correction	10_Amphimedon queenslandica
14	Order	NA	Before HDF correction	10_Amphimedon queenslandica
13	Subclass	2	Before HDF correction	10_Amphimedon queenslandica
12	Class	NA	Before HDF correction	10_Amphimedon queenslandica
11	Superclass	NA	Before HDF correction	10_Amphimedon queenslandica
10	Subphylum	NA	Before HDF correction	10_Amphimedon queenslandica
9	Phylum	NA	Before HDF correction	10_Amphimedon queenslandica
8	clade 2	NA	Before HDF correction	10_Amphimedon queenslandica
7	Superphylum	NA	Before HDF correction	10_Amphimedon queenslandica
6	clade 1	NA	Before HDF correction	10_Amphimedon queenslandica
5	Bilateria	NA	Before HDF correction	10_Amphimedon queenslandica
4	Metazoa	752	Before HDF correction	10_Amphimedon queenslandica
3	Opisthokonta	223	Before HDF correction	10_Amphimedon queenslandica
2	Eukaryota	1053	Before HDF correction	10_Amphimedon queenslandica
1	cellular organisms	3045	Before HDF correction	10_Amphimedon queenslandica
18	Species	NA	After HDF correction	10_Amphimedon queenslandica
17	Genus	NA	After HDF correction	10_Amphimedon queenslandica
16	Family	NA	After HDF correction	10_Amphimedon queenslandica
15	Suborder	NA	After HDF correction	10_Amphimedon queenslandica
14	Order	NA	After HDF correction	10_Amphimedon queenslandica
13	Subclass	0	After HDF correction	10_Amphimedon queenslandica
12	Class	NA	After HDF correction	10_Amphimedon queenslandica
11	Superclass	NA	After HDF correction	10_Amphimedon queenslandica
10	Subphylum	NA	After HDF correction	10_Amphimedon queenslandica
9	Phylum	NA	After HDF correction	10_Amphimedon queenslandica
8	clade 2	NA	After HDF correction	10_Amphimedon queenslandica
7	Superphylum	NA	After HDF correction	10_Amphimedon queenslandica
6	clade 1	NA	After HDF correction	10_Amphimedon queenslandica
5	Bilateria	NA	After HDF correction	10_Amphimedon queenslandica
4	Metazoa	10	After HDF correction	10_Amphimedon queenslandica
3	Opisthokonta	NA	After HDF correction	10_Amphimedon queenslandica
2	Eukaryota	NA	After HDF correction	10_Amphimedon queenslandica
1	cellular organisms	NA	After HDF correction	10_Amphimedon queenslandica

## Sheet: input_Fig4C (Embryophyta)
Rank	Taxonomy	Founder_events	Variable	Species
17	Species	668	Before HDF correction	01_Arabidopsis thaliana
16	Genus	207	Before HDF correction	01_Arabidopsis thaliana
15	family	644	Before HDF correction	01_Arabidopsis thaliana
14	order	121	Before HDF correction	01_Arabidopsis thaliana
13	clade 2	17	Before HDF correction	01_Arabidopsis thaliana
12	Subclass	96	Before HDF correction	01_Arabidopsis thaliana
11	Class	91	Before HDF correction	01_Arabidopsis thaliana
10	clade 1	267	Before HDF correction	01_Arabidopsis thaliana
9	Subdivision	366	Before HDF correction	01_Arabidopsis thaliana
8	Division	102	Before HDF correction	01_Arabidopsis thaliana
7	Superdivision	46	Before HDF correction	01_Arabidopsis thaliana
6	Embryophyta	295	Before HDF correction	01_Arabidopsis thaliana
5	Streptophytina	64	Before HDF correction	01_Arabidopsis thaliana
4	Streptophyta	181	Before HDF correction	01_Arabidopsis thaliana
3	Viridiplantae	168	Before HDF correction	01_Arabidopsis thaliana
2	Eukaryota	816	Before HDF correction	01_Arabidopsis thaliana
1	cellular organisms	3417	Before HDF correction	01_Arabidopsis thaliana
17	Species	NA	After HDF correction	01_Arabidopsis thaliana
16	Genus	NA	After HDF correction	01_Arabidopsis thaliana
15	family	1	After HDF correction	01_Arabidopsis thaliana
14	order	8	After HDF correction	01_Arabidopsis thaliana
13	clade 2	1	After HDF correction	01_Arabidopsis thaliana
12	Subclass	0	After HDF correction	01_Arabidopsis thaliana
11	Class	2	After HDF correction	01_Arabidopsis thaliana
10	clade 1	19	After HDF correction	01_Arabidopsis thaliana
9	Subdivision	126	After HDF correction	01_Arabidopsis thaliana
8	Division	NA	After HDF correction	01_Arabidopsis thaliana
7	Superdivision	15	After HDF correction	01_Arabidopsis thaliana
6	Embryophyta	101	After HDF correction	01_Arabidopsis thaliana
5	Streptophytina	31	After HDF correction	01_Arabidopsis thaliana
4	Streptophyta	64	After HDF correction	01_Arabidopsis thaliana
3	Viridiplantae	34	After HDF correction	01_Arabidopsis thaliana
2	Eukaryota	NA	After HDF correction	01_Arabidopsis thaliana
1	cellular organisms	NA	After HDF correction	01_Arabidopsis thaliana
17	Species	1402	Before HDF correction	02_Glycine max
16	Genus	1566	Before HDF correction	02_Glycine max
15	family	419	Before HDF correction	02_Glycine max
14	order	0	Before HDF correction	02_Glycine max
13	clade 2	55	Before HDF correction	02_Glycine max
12	Subclass	79	Before HDF correction	02_Glycine max
11	Class	99	Before HDF correction	02_Glycine max
10	clade 1	349	Before HDF correction	02_Glycine max
9	Subdivision	483	Before HDF correction	02_Glycine max
8	Division	122	Before HDF correction	02_Glycine max
7	Superdivision	46	Before HDF correction	02_Glycine max
6	Embryophyta	392	Before HDF correction	02_Glycine max
5	Streptophytina	64	Before HDF correction	02_Glycine max
4	Streptophyta	193	Before HDF correction	02_Glycine max
3	Viridiplantae	200	Before HDF correction	02_Glycine max
2	Eukaryota	962	Before HDF correction	02_Glycine max
1	cellular organisms	4138	Before HDF correction	02_Glycine max
17	Species	NA	After HDF correction	02_Glycine max
16	Genus	0	After HDF correction	02_Glycine max
15	family	0	After HDF correction	02_Glycine max
14	order	0	After HDF correction	02_Glycine max
13	clade 2	2	After HDF correction	02_Glycine max
12	Subclass	1	After HDF correction	02_Glycine max
11	Class	10	After HDF correction	02_Glycine max
10	clade 1	34	After HDF correction	02_Glycine max
9	Subdivision	176	After HDF correction	02_Glycine max
8	Division	NA	After HDF correction	02_Glycine max
7	Superdivision	19	After HDF correction	02_Glycine max
6	Embryophyta	134	After HDF correction	02_Glycine max
5	Streptophytina	32	After HDF correction	02_Glycine max
4	Streptophyta	71	After HDF correction	02_Glycine max
3	Viridiplantae	31	After HDF correction	02_Glycine max
2	Eukaryota	NA	After HDF correction	02_Glycine max
1	cellular organisms	NA	After HDF correction	02_Glycine max
17	Species	2628	Before HDF correction	03_Solanum lycopersicum
16	Genus	168	Before HDF correction	03_Solanum lycopersicum
15	family	335	Before HDF correction	03_Solanum lycopersicum
14	order	12	Before HDF correction	03_Solanum lycopersicum
13	clade 2	28	Before HDF correction	03_Solanum lycopersicum
12	Subclass	29	Before HDF correction	03_Solanum lycopersicum
11	Class	151	Before HDF correction	03_Solanum lycopersicum
10	clade 1	326	Before HDF correction	03_Solanum lycopersicum
9	Subdivision	379	Before HDF correction	03_Solanum lycopersicum
8	Division	109	Before HDF correction	03_Solanum lycopersicum
7	Superdivision	36	Before HDF correction	03_Solanum lycopersicum
6	Embryophyta	312	Before HDF correction	03_Solanum lycopersicum
5	Streptophytina	69	Before HDF correction	03_Solanum lycopersicum
4	Streptophyta	187	Before HDF correction	03_Solanum lycopersicum
3	Viridiplantae	166	Before HDF correction	03_Solanum lycopersicum
2	Eukaryota	805	Before HDF correction	03_Solanum lycopersicum
1	cellular organisms	3392	Before HDF correction	03_Solanum lycopersicum
17	Species	NA	After HDF correction	03_Solanum lycopersicum
16	Genus	NA	After HDF correction	03_Solanum lycopersicum
15	family	0	After HDF correction	03_Solanum lycopersicum
14	order	0	After HDF correction	03_Solanum lycopersicum
13	clade 2	0	After HDF correction	03_Solanum lycopersicum
12	Subclass	1	After HDF correction	03_Solanum lycopersicum
11	Class	24	After HDF correction	03_Solanum lycopersicum
10	clade 1	36	After HDF correction	03_Solanum lycopersicum
9	Subdivision	146	After HDF correction	03_Solanum lycopersicum
8	Division	NA	After HDF correction	03_Solanum lycopersicum
7	Superdivision	20	After HDF correction	03_Solanum lycopersicum
6	Embryophyta	94	After HDF correction	03_Solanum lycopersicum
5	Streptophytina	32	After HDF correction	03_Solanum lycopersicum
4	Streptophyta	57	After HDF correction	03_Solanum lycopersicum
3	Viridiplantae	20	After HDF correction	03_Solanum lycopersicum
2	Eukaryota	NA	After HDF correction	03_Solanum lycopersicum
1	cellular organisms	NA	After HDF correction	03_Solanum lycopersicum
17	Species	8629	Before HDF correction	04_Oryza sativa
16	Genus	438	Before HDF correction	04_Oryza sativa
15	family	1302	Before HDF correction	04_Oryza sativa
14	order	64	Before HDF correction	04_Oryza sativa
13	clade 2	147	Before HDF correction	04_Oryza sativa
12	Subclass	53	Before HDF correction	04_Oryza sativa
11	Class	36	Before HDF correction	04_Oryza sativa
10	clade 1	508	Before HDF correction	04_Oryza sativa
9	Subdivision	435	Before HDF correction	04_Oryza sativa
8	Division	107	Before HDF correction	04_Oryza sativa
7	Superdivision	37	Before HDF correction	04_Oryza sativa
6	Embryophyta	357	Before HDF correction	04_Oryza sativa
5	Streptophytina	85	Before HDF correction	04_Oryza sativa
4	Streptophyta	213	Before HDF correction	04_Oryza sativa
3	Viridiplantae	189	Before HDF correction	04_Oryza sativa
2	Eukaryota	895	Before HDF correction	04_Oryza sativa
1	cellular organisms	3479	Before HDF correction	04_Oryza sativa
17	Species	NA	After HDF correction	04_Oryza sativa
16	Genus	NA	After HDF correction	04_Oryza sativa
15	family	0	After HDF correction	04_Oryza sativa
14	order	7	After HDF correction	04_Oryza sativa
13	clade 2	1	After HDF correction	04_Oryza sativa
12	Subclass	NA	After HDF correction	04_Oryza sativa
11	Class	2	After HDF correction	04_Oryza sativa
10	clade 1	83	After HDF correction	04_Oryza sativa
9	Subdivision	191	After HDF correction	04_Oryza sativa
8	Division	23	After HDF correction	04_Oryza sativa
7	Superdivision	18	After HDF correction	04_Oryza sativa
6	Embryophyta	119	After HDF correction	04_Oryza sativa
5	Streptophytina	45	After HDF correction	04_Oryza sativa
4	Streptophyta	82	After HDF correction	04_Oryza sativa
3	Viridiplantae	37	After HDF correction	04_Oryza sativa
2	Eukaryota	NA	After HDF correction	04_Oryza sativa
1	cellular organisms	NA	After HDF correction	04_Oryza sativa
17	Species	1515	Before HDF correction	05_Musa acuminata
16	Genus	284	Before HDF correction	05_Musa acuminata
15	family	415	Before HDF correction	05_Musa acuminata
14	order	1	Before HDF correction	05_Musa acuminata
13	clade 2	48	Before HDF correction	05_Musa acuminata
12	Subclass	29	Before HDF correction	05_Musa acuminata
11	Class	4	Before HDF correction	05_Musa acuminata
10	clade 1	170	Before HDF correction	05_Musa acuminata
9	Subdivision	384	Before HDF correction	05_Musa acuminata
8	Division	103	Before HDF correction	05_Musa acuminata
7	Superdivision	37	Before HDF correction	05_Musa acuminata
6	Embryophyta	329	Before HDF correction	05_Musa acuminata
5	Streptophytina	69	Before HDF correction	05_Musa acuminata
4	Streptophyta	192	Before HDF correction	05_Musa acuminata
3	Viridiplantae	178	Before HDF correction	05_Musa acuminata
2	Eukaryota	860	Before HDF correction	05_Musa acuminata
1	cellular organisms	3534	Before HDF correction	05_Musa acuminata
17	Species	NA	After HDF correction	05_Musa acuminata
16	Genus	NA	After HDF correction	05_Musa acuminata
15	family	0	After HDF correction	05_Musa acuminata
14	order	0	After HDF correction	05_Musa acuminata
13	clade 2	3	After HDF correction	05_Musa acuminata
12	Subclass	NA	After HDF correction	05_Musa acuminata
11	Class	2	After HDF correction	05_Musa acuminata
10	clade 1	76	After HDF correction	05_Musa acuminata
9	Subdivision	215	After HDF correction	05_Musa acuminata
8	Division	NA	After HDF correction	05_Musa acuminata
7	Superdivision	22	After HDF correction	05_Musa acuminata
6	Embryophyta	120	After HDF correction	05_Musa acuminata
5	Streptophytina	33	After HDF correction	05_Musa acuminata
4	Streptophyta	62	After HDF correction	05_Musa acuminata
3	Viridiplantae	25	After HDF correction	05_Musa acuminata
2	Eukaryota	NA	After HDF correction	05_Musa acuminata
1	cellular organisms	NA	After HDF correction	05_Musa acuminata
17	Species	3844	Before HDF correction	06_Vanilla planifolia
16	Genus	NA	Before HDF correction	06_Vanilla planifolia
15	family	129	Before HDF correction	06_Vanilla planifolia
14	order	3	Before HDF correction	06_Vanilla planifolia
13	clade 2	NA	Before HDF correction	06_Vanilla planifolia
12	Subclass	120	Before HDF correction	06_Vanilla planifolia
11	Class	10	Before HDF correction	06_Vanilla planifolia
10	clade 1	273	Before HDF correction	06_Vanilla planifolia
9	Subdivision	414	Before HDF correction	06_Vanilla planifolia
8	Division	101	Before HDF correction	06_Vanilla planifolia
7	Superdivision	44	Before HDF correction	06_Vanilla planifolia
6	Embryophyta	345	Before HDF correction	06_Vanilla planifolia
5	Streptophytina	73	Before HDF correction	06_Vanilla planifolia
4	Streptophyta	219	Before HDF correction	06_Vanilla planifolia
3	Viridiplantae	178	Before HDF correction	06_Vanilla planifolia
2	Eukaryota	918	Before HDF correction	06_Vanilla planifolia
1	cellular organisms	3368	Before HDF correction	06_Vanilla planifolia
17	Species	NA	After HDF correction	06_Vanilla planifolia
16	Genus	NA	After HDF correction	06_Vanilla planifolia
15	family	NA	After HDF correction	06_Vanilla planifolia
14	order	0	After HDF correction	06_Vanilla planifolia
13	clade 2	NA	After HDF correction	06_Vanilla planifolia
12	Subclass	NA	After HDF correction	06_Vanilla planifolia
11	Class	3	After HDF correction	06_Vanilla planifolia
10	clade 1	84	After HDF correction	06_Vanilla planifolia
9	Subdivision	208	After HDF correction	06_Vanilla planifolia
8	Division	NA	After HDF correction	06_Vanilla planifolia
7	Superdivision	18	After HDF correction	06_Vanilla planifolia
6	Embryophyta	101	After HDF correction	06_Vanilla planifolia
5	Streptophytina	32	After HDF correction	06_Vanilla planifolia
4	Streptophyta	56	After HDF correction	06_Vanilla planifolia
3	Viridiplantae	24	After HDF correction	06_Vanilla planifolia
2	Eukaryota	NA	After HDF correction	06_Vanilla planifolia
1	cellular organisms	NA	After HDF correction	06_Vanilla planifolia
17	Species	2336	Before HDF correction	07_Picea glauca
16	Genus	234	Before HDF correction	07_Picea glauca
15	family	22	Before HDF correction	07_Picea glauca
14	order	NA	Before HDF correction	07_Picea glauca
13	clade 2	NA	Before HDF correction	07_Picea glauca
12	Subclass	12	Before HDF correction	07_Picea glauca
11	Class	NA	Before HDF correction	07_Picea glauca
10	clade 1	3	Before HDF correction	07_Picea glauca
9	Subdivision	NA	Before HDF correction	07_Picea glauca
8	Division	165	Before HDF correction	07_Picea glauca
7	Superdivision	47	Before HDF correction	07_Picea glauca
6	Embryophyta	387	Before HDF correction	07_Picea glauca
5	Streptophytina	106	Before HDF correction	07_Picea glauca
4	Streptophyta	304	Before HDF correction	07_Picea glauca
3	Viridiplantae	245	Before HDF correction	07_Picea glauca
2	Eukaryota	960	Before HDF correction	07_Picea glauca
1	cellular organisms	3597	Before HDF correction	07_Picea glauca
17	Species	NA	After HDF correction	07_Picea glauca
16	Genus	NA	After HDF correction	07_Picea glauca
15	family	NA	After HDF correction	07_Picea glauca
14	order	NA	After HDF correction	07_Picea glauca
13	clade 2	NA	After HDF correction	07_Picea glauca
12	Subclass	NA	After HDF correction	07_Picea glauca
11	Class	NA	After HDF correction	07_Picea glauca
10	clade 1	0	After HDF correction	07_Picea glauca
9	Subdivision	NA	After HDF correction	07_Picea glauca
8	Division	40	After HDF correction	07_Picea glauca
7	Superdivision	42	After HDF correction	07_Picea glauca
6	Embryophyta	192	After HDF correction	07_Picea glauca
5	Streptophytina	63	After HDF correction	07_Picea glauca
4	Streptophyta	110	After HDF correction	07_Picea glauca
3	Viridiplantae	37	After HDF correction	07_Picea glauca
2	Eukaryota	NA	After HDF correction	07_Picea glauca
1	cellular organisms	NA	After HDF correction	07_Picea glauca
17	Species	1376	Before HDF correction	08_Selaginella moellendorffii
16	Genus	NA	Before HDF correction	08_Selaginella moellendorffii
15	family	NA	Before HDF correction	08_Selaginella moellendorffii
14	order	NA	Before HDF correction	08_Selaginella moellendorffii
13	clade 2	NA	Before HDF correction	08_Selaginella moellendorffii
12	Subclass	NA	Before HDF correction	08_Selaginella moellendorffii
11	Class	NA	Before HDF correction	08_Selaginella moellendorffii
10	clade 1	NA	Before HDF correction	08_Selaginella moellendorffii
9	Subdivision	NA	Before HDF correction	08_Selaginella moellendorffii
8	Division	NA	Before HDF correction	08_Selaginella moellendorffii
7	Superdivision	132	Before HDF correction	08_Selaginella moellendorffii
6	Embryophyta	346	Before HDF correction	08_Selaginella moellendorffii
5	Streptophytina	70	Before HDF correction	08_Selaginella moellendorffii
4	Streptophyta	205	Before HDF correction	08_Selaginella moellendorffii
3	Viridiplantae	167	Before HDF correction	08_Selaginella moellendorffii
2	Eukaryota	978	Before HDF correction	08_Selaginella moellendorffii
1	cellular organisms	3825	Before HDF correction	08_Selaginella moellendorffii
17	Species	NA	After HDF correction	08_Selaginella moellendorffii
16	Genus	NA	After HDF correction	08_Selaginella moellendorffii
15	family	NA	After HDF correction	08_Selaginella moellendorffii
14	order	NA	After HDF correction	08_Selaginella moellendorffii
13	clade 2	NA	After HDF correction	08_Selaginella moellendorffii
12	Subclass	NA	After HDF correction	08_Selaginella moellendorffii
11	Class	NA	After HDF correction	08_Selaginella moellendorffii
10	clade 1	NA	After HDF correction	08_Selaginella moellendorffii
9	Subdivision	NA	After HDF correction	08_Selaginella moellendorffii
8	Division	NA	After HDF correction	08_Selaginella moellendorffii
7	Superdivision	72	After HDF correction	08_Selaginella moellendorffii
6	Embryophyta	216	After HDF correction	08_Selaginella moellendorffii
5	Streptophytina	58	After HDF correction	08_Selaginella moellendorffii
4	Streptophyta	94	After HDF correction	08_Selaginella moellendorffii
3	Viridiplantae	61	After HDF correction	08_Selaginella moellendorffii
2	Eukaryota	NA	After HDF correction	08_Selaginella moellendorffii
1	cellular organisms	NA	After HDF correction	08_Selaginella moellendorffii
17	Species	6665	Before HDF correction	09_Physcomitrium patens
16	Genus	NA	Before HDF correction	09_Physcomitrium patens
15	family	NA	Before HDF correction	09_Physcomitrium patens
14	order	NA	Before HDF correction	09_Physcomitrium patens
13	clade 2	NA	Before HDF correction	09_Physcomitrium patens
12	Subclass	NA	Before HDF correction	09_Physcomitrium patens
11	Class	585	Before HDF correction	09_Physcomitrium patens
10	clade 1	NA	Before HDF correction	09_Physcomitrium patens
9	Subdivision	NA	Before HDF correction	09_Physcomitrium patens
8	Division	NA	Before HDF correction	09_Physcomitrium patens
7	Superdivision	NA	Before HDF correction	09_Physcomitrium patens
6	Embryophyta	524	Before HDF correction	09_Physcomitrium patens
5	Streptophytina	103	Before HDF correction	09_Physcomitrium patens
4	Streptophyta	246	Before HDF correction	09_Physcomitrium patens
3	Viridiplantae	237	Before HDF correction	09_Physcomitrium patens
2	Eukaryota	1050	Before HDF correction	09_Physcomitrium patens
1	cellular organisms	3708	Before HDF correction	09_Physcomitrium patens
17	Species	NA	After HDF correction	09_Physcomitrium patens
16	Genus	NA	After HDF correction	09_Physcomitrium patens
15	family	NA	After HDF correction	09_Physcomitrium patens
14	order	NA	After HDF correction	09_Physcomitrium patens
13	clade 2	NA	After HDF correction	09_Physcomitrium patens
12	Subclass	NA	After HDF correction	09_Physcomitrium patens
11	Class	0	After HDF correction	09_Physcomitrium patens
10	clade 1	NA	After HDF correction	09_Physcomitrium patens
9	Subdivision	NA	After HDF correction	09_Physcomitrium patens
8	Division	NA	After HDF correction	09_Physcomitrium patens
7	Superdivision	NA	After HDF correction	09_Physcomitrium patens
6	Embryophyta	217	After HDF correction	09_Physcomitrium patens
5	Streptophytina	67	After HDF correction	09_Physcomitrium patens
4	Streptophyta	106	After HDF correction	09_Physcomitrium patens
3	Viridiplantae	49	After HDF correction	09_Physcomitrium patens
2	Eukaryota	NA	After HDF correction	09_Physcomitrium patens
1	cellular organisms	NA	After HDF correction	09_Physcomitrium patens
17	Species	4560	Before HDF correction	10_Marchantia polymorpha
16	Genus	11	Before HDF correction	10_Marchantia polymorpha
15	family	NA	Before HDF correction	10_Marchantia polymorpha
14	order	8	Before HDF correction	10_Marchantia polymorpha
13	clade 2	NA	Before HDF correction	10_Marchantia polymorpha
12	Subclass	12	Before HDF correction	10_Marchantia polymorpha
11	Class	NA	Before HDF correction	10_Marchantia polymorpha
10	clade 1	NA	Before HDF correction	10_Marchantia polymorpha
9	Subdivision	NA	Before HDF correction	10_Marchantia polymorpha
8	Division	NA	Before HDF correction	10_Marchantia polymorpha
7	Superdivision	44	Before HDF correction	10_Marchantia polymorpha
6	Embryophyta	346	Before HDF correction	10_Marchantia polymorpha
5	Streptophytina	106	Before HDF correction	10_Marchantia polymorpha
4	Streptophyta	231	Before HDF correction	10_Marchantia polymorpha
3	Viridiplantae	237	Before HDF correction	10_Marchantia polymorpha
2	Eukaryota	991	Before HDF correction	10_Marchantia polymorpha
1	cellular organisms	3578	Before HDF correction	10_Marchantia polymorpha
17	Species	NA	After HDF correction	10_Marchantia polymorpha
16	Genus	0	After HDF correction	10_Marchantia polymorpha
15	family	NA	After HDF correction	10_Marchantia polymorpha
14	order	1	After HDF correction	10_Marchantia polymorpha
13	clade 2	NA	After HDF correction	10_Marchantia polymorpha
12	Subclass	1	After HDF correction	10_Marchantia polymorpha
11	Class	NA	After HDF correction	10_Marchantia polymorpha
10	clade 1	NA	After HDF correction	10_Marchantia polymorpha
9	Subdivision	NA	After HDF correction	10_Marchantia polymorpha
8	Division	NA	After HDF correction	10_Marchantia polymorpha
7	Superdivision	2	After HDF correction	10_Marchantia polymorpha
6	Embryophyta	142	After HDF correction	10_Marchantia polymorpha
5	Streptophytina	68	After HDF correction	10_Marchantia polymorpha
4	Streptophyta	92	After HDF correction	10_Marchantia polymorpha
3	Viridiplantae	76	After HDF correction	10_Marchantia polymorpha
2	Eukaryota	NA	After HDF correction	10_Marchantia polymorpha
1	cellular organisms	NA	After HDF correction	10_Marchantia polymorpha
